# Supplementary material for: Computational Modeling of Low-Abundance Proteins in Venom Gland Transcriptomes: Bothrops asper and Bothrops jararaca
Source: Toxins (Basel). 2025 May 22;17(6):262. doi: 10.3390/toxins17060262 (PMC12197698; doi:10.3390/toxins17060262)
Supplement: Supplementary file 1 [file toxins-17-00262-s001.zip]

Archive with 157 entries (124 files):
- Supplementary Material 1/
- Supplementary Material 1/File S1 CRISP/
- Supplementary Material 1/File S1 CRISP/CRISP-B.asper_contig.fasta
- Supplementary Material 1/File S1 CRISP/CRISP-B.asper_contig.fasta.fai
- Supplementary Material 1/File S1 CRISP/CRISP-B.asper_PFAM.png
- Supplementary Material 1/File S1 CRISP/CRISP-B.asper_PFAM.txt
- Supplementary Material 1/File S1 CRISP/CRISP-B.jararaca_contig.fasta
- Supplementary Material 1/File S1 CRISP/CRISP-B.jararaca_PFAM.png
- Supplementary Material 1/File S1 CRISP/CRISP-B.jararaca_PFAM.txt
- Supplementary Material 1/File S1 CRISP/CRISP-B_asper_model1_AF.pdb
- Supplementary Material 1/File S1 CRISP/CRISP-B_jararaca_model1_AF.pdb
- Supplementary Material 1/File S1 CRISP/CRISP-Muscle_B.asper_PFAM.fa
- Supplementary Material 1/File S1 CRISP/CRISP-Muscle_B.jararaca_PFAM.fa
- Supplementary Material 1/File S2 Apolipophorin/
- Supplementary Material 1/File S2 Apolipophorin/Apolipophorin-B.asper-blast.txt
- Supplementary Material 1/File S2 Apolipophorin/Apolipophorin-B.asper_contig.fasta
- Supplementary Material 1/File S2 Apolipophorin/Apolipophorin-B.asper_PFAM.png
- Supplementary Material 1/File S2 Apolipophorin/Apolipophorin-B.asper_PFAM.txt
- Supplementary Material 1/File S2 Apolipophorin/Apolipophorin-B.jararaca-blast.txt
- Supplementary Material 1/File S2 Apolipophorin/Apolipophorin-B.jararaca_contig.fasta
- Supplementary Material 1/File S2 Apolipophorin/Apolipophorin-B.jararaca_PFAM.png
- Supplementary Material 1/File S2 Apolipophorin/Apolipophorin-B.jararaca_PFAM.txt
- Supplementary Material 1/File S2 Apolipophorin/Apolipophorin-B_asper_model1_AF.pdb
- Supplementary Material 1/File S2 Apolipophorin/Apolipophorin-B_jararaca_model1_AF.pdb
- Supplementary Material 1/File S2 Apolipophorin/Apolipophorin-Muscle_B.asper_PFAM.fa
- Supplementary Material 1/File S2 Apolipophorin/Apolipophorin-Muscle_B.jararaca_PFAM.fa
- Supplementary Material 1/File S2 Apolipophorin/vWFD/
- Supplementary Material 1/File S2 Apolipophorin/vWFD/vWFD-B.asper_contig.fa
- Supplementary Material 1/File S2 Apolipophorin/vWFD/vWFD-B.asper_PFAM.png
- Supplementary Material 1/File S2 Apolipophorin/vWFD/vWFD-B.asper_PFAM.txt
- Supplementary Material 1/File S2 Apolipophorin/vWFD/vWFD-B.jararaca_contig.fa
- Supplementary Material 1/File S2 Apolipophorin/vWFD/vWFD-B.jararaca_PFAM.png
- Supplementary Material 1/File S2 Apolipophorin/vWFD/vWFD-B.jararaca_PFAM.txt
- Supplementary Material 1/File S2 Apolipophorin/vWFD/vWFD-B_asper_model1_AF.pdb
- Supplementary Material 1/File S2 Apolipophorin/vWFD/vWFD-B_jararaca_model1_AF.pdb
- Supplementary Material 1/File S2 Apolipophorin/vWFD/vWFD-Muscle_B.asper_PFAM.fa
- Supplementary Material 1/File S2 Apolipophorin/vWFD/vWFD-Muscle_B.jararaca_PFAM.fa
- Supplementary Material 1/File S3 ARSB/
- Supplementary Material 1/File S3 ARSB/ARSB-B.asper_contig.fasta
- Supplementary Material 1/File S3 ARSB/ARSB-B.asper_PFAM.png
- Supplementary Material 1/File S3 ARSB/ARSB-B.asper_PFAM.txt
- Supplementary Material 1/File S3 ARSB/ARSB-B.jararaca_contig.fasta
- Supplementary Material 1/File S3 ARSB/ARSB-B.jararaca_PFAM.png
- Supplementary Material 1/File S3 ARSB/ARSB-B.jararaca_PFAM.txt
- Supplementary Material 1/File S3 ARSB/ARSB-B_asper_model1_AF.pdb
- Supplementary Material 1/File S3 ARSB/ARSB-B_jararaca_model1_AF.pdb
- Supplementary Material 1/File S4 botrocetin/
- Supplementary Material 1/File S4 botrocetin/Botrocetin-B.asper_contig-beta_chain.fasta
- Supplementary Material 1/File S4 botrocetin/Botrocetin-B.asper_model1_AF.pdb
- Supplementary Material 1/File S4 botrocetin/Botrocetin-B.asper_PFAM.png
- Supplementary Material 1/File S4 botrocetin/Botrocetin-B.asper_PFAM.txt
- Supplementary Material 1/File S4 botrocetin/Botrocetin-B.jararaca-PFAM.txt
- Supplementary Material 1/File S4 botrocetin/Botrocetin-B.jararaca_contig-beta_chain.fasta
- Supplementary Material 1/File S4 botrocetin/Botrocetin-B.jararaca_model1_AF.pdb
- Supplementary Material 1/File S4 botrocetin/Botrocetin-B.jararaca_PFAM.png
- Supplementary Material 1/File S5 DHODH/
- Supplementary Material 1/File S5 DHODH/DHODH-B.asper_contig.fasta
- Supplementary Material 1/File S5 DHODH/DHODH-B.asper_model1_AF.pdb
- Supplementary Material 1/File S5 DHODH/DHODH-B.asper_PFAM.png
- Supplementary Material 1/File S5 DHODH/DHODH-B.asper_PFAM.txt
- Supplementary Material 1/File S5 DHODH/DHODH-B.jararaca_contig.fasta
- Supplementary Material 1/File S5 DHODH/DHODH-B.jararaca_model1_AF.pdb
- Supplementary Material 1/File S5 DHODH/DHODH-B.jararaca_PFAM.png
- Supplementary Material 1/File S5 DHODH/DHODH-B.jararaca_PFAM.txt
- Supplementary Material 1/File S5 DHODH/DHODH-Muscle_B.asper_PFAM.fa
- Supplementary Material 1/File S5 DHODH/DHODH-Muscle_B.jararaca_PFAM.fa
- Supplementary Material 1/File S6 basparin/
- Supplementary Material 1/File S6 basparin/Basparin-B.asper_Ba-1_contig.fasta
- Supplementary Material 1/File S6 basparin/Basparin-B.asper_BA-1_model1_AF.pdb
- Supplementary Material 1/File S6 basparin/Basparin-B.asper_BA-1_PFAM.txt
- Supplementary Material 1/File S6 basparin/Basparin-B.asper_PFAM.png
- Supplementary Material 1/File S6 basparin/Basparin-Muscle_B.asper_PFAM.fa
- Supplementary Material 1/File S6 basparin/Bothropasin/
- Supplementary Material 1/File S6 basparin/Bothropasin/Bothropasin-B.asper_contig.fasta
- Supplementary Material 1/File S6 basparin/Bothropasin/Bothropasin-B.asper_PFAM.png
- Supplementary Material 1/File S6 basparin/Bothropasin/Bothropasin-B.asper_PFAM.txt
- Supplementary Material 1/File S6 basparin/Bothropasin/Bothropasin-B_asper_model1_AF.pdb
- Supplementary Material 1/File S6 basparin/Bothropasin/Bothropasin-Muscle_B.asper_PFAM.fa
- Supplementary Material 1/Supplementary Materials 1.pdf
- Supplementary Material 2/
- Supplementary Material 2/File S10 Botrocetin/
- Supplementary Material 2/File S10 Botrocetin/B.asper/
- Supplementary Material 2/File S10 Botrocetin/B.asper/BA-ERRAT.png
- Supplementary Material 2/File S10 Botrocetin/B.asper/BA-RAMACH.png
- Supplementary Material 2/File S10 Botrocetin/B.asper/BA-VF3D.png
- Supplementary Material 2/File S10 Botrocetin/B.jararaca/
- Supplementary Material 2/File S10 Botrocetin/B.jararaca/BJ-ERRAT.png
- Supplementary Material 2/File S10 Botrocetin/B.jararaca/BJ-PROCHE.png
- Supplementary Material 2/File S10 Botrocetin/B.jararaca/BJ-VF3D.png
- Supplementary Material 2/File S11 DHODH/
- Supplementary Material 2/File S11 DHODH/B.asper/
- Supplementary Material 2/File S11 DHODH/B.asper/BA-ERRAT.png
- Supplementary Material 2/File S11 DHODH/B.asper/BA-RAMACH.png
- Supplementary Material 2/File S11 DHODH/B.asper/BA-VERIFY3D.png
- Supplementary Material 2/File S11 DHODH/B.jararaca/
- Supplementary Material 2/File S11 DHODH/B.jararaca/BJ-ERRAT.png
- Supplementary Material 2/File S11 DHODH/B.jararaca/BJ-RAMACH.png
- Supplementary Material 2/File S11 DHODH/B.jararaca/BJ-VERIFY3D.png
- Supplementary Material 2/File S12 Basparin/
- Supplementary Material 2/File S12 Basparin/BA-ERRAT.png
- Supplementary Material 2/File S12 Basparin/BA-PROCHE.png
- Supplementary Material 2/File S12 Basparin/BA-VF3D.png
- Supplementary Material 2/File S12 Basparin/Bothropasin/
- Supplementary Material 2/File S12 Basparin/Bothropasin/BA-ERRAT-Bothropasin.png
- Supplementary Material 2/File S12 Basparin/Bothropasin/BA-RAMACH-Bothropasin.png
- Supplementary Material 2/File S12 Basparin/Bothropasin/BA-VERIFY3D-Bothropasin.png
- Supplementary Material 2/File S7 CRISP/
- Supplementary Material 2/File S7 CRISP/B.asper/
- Supplementary Material 2/File S7 CRISP/B.asper/BA-ERRAT-AG5.png
- Supplementary Material 2/File S7 CRISP/B.asper/BA-RAMACHANDRAN-AG5.png
- Supplementary Material 2/File S7 CRISP/B.asper/BA-VERIFY3D-AG5.png
- Supplementary Material 2/File S7 CRISP/B.jararaca/
- Supplementary Material 2/File S7 CRISP/B.jararaca/BJ-ERRAT-AG5.png
- Supplementary Material 2/File S7 CRISP/B.jararaca/BJ-RAMACHANDRAN-AG5.png
- Supplementary Material 2/File S7 CRISP/B.jararaca/BJ-VERIFY3D-AG5.png
- Supplementary Material 2/File S8 Apolipophorin/
- Supplementary Material 2/File S8 Apolipophorin/B.asper/
- Supplementary Material 2/File S8 Apolipophorin/B.asper/BA-ERRAT-APOLIPO.png
- Supplementary Material 2/File S8 Apolipophorin/B.asper/BA-RAMACH-APOLIPO.png
- Supplementary Material 2/File S8 Apolipophorin/B.asper/BA-VERIFY3D-APOLIPO.png
- Supplementary Material 2/File S8 Apolipophorin/B.jararaca/
- Supplementary Material 2/File S8 Apolipophorin/B.jararaca/BJ-ERRAT-APOLIPO.png
- Supplementary Material 2/File S8 Apolipophorin/B.jararaca/BJ-RAMACH-APOLIPO.png
- Supplementary Material 2/File S8 Apolipophorin/B.jararaca/BJ-VERIFY3D-APOLIPO.png
- Supplementary Material 2/File S8 Apolipophorin/vWFD/
- Supplementary Material 2/File S8 Apolipophorin/vWFD/B.asper/
- Supplementary Material 2/File S8 Apolipophorin/vWFD/B.asper/BA-ERRAT.png
- Supplementary Material 2/File S8 Apolipophorin/vWFD/B.asper/BA-RAMACH.png
- Supplementary Material 2/File S8 Apolipophorin/vWFD/B.asper/BA-VF3D.png
- Supplementary Material 2/File S8 Apolipophorin/vWFD/B.jararaca/
- Supplementary Material 2/File S8 Apolipophorin/vWFD/B.jararaca/BJ-ERRAT.png
- Supplementary Material 2/File S8 Apolipophorin/vWFD/B.jararaca/BJ-RAMACH.png
- Supplementary Material 2/File S8 Apolipophorin/vWFD/B.jararaca/BJ-VF3D.png
- Supplementary Material 2/File S9 ARSB/
- Supplementary Material 2/File S9 ARSB/B.asper/
- Supplementary Material 2/File S9 ARSB/B.asper/BA-ERRAT.png
- Supplementary Material 2/File S9 ARSB/B.asper/BA-RAMACH.png
- Supplementary Material 2/File S9 ARSB/B.asper/BA-VF3D.png
- Supplementary Material 2/File S9 ARSB/B.jararaca/
- Supplementary Material 2/File S9 ARSB/B.jararaca/BJ-ERRAT.png
- Supplementary Material 2/File S9 ARSB/B.jararaca/BJ-PROCHE.png
- Supplementary Material 2/File S9 ARSB/B.jararaca/BJ-VF3D.png
- Supplementary Material 2/Supplementary Materials 2.pdf
- Supplementary Material 3/
- Supplementary Material 3/Supplementary Material 3.pdf
- Supplementary Material 3/TPM_BA/
- Supplementary Material 3/TPM_BA/TableS1_B_asper_arilsulfatasa.tsv
- Supplementary Material 3/TPM_BA/TableS2_B_asper_Cysteine-rich_protein.tsv
- Supplementary Material 3/TPM_BA/TableS3_B_asper_Dihydroorotate_dehydrogenase.tsv
- Supplementary Material 3/TPM_BA/TableS4_B_asper_lysophospholipase_D.tsv
- Supplementary Material 3/TPM_BA/TableS5_B_asper_Von_Willebrand_Factor_D.tsv
- Supplementary Material 3/TPM_BJ/
- Supplementary Material 3/TPM_BJ/TableS1_B_jararaca_arilsulfatasa.tsv
- Supplementary Material 3/TPM_BJ/TableS2_B_jararaca_Cysteine-rich_protein.tsv
- Supplementary Material 3/TPM_BJ/TableS3_B_jararaca_Dihydroorotate_dehydrogenase_dhodh.tsv
- Supplementary Material 3/TPM_BJ/TableS4_B_jararaca_lysophospholipase_D.tsv
- Supplementary Material 3/TPM_BJ/TableS5_B_jararaca_Von_Willebrand_Factor_D.tsv
