# Supplementary material for: Computational Modeling of Low-Abundance Proteins in Venom Gland Transcriptomes: Bothrops asper and Bothrops jararaca
Source: Toxins (Basel). 2025 May 22;17(6):262. doi: 10.3390/toxins17060262 (PMC12197698; doi:10.3390/toxins17060262)
Supplement: Supplementary file 1 [file toxins-17-00262-s001.zip › Supplementary Material 1/File S1 CRISP/CRISP-B.asper_PFAM.txt]

##gff-version 3
##feature-ontology http://song.cvs.sourceforge.net/viewvc/song/ontology/sofa.obo?revision=1.269
##interproscan-version 5.74-105.0
##sequence-region Bothrops_asper|CRISP|TRINITY_DN30848_c0_g1_i1 1 150
Bothrops_asper|CRISP|TRINITY_DN30848_c0_g1_i1	.	polypeptide	1	150	.	+	.	ID=Bothrops_asper|CRISP|TRINITY_DN30848_c0_g1_i1;md5=5a06af56eb33e68da705bde6baf4ece6
Bothrops_asper|CRISP|TRINITY_DN30848_c0_g1_i1	FunFam	protein_match	5	150	2.7E-83	+	.	date=09-05-2025;Target=Bothrops_asper|CRISP|TRINITY_DN30848_c0_g1_i1 5 150;ID=match$1_5_150;signature_desc=Golgi-associated plant pathogenesis-related protein 1;Name=G3DSA:3.40.33.10:FF:000015;status=T
Bothrops_asper|CRISP|TRINITY_DN30848_c0_g1_i1	PRINTS	protein_match	132	145	2.3E-7	+	.	date=09-05-2025;Target=Bothrops_asper|CRISP|TRINITY_DN30848_c0_g1_i1 132 145;ID=match$2_132_145;signature_desc=Allergen V5/Tpx-1 family signature;Name=PR00837;status=T;Dbxref="InterPro:IPR001283","Reactome:R-BTA-6798695","Reactome:R-CEL-6798695","Reactome:R-HSA-1989781","Reactome:R-HSA-6798695","Reactome:R-MMU-6798695"
Bothrops_asper|CRISP|TRINITY_DN30848_c0_g1_i1	PRINTS	protein_match	105	121	2.3E-7	+	.	date=09-05-2025;Target=Bothrops_asper|CRISP|TRINITY_DN30848_c0_g1_i1 105 121;ID=match$2_105_121;signature_desc=Allergen V5/Tpx-1 family signature;Name=PR00837;status=T;Dbxref="InterPro:IPR001283","Reactome:R-BTA-6798695","Reactome:R-CEL-6798695","Reactome:R-HSA-1989781","Reactome:R-HSA-6798695","Reactome:R-MMU-6798695"
Bothrops_asper|CRISP|TRINITY_DN30848_c0_g1_i1	PRINTS	protein_match	83	96	2.3E-7	+	.	date=09-05-2025;Target=Bothrops_asper|CRISP|TRINITY_DN30848_c0_g1_i1 83 96;ID=match$2_83_96;signature_desc=Allergen V5/Tpx-1 family signature;Name=PR00837;status=T;Dbxref="InterPro:IPR001283","Reactome:R-BTA-6798695","Reactome:R-CEL-6798695","Reactome:R-HSA-1989781","Reactome:R-HSA-6798695","Reactome:R-MMU-6798695"
Bothrops_asper|CRISP|TRINITY_DN30848_c0_g1_i1	PANTHER	protein_match	16	146	1.1E-30	+	.	date=09-05-2025;Target=Bothrops_asper|CRISP|TRINITY_DN30848_c0_g1_i1 16 146;ID=match$3_16_146;Name=PTHR10334;status=T;Dbxref="InterPro:IPR001283","Reactome:R-BTA-6798695","Reactome:R-CEL-6798695","Reactome:R-HSA-1989781","Reactome:R-HSA-6798695","Reactome:R-MMU-6798695"
Bothrops_asper|CRISP|TRINITY_DN30848_c0_g1_i1	Gene3D	protein_match	5	150	3.3E-50	+	.	date=09-05-2025;Target=Bothrops_asper|CRISP|TRINITY_DN30848_c0_g1_i1 5 150;ID=match$4_5_150;Name=G3DSA:3.40.33.10;status=T;Dbxref="InterPro:IPR035940","Reactome:R-BTA-6798695","Reactome:R-CEL-6798695","Reactome:R-DDI-204005","Reactome:R-DDI-2132295","Reactome:R-DDI-5694530","Reactome:R-DDI-6798695","Reactome:R-HSA-1989781","Reactome:R-HSA-6798695","Reactome:R-MMU-6798695"
Bothrops_asper|CRISP|TRINITY_DN30848_c0_g1_i1	CDD	protein_match	12	143	5.65062E-67	+	.	date=09-05-2025;Target=Bothrops_asper|CRISP|TRINITY_DN30848_c0_g1_i1 12 143;ID=match$5_12_143;signature_desc=CAP_GAPR1-like;Name=cd05382;status=T;Dbxref="InterPro:IPR034113"
Bothrops_asper|CRISP|TRINITY_DN30848_c0_g1_i1	Pfam	protein_match	18	135	3.2E-17	+	.	date=09-05-2025;Target=Bothrops_asper|CRISP|TRINITY_DN30848_c0_g1_i1 18 135;ID=match$6_18_135;signature_desc=Cysteine-rich secretory protein family;Name=PF00188;status=T;Dbxref="InterPro:IPR014044","Reactome:R-BTA-6798695","Reactome:R-CEL-6798695","Reactome:R-DDI-204005","Reactome:R-DDI-2132295","Reactome:R-DDI-5694530","Reactome:R-DDI-6798695","Reactome:R-HSA-1989781","Reactome:R-HSA-6798695","Reactome:R-MMU-6798695"
Bothrops_asper|CRISP|TRINITY_DN30848_c0_g1_i1	SMART	protein_match	12	145	1.2E-30	+	.	date=09-05-2025;Target=Bothrops_asper|CRISP|TRINITY_DN30848_c0_g1_i1 12 145;ID=match$7_12_145;Name=SM00198;status=T;Dbxref="InterPro:IPR014044","Reactome:R-BTA-6798695","Reactome:R-CEL-6798695","Reactome:R-DDI-204005","Reactome:R-DDI-2132295","Reactome:R-DDI-5694530","Reactome:R-DDI-6798695","Reactome:R-HSA-1989781","Reactome:R-HSA-6798695","Reactome:R-MMU-6798695"
Bothrops_asper|CRISP|TRINITY_DN30848_c0_g1_i1	Coils	protein_match	36	56	.	+	.	date=09-05-2025;Target=Bothrops_asper|CRISP|TRINITY_DN30848_c0_g1_i1 36 56;ID=match$8_36_56;Name=Coil;status=T
Bothrops_asper|CRISP|TRINITY_DN30848_c0_g1_i1	SUPERFAMILY	protein_match	11	150	4.97E-43	+	.	date=09-05-2025;Target=Bothrops_asper|CRISP|TRINITY_DN30848_c0_g1_i1 11 150;ID=match$9_11_150;Name=SSF55797;status=T;Dbxref="InterPro:IPR035940","Reactome:R-BTA-6798695","Reactome:R-CEL-6798695","Reactome:R-DDI-204005","Reactome:R-DDI-2132295","Reactome:R-DDI-5694530","Reactome:R-DDI-6798695","Reactome:R-HSA-1989781","Reactome:R-HSA-6798695","Reactome:R-MMU-6798695"
##sequence-region Bothrops_jararaca|CRISP|TRINITY_DN21664_c0_g1_i1 1 147
Bothrops_jararaca|CRISP|TRINITY_DN21664_c0_g1_i1	.	polypeptide	1	147	.	+	.	ID=Bothrops_jararaca|CRISP|TRINITY_DN21664_c0_g1_i1;md5=0fc48762d0edc2e63a77a95ce811c920
Bothrops_jararaca|CRISP|TRINITY_DN21664_c0_g1_i1	Pfam	protein_match	14	141	6.8E-17	+	.	date=09-05-2025;Target=Bothrops_jararaca|CRISP|TRINITY_DN21664_c0_g1_i1 14 141;ID=match$10_14_141;signature_desc=Cysteine-rich secretory protein family;Name=PF00188;status=T;Dbxref="InterPro:IPR014044","Reactome:R-BTA-6798695","Reactome:R-CEL-6798695","Reactome:R-DDI-204005","Reactome:R-DDI-2132295","Reactome:R-DDI-5694530","Reactome:R-DDI-6798695","Reactome:R-HSA-1989781","Reactome:R-HSA-6798695","Reactome:R-MMU-6798695"
Bothrops_jararaca|CRISP|TRINITY_DN21664_c0_g1_i1	PRINTS	protein_match	136	147	1.7E-18	+	.	date=09-05-2025;Target=Bothrops_jararaca|CRISP|TRINITY_DN21664_c0_g1_i1 136 147;ID=match$11_136_147;signature_desc=Allergen V5/Tpx-1 family signature;Name=PR00837;status=T;Dbxref="InterPro:IPR001283","Reactome:R-BTA-6798695","Reactome:R-CEL-6798695","Reactome:R-HSA-1989781","Reactome:R-HSA-6798695","Reactome:R-MMU-6798695"
Bothrops_jararaca|CRISP|TRINITY_DN21664_c0_g1_i1	PRINTS	protein_match	34	52	1.7E-18	+	.	date=09-05-2025;Target=Bothrops_jararaca|CRISP|TRINITY_DN21664_c0_g1_i1 34 52;ID=match$11_34_52;signature_desc=Allergen V5/Tpx-1 family signature;Name=PR00837;status=T;Dbxref="InterPro:IPR001283","Reactome:R-BTA-6798695","Reactome:R-CEL-6798695","Reactome:R-HSA-1989781","Reactome:R-HSA-6798695","Reactome:R-MMU-6798695"
Bothrops_jararaca|CRISP|TRINITY_DN21664_c0_g1_i1	PRINTS	protein_match	78	91	1.7E-18	+	.	date=09-05-2025;Target=Bothrops_jararaca|CRISP|TRINITY_DN21664_c0_g1_i1 78 91;ID=match$11_78_91;signature_desc=Allergen V5/Tpx-1 family signature;Name=PR00837;status=T;Dbxref="InterPro:IPR001283","Reactome:R-BTA-6798695","Reactome:R-CEL-6798695","Reactome:R-HSA-1989781","Reactome:R-HSA-6798695","Reactome:R-MMU-6798695"
Bothrops_jararaca|CRISP|TRINITY_DN21664_c0_g1_i1	PRINTS	protein_match	102	118	1.7E-18	+	.	date=09-05-2025;Target=Bothrops_jararaca|CRISP|TRINITY_DN21664_c0_g1_i1 102 118;ID=match$11_102_118;signature_desc=Allergen V5/Tpx-1 family signature;Name=PR00837;status=T;Dbxref="InterPro:IPR001283","Reactome:R-BTA-6798695","Reactome:R-CEL-6798695","Reactome:R-HSA-1989781","Reactome:R-HSA-6798695","Reactome:R-MMU-6798695"
Bothrops_jararaca|CRISP|TRINITY_DN21664_c0_g1_i1	SUPERFAMILY	protein_match	4	147	8.5E-52	+	.	date=09-05-2025;Target=Bothrops_jararaca|CRISP|TRINITY_DN21664_c0_g1_i1 4 147;ID=match$12_4_147;Name=SSF55797;status=T;Dbxref="InterPro:IPR035940","Reactome:R-BTA-6798695","Reactome:R-CEL-6798695","Reactome:R-DDI-204005","Reactome:R-DDI-2132295","Reactome:R-DDI-5694530","Reactome:R-DDI-6798695","Reactome:R-HSA-1989781","Reactome:R-HSA-6798695","Reactome:R-MMU-6798695"
Bothrops_jararaca|CRISP|TRINITY_DN21664_c0_g1_i1	PANTHER	protein_match	11	147	6.0E-36	+	.	date=09-05-2025;Target=Bothrops_jararaca|CRISP|TRINITY_DN21664_c0_g1_i1 11 147;ID=match$13_11_147;Name=PTHR10334;status=T;Dbxref="InterPro:IPR001283","Reactome:R-BTA-6798695","Reactome:R-CEL-6798695","Reactome:R-HSA-1989781","Reactome:R-HSA-6798695","Reactome:R-MMU-6798695"
Bothrops_jararaca|CRISP|TRINITY_DN21664_c0_g1_i1	PRINTS	protein_match	101	120	6.6E-11	+	.	date=09-05-2025;Target=Bothrops_jararaca|CRISP|TRINITY_DN21664_c0_g1_i1 101 120;ID=match$14_101_120;signature_desc=Venom allergen 5 signature;Name=PR00838;status=T;Dbxref="InterPro:IPR002413","Reactome:R-HSA-1989781","Reactome:R-HSA-6798695","Reactome:R-MMU-6798695"
Bothrops_jararaca|CRISP|TRINITY_DN21664_c0_g1_i1	PRINTS	protein_match	4	20	6.6E-11	+	.	date=09-05-2025;Target=Bothrops_jararaca|CRISP|TRINITY_DN21664_c0_g1_i1 4 20;ID=match$14_4_20;signature_desc=Venom allergen 5 signature;Name=PR00838;status=T;Dbxref="InterPro:IPR002413","Reactome:R-HSA-1989781","Reactome:R-HSA-6798695","Reactome:R-MMU-6798695"
Bothrops_jararaca|CRISP|TRINITY_DN21664_c0_g1_i1	PRINTS	protein_match	76	91	6.6E-11	+	.	date=09-05-2025;Target=Bothrops_jararaca|CRISP|TRINITY_DN21664_c0_g1_i1 76 91;ID=match$14_76_91;signature_desc=Venom allergen 5 signature;Name=PR00838;status=T;Dbxref="InterPro:IPR002413","Reactome:R-HSA-1989781","Reactome:R-HSA-6798695","Reactome:R-MMU-6798695"
Bothrops_jararaca|CRISP|TRINITY_DN21664_c0_g1_i1	Gene3D	protein_match	2	147	5.4E-48	+	.	date=09-05-2025;Target=Bothrops_jararaca|CRISP|TRINITY_DN21664_c0_g1_i1 2 147;ID=match$15_2_147;Name=G3DSA:3.40.33.10;status=T;Dbxref="InterPro:IPR035940","Reactome:R-BTA-6798695","Reactome:R-CEL-6798695","Reactome:R-DDI-204005","Reactome:R-DDI-2132295","Reactome:R-DDI-5694530","Reactome:R-DDI-6798695","Reactome:R-HSA-1989781","Reactome:R-HSA-6798695","Reactome:R-MMU-6798695"
Bothrops_jararaca|CRISP|TRINITY_DN21664_c0_g1_i1	SMART	protein_match	8	147	4.3E-51	+	.	date=09-05-2025;Target=Bothrops_jararaca|CRISP|TRINITY_DN21664_c0_g1_i1 8 147;ID=match$16_8_147;Name=SM00198;status=T;Dbxref="InterPro:IPR014044","Reactome:R-BTA-6798695","Reactome:R-CEL-6798695","Reactome:R-DDI-204005","Reactome:R-DDI-2132295","Reactome:R-DDI-5694530","Reactome:R-DDI-6798695","Reactome:R-HSA-1989781","Reactome:R-HSA-6798695","Reactome:R-MMU-6798695"
Bothrops_jararaca|CRISP|TRINITY_DN21664_c0_g1_i1	ProSitePatterns	protein_match	103	113	.	+	.	date=09-05-2025;Target=Bothrops_jararaca|CRISP|TRINITY_DN21664_c0_g1_i1 103 113;Ontology_term="GO:0005576";ID=match$17_103_113;signature_desc=CRISP family signature 1.;Name=PS01009;status=T;Dbxref="InterPro:IPR018244","Reactome:R-BTA-6798695","Reactome:R-CEL-6798695","Reactome:R-HSA-1989781","Reactome:R-HSA-6798695","Reactome:R-MMU-6798695"
Bothrops_jararaca|CRISP|TRINITY_DN21664_c0_g1_i1	ProSitePatterns	protein_match	136	147	.	+	.	date=09-05-2025;Target=Bothrops_jararaca|CRISP|TRINITY_DN21664_c0_g1_i1 136 147;Ontology_term="GO:0005576";ID=match$18_136_147;signature_desc=CRISP family signature 2.;Name=PS01010;status=T;Dbxref="InterPro:IPR018244","Reactome:R-BTA-6798695","Reactome:R-CEL-6798695","Reactome:R-HSA-1989781","Reactome:R-HSA-6798695","Reactome:R-MMU-6798695"
##FASTA
>Bothrops_asper|CRISP|TRINITY_DN30848_c0_g1_i1
KIISMGKSASRQFSGEVLRAHNDYRKKHGVPSLKLCKKLNREAQQYSEALASTRILKHSP
ESSSGKCGENLAWASYNQSGNEVADRWYSEIKNYNFQSPGFSSGTGHFTAMVWKNAKKMG
VGKAVASDGSTFVVARYEPAGNIVNSGQYE
>Bothrops_jararaca|CRISP|TRINITY_DN21664_c0_g1_i1
LSWSFTDEEKQQIVDKHNLYRSMVSPSAANMLKMRWDSELETFAQNYSTRCTWEHNKERG
YRGENLFAMTGYLDLERAMEDWYIEYQDYNYSTLACEEGKMCGHYTQVVWATSERVGCGT
TFCETLELINDTYMHLFVCNYQPPGNI
>match$1_5_150
MGKSASRQFSGEVLRAHNDYRKKHGVPSLKLCKKLNREAQQYSEALASTRILKHSPESSS
GKCGENLAWASYNQSGNEVADRWYSEIKNYNFQSPGFSSGTGHFTAMVWKNAKKMGVGKA
VASDGSTFVVARYEPAGNIVNSGQYE
>match$2_83_96
VADRWYSEIKNYNF
>match$2_105_121
TGHFTAMVWKNAKKMGV
>match$2_132_145
FVVARYEPAGNIVN
>match$3_16_146
EVLRAHNDYRKKHGVPSLKLCKKLNREAQQYSEALASTRILKHSPESSSGKCGENLAWAS
YNQSGNEVADRWYSEIKNYNFQSPGFSSGTGHFTAMVWKNAKKMGVGKAVASDGSTFVVA
RYEPAGNIVNS
>match$4_5_150
MGKSASRQFSGEVLRAHNDYRKKHGVPSLKLCKKLNREAQQYSEALASTRILKHSPESSS
GKCGENLAWASYNQSGNEVADRWYSEIKNYNFQSPGFSSGTGHFTAMVWKNAKKMGVGKA
VASDGSTFVVARYEPAGNIVNSGQYE
>match$5_12_143
QFSGEVLRAHNDYRKKHGVPSLKLCKKLNREAQQYSEALASTRILKHSPESSSGKCGENL
AWASYNQSGNEVADRWYSEIKNYNFQSPGFSSGTGHFTAMVWKNAKKMGVGKAVASDGST
FVVARYEPAGNI
>match$6_18_135
LRAHNDYRKKHGVPSLKLCKKLNREAQQYSEALASTRILKHSPESSSGKCGENLAWASYN
QSGNEVADRWYSEIKNYNFQSPGFSSGTGHFTAMVWKNAKKMGVGKAVASDGSTFVVA
>match$7_12_145
QFSGEVLRAHNDYRKKHGVPSLKLCKKLNREAQQYSEALASTRILKHSPESSSGKCGENL
AWASYNQSGNEVADRWYSEIKNYNFQSPGFSSGTGHFTAMVWKNAKKMGVGKAVASDGST
FVVARYEPAGNIVN
>match$8_36_56
CKKLNREAQQYSEALASTRIL
>match$9_11_150
RQFSGEVLRAHNDYRKKHGVPSLKLCKKLNREAQQYSEALASTRILKHSPESSSGKCGEN
LAWASYNQSGNEVADRWYSEIKNYNFQSPGFSSGTGHFTAMVWKNAKKMGVGKAVASDGS
TFVVARYEPAGNIVNSGQYE
>match$10_14_141
VDKHNLYRSMVSPSAANMLKMRWDSELETFAQNYSTRCTWEHNKERGYRGENLFAMTGYL
DLERAMEDWYIEYQDYNYSTLACEEGKMCGHYTQVVWATSERVGCGTTFCETLELINDTY
MHLFVCNY
>match$11_34_52
MRWDSELETFAQNYSTRCT
>match$11_78_91
AMEDWYIEYQDYNY
>match$11_102_118
CGHYTQVVWATSERVGC
>match$11_136_147
LFVCNYQPPGNI
>match$12_4_147
SFTDEEKQQIVDKHNLYRSMVSPSAANMLKMRWDSELETFAQNYSTRCTWEHNKERGYRG
ENLFAMTGYLDLERAMEDWYIEYQDYNYSTLACEEGKMCGHYTQVVWATSERVGCGTTFC
ETLELINDTYMHLFVCNYQPPGNI
>match$13_11_147
QQIVDKHNLYRSMVSPSAANMLKMRWDSELETFAQNYSTRCTWEHNKERGYRGENLFAMT
GYLDLERAMEDWYIEYQDYNYSTLACEEGKMCGHYTQVVWATSERVGCGTTFCETLELIN
DTYMHLFVCNYQPPGNI
>match$14_4_20
SFTDEEKQQIVDKHNLY
>match$14_76_91
ERAMEDWYIEYQDYNY
>match$14_101_120
MCGHYTQVVWATSERVGCGT
>match$15_2_147
SWSFTDEEKQQIVDKHNLYRSMVSPSAANMLKMRWDSELETFAQNYSTRCTWEHNKERGY
RGENLFAMTGYLDLERAMEDWYIEYQDYNYSTLACEEGKMCGHYTQVVWATSERVGCGTT
FCETLELINDTYMHLFVCNYQPPGNI
>match$16_8_147
EEKQQIVDKHNLYRSMVSPSAANMLKMRWDSELETFAQNYSTRCTWEHNKERGYRGENLF
AMTGYLDLERAMEDWYIEYQDYNYSTLACEEGKMCGHYTQVVWATSERVGCGTTFCETLE
LINDTYMHLFVCNYQPPGNI
>match$17_103_113
GHYTQVVWATS
>match$18_136_147
LFVCNYQPPGNI
