# Supplementary material for: Computational Modeling of Low-Abundance Proteins in Venom Gland Transcriptomes: Bothrops asper and Bothrops jararaca
Source: Toxins (Basel). 2025 May 22;17(6):262. doi: 10.3390/toxins17060262 (PMC12197698; doi:10.3390/toxins17060262)
Supplement: Supplementary file 1 [file toxins-17-00262-s001.zip › Supplementary Material 1/File S1 CRISP/CRISP-B.jararaca_PFAM.txt]

##gff-version 3
##feature-ontology http://song.cvs.sourceforge.net/viewvc/song/ontology/sofa.obo?revision=1.269
##interproscan-version 5.66-98.0
##sequence-region B.jararaca_allergen5
B.jararaca_allergen5	.	polypeptide	1	147	.	+	.	ID=B.jararaca_allergen5;md5=0fc48762d0edc2e63a77a95ce811c920
B.jararaca_allergen5	ProSitePatterns	protein_match	103	113	.	+	.	date=04-04-2024;Target=B.jararaca_allergen5;Ontology_term="GO:0005576";ID=match$1_103_113;signature_desc=CRISP family signature 1.;Name=PS01009;status=T;Dbxref="InterPro:IPR018244","Reactome:R-BTA-6798695","Reactome:R-CEL-6798695","Reactome:R-HSA-1989781","Reactome:R-HSA-6798695","Reactome:R-MMU-6798695","Reactome:R-SCE-6798695","Reactome:R-XTR-6798695"
B.jararaca_allergen5	PRINTS	protein_match	136	147	1.7E-18	+	.	date=04-04-2024;Target=B.jararaca_allergen5 136 147;ID=match$2_136_147;signature_desc=Allergen V5/Tpx-1 family signature;Name=PR00837;status=T;Dbxref="InterPro:IPR001283","Reactome:R-BTA-6798695","Reactome:R-CEL-6798695","Reactome:R-HSA-1989781","Reactome:R-HSA-6798695","Reactome:R-MMU-6798695","Reactome:R-SCE-6798695","Reactome:R-XTR-6798695"
B.jararaca_allergen5	PRINTS	protein_match	34	52	1.7E-18	+	.	date=04-04-2024;Target=B.jararaca_allergen5 34 52;ID=match$2_34_52;signature_desc=Allergen V5/Tpx-1 family signature;Name=PR00837;status=T;Dbxref="InterPro:IPR001283","Reactome:R-BTA-6798695","Reactome:R-CEL-6798695","Reactome:R-HSA-1989781","Reactome:R-HSA-6798695","Reactome:R-MMU-6798695","Reactome:R-SCE-6798695","Reactome:R-XTR-6798695"
B.jararaca_allergen5	PRINTS	protein_match	78	91	1.7E-18	+	.	date=04-04-2024;Target=B.jararaca_allergen5 78 91;ID=match$2_78_91;signature_desc=Allergen V5/Tpx-1 family signature;Name=PR00837;status=T;Dbxref="InterPro:IPR001283","Reactome:R-BTA-6798695","Reactome:R-CEL-6798695","Reactome:R-HSA-1989781","Reactome:R-HSA-6798695","Reactome:R-MMU-6798695","Reactome:R-SCE-6798695","Reactome:R-XTR-6798695"
B.jararaca_allergen5	PRINTS	protein_match	102	118	1.7E-18	+	.	date=04-04-2024;Target=B.jararaca_allergen5 102 118;ID=match$2_102_118;signature_desc=Allergen V5/Tpx-1 family signature;Name=PR00837;status=T;Dbxref="InterPro:IPR001283","Reactome:R-BTA-6798695","Reactome:R-CEL-6798695","Reactome:R-HSA-1989781","Reactome:R-HSA-6798695","Reactome:R-MMU-6798695","Reactome:R-SCE-6798695","Reactome:R-XTR-6798695"
B.jararaca_allergen5	SMART	protein_match	8	147	4.3E-51	+	.	date=04-04-2024;Target=B.jararaca_allergen5 8 147;ID=match$3_8_147;Name=SM00198;status=T;Dbxref="InterPro:IPR014044","Reactome:R-BTA-6798695","Reactome:R-CEL-6798695","Reactome:R-HSA-1989781","Reactome:R-HSA-6798695","Reactome:R-MMU-6798695","Reactome:R-SCE-6798695","Reactome:R-XTR-6798695"
B.jararaca_allergen5	PRINTS	protein_match	101	120	6.6E-11	+	.	date=04-04-2024;Target=B.jararaca_allergen5 101 120;ID=match$4_101_120;signature_desc=Venom allergen 5 signature;Name=PR00838;status=T;Dbxref="InterPro:IPR002413","Reactome:R-HSA-1989781","Reactome:R-HSA-6798695","Reactome:R-MMU-6798695"
B.jararaca_allergen5	PRINTS	protein_match	4	20	6.6E-11	+	.	date=04-04-2024;Target=B.jararaca_allergen5 4 20;ID=match$4_4_20;signature_desc=Venom allergen 5 signature;Name=PR00838;status=T;Dbxref="InterPro:IPR002413","Reactome:R-HSA-1989781","Reactome:R-HSA-6798695","Reactome:R-MMU-6798695"
B.jararaca_allergen5	PRINTS	protein_match	76	91	6.6E-11	+	.	date=04-04-2024;Target=B.jararaca_allergen5 76 91;ID=match$4_76_91;signature_desc=Venom allergen 5 signature;Name=PR00838;status=T;Dbxref="InterPro:IPR002413","Reactome:R-HSA-1989781","Reactome:R-HSA-6798695","Reactome:R-MMU-6798695"
B.jararaca_allergen5	SUPERFAMILY	protein_match	4	147	8.5E-52	+	.	date=04-04-2024;Target=B.jararaca_allergen5 4 147;ID=match$5_4_147;Name=SSF55797;status=T;Dbxref="InterPro:IPR035940","Reactome:R-BTA-6798695","Reactome:R-CEL-6798695","Reactome:R-HSA-1989781","Reactome:R-HSA-6798695","Reactome:R-MMU-6798695","Reactome:R-SCE-6798695","Reactome:R-XTR-6798695"
B.jararaca_allergen5	Pfam	protein_match	14	141	7.5E-17	+	.	date=04-04-2024;Target=B.jararaca_allergen5 14 141;ID=match$6_14_141;signature_desc=Cysteine-rich secretory protein family;Name=PF00188;status=T;Dbxref="InterPro:IPR014044","Reactome:R-BTA-6798695","Reactome:R-CEL-6798695","Reactome:R-HSA-1989781","Reactome:R-HSA-6798695","Reactome:R-MMU-6798695","Reactome:R-SCE-6798695","Reactome:R-XTR-6798695"
B.jararaca_allergen5	ProSitePatterns	protein_match	136	147	.	+	.	date=04-04-2024;Target=B.jararaca_allergen5 136 147;Ontology_term="GO:0005576";ID=match$7_136_147;signature_desc=CRISP family signature 2.;Name=PS01010;status=T;Dbxref="InterPro:IPR018244","Reactome:R-BTA-6798695","Reactome:R-CEL-6798695","Reactome:R-HSA-1989781","Reactome:R-HSA-6798695","Reactome:R-MMU-6798695","Reactome:R-SCE-6798695","Reactome:R-XTR-6798695"
B.jararaca_allergen5	Gene3D	protein_match	2	147	5.4E-48	+	.	date=04-04-2024;Target=B.jararaca_allergen5 2 147;ID=match$8_2_147;Name=G3DSA:3.40.33.10;status=T;Dbxref="InterPro:IPR035940","Reactome:R-BTA-6798695","Reactome:R-CEL-6798695","Reactome:R-HSA-1989781","Reactome:R-HSA-6798695","Reactome:R-MMU-6798695","Reactome:R-SCE-6798695","Reactome:R-XTR-6798695"
B.jararaca_allergen5	PANTHER	protein_match	11	147	3.7E-32	+	.	date=04-04-2024;Target=B.jararaca_allergen5 11 147;ID=match$9_11_147;Name=PTHR10334;status=T;Dbxref="InterPro:IPR001283","Reactome:R-BTA-6798695","Reactome:R-CEL-6798695","Reactome:R-HSA-1989781","Reactome:R-HSA-6798695","Reactome:R-MMU-6798695","Reactome:R-SCE-6798695","Reactome:R-XTR-6798695"
##FASTA
>B.jararaca_allergen5
LSWSFTDEEKQQIVDKHNLYRSMVSPSAANMLKMRWDSELETFAQNYSTRCTWEHNKERG
YRGENLFAMTGYLDLERAMEDWYIEYQDYNYSTLACEEGKMCGHYTQVVWATSERVGCGT
TFCETLELINDTYMHLFVCNYQPPGNI
>match$1_103_113
GHYTQVVWATS
>match$2_34_52
MRWDSELETFAQNYSTRCT
>match$2_78_91
AMEDWYIEYQDYNY
>match$2_102_118
CGHYTQVVWATSERVGC
>match$2_136_147
LFVCNYQPPGNI
>match$3_8_147
EEKQQIVDKHNLYRSMVSPSAANMLKMRWDSELETFAQNYSTRCTWEHNKERGYRGENLF
AMTGYLDLERAMEDWYIEYQDYNYSTLACEEGKMCGHYTQVVWATSERVGCGTTFCETLE
LINDTYMHLFVCNYQPPGNI
>match$4_4_20
SFTDEEKQQIVDKHNLY
>match$4_76_91
ERAMEDWYIEYQDYNY
>match$4_101_120
MCGHYTQVVWATSERVGCGT
>match$5_4_147
SFTDEEKQQIVDKHNLYRSMVSPSAANMLKMRWDSELETFAQNYSTRCTWEHNKERGYRG
ENLFAMTGYLDLERAMEDWYIEYQDYNYSTLACEEGKMCGHYTQVVWATSERVGCGTTFC
ETLELINDTYMHLFVCNYQPPGNI
>match$6_14_141
VDKHNLYRSMVSPSAANMLKMRWDSELETFAQNYSTRCTWEHNKERGYRGENLFAMTGYL
DLERAMEDWYIEYQDYNYSTLACEEGKMCGHYTQVVWATSERVGCGTTFCETLELINDTY
MHLFVCNY
>match$7_136_147
LFVCNYQPPGNI
>match$8_2_147
SWSFTDEEKQQIVDKHNLYRSMVSPSAANMLKMRWDSELETFAQNYSTRCTWEHNKERGY
RGENLFAMTGYLDLERAMEDWYIEYQDYNYSTLACEEGKMCGHYTQVVWATSERVGCGTT
FCETLELINDTYMHLFVCNYQPPGNI
>match$9_11_147
QQIVDKHNLYRSMVSPSAANMLKMRWDSELETFAQNYSTRCTWEHNKERGYRGENLFAMT
GYLDLERAMEDWYIEYQDYNYSTLACEEGKMCGHYTQVVWATSERVGCGTTFCETLELIN
DTYMHLFVCNYQPPGNI
