# Supplementary material for: Computational Modeling of Low-Abundance Proteins in Venom Gland Transcriptomes: Bothrops asper and Bothrops jararaca
Source: Toxins (Basel). 2025 May 22;17(6):262. doi: 10.3390/toxins17060262 (PMC12197698; doi:10.3390/toxins17060262)
Supplement: Supplementary file 1 [file toxins-17-00262-s001.zip › Supplementary Material 1/File S1 CRISP/CRISP-B_asper_model1_AF.pdb]

MODEL     1                                                                     
ATOM      1  N   LYS A   1     -18.969  20.031   3.998  1.00 51.12           N  
ATOM      2  CA  LYS A   1     -17.594  20.391   3.635  1.00 51.12           C  
ATOM      3  C   LYS A   1     -16.594  19.391   4.195  1.00 51.12           C  
ATOM      4  CB  LYS A   1     -17.266  21.797   4.137  1.00 51.12           C  
ATOM      5  O   LYS A   1     -15.383  19.547   4.012  1.00 51.12           O  
ATOM      6  CG  LYS A   1     -16.531  22.656   3.127  1.00 51.12           C  
ATOM      7  CD  LYS A   1     -16.328  24.078   3.641  1.00 51.12           C  
ATOM      8  CE  LYS A   1     -15.531  24.922   2.656  1.00 51.12           C  
ATOM      9  NZ  LYS A   1     -15.188  26.266   3.223  1.00 51.12           N  
ATOM     10  N   ILE A   2     -16.891  18.109   4.707  1.00 58.19           N  
ATOM     11  CA  ILE A   2     -16.156  16.984   5.289  1.00 58.19           C  
ATOM     12  C   ILE A   2     -15.852  15.953   4.207  1.00 58.19           C  
ATOM     13  CB  ILE A   2     -16.953  16.328   6.445  1.00 58.19           C  
ATOM     14  O   ILE A   2     -14.766  15.367   4.195  1.00 58.19           O  
ATOM     15  CG1 ILE A   2     -17.125  17.312   7.602  1.00 58.19           C  
ATOM     16  CG2 ILE A   2     -16.250  15.047   6.918  1.00 58.19           C  
ATOM     17  CD1 ILE A   2     -18.016  16.797   8.727  1.00 58.19           C  
ATOM     18  N   ILE A   3     -16.656  15.883   3.168  1.00 62.12           N  
ATOM     19  CA  ILE A   3     -16.469  14.898   2.105  1.00 62.12           C  
ATOM     20  C   ILE A   3     -15.289  15.305   1.224  1.00 62.12           C  
ATOM     21  CB  ILE A   3     -17.750  14.742   1.254  1.00 62.12           C  
ATOM     22  O   ILE A   3     -14.469  14.469   0.853  1.00 62.12           O  
ATOM     23  CG1 ILE A   3     -18.891  14.195   2.109  1.00 62.12           C  
ATOM     24  CG2 ILE A   3     -17.484  13.836   0.046  1.00 62.12           C  
ATOM     25  CD1 ILE A   3     -20.234  14.117   1.378  1.00 62.12           C  
ATOM     26  N   SER A   4     -15.062  16.641   1.104  1.00 67.38           N  
ATOM     27  CA  SER A   4     -13.992  17.125   0.236  1.00 67.38           C  
ATOM     28  C   SER A   4     -12.625  16.922   0.874  1.00 67.38           C  
ATOM     29  CB  SER A   4     -14.195  18.609  -0.082  1.00 67.38           C  
ATOM     30  O   SER A   4     -11.664  16.547   0.193  1.00 67.38           O  
ATOM     31  OG  SER A   4     -13.086  19.125  -0.786  1.00 67.38           O  
ATOM     32  N   MET A   5     -12.562  17.031   2.197  1.00 69.56           N  
ATOM     33  CA  MET A   5     -11.273  16.875   2.869  1.00 69.56           C  
ATOM     34  C   MET A   5     -10.828  15.422   2.863  1.00 69.56           C  
ATOM     35  CB  MET A   5     -11.352  17.391   4.305  1.00 69.56           C  
ATOM     36  O   MET A   5      -9.648  15.125   2.691  1.00 69.56           O  
ATOM     37  CG  MET A   5     -11.281  18.906   4.414  1.00 69.56           C  
ATOM     38  SD  MET A   5     -11.148  19.484   6.152  1.00 69.56           S  
ATOM     39  CE  MET A   5     -12.797  19.047   6.766  1.00 69.56           C  
ATOM     40  N   GLY A   6     -11.812  14.508   3.035  1.00 79.06           N  
ATOM     41  CA  GLY A   6     -11.500  13.086   3.010  1.00 79.06           C  
ATOM     42  C   GLY A   6     -11.008  12.609   1.656  1.00 79.06           C  
ATOM     43  O   GLY A   6     -10.055  11.828   1.576  1.00 79.06           O  
ATOM     44  N   LYS A   7     -11.586  13.156   0.603  1.00 82.31           N  
ATOM     45  CA  LYS A   7     -11.180  12.805  -0.755  1.00 82.31           C  
ATOM     46  C   LYS A   7      -9.789  13.344  -1.068  1.00 82.31           C  
ATOM     47  CB  LYS A   7     -12.195  13.336  -1.772  1.00 82.31           C  
ATOM     48  O   LYS A   7      -8.977  12.656  -1.694  1.00 82.31           O  
ATOM     49  CG  LYS A   7     -13.492  12.539  -1.832  1.00 82.31           C  
ATOM     50  CD  LYS A   7     -14.398  13.047  -2.945  1.00 82.31           C  
ATOM     51  CE  LYS A   7     -15.727  12.297  -2.965  1.00 82.31           C  
ATOM     52  NZ  LYS A   7     -16.641  12.812  -4.023  1.00 82.31           N  
ATOM     53  N   SER A   8      -9.547  14.562  -0.632  1.00 89.19           N  
ATOM     54  CA  SER A   8      -8.234  15.164  -0.849  1.00 89.19           C  
ATOM     55  C   SER A   8      -7.141  14.383  -0.128  1.00 89.19           C  
ATOM     56  CB  SER A   8      -8.227  16.609  -0.376  1.00 89.19           C  
ATOM     57  O   SER A   8      -6.074  14.133  -0.694  1.00 89.19           O  
ATOM     58  OG  SER A   8      -6.945  17.188  -0.542  1.00 89.19           O  
ATOM     59  N   ALA A   9      -7.402  14.000   1.076  1.00 90.81           N  
ATOM     60  CA  ALA A   9      -6.441  13.227   1.863  1.00 90.81           C  
ATOM     61  C   ALA A   9      -6.176  11.867   1.223  1.00 90.81           C  
ATOM     62  CB  ALA A   9      -6.949  13.047   3.293  1.00 90.81           C  
ATOM     63  O   ALA A   9      -5.031  11.414   1.174  1.00 90.81           O  
ATOM     64  N   SER A  10      -7.238  11.258   0.794  1.00 93.00           N  
ATOM     65  CA  SER A  10      -7.105   9.969   0.120  1.00 93.00           C  
ATOM     66  C   SER A  10      -6.281  10.094  -1.158  1.00 93.00           C  
ATOM     67  CB  SER A  10      -8.484   9.391  -0.206  1.00 93.00           C  
ATOM     68  O   SER A  10      -5.441   9.242  -1.448  1.00 93.00           O  
ATOM     69  OG  SER A  10      -8.359   8.172  -0.917  1.00 93.00           O  
ATOM     70  N   ARG A  11      -6.461  11.164  -1.936  1.00 94.88           N  
ATOM     71  CA  ARG A  11      -5.715  11.398  -3.166  1.00 94.88           C  
ATOM     72  C   ARG A  11      -4.242  11.656  -2.873  1.00 94.88           C  
ATOM     73  CB  ARG A  11      -6.309  12.586  -3.934  1.00 94.88           C  
ATOM     74  O   ARG A  11      -3.365  11.172  -3.592  1.00 94.88           O  
ATOM     75  CG  ARG A  11      -5.746  12.758  -5.336  1.00 94.88           C  
ATOM     76  CD  ARG A  11      -6.379  13.938  -6.055  1.00 94.88           C  
ATOM     77  NE  ARG A  11      -7.723  13.625  -6.531  1.00 94.88           N  
ATOM     78  NH1 ARG A  11      -8.266  15.805  -7.070  1.00 94.88           N  
ATOM     79  NH2 ARG A  11      -9.789  14.125  -7.406  1.00 94.88           N  
ATOM     80  CZ  ARG A  11      -8.586  14.523  -7.000  1.00 94.88           C  
ATOM     81  N   GLN A  12      -4.023  12.430  -1.854  1.00 97.00           N  
ATOM     82  CA  GLN A  12      -2.643  12.680  -1.447  1.00 97.00           C  
ATOM     83  C   GLN A  12      -1.950  11.375  -1.049  1.00 97.00           C  
ATOM     84  CB  GLN A  12      -2.592  13.672  -0.291  1.00 97.00           C  
ATOM     85  O   GLN A  12      -0.822  11.117  -1.473  1.00 97.00           O  
ATOM     86  CG  GLN A  12      -1.178  14.031   0.153  1.00 97.00           C  
ATOM     87  CD  GLN A  12      -1.153  15.055   1.271  1.00 97.00           C  
ATOM     88  NE2 GLN A  12      -0.012  15.172   1.940  1.00 97.00           N  
ATOM     89  OE1 GLN A  12      -2.152  15.734   1.529  1.00 97.00           O  
ATOM     90  N   PHE A  13      -2.607  10.586  -0.247  1.00 98.00           N  
ATOM     91  CA  PHE A  13      -2.059   9.320   0.209  1.00 98.00           C  
ATOM     92  C   PHE A  13      -1.775   8.398  -0.972  1.00 98.00           C  
ATOM     93  CB  PHE A  13      -3.018   8.633   1.188  1.00 98.00           C  
ATOM     94  O   PHE A  13      -0.679   7.844  -1.086  1.00 98.00           O  
ATOM     95  CG  PHE A  13      -2.525   7.309   1.695  1.00 98.00           C  
ATOM     96  CD1 PHE A  13      -3.002   6.121   1.150  1.00 98.00           C  
ATOM     97  CD2 PHE A  13      -1.587   7.246   2.717  1.00 98.00           C  
ATOM     98  CE1 PHE A  13      -2.547   4.891   1.618  1.00 98.00           C  
ATOM     99  CE2 PHE A  13      -1.129   6.020   3.189  1.00 98.00           C  
ATOM    100  CZ  PHE A  13      -1.611   4.840   2.639  1.00 98.00           C  
ATOM    101  N   SER A  14      -2.773   8.227  -1.855  1.00 98.31           N  
ATOM    102  CA  SER A  14      -2.586   7.348  -3.008  1.00 98.31           C  
ATOM    103  C   SER A  14      -1.453   7.848  -3.900  1.00 98.31           C  
ATOM    104  CB  SER A  14      -3.877   7.246  -3.818  1.00 98.31           C  
ATOM    105  O   SER A  14      -0.665   7.051  -4.414  1.00 98.31           O  
ATOM    106  OG  SER A  14      -4.277   8.516  -4.293  1.00 98.31           O  
ATOM    107  N   GLY A  15      -1.347   9.156  -4.066  1.00 98.38           N  
ATOM    108  CA  GLY A  15      -0.260   9.734  -4.844  1.00 98.38           C  
ATOM    109  C   GLY A  15       1.108   9.461  -4.250  1.00 98.38           C  
ATOM    110  O   GLY A  15       2.057   9.156  -4.977  1.00 98.38           O  
ATOM    111  N   GLU A  16       1.213   9.555  -2.967  1.00 98.62           N  
ATOM    112  CA  GLU A  16       2.480   9.289  -2.297  1.00 98.62           C  
ATOM    113  C   GLU A  16       2.898   7.828  -2.469  1.00 98.62           C  
ATOM    114  CB  GLU A  16       2.387   9.633  -0.808  1.00 98.62           C  
ATOM    115  O   GLU A  16       4.066   7.539  -2.746  1.00 98.62           O  
ATOM    116  CG  GLU A  16       2.299  11.125  -0.529  1.00 98.62           C  
ATOM    117  CD  GLU A  16       2.059  11.453   0.937  1.00 98.62           C  
ATOM    118  OE1 GLU A  16       2.084  12.648   1.307  1.00 98.62           O  
ATOM    119  OE2 GLU A  16       1.845  10.500   1.723  1.00 98.62           O  
ATOM    120  N   VAL A  17       1.934   6.930  -2.295  1.00 98.75           N  
ATOM    121  CA  VAL A  17       2.230   5.504  -2.428  1.00 98.75           C  
ATOM    122  C   VAL A  17       2.654   5.199  -3.861  1.00 98.75           C  
ATOM    123  CB  VAL A  17       1.018   4.633  -2.031  1.00 98.75           C  
ATOM    124  O   VAL A  17       3.648   4.504  -4.086  1.00 98.75           O  
ATOM    125  CG1 VAL A  17       1.311   3.154  -2.281  1.00 98.75           C  
ATOM    126  CG2 VAL A  17       0.648   4.867  -0.568  1.00 98.75           C  
ATOM    127  N   LEU A  18       1.911   5.746  -4.855  1.00 98.75           N  
ATOM    128  CA  LEU A  18       2.221   5.512  -6.262  1.00 98.75           C  
ATOM    129  C   LEU A  18       3.611   6.035  -6.605  1.00 98.75           C  
ATOM    130  CB  LEU A  18       1.175   6.176  -7.160  1.00 98.75           C  
ATOM    131  O   LEU A  18       4.402   5.336  -7.246  1.00 98.75           O  
ATOM    132  CG  LEU A  18       1.391   6.039  -8.664  1.00 98.75           C  
ATOM    133  CD1 LEU A  18       1.262   4.578  -9.094  1.00 98.75           C  
ATOM    134  CD2 LEU A  18       0.402   6.910  -9.430  1.00 98.75           C  
ATOM    135  N   ARG A  19       3.902   7.242  -6.203  1.00 98.75           N  
ATOM    136  CA  ARG A  19       5.199   7.836  -6.500  1.00 98.75           C  
ATOM    137  C   ARG A  19       6.336   6.992  -5.930  1.00 98.75           C  
ATOM    138  CB  ARG A  19       5.281   9.266  -5.953  1.00 98.75           C  
ATOM    139  O   ARG A  19       7.309   6.703  -6.625  1.00 98.75           O  
ATOM    140  CG  ARG A  19       4.566  10.297  -6.809  1.00 98.75           C  
ATOM    141  CD  ARG A  19       4.910  11.719  -6.383  1.00 98.75           C  
ATOM    142  NE  ARG A  19       4.625  11.938  -4.969  1.00 98.75           N  
ATOM    143  NH1 ARG A  19       2.549  12.883  -5.320  1.00 98.75           N  
ATOM    144  NH2 ARG A  19       3.357  12.641  -3.189  1.00 98.75           N  
ATOM    145  CZ  ARG A  19       3.512  12.492  -4.496  1.00 98.75           C  
ATOM    146  N   ALA A  20       6.215   6.586  -4.676  1.00 98.75           N  
ATOM    147  CA  ALA A  20       7.250   5.770  -4.043  1.00 98.75           C  
ATOM    148  C   ALA A  20       7.387   4.422  -4.746  1.00 98.75           C  
ATOM    149  CB  ALA A  20       6.934   5.566  -2.562  1.00 98.75           C  
ATOM    150  O   ALA A  20       8.500   3.967  -5.008  1.00 98.75           O  
ATOM    151  N   HIS A  21       6.285   3.746  -5.078  1.00 98.56           N  
ATOM    152  CA  HIS A  21       6.328   2.492  -5.824  1.00 98.56           C  
ATOM    153  C   HIS A  21       7.098   2.654  -7.133  1.00 98.56           C  
ATOM    154  CB  HIS A  21       4.910   1.990  -6.109  1.00 98.56           C  
ATOM    155  O   HIS A  21       7.980   1.851  -7.441  1.00 98.56           O  
ATOM    156  CG  HIS A  21       4.320   1.190  -4.992  1.00 98.56           C  
ATOM    157  CD2 HIS A  21       3.854  -0.078  -4.957  1.00 98.56           C  
ATOM    158  ND1 HIS A  21       4.164   1.696  -3.719  1.00 98.56           N  
ATOM    159  CE1 HIS A  21       3.619   0.769  -2.947  1.00 98.56           C  
ATOM    160  NE2 HIS A  21       3.422  -0.318  -3.676  1.00 98.56           N  
ATOM    161  N   ASN A  22       6.719   3.732  -7.828  1.00 98.81           N  
ATOM    162  CA  ASN A  22       7.301   3.898  -9.156  1.00 98.81           C  
ATOM    163  C   ASN A  22       8.773   4.285  -9.078  1.00 98.81           C  
ATOM    164  CB  ASN A  22       6.523   4.941  -9.961  1.00 98.81           C  
ATOM    165  O   ASN A  22       9.562   3.939  -9.961  1.00 98.81           O  
ATOM    166  CG  ASN A  22       5.215   4.402 -10.500  1.00 98.81           C  
ATOM    167  ND2 ASN A  22       4.266   5.297 -10.758  1.00 98.81           N  
ATOM    168  OD1 ASN A  22       5.055   3.193 -10.688  1.00 98.81           O  
ATOM    169  N   ASP A  23       9.203   4.996  -8.023  1.00 98.69           N  
ATOM    170  CA  ASP A  23      10.625   5.246  -7.812  1.00 98.69           C  
ATOM    171  C   ASP A  23      11.391   3.938  -7.633  1.00 98.69           C  
ATOM    172  CB  ASP A  23      10.836   6.148  -6.594  1.00 98.69           C  
ATOM    173  O   ASP A  23      12.461   3.752  -8.227  1.00 98.69           O  
ATOM    174  CG  ASP A  23      10.453   7.594  -6.855  1.00 98.69           C  
ATOM    175  OD1 ASP A  23      10.234   7.965  -8.031  1.00 98.69           O  
ATOM    176  OD2 ASP A  23      10.375   8.375  -5.879  1.00 98.69           O  
ATOM    177  N   TYR A  24      10.805   3.014  -6.855  1.00 98.44           N  
ATOM    178  CA  TYR A  24      11.453   1.732  -6.609  1.00 98.44           C  
ATOM    179  C   TYR A  24      11.391   0.840  -7.840  1.00 98.44           C  
ATOM    180  CB  TYR A  24      10.805   1.023  -5.414  1.00 98.44           C  
ATOM    181  O   TYR A  24      12.344   0.123  -8.148  1.00 98.44           O  
ATOM    182  CG  TYR A  24      11.078   1.689  -4.090  1.00 98.44           C  
ATOM    183  CD1 TYR A  24      12.375   2.008  -3.705  1.00 98.44           C  
ATOM    184  CD2 TYR A  24      10.039   2.000  -3.217  1.00 98.44           C  
ATOM    185  CE1 TYR A  24      12.641   2.619  -2.482  1.00 98.44           C  
ATOM    186  CE2 TYR A  24      10.289   2.611  -1.993  1.00 98.44           C  
ATOM    187  OH  TYR A  24      11.836   3.523  -0.424  1.00 98.44           O  
ATOM    188  CZ  TYR A  24      11.586   2.918  -1.635  1.00 98.44           C  
ATOM    189  N   ARG A  25      10.258   0.806  -8.547  1.00 98.19           N  
ATOM    190  CA  ARG A  25      10.156   0.020  -9.773  1.00 98.19           C  
ATOM    191  C   ARG A  25      11.188   0.471 -10.797  1.00 98.19           C  
ATOM    192  CB  ARG A  25       8.750   0.125 -10.359  1.00 98.19           C  
ATOM    193  O   ARG A  25      11.789  -0.356 -11.484  1.00 98.19           O  
ATOM    194  CG  ARG A  25       7.680  -0.577  -9.539  1.00 98.19           C  
ATOM    195  CD  ARG A  25       6.285  -0.351 -10.109  1.00 98.19           C  
ATOM    196  NE  ARG A  25       6.129  -0.980 -11.414  1.00 98.19           N  
ATOM    197  NH1 ARG A  25       5.812  -3.111 -10.586  1.00 98.19           N  
ATOM    198  NH2 ARG A  25       5.785  -2.744 -12.844  1.00 98.19           N  
ATOM    199  CZ  ARG A  25       5.910  -2.277 -11.609  1.00 98.19           C  
ATOM    200  N   LYS A  26      11.445   1.778 -10.867  1.00 98.25           N  
ATOM    201  CA  LYS A  26      12.477   2.311 -11.750  1.00 98.25           C  
ATOM    202  C   LYS A  26      13.859   1.766 -11.383  1.00 98.25           C  
ATOM    203  CB  LYS A  26      12.492   3.838 -11.711  1.00 98.25           C  
ATOM    204  O   LYS A  26      14.641   1.409 -12.266  1.00 98.25           O  
ATOM    205  CG  LYS A  26      13.445   4.480 -12.703  1.00 98.25           C  
ATOM    206  CD  LYS A  26      13.352   6.000 -12.664  1.00 98.25           C  
ATOM    207  CE  LYS A  26      14.328   6.645 -13.641  1.00 98.25           C  
ATOM    208  NZ  LYS A  26      14.242   8.133 -13.609  1.00 98.25           N  
ATOM    209  N   LYS A  27      14.148   1.628 -10.117  1.00 97.31           N  
ATOM    210  CA  LYS A  27      15.414   1.087  -9.648  1.00 97.31           C  
ATOM    211  C   LYS A  27      15.609  -0.356 -10.109  1.00 97.31           C  
ATOM    212  CB  LYS A  27      15.500   1.167  -8.125  1.00 97.31           C  
ATOM    213  O   LYS A  27      16.734  -0.824 -10.250  1.00 97.31           O  
ATOM    214  CG  LYS A  27      15.602   2.586  -7.582  1.00 97.31           C  
ATOM    215  CD  LYS A  27      15.695   2.600  -6.062  1.00 97.31           C  
ATOM    216  CE  LYS A  27      15.758   4.020  -5.516  1.00 97.31           C  
ATOM    217  NZ  LYS A  27      15.805   4.039  -4.023  1.00 97.31           N  
ATOM    218  N   HIS A  28      14.492  -0.964 -10.359  1.00 94.75           N  
ATOM    219  CA  HIS A  28      14.555  -2.385 -10.680  1.00 94.75           C  
ATOM    220  C   HIS A  28      14.297  -2.621 -12.164  1.00 94.75           C  
ATOM    221  CB  HIS A  28      13.539  -3.168  -9.844  1.00 94.75           C  
ATOM    222  O   HIS A  28      14.172  -3.766 -12.609  1.00 94.75           O  
ATOM    223  CG  HIS A  28      13.922  -3.309  -8.406  1.00 94.75           C  
ATOM    224  CD2 HIS A  28      13.758  -2.473  -7.359  1.00 94.75           C  
ATOM    225  ND1 HIS A  28      14.570  -4.422  -7.918  1.00 94.75           N  
ATOM    226  CE1 HIS A  28      14.781  -4.266  -6.621  1.00 94.75           C  
ATOM    227  NE2 HIS A  28      14.297  -3.090  -6.258  1.00 94.75           N  
ATOM    228  N   GLY A  29      14.125  -1.543 -12.922  1.00 95.94           N  
ATOM    229  CA  GLY A  29      14.000  -1.633 -14.367  1.00 95.94           C  
ATOM    230  C   GLY A  29      12.680  -2.219 -14.812  1.00 95.94           C  
ATOM    231  O   GLY A  29      12.602  -2.873 -15.859  1.00 95.94           O  
ATOM    232  N   VAL A  30      11.641  -2.088 -13.969  1.00 96.00           N  
ATOM    233  CA  VAL A  30      10.328  -2.588 -14.359  1.00 96.00           C  
ATOM    234  C   VAL A  30       9.383  -1.416 -14.609  1.00 96.00           C  
ATOM    235  CB  VAL A  30       9.734  -3.525 -13.281  1.00 96.00           C  
ATOM    236  O   VAL A  30       9.617  -0.307 -14.125  1.00 96.00           O  
ATOM    237  CG1 VAL A  30      10.617  -4.758 -13.094  1.00 96.00           C  
ATOM    238  CG2 VAL A  30       9.562  -2.777 -11.961  1.00 96.00           C  
ATOM    239  N   PRO A  31       8.359  -1.586 -15.500  1.00 97.62           N  
ATOM    240  CA  PRO A  31       7.469  -0.490 -15.883  1.00 97.62           C  
ATOM    241  C   PRO A  31       6.719   0.108 -14.695  1.00 97.62           C  
ATOM    242  CB  PRO A  31       6.496  -1.153 -16.859  1.00 97.62           C  
ATOM    243  O   PRO A  31       6.469  -0.586 -13.711  1.00 97.62           O  
ATOM    244  CG  PRO A  31       7.246  -2.324 -17.406  1.00 97.62           C  
ATOM    245  CD  PRO A  31       8.125  -2.877 -16.328  1.00 97.62           C  
ATOM    246  N   SER A  32       6.367   1.355 -14.852  1.00 98.56           N  
ATOM    247  CA  SER A  32       5.621   2.082 -13.828  1.00 98.56           C  
ATOM    248  C   SER A  32       4.199   1.551 -13.703  1.00 98.56           C  
ATOM    249  CB  SER A  32       5.586   3.578 -14.148  1.00 98.56           C  
ATOM    250  O   SER A  32       3.625   1.052 -14.672  1.00 98.56           O  
ATOM    251  OG  SER A  32       6.895   4.125 -14.141  1.00 98.56           O  
ATOM    252  N   LEU A  33       3.633   1.672 -12.539  1.00 98.62           N  
ATOM    253  CA  LEU A  33       2.225   1.386 -12.289  1.00 98.62           C  
ATOM    254  C   LEU A  33       1.367   2.625 -12.531  1.00 98.62           C  
ATOM    255  CB  LEU A  33       2.023   0.878 -10.859  1.00 98.62           C  
ATOM    256  O   LEU A  33       1.863   3.752 -12.453  1.00 98.62           O  
ATOM    257  CG  LEU A  33       2.723  -0.435 -10.508  1.00 98.62           C  
ATOM    258  CD1 LEU A  33       2.699  -0.655  -8.992  1.00 98.62           C  
ATOM    259  CD2 LEU A  33       2.068  -1.604 -11.234  1.00 98.62           C  
ATOM    260  N   LYS A  34       0.129   2.381 -12.734  1.00 98.62           N  
ATOM    261  CA  LYS A  34      -0.885   3.432 -12.773  1.00 98.62           C  
ATOM    262  C   LYS A  34      -1.982   3.176 -11.742  1.00 98.62           C  
ATOM    263  CB  LYS A  34      -1.494   3.535 -14.172  1.00 98.62           C  
ATOM    264  O   LYS A  34      -2.363   2.027 -11.508  1.00 98.62           O  
ATOM    265  CG  LYS A  34      -0.496   3.916 -15.258  1.00 98.62           C  
ATOM    266  CD  LYS A  34      -1.167   4.039 -16.625  1.00 98.62           C  
ATOM    267  CE  LYS A  34      -0.168   4.418 -17.703  1.00 98.62           C  
ATOM    268  NZ  LYS A  34      -0.811   4.480 -19.047  1.00 98.62           N  
ATOM    269  N   LEU A  35      -2.408   4.266 -11.203  1.00 98.38           N  
ATOM    270  CA  LEU A  35      -3.531   4.133 -10.281  1.00 98.38           C  
ATOM    271  C   LEU A  35      -4.805   3.750 -11.031  1.00 98.38           C  
ATOM    272  CB  LEU A  35      -3.748   5.434  -9.508  1.00 98.38           C  
ATOM    273  O   LEU A  35      -5.094   4.301 -12.094  1.00 98.38           O  
ATOM    274  CG  LEU A  35      -2.805   5.691  -8.336  1.00 98.38           C  
ATOM    275  CD1 LEU A  35      -3.033   7.086  -7.766  1.00 98.38           C  
ATOM    276  CD2 LEU A  35      -2.998   4.633  -7.254  1.00 98.38           C  
ATOM    277  N   CYS A  36      -5.574   2.826 -10.484  1.00 98.12           N  
ATOM    278  CA  CYS A  36      -6.863   2.357 -10.977  1.00 98.12           C  
ATOM    279  C   CYS A  36      -7.980   2.688 -10.000  1.00 98.12           C  
ATOM    280  CB  CYS A  36      -6.824   0.851 -11.234  1.00 98.12           C  
ATOM    281  O   CYS A  36      -7.914   2.311  -8.828  1.00 98.12           O  
ATOM    282  SG  CYS A  36      -8.414   0.155 -11.734  1.00 98.12           S  
ATOM    283  N   LYS A  37      -8.992   3.436 -10.516  1.00 97.31           N  
ATOM    284  CA  LYS A  37     -10.070   3.914  -9.656  1.00 97.31           C  
ATOM    285  C   LYS A  37     -10.789   2.752  -8.977  1.00 97.31           C  
ATOM    286  CB  LYS A  37     -11.070   4.742 -10.461  1.00 97.31           C  
ATOM    287  O   LYS A  37     -11.109   2.826  -7.785  1.00 97.31           O  
ATOM    288  CG  LYS A  37     -10.555   6.113 -10.867  1.00 97.31           C  
ATOM    289  CD  LYS A  37     -11.625   6.926 -11.586  1.00 97.31           C  
ATOM    290  CE  LYS A  37     -11.094   8.273 -12.047  1.00 97.31           C  
ATOM    291  NZ  LYS A  37     -12.125   9.055 -12.797  1.00 97.31           N  
ATOM    292  N   LYS A  38     -11.047   1.701  -9.742  1.00 97.44           N  
ATOM    293  CA  LYS A  38     -11.719   0.521  -9.203  1.00 97.44           C  
ATOM    294  C   LYS A  38     -10.883  -0.115  -8.086  1.00 97.44           C  
ATOM    295  CB  LYS A  38     -11.984  -0.502 -10.305  1.00 97.44           C  
ATOM    296  O   LYS A  38     -11.414  -0.438  -7.023  1.00 97.44           O  
ATOM    297  CG  LYS A  38     -12.664  -1.774  -9.820  1.00 97.44           C  
ATOM    298  CD  LYS A  38     -12.867  -2.766 -10.961  1.00 97.44           C  
ATOM    299  CE  LYS A  38     -13.461  -4.074 -10.461  1.00 97.44           C  
ATOM    300  NZ  LYS A  38     -12.680  -5.258 -10.938  1.00 97.44           N  
ATOM    301  N   LEU A  39      -9.586  -0.295  -8.258  1.00 98.00           N  
ATOM    302  CA  LEU A  39      -8.719  -0.895  -7.250  1.00 98.00           C  
ATOM    303  C   LEU A  39      -8.609   0.002  -6.023  1.00 98.00           C  
ATOM    304  CB  LEU A  39      -7.320  -1.154  -7.832  1.00 98.00           C  
ATOM    305  O   LEU A  39      -8.562  -0.490  -4.895  1.00 98.00           O  
ATOM    306  CG  LEU A  39      -7.215  -2.273  -8.867  1.00 98.00           C  
ATOM    307  CD1 LEU A  39      -5.781  -2.398  -9.367  1.00 98.00           C  
ATOM    308  CD2 LEU A  39      -7.699  -3.596  -8.273  1.00 98.00           C  
ATOM    309  N   ASN A  40      -8.609   1.337  -6.176  1.00 98.38           N  
ATOM    310  CA  ASN A  40      -8.609   2.268  -5.051  1.00 98.38           C  
ATOM    311  C   ASN A  40      -9.852   2.088  -4.180  1.00 98.38           C  
ATOM    312  CB  ASN A  40      -8.516   3.711  -5.551  1.00 98.38           C  
ATOM    313  O   ASN A  40      -9.750   2.059  -2.953  1.00 98.38           O  
ATOM    314  CG  ASN A  40      -7.094   4.121  -5.879  1.00 98.38           C  
ATOM    315  ND2 ASN A  40      -6.949   5.191  -6.656  1.00 98.38           N  
ATOM    316  OD1 ASN A  40      -6.133   3.484  -5.441  1.00 98.38           O  
ATOM    317  N   ARG A  41     -10.938   2.018  -4.895  1.00 97.75           N  
ATOM    318  CA  ARG A  41     -12.195   1.858  -4.172  1.00 97.75           C  
ATOM    319  C   ARG A  41     -12.219   0.548  -3.393  1.00 97.75           C  
ATOM    320  CB  ARG A  41     -13.383   1.913  -5.141  1.00 97.75           C  
ATOM    321  O   ARG A  41     -12.594   0.524  -2.219  1.00 97.75           O  
ATOM    322  CG  ARG A  41     -13.664   3.303  -5.688  1.00 97.75           C  
ATOM    323  CD  ARG A  41     -15.000   3.359  -6.422  1.00 97.75           C  
ATOM    324  NE  ARG A  41     -15.055   2.389  -7.508  1.00 97.75           N  
ATOM    325  NH1 ARG A  41     -14.734   3.943  -9.188  1.00 97.75           N  
ATOM    326  NH2 ARG A  41     -15.000   1.726  -9.711  1.00 97.75           N  
ATOM    327  CZ  ARG A  41     -14.930   2.688  -8.797  1.00 97.75           C  
ATOM    328  N   GLU A  42     -11.820  -0.496  -3.977  1.00 97.75           N  
ATOM    329  CA  GLU A  42     -11.812  -1.815  -3.352  1.00 97.75           C  
ATOM    330  C   GLU A  42     -10.812  -1.875  -2.197  1.00 97.75           C  
ATOM    331  CB  GLU A  42     -11.492  -2.898  -4.383  1.00 97.75           C  
ATOM    332  O   GLU A  42     -11.102  -2.455  -1.149  1.00 97.75           O  
ATOM    333  CG  GLU A  42     -12.594  -3.121  -5.406  1.00 97.75           C  
ATOM    334  CD  GLU A  42     -12.250  -4.188  -6.438  1.00 97.75           C  
ATOM    335  OE1 GLU A  42     -13.156  -4.633  -7.176  1.00 97.75           O  
ATOM    336  OE2 GLU A  42     -11.062  -4.578  -6.508  1.00 97.75           O  
ATOM    337  N   ALA A  43      -9.672  -1.293  -2.420  1.00 98.50           N  
ATOM    338  CA  ALA A  43      -8.664  -1.239  -1.363  1.00 98.50           C  
ATOM    339  C   ALA A  43      -9.164  -0.417  -0.177  1.00 98.50           C  
ATOM    340  CB  ALA A  43      -7.363  -0.660  -1.901  1.00 98.50           C  
ATOM    341  O   ALA A  43      -8.961  -0.798   0.979  1.00 98.50           O  
ATOM    342  N   GLN A  44      -9.758   0.714  -0.507  1.00 98.56           N  
ATOM    343  CA  GLN A  44     -10.312   1.548   0.552  1.00 98.56           C  
ATOM    344  C   GLN A  44     -11.383   0.795   1.339  1.00 98.56           C  
ATOM    345  CB  GLN A  44     -10.898   2.836  -0.031  1.00 98.56           C  
ATOM    346  O   GLN A  44     -11.414   0.851   2.570  1.00 98.56           O  
ATOM    347  CG  GLN A  44     -11.391   3.820   1.022  1.00 98.56           C  
ATOM    348  CD  GLN A  44     -10.273   4.328   1.915  1.00 98.56           C  
ATOM    349  NE2 GLN A  44     -10.453   4.188   3.225  1.00 98.56           N  
ATOM    350  OE1 GLN A  44      -9.258   4.844   1.433  1.00 98.56           O  
ATOM    351  N   GLN A  45     -12.289   0.105   0.693  1.00 98.38           N  
ATOM    352  CA  GLN A  45     -13.336  -0.669   1.353  1.00 98.38           C  
ATOM    353  C   GLN A  45     -12.742  -1.737   2.264  1.00 98.38           C  
ATOM    354  CB  GLN A  45     -14.258  -1.316   0.319  1.00 98.38           C  
ATOM    355  O   GLN A  45     -13.188  -1.917   3.396  1.00 98.38           O  
ATOM    356  CG  GLN A  45     -15.188  -0.333  -0.379  1.00 98.38           C  
ATOM    357  CD  GLN A  45     -15.984  -0.970  -1.505  1.00 98.38           C  
ATOM    358  NE2 GLN A  45     -16.906  -0.208  -2.092  1.00 98.38           N  
ATOM    359  OE1 GLN A  45     -15.773  -2.139  -1.847  1.00 98.38           O  
ATOM    360  N   TYR A  46     -11.766  -2.348   1.807  1.00 98.56           N  
ATOM    361  CA  TYR A  46     -11.180  -3.424   2.598  1.00 98.56           C  
ATOM    362  C   TYR A  46     -10.391  -2.867   3.777  1.00 98.56           C  
ATOM    363  CB  TYR A  46     -10.266  -4.297   1.728  1.00 98.56           C  
ATOM    364  O   TYR A  46     -10.398  -3.447   4.867  1.00 98.56           O  
ATOM    365  CG  TYR A  46      -9.891  -5.609   2.371  1.00 98.56           C  
ATOM    366  CD1 TYR A  46      -8.562  -6.016   2.438  1.00 98.56           C  
ATOM    367  CD2 TYR A  46     -10.859  -6.445   2.910  1.00 98.56           C  
ATOM    368  CE1 TYR A  46      -8.203  -7.223   3.027  1.00 98.56           C  
ATOM    369  CE2 TYR A  46     -10.516  -7.656   3.502  1.00 98.56           C  
ATOM    370  OH  TYR A  46      -8.844  -9.234   4.141  1.00 98.56           O  
ATOM    371  CZ  TYR A  46      -9.188  -8.039   3.557  1.00 98.56           C  
ATOM    372  N   SER A  47      -9.648  -1.780   3.549  1.00 98.62           N  
ATOM    373  CA  SER A  47      -8.969  -1.154   4.676  1.00 98.62           C  
ATOM    374  C   SER A  47      -9.953  -0.769   5.773  1.00 98.62           C  
ATOM    375  CB  SER A  47      -8.195   0.083   4.215  1.00 98.62           C  
ATOM    376  O   SER A  47      -9.648  -0.889   6.961  1.00 98.62           O  
ATOM    377  OG  SER A  47      -9.086   1.091   3.764  1.00 98.62           O  
ATOM    378  N   GLU A  48     -11.133  -0.271   5.410  1.00 98.62           N  
ATOM    379  CA  GLU A  48     -12.180   0.059   6.367  1.00 98.62           C  
ATOM    380  C   GLU A  48     -12.672  -1.188   7.098  1.00 98.62           C  
ATOM    381  CB  GLU A  48     -13.352   0.753   5.664  1.00 98.62           C  
ATOM    382  O   GLU A  48     -12.930  -1.147   8.305  1.00 98.62           O  
ATOM    383  CG  GLU A  48     -13.031   2.160   5.180  1.00 98.62           C  
ATOM    384  CD  GLU A  48     -14.086   2.727   4.242  1.00 98.62           C  
ATOM    385  OE1 GLU A  48     -13.969   3.906   3.842  1.00 98.62           O  
ATOM    386  OE2 GLU A  48     -15.031   1.982   3.904  1.00 98.62           O  
ATOM    387  N   ALA A  49     -12.820  -2.305   6.375  1.00 98.44           N  
ATOM    388  CA  ALA A  49     -13.203  -3.570   6.988  1.00 98.44           C  
ATOM    389  C   ALA A  49     -12.164  -4.027   8.008  1.00 98.44           C  
ATOM    390  CB  ALA A  49     -13.406  -4.645   5.922  1.00 98.44           C  
ATOM    391  O   ALA A  49     -12.508  -4.480   9.102  1.00 98.44           O  
ATOM    392  N   LEU A  50     -10.891  -3.900   7.688  1.00 98.50           N  
ATOM    393  CA  LEU A  50      -9.828  -4.266   8.609  1.00 98.50           C  
ATOM    394  C   LEU A  50      -9.852  -3.369   9.844  1.00 98.50           C  
ATOM    395  CB  LEU A  50      -8.461  -4.168   7.922  1.00 98.50           C  
ATOM    396  O   LEU A  50      -9.664  -3.848  10.969  1.00 98.50           O  
ATOM    397  CG  LEU A  50      -8.211  -5.148   6.777  1.00 98.50           C  
ATOM    398  CD1 LEU A  50      -6.852  -4.883   6.137  1.00 98.50           C  
ATOM    399  CD2 LEU A  50      -8.305  -6.586   7.273  1.00 98.50           C  
ATOM    400  N   ALA A  51     -10.070  -2.074   9.578  1.00 98.31           N  
ATOM    401  CA  ALA A  51     -10.109  -1.108  10.672  1.00 98.31           C  
ATOM    402  C   ALA A  51     -11.258  -1.410  11.633  1.00 98.31           C  
ATOM    403  CB  ALA A  51     -10.234   0.312  10.125  1.00 98.31           C  
ATOM    404  O   ALA A  51     -11.141  -1.192  12.836  1.00 98.31           O  
ATOM    405  N   SER A  52     -12.359  -1.953  11.109  1.00 98.31           N  
ATOM    406  CA  SER A  52     -13.531  -2.264  11.922  1.00 98.31           C  
ATOM    407  C   SER A  52     -13.297  -3.500  12.781  1.00 98.31           C  
ATOM    408  CB  SER A  52     -14.758  -2.479  11.031  1.00 98.31           C  
ATOM    409  O   SER A  52     -13.758  -3.562  13.922  1.00 98.31           O  
ATOM    410  OG  SER A  52     -14.805  -3.814  10.555  1.00 98.31           O  
ATOM    411  N   THR A  53     -12.539  -4.430  12.297  1.00 97.56           N  
ATOM    412  CA  THR A  53     -12.312  -5.676  13.023  1.00 97.56           C  
ATOM    413  C   THR A  53     -10.992  -5.633  13.773  1.00 97.56           C  
ATOM    414  CB  THR A  53     -12.328  -6.887  12.070  1.00 97.56           C  
ATOM    415  O   THR A  53     -10.758  -6.434  14.688  1.00 97.56           O  
ATOM    416  CG2 THR A  53     -13.641  -6.965  11.297  1.00 97.56           C  
ATOM    417  OG1 THR A  53     -11.242  -6.766  11.141  1.00 97.56           O  
ATOM    418  N   ARG A  54     -10.102  -4.797  13.281  1.00 97.06           N  
ATOM    419  CA  ARG A  54      -8.766  -4.637  13.852  1.00 97.06           C  
ATOM    420  C   ARG A  54      -7.953  -5.922  13.711  1.00 97.06           C  
ATOM    421  CB  ARG A  54      -8.852  -4.227  15.320  1.00 97.06           C  
ATOM    422  O   ARG A  54      -7.113  -6.227  14.562  1.00 97.06           O  
ATOM    423  CG  ARG A  54      -9.438  -2.844  15.547  1.00 97.06           C  
ATOM    424  CD  ARG A  54      -9.352  -2.422  17.000  1.00 97.06           C  
ATOM    425  NE  ARG A  54     -10.039  -1.155  17.234  1.00 97.06           N  
ATOM    426  NH1 ARG A  54     -11.719  -2.072  18.531  1.00 97.06           N  
ATOM    427  NH2 ARG A  54     -11.688   0.182  18.109  1.00 97.06           N  
ATOM    428  CZ  ARG A  54     -11.148  -1.018  17.953  1.00 97.06           C  
ATOM    429  N   ILE A  55      -8.234  -6.699  12.781  1.00 96.69           N  
ATOM    430  CA  ILE A  55      -7.508  -7.914  12.430  1.00 96.69           C  
ATOM    431  C   ILE A  55      -6.863  -7.750  11.055  1.00 96.69           C  
ATOM    432  CB  ILE A  55      -8.430  -9.148  12.445  1.00 96.69           C  
ATOM    433  O   ILE A  55      -7.562  -7.551  10.055  1.00 96.69           O  
ATOM    434  CG1 ILE A  55      -9.016  -9.359  13.852  1.00 96.69           C  
ATOM    435  CG2 ILE A  55      -7.676 -10.398  11.977  1.00 96.69           C  
ATOM    436  CD1 ILE A  55     -10.109 -10.414  13.906  1.00 96.69           C  
ATOM    437  N   LEU A  56      -5.398  -7.770  11.078  1.00 96.75           N  
ATOM    438  CA  LEU A  56      -4.684  -7.684   9.812  1.00 96.75           C  
ATOM    439  C   LEU A  56      -4.648  -9.039   9.117  1.00 96.75           C  
ATOM    440  CB  LEU A  56      -3.258  -7.172  10.031  1.00 96.75           C  
ATOM    441  O   LEU A  56      -3.961  -9.961   9.570  1.00 96.75           O  
ATOM    442  CG  LEU A  56      -2.531  -6.633   8.805  1.00 96.75           C  
ATOM    443  CD1 LEU A  56      -3.150  -5.312   8.352  1.00 96.75           C  
ATOM    444  CD2 LEU A  56      -1.044  -6.461   9.094  1.00 96.75           C  
ATOM    445  N   LYS A  57      -5.465  -9.133   8.039  1.00 97.25           N  
ATOM    446  CA  LYS A  57      -5.496 -10.367   7.270  1.00 97.25           C  
ATOM    447  C   LYS A  57      -5.750 -10.094   5.789  1.00 97.25           C  
ATOM    448  CB  LYS A  57      -6.566 -11.312   7.816  1.00 97.25           C  
ATOM    449  O   LYS A  57      -6.395  -9.094   5.441  1.00 97.25           O  
ATOM    450  CG  LYS A  57      -7.992 -10.820   7.609  1.00 97.25           C  
ATOM    451  CD  LYS A  57      -9.008 -11.812   8.148  1.00 97.25           C  
ATOM    452  CE  LYS A  57     -10.438 -11.336   7.918  1.00 97.25           C  
ATOM    453  NZ  LYS A  57     -11.445 -12.320   8.422  1.00 97.25           N  
ATOM    454  N   HIS A  58      -5.164 -11.023   4.984  1.00 95.50           N  
ATOM    455  CA  HIS A  58      -5.375 -10.883   3.547  1.00 95.50           C  
ATOM    456  C   HIS A  58      -6.836 -11.125   3.180  1.00 95.50           C  
ATOM    457  CB  HIS A  58      -4.473 -11.859   2.781  1.00 95.50           C  
ATOM    458  O   HIS A  58      -7.527 -11.898   3.844  1.00 95.50           O  
ATOM    459  CG  HIS A  58      -3.053 -11.398   2.680  1.00 95.50           C  
ATOM    460  CD2 HIS A  58      -1.921 -11.891   3.238  1.00 95.50           C  
ATOM    461  ND1 HIS A  58      -2.670 -10.312   1.929  1.00 95.50           N  
ATOM    462  CE1 HIS A  58      -1.361 -10.148   2.029  1.00 95.50           C  
ATOM    463  NE2 HIS A  58      -0.883 -11.094   2.818  1.00 95.50           N  
ATOM    464  N   SER A  59      -7.340 -10.422   2.119  1.00 95.06           N  
ATOM    465  CA  SER A  59      -8.703 -10.547   1.618  1.00 95.06           C  
ATOM    466  C   SER A  59      -8.914 -11.867   0.890  1.00 95.06           C  
ATOM    467  CB  SER A  59      -9.039  -9.383   0.682  1.00 95.06           C  
ATOM    468  O   SER A  59      -7.945 -12.492   0.436  1.00 95.06           O  
ATOM    469  OG  SER A  59      -8.281  -9.469  -0.515  1.00 95.06           O  
ATOM    470  N   PRO A  60     -10.141 -12.375   0.798  1.00 94.00           N  
ATOM    471  CA  PRO A  60     -10.453 -13.531  -0.044  1.00 94.00           C  
ATOM    472  C   PRO A  60     -10.023 -13.336  -1.497  1.00 94.00           C  
ATOM    473  CB  PRO A  60     -11.969 -13.648   0.070  1.00 94.00           C  
ATOM    474  O   PRO A  60      -9.586 -14.281  -2.148  1.00 94.00           O  
ATOM    475  CG  PRO A  60     -12.305 -13.047   1.397  1.00 94.00           C  
ATOM    476  CD  PRO A  60     -11.367 -11.891   1.646  1.00 94.00           C  
ATOM    477  N   GLU A  61     -10.133 -12.117  -2.072  1.00 91.56           N  
ATOM    478  CA  GLU A  61      -9.742 -11.805  -3.441  1.00 91.56           C  
ATOM    479  C   GLU A  61      -8.250 -12.062  -3.660  1.00 91.56           C  
ATOM    480  CB  GLU A  61     -10.078 -10.352  -3.781  1.00 91.56           C  
ATOM    481  O   GLU A  61      -7.859 -12.633  -4.680  1.00 91.56           O  
ATOM    482  CG  GLU A  61     -11.570 -10.062  -3.844  1.00 91.56           C  
ATOM    483  CD  GLU A  61     -12.188  -9.789  -2.480  1.00 91.56           C  
ATOM    484  OE1 GLU A  61     -13.398  -9.477  -2.412  1.00 91.56           O  
ATOM    485  OE2 GLU A  61     -11.453  -9.891  -1.472  1.00 91.56           O  
ATOM    486  N   SER A  62      -7.469 -11.617  -2.727  1.00 91.50           N  
ATOM    487  CA  SER A  62      -6.035 -11.867  -2.836  1.00 91.50           C  
ATOM    488  C   SER A  62      -5.723 -13.352  -2.680  1.00 91.50           C  
ATOM    489  CB  SER A  62      -5.270 -11.062  -1.785  1.00 91.50           C  
ATOM    490  O   SER A  62      -4.934 -13.906  -3.445  1.00 91.50           O  
ATOM    491  OG  SER A  62      -3.893 -11.406  -1.800  1.00 91.50           O  
ATOM    492  N   SER A  63      -6.395 -14.062  -1.768  1.00 90.00           N  
ATOM    493  CA  SER A  63      -6.148 -15.477  -1.488  1.00 90.00           C  
ATOM    494  C   SER A  63      -6.539 -16.344  -2.676  1.00 90.00           C  
ATOM    495  CB  SER A  63      -6.918 -15.922  -0.243  1.00 90.00           C  
ATOM    496  O   SER A  63      -5.957 -17.422  -2.885  1.00 90.00           O  
ATOM    497  OG  SER A  63      -6.445 -15.242   0.908  1.00 90.00           O  
ATOM    498  N   SER A  64      -7.512 -15.852  -3.451  1.00 88.06           N  
ATOM    499  CA  SER A  64      -7.965 -16.625  -4.602  1.00 88.06           C  
ATOM    500  C   SER A  64      -7.168 -16.281  -5.852  1.00 88.06           C  
ATOM    501  CB  SER A  64      -9.453 -16.375  -4.855  1.00 88.06           C  
ATOM    502  O   SER A  64      -7.453 -16.781  -6.941  1.00 88.06           O  
ATOM    503  OG  SER A  64      -9.695 -15.023  -5.184  1.00 88.06           O  
ATOM    504  N   GLY A  65      -6.145 -15.359  -5.738  1.00 85.88           N  
ATOM    505  CA  GLY A  65      -5.258 -15.023  -6.840  1.00 85.88           C  
ATOM    506  C   GLY A  65      -5.844 -13.992  -7.785  1.00 85.88           C  
ATOM    507  O   GLY A  65      -5.312 -13.766  -8.875  1.00 85.88           O  
ATOM    508  N   LYS A  66      -6.953 -13.406  -7.418  1.00 88.94           N  
ATOM    509  CA  LYS A  66      -7.625 -12.430  -8.266  1.00 88.94           C  
ATOM    510  C   LYS A  66      -6.852 -11.117  -8.312  1.00 88.94           C  
ATOM    511  CB  LYS A  66      -9.055 -12.188  -7.773  1.00 88.94           C  
ATOM    512  O   LYS A  66      -6.965 -10.359  -9.281  1.00 88.94           O  
ATOM    513  CG  LYS A  66     -10.008 -13.336  -8.039  1.00 88.94           C  
ATOM    514  CD  LYS A  66     -11.422 -13.016  -7.578  1.00 88.94           C  
ATOM    515  CE  LYS A  66     -12.359 -14.195  -7.777  1.00 88.94           C  
ATOM    516  NZ  LYS A  66     -13.734 -13.898  -7.277  1.00 88.94           N  
ATOM    517  N   CYS A  67      -6.070 -10.812  -7.246  1.00 91.00           N  
ATOM    518  CA  CYS A  67      -5.215  -9.633  -7.203  1.00 91.00           C  
ATOM    519  C   CYS A  67      -4.047  -9.844  -6.246  1.00 91.00           C  
ATOM    520  CB  CYS A  67      -6.016  -8.406  -6.777  1.00 91.00           C  
ATOM    521  O   CYS A  67      -4.074 -10.758  -5.418  1.00 91.00           O  
ATOM    522  SG  CYS A  67      -6.570  -8.453  -5.059  1.00 91.00           S  
ATOM    523  N   GLY A  68      -2.947  -9.102  -6.520  1.00 94.06           N  
ATOM    524  CA  GLY A  68      -1.928  -8.977  -5.488  1.00 94.06           C  
ATOM    525  C   GLY A  68      -2.330  -8.047  -4.359  1.00 94.06           C  
ATOM    526  O   GLY A  68      -3.156  -7.152  -4.551  1.00 94.06           O  
ATOM    527  N   GLU A  69      -1.705  -8.305  -3.086  1.00 95.69           N  
ATOM    528  CA  GLU A  69      -2.115  -7.484  -1.950  1.00 95.69           C  
ATOM    529  C   GLU A  69      -0.971  -7.301  -0.959  1.00 95.69           C  
ATOM    530  CB  GLU A  69      -3.326  -8.109  -1.248  1.00 95.69           C  
ATOM    531  O   GLU A  69      -0.261  -8.258  -0.639  1.00 95.69           O  
ATOM    532  CG  GLU A  69      -3.918  -7.230  -0.153  1.00 95.69           C  
ATOM    533  CD  GLU A  69      -5.129  -7.855   0.525  1.00 95.69           C  
ATOM    534  OE1 GLU A  69      -4.949  -8.766   1.367  1.00 95.69           O  
ATOM    535  OE2 GLU A  69      -6.262  -7.434   0.210  1.00 95.69           O  
ATOM    536  N   ASN A  70      -0.746  -6.105  -0.675  1.00 98.06           N  
ATOM    537  CA  ASN A  70       0.073  -5.754   0.481  1.00 98.06           C  
ATOM    538  C   ASN A  70      -0.760  -5.102   1.580  1.00 98.06           C  
ATOM    539  CB  ASN A  70       1.222  -4.832   0.066  1.00 98.06           C  
ATOM    540  O   ASN A  70      -1.652  -4.301   1.295  1.00 98.06           O  
ATOM    541  CG  ASN A  70       2.344  -5.578  -0.631  1.00 98.06           C  
ATOM    542  ND2 ASN A  70       3.258  -4.832  -1.243  1.00 98.06           N  
ATOM    543  OD1 ASN A  70       2.389  -6.809  -0.621  1.00 98.06           O  
ATOM    544  N   LEU A  71      -0.457  -5.422   2.859  1.00 98.38           N  
ATOM    545  CA  LEU A  71      -1.149  -4.859   4.016  1.00 98.38           C  
ATOM    546  C   LEU A  71      -0.162  -4.195   4.969  1.00 98.38           C  
ATOM    547  CB  LEU A  71      -1.936  -5.949   4.750  1.00 98.38           C  
ATOM    548  O   LEU A  71       0.998  -4.605   5.055  1.00 98.38           O  
ATOM    549  CG  LEU A  71      -2.885  -6.793   3.896  1.00 98.38           C  
ATOM    550  CD1 LEU A  71      -3.535  -7.879   4.746  1.00 98.38           C  
ATOM    551  CD2 LEU A  71      -3.943  -5.910   3.242  1.00 98.38           C  
ATOM    552  N   ALA A  72      -0.613  -3.170   5.590  1.00 98.38           N  
ATOM    553  CA  ALA A  72       0.166  -2.531   6.648  1.00 98.38           C  
ATOM    554  C   ALA A  72      -0.729  -2.111   7.809  1.00 98.38           C  
ATOM    555  CB  ALA A  72       0.920  -1.323   6.098  1.00 98.38           C  
ATOM    556  O   ALA A  72      -1.894  -1.759   7.609  1.00 98.38           O  
ATOM    557  N   TRP A  73      -0.191  -2.221   8.969  1.00 98.38           N  
ATOM    558  CA  TRP A  73      -0.816  -1.732  10.195  1.00 98.38           C  
ATOM    559  C   TRP A  73       0.168  -0.906  11.016  1.00 98.38           C  
ATOM    560  CB  TRP A  73      -1.345  -2.900  11.031  1.00 98.38           C  
ATOM    561  O   TRP A  73       1.358  -1.224  11.078  1.00 98.38           O  
ATOM    562  CG  TRP A  73      -1.938  -2.486  12.344  1.00 98.38           C  
ATOM    563  CD1 TRP A  73      -3.238  -2.148  12.594  1.00 98.38           C  
ATOM    564  CD2 TRP A  73      -1.248  -2.367  13.594  1.00 98.38           C  
ATOM    565  CE2 TRP A  73      -2.195  -1.949  14.555  1.00 98.38           C  
ATOM    566  CE3 TRP A  73       0.080  -2.572  13.992  1.00 98.38           C  
ATOM    567  NE1 TRP A  73      -3.400  -1.823  13.922  1.00 98.38           N  
ATOM    568  CH2 TRP A  73      -0.548  -1.940  16.266  1.00 98.38           C  
ATOM    569  CZ2 TRP A  73      -1.854  -1.733  15.898  1.00 98.38           C  
ATOM    570  CZ3 TRP A  73       0.416  -2.355  15.328  1.00 98.38           C  
ATOM    571  N   ALA A  74      -0.375   0.209  11.617  1.00 98.31           N  
ATOM    572  CA  ALA A  74       0.402   0.974  12.586  1.00 98.31           C  
ATOM    573  C   ALA A  74      -0.505   1.617  13.633  1.00 98.31           C  
ATOM    574  CB  ALA A  74       1.235   2.041  11.883  1.00 98.31           C  
ATOM    575  O   ALA A  74      -1.684   1.869  13.367  1.00 98.31           O  
ATOM    576  N   SER A  75       0.021   1.793  14.828  1.00 98.12           N  
ATOM    577  CA  SER A  75      -0.759   2.387  15.914  1.00 98.12           C  
ATOM    578  C   SER A  75      -0.943   3.885  15.703  1.00 98.12           C  
ATOM    579  CB  SER A  75      -0.088   2.129  17.266  1.00 98.12           C  
ATOM    580  O   SER A  75      -1.540   4.566  16.547  1.00 98.12           O  
ATOM    581  OG  SER A  75       1.220   2.674  17.281  1.00 98.12           O  
ATOM    582  N   TYR A  76      -0.416   4.391  14.602  1.00 97.88           N  
ATOM    583  CA  TYR A  76      -0.414   5.812  14.273  1.00 97.88           C  
ATOM    584  C   TYR A  76      -0.765   6.031  12.805  1.00 97.88           C  
ATOM    585  CB  TYR A  76       0.952   6.434  14.578  1.00 97.88           C  
ATOM    586  O   TYR A  76      -0.956   5.070  12.055  1.00 97.88           O  
ATOM    587  CG  TYR A  76       2.100   5.762  13.867  1.00 97.88           C  
ATOM    588  CD1 TYR A  76       2.826   4.742  14.484  1.00 97.88           C  
ATOM    589  CD2 TYR A  76       2.463   6.141  12.586  1.00 97.88           C  
ATOM    590  CE1 TYR A  76       3.885   4.121  13.836  1.00 97.88           C  
ATOM    591  CE2 TYR A  76       3.521   5.527  11.922  1.00 97.88           C  
ATOM    592  OH  TYR A  76       5.273   3.906  11.906  1.00 97.88           O  
ATOM    593  CZ  TYR A  76       4.227   4.520  12.555  1.00 97.88           C  
ATOM    594  N   ASN A  77      -0.955   7.320  12.523  1.00 97.25           N  
ATOM    595  CA  ASN A  77      -1.174   7.676  11.125  1.00 97.25           C  
ATOM    596  C   ASN A  77       0.089   7.473  10.289  1.00 97.25           C  
ATOM    597  CB  ASN A  77      -1.664   9.117  11.008  1.00 97.25           C  
ATOM    598  O   ASN A  77       1.178   7.887  10.695  1.00 97.25           O  
ATOM    599  CG  ASN A  77      -2.098   9.477   9.594  1.00 97.25           C  
ATOM    600  ND2 ASN A  77      -1.727  10.672   9.148  1.00 97.25           N  
ATOM    601  OD1 ASN A  77      -2.762   8.688   8.922  1.00 97.25           O  
ATOM    602  N   GLN A  78      -0.075   6.754   9.148  1.00 97.12           N  
ATOM    603  CA  GLN A  78       1.046   6.445   8.266  1.00 97.12           C  
ATOM    604  C   GLN A  78       0.988   7.277   6.992  1.00 97.12           C  
ATOM    605  CB  GLN A  78       1.062   4.957   7.922  1.00 97.12           C  
ATOM    606  O   GLN A  78      -0.059   7.363   6.344  1.00 97.12           O  
ATOM    607  CG  GLN A  78       0.999   4.043   9.141  1.00 97.12           C  
ATOM    608  CD  GLN A  78       0.847   2.578   8.766  1.00 97.12           C  
ATOM    609  NE2 GLN A  78      -0.395   2.111   8.688  1.00 97.12           N  
ATOM    610  OE1 GLN A  78       1.838   1.874   8.547  1.00 97.12           O  
ATOM    611  N   SER A  79       2.102   7.926   6.637  1.00 98.19           N  
ATOM    612  CA  SER A  79       2.158   8.508   5.297  1.00 98.19           C  
ATOM    613  C   SER A  79       2.316   7.422   4.234  1.00 98.19           C  
ATOM    614  CB  SER A  79       3.312   9.500   5.191  1.00 98.19           C  
ATOM    615  O   SER A  79       2.754   6.309   4.535  1.00 98.19           O  
ATOM    616  OG  SER A  79       4.559   8.828   5.184  1.00 98.19           O  
ATOM    617  N   GLY A  80       1.888   7.727   2.982  1.00 98.12           N  
ATOM    618  CA  GLY A  80       2.070   6.801   1.874  1.00 98.12           C  
ATOM    619  C   GLY A  80       3.521   6.422   1.648  1.00 98.12           C  
ATOM    620  O   GLY A  80       3.832   5.254   1.399  1.00 98.12           O  
ATOM    621  N   ASN A  81       4.461   7.352   1.836  1.00 98.31           N  
ATOM    622  CA  ASN A  81       5.891   7.102   1.667  1.00 98.31           C  
ATOM    623  C   ASN A  81       6.410   6.094   2.688  1.00 98.31           C  
ATOM    624  CB  ASN A  81       6.680   8.406   1.765  1.00 98.31           C  
ATOM    625  O   ASN A  81       7.180   5.195   2.344  1.00 98.31           O  
ATOM    626  CG  ASN A  81       6.480   9.305   0.557  1.00 98.31           C  
ATOM    627  ND2 ASN A  81       6.277  10.594   0.801  1.00 98.31           N  
ATOM    628  OD1 ASN A  81       6.504   8.836  -0.585  1.00 98.31           O  
ATOM    629  N   GLU A  82       5.945   6.324   3.898  1.00 98.31           N  
ATOM    630  CA  GLU A  82       6.371   5.434   4.977  1.00 98.31           C  
ATOM    631  C   GLU A  82       5.922   4.000   4.715  1.00 98.31           C  
ATOM    632  CB  GLU A  82       5.828   5.922   6.320  1.00 98.31           C  
ATOM    633  O   GLU A  82       6.691   3.059   4.902  1.00 98.31           O  
ATOM    634  CG  GLU A  82       6.211   5.035   7.496  1.00 98.31           C  
ATOM    635  CD  GLU A  82       5.574   5.469   8.805  1.00 98.31           C  
ATOM    636  OE1 GLU A  82       5.613   4.691   9.789  1.00 98.31           O  
ATOM    637  OE2 GLU A  82       5.031   6.598   8.852  1.00 98.31           O  
ATOM    638  N   VAL A  83       4.723   3.807   4.316  1.00 98.56           N  
ATOM    639  CA  VAL A  83       4.180   2.479   4.051  1.00 98.56           C  
ATOM    640  C   VAL A  83       4.977   1.805   2.938  1.00 98.56           C  
ATOM    641  CB  VAL A  83       2.684   2.545   3.668  1.00 98.56           C  
ATOM    642  O   VAL A  83       5.430   0.667   3.092  1.00 98.56           O  
ATOM    643  CG1 VAL A  83       2.195   1.189   3.160  1.00 98.56           C  
ATOM    644  CG2 VAL A  83       1.848   3.004   4.863  1.00 98.56           C  
ATOM    645  N   ALA A  84       5.176   2.523   1.816  1.00 98.56           N  
ATOM    646  CA  ALA A  84       5.918   1.976   0.684  1.00 98.56           C  
ATOM    647  C   ALA A  84       7.348   1.623   1.084  1.00 98.56           C  
ATOM    648  CB  ALA A  84       5.922   2.967  -0.478  1.00 98.56           C  
ATOM    649  O   ALA A  84       7.855   0.558   0.724  1.00 98.56           O  
ATOM    650  N   ASP A  85       7.996   2.453   1.882  1.00 98.44           N  
ATOM    651  CA  ASP A  85       9.367   2.209   2.326  1.00 98.44           C  
ATOM    652  C   ASP A  85       9.445   0.957   3.195  1.00 98.44           C  
ATOM    653  CB  ASP A  85       9.906   3.418   3.094  1.00 98.44           C  
ATOM    654  O   ASP A  85      10.391   0.171   3.074  1.00 98.44           O  
ATOM    655  CG  ASP A  85      10.305   4.566   2.186  1.00 98.44           C  
ATOM    656  OD1 ASP A  85      10.359   4.379   0.951  1.00 98.44           O  
ATOM    657  OD2 ASP A  85      10.578   5.668   2.709  1.00 98.44           O  
ATOM    658  N   ARG A  86       8.523   0.803   4.023  1.00 98.12           N  
ATOM    659  CA  ARG A  86       8.500  -0.374   4.887  1.00 98.12           C  
ATOM    660  C   ARG A  86       8.352  -1.650   4.066  1.00 98.12           C  
ATOM    661  CB  ARG A  86       7.367  -0.272   5.906  1.00 98.12           C  
ATOM    662  O   ARG A  86       9.062  -2.633   4.305  1.00 98.12           O  
ATOM    663  CG  ARG A  86       7.359  -1.396   6.930  1.00 98.12           C  
ATOM    664  CD  ARG A  86       6.148  -1.312   7.848  1.00 98.12           C  
ATOM    665  NE  ARG A  86       6.129  -0.061   8.602  1.00 98.12           N  
ATOM    666  NH1 ARG A  86       4.082  -0.457   9.602  1.00 98.12           N  
ATOM    667  NH2 ARG A  86       5.230   1.476  10.055  1.00 98.12           N  
ATOM    668  CZ  ARG A  86       5.148   0.316   9.422  1.00 98.12           C  
ATOM    669  N   TRP A  87       7.414  -1.656   3.145  1.00 98.12           N  
ATOM    670  CA  TRP A  87       7.285  -2.818   2.271  1.00 98.12           C  
ATOM    671  C   TRP A  87       8.578  -3.061   1.492  1.00 98.12           C  
ATOM    672  CB  TRP A  87       6.117  -2.635   1.301  1.00 98.12           C  
ATOM    673  O   TRP A  87       9.055  -4.195   1.408  1.00 98.12           O  
ATOM    674  CG  TRP A  87       4.770  -2.715   1.951  1.00 98.12           C  
ATOM    675  CD1 TRP A  87       4.441  -3.395   3.092  1.00 98.12           C  
ATOM    676  CD2 TRP A  87       3.562  -2.094   1.495  1.00 98.12           C  
ATOM    677  CE2 TRP A  87       2.543  -2.441   2.410  1.00 98.12           C  
ATOM    678  CE3 TRP A  87       3.244  -1.277   0.402  1.00 98.12           C  
ATOM    679  NE1 TRP A  87       3.105  -3.234   3.373  1.00 98.12           N  
ATOM    680  CH2 TRP A  87       0.941  -1.200   1.185  1.00 98.12           C  
ATOM    681  CZ2 TRP A  87       1.226  -1.998   2.262  1.00 98.12           C  
ATOM    682  CZ3 TRP A  87       1.933  -0.838   0.258  1.00 98.12           C  
ATOM    683  N   TYR A  88       9.195  -2.027   0.966  1.00 98.06           N  
ATOM    684  CA  TYR A  88      10.406  -2.137   0.160  1.00 98.06           C  
ATOM    685  C   TYR A  88      11.570  -2.648   0.996  1.00 98.06           C  
ATOM    686  CB  TYR A  88      10.766  -0.783  -0.460  1.00 98.06           C  
ATOM    687  O   TYR A  88      12.453  -3.344   0.483  1.00 98.06           O  
ATOM    688  CG  TYR A  88      11.945  -0.838  -1.402  1.00 98.06           C  
ATOM    689  CD1 TYR A  88      13.203  -0.391  -1.003  1.00 98.06           C  
ATOM    690  CD2 TYR A  88      11.797  -1.337  -2.693  1.00 98.06           C  
ATOM    691  CE1 TYR A  88      14.289  -0.438  -1.868  1.00 98.06           C  
ATOM    692  CE2 TYR A  88      12.883  -1.389  -3.566  1.00 98.06           C  
ATOM    693  OH  TYR A  88      15.195  -0.988  -4.008  1.00 98.06           O  
ATOM    694  CZ  TYR A  88      14.117  -0.938  -3.145  1.00 98.06           C  
ATOM    695  N   SER A  89      11.664  -2.391   2.289  1.00 97.94           N  
ATOM    696  CA  SER A  89      12.797  -2.717   3.150  1.00 97.94           C  
ATOM    697  C   SER A  89      13.008  -4.227   3.246  1.00 97.94           C  
ATOM    698  CB  SER A  89      12.594  -2.133   4.551  1.00 97.94           C  
ATOM    699  O   SER A  89      14.062  -4.688   3.686  1.00 97.94           O  
ATOM    700  OG  SER A  89      11.594  -2.850   5.250  1.00 97.94           O  
ATOM    701  N   GLU A  90      11.961  -5.000   2.725  1.00 95.56           N  
ATOM    702  CA  GLU A  90      12.117  -6.453   2.688  1.00 95.56           C  
ATOM    703  C   GLU A  90      13.195  -6.863   1.689  1.00 95.56           C  
ATOM    704  CB  GLU A  90      10.789  -7.129   2.340  1.00 95.56           C  
ATOM    705  O   GLU A  90      13.648  -8.008   1.692  1.00 95.56           O  
ATOM    706  CG  GLU A  90       9.750  -7.055   3.449  1.00 95.56           C  
ATOM    707  CD  GLU A  90       8.445  -7.754   3.096  1.00 95.56           C  
ATOM    708  OE1 GLU A  90       7.527  -7.785   3.945  1.00 95.56           O  
ATOM    709  OE2 GLU A  90       8.344  -8.273   1.962  1.00 95.56           O  
ATOM    710  N   ILE A  91      13.594  -5.949   0.866  1.00 94.44           N  
ATOM    711  CA  ILE A  91      14.656  -6.203  -0.100  1.00 94.44           C  
ATOM    712  C   ILE A  91      15.914  -6.691   0.627  1.00 94.44           C  
ATOM    713  CB  ILE A  91      14.984  -4.938  -0.927  1.00 94.44           C  
ATOM    714  O   ILE A  91      16.719  -7.422   0.054  1.00 94.44           O  
ATOM    715  CG1 ILE A  91      15.969  -5.273  -2.053  1.00 94.44           C  
ATOM    716  CG2 ILE A  91      15.539  -3.828  -0.027  1.00 94.44           C  
ATOM    717  CD1 ILE A  91      16.172  -4.145  -3.055  1.00 94.44           C  
ATOM    718  N   LYS A  92      16.141  -6.258   1.879  1.00 94.31           N  
ATOM    719  CA  LYS A  92      17.281  -6.633   2.689  1.00 94.31           C  
ATOM    720  C   LYS A  92      17.328  -8.141   2.936  1.00 94.31           C  
ATOM    721  CB  LYS A  92      17.281  -5.883   4.023  1.00 94.31           C  
ATOM    722  O   LYS A  92      18.375  -8.703   3.215  1.00 94.31           O  
ATOM    723  CG  LYS A  92      17.391  -4.375   3.887  1.00 94.31           C  
ATOM    724  CD  LYS A  92      17.266  -3.680   5.234  1.00 94.31           C  
ATOM    725  CE  LYS A  92      17.266  -2.164   5.090  1.00 94.31           C  
ATOM    726  NZ  LYS A  92      17.031  -1.479   6.395  1.00 94.31           N  
ATOM    727  N   ASN A  93      16.141  -8.758   2.811  1.00 91.81           N  
ATOM    728  CA  ASN A  93      16.031 -10.188   3.074  1.00 91.81           C  
ATOM    729  C   ASN A  93      15.914 -10.984   1.779  1.00 91.81           C  
ATOM    730  CB  ASN A  93      14.828 -10.469   3.979  1.00 91.81           C  
ATOM    731  O   ASN A  93      15.828 -12.219   1.811  1.00 91.81           O  
ATOM    732  CG  ASN A  93      14.953  -9.805   5.336  1.00 91.81           C  
ATOM    733  ND2 ASN A  93      13.852  -9.219   5.809  1.00 91.81           N  
ATOM    734  OD1 ASN A  93      16.016  -9.812   5.953  1.00 91.81           O  
ATOM    735  N   TYR A  94      15.898 -10.273   0.614  1.00 87.44           N  
ATOM    736  CA  TYR A  94      15.703 -10.953  -0.662  1.00 87.44           C  
ATOM    737  C   TYR A  94      17.031 -11.438  -1.231  1.00 87.44           C  
ATOM    738  CB  TYR A  94      15.016 -10.023  -1.665  1.00 87.44           C  
ATOM    739  O   TYR A  94      17.984 -10.672  -1.333  1.00 87.44           O  
ATOM    740  CG  TYR A  94      14.555 -10.727  -2.922  1.00 87.44           C  
ATOM    741  CD1 TYR A  94      15.273 -10.609  -4.109  1.00 87.44           C  
ATOM    742  CD2 TYR A  94      13.398 -11.500  -2.924  1.00 87.44           C  
ATOM    743  CE1 TYR A  94      14.852 -11.250  -5.270  1.00 87.44           C  
ATOM    744  CE2 TYR A  94      12.969 -12.141  -4.078  1.00 87.44           C  
ATOM    745  OH  TYR A  94      13.273 -12.648  -6.391  1.00 87.44           O  
ATOM    746  CZ  TYR A  94      13.695 -12.016  -5.246  1.00 87.44           C  
ATOM    747  N   ASN A  95      17.141 -12.750  -1.490  1.00 87.62           N  
ATOM    748  CA  ASN A  95      18.312 -13.328  -2.139  1.00 87.62           C  
ATOM    749  C   ASN A  95      18.141 -13.391  -3.654  1.00 87.62           C  
ATOM    750  CB  ASN A  95      18.594 -14.727  -1.581  1.00 87.62           C  
ATOM    751  O   ASN A  95      17.438 -14.258  -4.168  1.00 87.62           O  
ATOM    752  CG  ASN A  95      19.891 -15.320  -2.111  1.00 87.62           C  
ATOM    753  ND2 ASN A  95      20.297 -16.453  -1.559  1.00 87.62           N  
ATOM    754  OD1 ASN A  95      20.516 -14.750  -3.008  1.00 87.62           O  
ATOM    755  N   PHE A  96      18.859 -12.477  -4.297  1.00 86.19           N  
ATOM    756  CA  PHE A  96      18.734 -12.375  -5.742  1.00 86.19           C  
ATOM    757  C   PHE A  96      19.375 -13.562  -6.434  1.00 86.19           C  
ATOM    758  CB  PHE A  96      19.344 -11.070  -6.246  1.00 86.19           C  
ATOM    759  O   PHE A  96      19.078 -13.859  -7.594  1.00 86.19           O  
ATOM    760  CG  PHE A  96      18.562  -9.836  -5.875  1.00 86.19           C  
ATOM    761  CD1 PHE A  96      17.531  -9.383  -6.695  1.00 86.19           C  
ATOM    762  CD2 PHE A  96      18.844  -9.141  -4.711  1.00 86.19           C  
ATOM    763  CE1 PHE A  96      16.812  -8.242  -6.355  1.00 86.19           C  
ATOM    764  CE2 PHE A  96      18.125  -8.000  -4.367  1.00 86.19           C  
ATOM    765  CZ  PHE A  96      17.109  -7.555  -5.191  1.00 86.19           C  
ATOM    766  N   GLN A  97      20.203 -14.305  -5.762  1.00 86.44           N  
ATOM    767  CA  GLN A  97      20.859 -15.484  -6.289  1.00 86.44           C  
ATOM    768  C   GLN A  97      19.969 -16.719  -6.164  1.00 86.44           C  
ATOM    769  CB  GLN A  97      22.188 -15.719  -5.574  1.00 86.44           C  
ATOM    770  O   GLN A  97      20.234 -17.750  -6.789  1.00 86.44           O  
ATOM    771  CG  GLN A  97      23.188 -14.586  -5.742  1.00 86.44           C  
ATOM    772  CD  GLN A  97      23.562 -14.336  -7.191  1.00 86.44           C  
ATOM    773  NE2 GLN A  97      24.453 -13.375  -7.422  1.00 86.44           N  
ATOM    774  OE1 GLN A  97      23.047 -15.008  -8.094  1.00 86.44           O  
ATOM    775  N   SER A  98      18.969 -16.641  -5.383  1.00 82.69           N  
ATOM    776  CA  SER A  98      17.953 -17.656  -5.180  1.00 82.69           C  
ATOM    777  C   SER A  98      16.547 -17.047  -5.113  1.00 82.69           C  
ATOM    778  CB  SER A  98      18.219 -18.453  -3.902  1.00 82.69           C  
ATOM    779  O   SER A  98      15.953 -16.969  -4.043  1.00 82.69           O  
ATOM    780  OG  SER A  98      17.344 -19.562  -3.797  1.00 82.69           O  
ATOM    781  N   PRO A  99      16.125 -16.578  -6.324  1.00 79.12           N  
ATOM    782  CA  PRO A  99      14.844 -15.875  -6.332  1.00 79.12           C  
ATOM    783  C   PRO A  99      13.664 -16.781  -5.969  1.00 79.12           C  
ATOM    784  CB  PRO A  99      14.727 -15.383  -7.777  1.00 79.12           C  
ATOM    785  O   PRO A  99      13.734 -18.000  -6.164  1.00 79.12           O  
ATOM    786  CG  PRO A  99      15.500 -16.375  -8.586  1.00 79.12           C  
ATOM    787  CD  PRO A  99      16.656 -16.859  -7.758  1.00 79.12           C  
ATOM    788  N   GLY A 100      12.766 -16.281  -5.301  1.00 71.81           N  
ATOM    789  CA  GLY A 100      11.547 -16.984  -4.930  1.00 71.81           C  
ATOM    790  C   GLY A 100      10.758 -16.266  -3.846  1.00 71.81           C  
ATOM    791  O   GLY A 100      11.203 -15.234  -3.328  1.00 71.81           O  
ATOM    792  N   PHE A 101       9.609 -16.875  -3.613  1.00 74.75           N  
ATOM    793  CA  PHE A 101       8.742 -16.328  -2.584  1.00 74.75           C  
ATOM    794  C   PHE A 101       9.227 -16.703  -1.194  1.00 74.75           C  
ATOM    795  CB  PHE A 101       7.297 -16.797  -2.783  1.00 74.75           C  
ATOM    796  O   PHE A 101       9.602 -17.859  -0.960  1.00 74.75           O  
ATOM    797  CG  PHE A 101       6.352 -16.344  -1.702  1.00 74.75           C  
ATOM    798  CD1 PHE A 101       6.031 -17.188  -0.645  1.00 74.75           C  
ATOM    799  CD2 PHE A 101       5.789 -15.078  -1.742  1.00 74.75           C  
ATOM    800  CE1 PHE A 101       5.160 -16.766   0.359  1.00 74.75           C  
ATOM    801  CE2 PHE A 101       4.914 -14.656  -0.744  1.00 74.75           C  
ATOM    802  CZ  PHE A 101       4.602 -15.508   0.305  1.00 74.75           C  
ATOM    803  N   SER A 102       9.344 -15.789  -0.382  1.00 77.69           N  
ATOM    804  CA  SER A 102       9.492 -15.969   1.058  1.00 77.69           C  
ATOM    805  C   SER A 102       8.586 -15.016   1.835  1.00 77.69           C  
ATOM    806  CB  SER A 102      10.945 -15.766   1.477  1.00 77.69           C  
ATOM    807  O   SER A 102       8.195 -13.969   1.321  1.00 77.69           O  
ATOM    808  OG  SER A 102      11.297 -14.391   1.416  1.00 77.69           O  
ATOM    809  N   SER A 103       8.031 -15.539   2.963  1.00 76.50           N  
ATOM    810  CA  SER A 103       7.125 -14.727   3.766  1.00 76.50           C  
ATOM    811  C   SER A 103       7.762 -13.398   4.152  1.00 76.50           C  
ATOM    812  CB  SER A 103       6.699 -15.484   5.023  1.00 76.50           C  
ATOM    813  O   SER A 103       7.062 -12.398   4.316  1.00 76.50           O  
ATOM    814  OG  SER A 103       7.828 -15.805   5.820  1.00 76.50           O  
ATOM    815  N   GLY A 104       9.062 -13.266   4.109  1.00 85.00           N  
ATOM    816  CA  GLY A 104       9.742 -12.047   4.520  1.00 85.00           C  
ATOM    817  C   GLY A 104      10.055 -11.117   3.361  1.00 85.00           C  
ATOM    818  O   GLY A 104      10.539 -10.000   3.566  1.00 85.00           O  
ATOM    819  N   THR A 105       9.680 -11.555   2.168  1.00 90.31           N  
ATOM    820  CA  THR A 105      10.039 -10.727   1.018  1.00 90.31           C  
ATOM    821  C   THR A 105       8.820 -10.477   0.133  1.00 90.31           C  
ATOM    822  CB  THR A 105      11.148 -11.391   0.185  1.00 90.31           C  
ATOM    823  O   THR A 105       8.945  -9.914  -0.956  1.00 90.31           O  
ATOM    824  CG2 THR A 105      12.422 -11.578   1.012  1.00 90.31           C  
ATOM    825  OG1 THR A 105      10.703 -12.672  -0.271  1.00 90.31           O  
ATOM    826  N   GLY A 106       7.656 -10.938   0.642  1.00 90.94           N  
ATOM    827  CA  GLY A 106       6.449 -10.906  -0.171  1.00 90.94           C  
ATOM    828  C   GLY A 106       5.996  -9.500  -0.514  1.00 90.94           C  
ATOM    829  O   GLY A 106       5.547  -9.242  -1.633  1.00 90.94           O  
ATOM    830  N   HIS A 107       6.145  -8.555   0.387  1.00 95.38           N  
ATOM    831  CA  HIS A 107       5.754  -7.176   0.100  1.00 95.38           C  
ATOM    832  C   HIS A 107       6.648  -6.562  -0.975  1.00 95.38           C  
ATOM    833  CB  HIS A 107       5.809  -6.324   1.372  1.00 95.38           C  
ATOM    834  O   HIS A 107       6.152  -5.961  -1.930  1.00 95.38           O  
ATOM    835  CG  HIS A 107       4.922  -6.832   2.467  1.00 95.38           C  
ATOM    836  CD2 HIS A 107       3.574  -6.906   2.557  1.00 95.38           C  
ATOM    837  ND1 HIS A 107       5.418  -7.332   3.650  1.00 95.38           N  
ATOM    838  CE1 HIS A 107       4.406  -7.699   4.422  1.00 95.38           C  
ATOM    839  NE2 HIS A 107       3.279  -7.449   3.783  1.00 95.38           N  
ATOM    840  N   PHE A 108       7.906  -6.777  -0.750  1.00 95.31           N  
ATOM    841  CA  PHE A 108       8.875  -6.238  -1.699  1.00 95.31           C  
ATOM    842  C   PHE A 108       8.625  -6.789  -3.098  1.00 95.31           C  
ATOM    843  CB  PHE A 108      10.305  -6.559  -1.254  1.00 95.31           C  
ATOM    844  O   PHE A 108       8.547  -6.031  -4.066  1.00 95.31           O  
ATOM    845  CG  PHE A 108      11.320  -6.461  -2.357  1.00 95.31           C  
ATOM    846  CD1 PHE A 108      11.977  -7.594  -2.822  1.00 95.31           C  
ATOM    847  CD2 PHE A 108      11.617  -5.230  -2.932  1.00 95.31           C  
ATOM    848  CE1 PHE A 108      12.914  -7.504  -3.844  1.00 95.31           C  
ATOM    849  CE2 PHE A 108      12.562  -5.133  -3.953  1.00 95.31           C  
ATOM    850  CZ  PHE A 108      13.211  -6.270  -4.406  1.00 95.31           C  
ATOM    851  N   THR A 109       8.422  -8.031  -3.211  1.00 93.12           N  
ATOM    852  CA  THR A 109       8.273  -8.641  -4.527  1.00 93.12           C  
ATOM    853  C   THR A 109       6.957  -8.211  -5.176  1.00 93.12           C  
ATOM    854  CB  THR A 109       8.320 -10.180  -4.441  1.00 93.12           C  
ATOM    855  O   THR A 109       6.891  -8.039  -6.395  1.00 93.12           O  
ATOM    856  CG2 THR A 109       9.703 -10.656  -4.012  1.00 93.12           C  
ATOM    857  OG1 THR A 109       7.352 -10.633  -3.492  1.00 93.12           O  
ATOM    858  N   ALA A 110       5.941  -8.031  -4.434  1.00 94.12           N  
ATOM    859  CA  ALA A 110       4.688  -7.535  -4.996  1.00 94.12           C  
ATOM    860  C   ALA A 110       4.863  -6.133  -5.570  1.00 94.12           C  
ATOM    861  CB  ALA A 110       3.590  -7.539  -3.934  1.00 94.12           C  
ATOM    862  O   ALA A 110       4.316  -5.816  -6.629  1.00 94.12           O  
ATOM    863  N   MET A 111       5.637  -5.289  -4.875  1.00 96.25           N  
ATOM    864  CA  MET A 111       5.863  -3.906  -5.293  1.00 96.25           C  
ATOM    865  C   MET A 111       6.547  -3.855  -6.652  1.00 96.25           C  
ATOM    866  CB  MET A 111       6.707  -3.164  -4.254  1.00 96.25           C  
ATOM    867  O   MET A 111       6.207  -3.020  -7.492  1.00 96.25           O  
ATOM    868  CG  MET A 111       5.961  -2.855  -2.967  1.00 96.25           C  
ATOM    869  SD  MET A 111       6.992  -1.939  -1.758  1.00 96.25           S  
ATOM    870  CE  MET A 111       7.133  -0.340  -2.604  1.00 96.25           C  
ATOM    871  N   VAL A 112       7.465  -4.797  -6.902  1.00 95.38           N  
ATOM    872  CA  VAL A 112       8.305  -4.641  -8.086  1.00 95.38           C  
ATOM    873  C   VAL A 112       7.996  -5.750  -9.086  1.00 95.38           C  
ATOM    874  CB  VAL A 112       9.805  -4.656  -7.723  1.00 95.38           C  
ATOM    875  O   VAL A 112       8.805  -6.039  -9.977  1.00 95.38           O  
ATOM    876  CG1 VAL A 112      10.164  -3.445  -6.867  1.00 95.38           C  
ATOM    877  CG2 VAL A 112      10.164  -5.953  -6.996  1.00 95.38           C  
ATOM    878  N   TRP A 113       6.852  -6.316  -8.914  1.00 93.69           N  
ATOM    879  CA  TRP A 113       6.422  -7.336  -9.867  1.00 93.69           C  
ATOM    880  C   TRP A 113       6.270  -6.746 -11.266  1.00 93.69           C  
ATOM    881  CB  TRP A 113       5.105  -7.973  -9.422  1.00 93.69           C  
ATOM    882  O   TRP A 113       5.438  -5.859 -11.484  1.00 93.69           O  
ATOM    883  CG  TRP A 113       4.691  -9.156 -10.242  1.00 93.69           C  
ATOM    884  CD1 TRP A 113       3.676  -9.219 -11.156  1.00 93.69           C  
ATOM    885  CD2 TRP A 113       5.281 -10.461 -10.211  1.00 93.69           C  
ATOM    886  CE2 TRP A 113       4.574 -11.258 -11.141  1.00 93.69           C  
ATOM    887  CE3 TRP A 113       6.344 -11.031  -9.500  1.00 93.69           C  
ATOM    888  NE1 TRP A 113       3.600 -10.477 -11.703  1.00 93.69           N  
ATOM    889  CH2 TRP A 113       5.934 -13.133 -10.656  1.00 93.69           C  
ATOM    890  CZ2 TRP A 113       4.895 -12.602 -11.367  1.00 93.69           C  
ATOM    891  CZ3 TRP A 113       6.660 -12.367  -9.727  1.00 93.69           C  
ATOM    892  N   LYS A 114       7.031  -7.285 -12.234  1.00 92.88           N  
ATOM    893  CA  LYS A 114       7.184  -6.691 -13.555  1.00 92.88           C  
ATOM    894  C   LYS A 114       5.852  -6.645 -14.297  1.00 92.88           C  
ATOM    895  CB  LYS A 114       8.211  -7.469 -14.375  1.00 92.88           C  
ATOM    896  O   LYS A 114       5.555  -5.668 -14.992  1.00 92.88           O  
ATOM    897  CG  LYS A 114       8.461  -6.895 -15.766  1.00 92.88           C  
ATOM    898  CD  LYS A 114       9.531  -7.680 -16.516  1.00 92.88           C  
ATOM    899  CE  LYS A 114       9.773  -7.109 -17.906  1.00 92.88           C  
ATOM    900  NZ  LYS A 114      10.875  -7.832 -18.609  1.00 92.88           N  
ATOM    901  N   ASN A 115       5.027  -7.574 -14.086  1.00 93.50           N  
ATOM    902  CA  ASN A 115       3.830  -7.703 -14.914  1.00 93.50           C  
ATOM    903  C   ASN A 115       2.658  -6.918 -14.328  1.00 93.50           C  
ATOM    904  CB  ASN A 115       3.451  -9.180 -15.078  1.00 93.50           C  
ATOM    905  O   ASN A 115       1.631  -6.750 -14.984  1.00 93.50           O  
ATOM    906  CG  ASN A 115       4.414  -9.930 -15.969  1.00 93.50           C  
ATOM    907  ND2 ASN A 115       4.559 -11.227 -15.727  1.00 93.50           N  
ATOM    908  OD1 ASN A 115       5.023  -9.352 -16.875  1.00 93.50           O  
ATOM    909  N   ALA A 116       2.832  -6.465 -13.117  1.00 95.81           N  
ATOM    910  CA  ALA A 116       1.779  -5.605 -12.578  1.00 95.81           C  
ATOM    911  C   ALA A 116       1.711  -4.285 -13.336  1.00 95.81           C  
ATOM    912  CB  ALA A 116       2.008  -5.355 -11.086  1.00 95.81           C  
ATOM    913  O   ALA A 116       2.736  -3.637 -13.555  1.00 95.81           O  
ATOM    914  N   LYS A 117       0.490  -3.855 -13.641  1.00 97.88           N  
ATOM    915  CA  LYS A 117       0.311  -2.662 -14.461  1.00 97.88           C  
ATOM    916  C   LYS A 117      -0.477  -1.592 -13.703  1.00 97.88           C  
ATOM    917  CB  LYS A 117      -0.396  -3.012 -15.766  1.00 97.88           C  
ATOM    918  O   LYS A 117      -0.300  -0.397 -13.953  1.00 97.88           O  
ATOM    919  CG  LYS A 117       0.335  -4.047 -16.609  1.00 97.88           C  
ATOM    920  CD  LYS A 117       1.673  -3.516 -17.109  1.00 97.88           C  
ATOM    921  CE  LYS A 117       2.371  -4.520 -18.016  1.00 97.88           C  
ATOM    922  NZ  LYS A 117       3.766  -4.098 -18.344  1.00 97.88           N  
ATOM    923  N   LYS A 118      -1.393  -2.080 -12.883  1.00 98.31           N  
ATOM    924  CA  LYS A 118      -2.277  -1.184 -12.148  1.00 98.31           C  
ATOM    925  C   LYS A 118      -2.191  -1.438 -10.641  1.00 98.31           C  
ATOM    926  CB  LYS A 118      -3.723  -1.343 -12.625  1.00 98.31           C  
ATOM    927  O   LYS A 118      -1.906  -2.557 -10.211  1.00 98.31           O  
ATOM    928  CG  LYS A 118      -3.920  -1.059 -14.102  1.00 98.31           C  
ATOM    929  CD  LYS A 118      -5.355  -1.319 -14.539  1.00 98.31           C  
ATOM    930  CE  LYS A 118      -5.543  -1.094 -16.031  1.00 98.31           C  
ATOM    931  NZ  LYS A 118      -6.930  -1.424 -16.469  1.00 98.31           N  
ATOM    932  N   MET A 119      -2.426  -0.336  -9.977  1.00 98.56           N  
ATOM    933  CA  MET A 119      -2.502  -0.465  -8.523  1.00 98.56           C  
ATOM    934  C   MET A 119      -3.623   0.400  -7.957  1.00 98.56           C  
ATOM    935  CB  MET A 119      -1.168  -0.080  -7.879  1.00 98.56           C  
ATOM    936  O   MET A 119      -4.129   1.291  -8.641  1.00 98.56           O  
ATOM    937  CG  MET A 119      -0.856   1.406  -7.957  1.00 98.56           C  
ATOM    938  SD  MET A 119       0.742   1.832  -7.160  1.00 98.56           S  
ATOM    939  CE  MET A 119       0.324   1.528  -5.422  1.00 98.56           C  
ATOM    940  N   GLY A 120      -4.090   0.003  -6.793  1.00 98.38           N  
ATOM    941  CA  GLY A 120      -4.953   0.791  -5.926  1.00 98.38           C  
ATOM    942  C   GLY A 120      -4.566   0.700  -4.461  1.00 98.38           C  
ATOM    943  O   GLY A 120      -4.066  -0.332  -4.008  1.00 98.38           O  
ATOM    944  N   VAL A 121      -4.848   1.816  -3.762  1.00 98.75           N  
ATOM    945  CA  VAL A 121      -4.469   1.847  -2.352  1.00 98.75           C  
ATOM    946  C   VAL A 121      -5.574   2.512  -1.533  1.00 98.75           C  
ATOM    947  CB  VAL A 121      -3.129   2.588  -2.141  1.00 98.75           C  
ATOM    948  O   VAL A 121      -6.277   3.391  -2.031  1.00 98.75           O  
ATOM    949  CG1 VAL A 121      -3.221   4.023  -2.648  1.00 98.75           C  
ATOM    950  CG2 VAL A 121      -2.732   2.562  -0.666  1.00 98.75           C  
ATOM    951  N   GLY A 122      -5.773   1.954  -0.372  1.00 98.31           N  
ATOM    952  CA  GLY A 122      -6.703   2.521   0.592  1.00 98.31           C  
ATOM    953  C   GLY A 122      -6.176   2.500   2.014  1.00 98.31           C  
ATOM    954  O   GLY A 122      -5.434   1.591   2.393  1.00 98.31           O  
ATOM    955  N   LYS A 123      -6.555   3.527   2.770  1.00 98.62           N  
ATOM    956  CA  LYS A 123      -6.188   3.654   4.176  1.00 98.62           C  
ATOM    957  C   LYS A 123      -7.406   3.969   5.039  1.00 98.62           C  
ATOM    958  CB  LYS A 123      -5.125   4.738   4.359  1.00 98.62           C  
ATOM    959  O   LYS A 123      -8.266   4.758   4.641  1.00 98.62           O  
ATOM    960  CG  LYS A 123      -4.680   4.934   5.801  1.00 98.62           C  
ATOM    961  CD  LYS A 123      -3.551   5.953   5.902  1.00 98.62           C  
ATOM    962  CE  LYS A 123      -4.055   7.371   5.672  1.00 98.62           C  
ATOM    963  NZ  LYS A 123      -3.008   8.391   5.988  1.00 98.62           N  
ATOM    964  N   ALA A 124      -7.500   3.303   6.199  1.00 98.19           N  
ATOM    965  CA  ALA A 124      -8.578   3.574   7.148  1.00 98.19           C  
ATOM    966  C   ALA A 124      -8.047   3.656   8.578  1.00 98.19           C  
ATOM    967  CB  ALA A 124      -9.664   2.500   7.047  1.00 98.19           C  
ATOM    968  O   ALA A 124      -7.070   2.988   8.922  1.00 98.19           O  
ATOM    969  N   VAL A 125      -8.648   4.523   9.352  1.00 98.06           N  
ATOM    970  CA  VAL A 125      -8.297   4.723  10.758  1.00 98.06           C  
ATOM    971  C   VAL A 125      -9.312   4.020  11.648  1.00 98.06           C  
ATOM    972  CB  VAL A 125      -8.219   6.227  11.109  1.00 98.06           C  
ATOM    973  O   VAL A 125     -10.523   4.195  11.484  1.00 98.06           O  
ATOM    974  CG1 VAL A 125      -7.762   6.414  12.555  1.00 98.06           C  
ATOM    975  CG2 VAL A 125      -7.285   6.957  10.148  1.00 98.06           C  
ATOM    976  N   ALA A 126      -8.844   3.143  12.492  1.00 98.00           N  
ATOM    977  CA  ALA A 126      -9.703   2.465  13.461  1.00 98.00           C  
ATOM    978  C   ALA A 126     -10.062   3.393  14.617  1.00 98.00           C  
ATOM    979  CB  ALA A 126      -9.016   1.204  13.984  1.00 98.00           C  
ATOM    980  O   ALA A 126      -9.453   4.457  14.781  1.00 98.00           O  
ATOM    981  N   SER A 127     -11.023   3.025  15.484  1.00 96.94           N  
ATOM    982  CA  SER A 127     -11.516   3.850  16.578  1.00 96.94           C  
ATOM    983  C   SER A 127     -10.422   4.113  17.609  1.00 96.94           C  
ATOM    984  CB  SER A 127     -12.719   3.184  17.250  1.00 96.94           C  
ATOM    985  O   SER A 127     -10.469   5.113  18.328  1.00 96.94           O  
ATOM    986  OG  SER A 127     -12.375   1.893  17.734  1.00 96.94           O  
ATOM    987  N   ASP A 128      -9.406   3.193  17.641  1.00 96.81           N  
ATOM    988  CA  ASP A 128      -8.336   3.367  18.609  1.00 96.81           C  
ATOM    989  C   ASP A 128      -7.199   4.207  18.031  1.00 96.81           C  
ATOM    990  CB  ASP A 128      -7.801   2.008  19.078  1.00 96.81           C  
ATOM    991  O   ASP A 128      -6.145   4.348  18.656  1.00 96.81           O  
ATOM    992  CG  ASP A 128      -7.125   1.229  17.953  1.00 96.81           C  
ATOM    993  OD1 ASP A 128      -7.098   1.711  16.812  1.00 96.81           O  
ATOM    994  OD2 ASP A 128      -6.613   0.123  18.234  1.00 96.81           O  
ATOM    995  N   GLY A 129      -7.391   4.754  16.812  1.00 97.31           N  
ATOM    996  CA  GLY A 129      -6.402   5.633  16.203  1.00 97.31           C  
ATOM    997  C   GLY A 129      -5.402   4.902  15.336  1.00 97.31           C  
ATOM    998  O   GLY A 129      -4.566   5.527  14.680  1.00 97.31           O  
ATOM    999  N   SER A 130      -5.383   3.514  15.352  1.00 98.38           N  
ATOM   1000  CA  SER A 130      -4.508   2.756  14.469  1.00 98.38           C  
ATOM   1001  C   SER A 130      -4.969   2.852  13.016  1.00 98.38           C  
ATOM   1002  CB  SER A 130      -4.445   1.289  14.898  1.00 98.38           C  
ATOM   1003  O   SER A 130      -6.137   3.145  12.750  1.00 98.38           O  
ATOM   1004  OG  SER A 130      -5.727   0.688  14.812  1.00 98.38           O  
ATOM   1005  N   THR A 131      -3.971   2.695  12.094  1.00 98.62           N  
ATOM   1006  CA  THR A 131      -4.312   2.781  10.680  1.00 98.62           C  
ATOM   1007  C   THR A 131      -4.035   1.455   9.977  1.00 98.62           C  
ATOM   1008  CB  THR A 131      -3.533   3.910   9.977  1.00 98.62           C  
ATOM   1009  O   THR A 131      -3.123   0.722  10.359  1.00 98.62           O  
ATOM   1010  CG2 THR A 131      -3.822   5.262  10.625  1.00 98.62           C  
ATOM   1011  OG1 THR A 131      -2.129   3.639  10.070  1.00 98.62           O  
ATOM   1012  N   PHE A 132      -4.859   1.151   9.047  1.00 98.69           N  
ATOM   1013  CA  PHE A 132      -4.773  -0.023   8.188  1.00 98.69           C  
ATOM   1014  C   PHE A 132      -4.672   0.384   6.719  1.00 98.69           C  
ATOM   1015  CB  PHE A 132      -5.984  -0.935   8.398  1.00 98.69           C  
ATOM   1016  O   PHE A 132      -5.488   1.172   6.230  1.00 98.69           O  
ATOM   1017  CG  PHE A 132      -6.039  -1.566   9.758  1.00 98.69           C  
ATOM   1018  CD1 PHE A 132      -5.648  -2.887   9.945  1.00 98.69           C  
ATOM   1019  CD2 PHE A 132      -6.484  -0.839  10.859  1.00 98.69           C  
ATOM   1020  CE1 PHE A 132      -5.699  -3.473  11.211  1.00 98.69           C  
ATOM   1021  CE2 PHE A 132      -6.539  -1.419  12.117  1.00 98.69           C  
ATOM   1022  CZ  PHE A 132      -6.145  -2.736  12.297  1.00 98.69           C  
ATOM   1023  N   VAL A 133      -3.676  -0.141   6.035  1.00 98.81           N  
ATOM   1024  CA  VAL A 133      -3.438   0.213   4.641  1.00 98.81           C  
ATOM   1025  C   VAL A 133      -3.498  -1.042   3.770  1.00 98.81           C  
ATOM   1026  CB  VAL A 133      -2.078   0.921   4.457  1.00 98.81           C  
ATOM   1027  O   VAL A 133      -2.951  -2.084   4.137  1.00 98.81           O  
ATOM   1028  CG1 VAL A 133      -1.804   1.193   2.979  1.00 98.81           C  
ATOM   1029  CG2 VAL A 133      -2.043   2.223   5.258  1.00 98.81           C  
ATOM   1030  N   VAL A 134      -4.191  -0.927   2.672  1.00 98.69           N  
ATOM   1031  CA  VAL A 134      -4.289  -2.000   1.688  1.00 98.69           C  
ATOM   1032  C   VAL A 134      -3.803  -1.502   0.329  1.00 98.69           C  
ATOM   1033  CB  VAL A 134      -5.730  -2.539   1.574  1.00 98.69           C  
ATOM   1034  O   VAL A 134      -4.227  -0.443  -0.139  1.00 98.69           O  
ATOM   1035  CG1 VAL A 134      -5.820  -3.619   0.497  1.00 98.69           C  
ATOM   1036  CG2 VAL A 134      -6.203  -3.082   2.920  1.00 98.69           C  
ATOM   1037  N   ALA A 135      -2.824  -2.209  -0.288  1.00 98.50           N  
ATOM   1038  CA  ALA A 135      -2.457  -2.020  -1.688  1.00 98.50           C  
ATOM   1039  C   ALA A 135      -2.834  -3.240  -2.523  1.00 98.50           C  
ATOM   1040  CB  ALA A 135      -0.962  -1.736  -1.813  1.00 98.50           C  
ATOM   1041  O   ALA A 135      -2.590  -4.379  -2.117  1.00 98.50           O  
ATOM   1042  N   ARG A 136      -3.420  -2.967  -3.682  1.00 98.25           N  
ATOM   1043  CA  ARG A 136      -3.777  -4.039  -4.605  1.00 98.25           C  
ATOM   1044  C   ARG A 136      -3.092  -3.854  -5.953  1.00 98.25           C  
ATOM   1045  CB  ARG A 136      -5.293  -4.102  -4.793  1.00 98.25           C  
ATOM   1046  O   ARG A 136      -2.873  -2.725  -6.395  1.00 98.25           O  
ATOM   1047  CG  ARG A 136      -6.055  -4.516  -3.541  1.00 98.25           C  
ATOM   1048  CD  ARG A 136      -7.520  -4.797  -3.838  1.00 98.25           C  
ATOM   1049  NE  ARG A 136      -8.211  -5.348  -2.676  1.00 98.25           N  
ATOM   1050  NH1 ARG A 136     -10.305  -5.328  -3.650  1.00 98.25           N  
ATOM   1051  NH2 ARG A 136     -10.039  -6.090  -1.504  1.00 98.25           N  
ATOM   1052  CZ  ARG A 136      -9.516  -5.586  -2.613  1.00 98.25           C  
ATOM   1053  N   TYR A 137      -2.734  -4.969  -6.578  1.00 97.38           N  
ATOM   1054  CA  TYR A 137      -2.012  -4.965  -7.844  1.00 97.38           C  
ATOM   1055  C   TYR A 137      -2.711  -5.848  -8.875  1.00 97.38           C  
ATOM   1056  CB  TYR A 137      -0.570  -5.441  -7.645  1.00 97.38           C  
ATOM   1057  O   TYR A 137      -3.186  -6.938  -8.547  1.00 97.38           O  
ATOM   1058  CG  TYR A 137       0.148  -4.742  -6.516  1.00 97.38           C  
ATOM   1059  CD1 TYR A 137       0.812  -3.535  -6.730  1.00 97.38           C  
ATOM   1060  CD2 TYR A 137       0.166  -5.285  -5.234  1.00 97.38           C  
ATOM   1061  CE1 TYR A 137       1.477  -2.887  -5.695  1.00 97.38           C  
ATOM   1062  CE2 TYR A 137       0.828  -4.645  -4.191  1.00 97.38           C  
ATOM   1063  OH  TYR A 137       2.135  -2.811  -3.402  1.00 97.38           O  
ATOM   1064  CZ  TYR A 137       1.479  -3.447  -4.430  1.00 97.38           C  
ATOM   1065  N   GLU A 138      -2.744  -5.406 -10.070  1.00 95.69           N  
ATOM   1066  CA  GLU A 138      -3.287  -6.180 -11.188  1.00 95.69           C  
ATOM   1067  C   GLU A 138      -2.408  -6.051 -12.422  1.00 95.69           C  
ATOM   1068  CB  GLU A 138      -4.715  -5.734 -11.500  1.00 95.69           C  
ATOM   1069  O   GLU A 138      -2.049  -4.941 -12.820  1.00 95.69           O  
ATOM   1070  CG  GLU A 138      -5.457  -6.672 -12.445  1.00 95.69           C  
ATOM   1071  CD  GLU A 138      -6.918  -6.289 -12.641  1.00 95.69           C  
ATOM   1072  OE1 GLU A 138      -7.543  -6.777 -13.609  1.00 95.69           O  
ATOM   1073  OE2 GLU A 138      -7.434  -5.496 -11.828  1.00 95.69           O  
ATOM   1074  N   PRO A 139      -2.205  -7.211 -13.141  1.00 92.56           N  
ATOM   1075  CA  PRO A 139      -2.480  -8.570 -12.672  1.00 92.56           C  
ATOM   1076  C   PRO A 139      -1.687  -8.938 -11.422  1.00 92.56           C  
ATOM   1077  CB  PRO A 139      -2.062  -9.445 -13.859  1.00 92.56           C  
ATOM   1078  O   PRO A 139      -0.698  -8.273 -11.102  1.00 92.56           O  
ATOM   1079  CG  PRO A 139      -1.027  -8.641 -14.578  1.00 92.56           C  
ATOM   1080  CD  PRO A 139      -1.310  -7.188 -14.352  1.00 92.56           C  
ATOM   1081  N   ALA A 140      -2.346  -9.930 -10.672  1.00 83.88           N  
ATOM   1082  CA  ALA A 140      -1.727 -10.367  -9.422  1.00 83.88           C  
ATOM   1083  C   ALA A 140      -0.320 -10.898  -9.672  1.00 83.88           C  
ATOM   1084  CB  ALA A 140      -2.588 -11.422  -8.742  1.00 83.88           C  
ATOM   1085  O   ALA A 140      -0.066 -11.555 -10.680  1.00 83.88           O  
ATOM   1086  N   GLY A 141       0.632 -10.344  -8.914  1.00 73.88           N  
ATOM   1087  CA  GLY A 141       1.961 -10.938  -8.875  1.00 73.88           C  
ATOM   1088  C   GLY A 141       2.092 -12.039  -7.844  1.00 73.88           C  
ATOM   1089  O   GLY A 141       1.089 -12.516  -7.301  1.00 73.88           O  
ATOM   1090  N   ASN A 142       3.232 -12.664  -7.703  1.00 66.50           N  
ATOM   1091  CA  ASN A 142       3.664 -13.641  -6.711  1.00 66.50           C  
ATOM   1092  C   ASN A 142       2.867 -14.945  -6.820  1.00 66.50           C  
ATOM   1093  CB  ASN A 142       3.545 -13.062  -5.301  1.00 66.50           C  
ATOM   1094  O   ASN A 142       2.570 -15.578  -5.809  1.00 66.50           O  
ATOM   1095  CG  ASN A 142       4.539 -11.945  -5.043  1.00 66.50           C  
ATOM   1096  ND2 ASN A 142       4.188 -11.039  -4.137  1.00 66.50           N  
ATOM   1097  OD1 ASN A 142       5.609 -11.898  -5.652  1.00 66.50           O  
ATOM   1098  N   ILE A 143       2.158 -15.172  -7.992  1.00 59.78           N  
ATOM   1099  CA  ILE A 143       1.453 -16.422  -8.258  1.00 59.78           C  
ATOM   1100  C   ILE A 143       2.443 -17.484  -8.727  1.00 59.78           C  
ATOM   1101  CB  ILE A 143       0.335 -16.234  -9.305  1.00 59.78           C  
ATOM   1102  O   ILE A 143       3.381 -17.188  -9.469  1.00 59.78           O  
ATOM   1103  CG1 ILE A 143      -0.624 -15.117  -8.867  1.00 59.78           C  
ATOM   1104  CG2 ILE A 143      -0.420 -17.547  -9.539  1.00 59.78           C  
ATOM   1105  CD1 ILE A 143      -1.642 -14.719  -9.922  1.00 59.78           C  
ATOM   1106  N   VAL A 144       3.303 -18.047  -7.934  1.00 48.81           N  
ATOM   1107  CA  VAL A 144       4.242 -19.156  -8.055  1.00 48.81           C  
ATOM   1108  C   VAL A 144       4.480 -19.484  -9.523  1.00 48.81           C  
ATOM   1109  CB  VAL A 144       3.730 -20.422  -7.312  1.00 48.81           C  
ATOM   1110  O   VAL A 144       3.598 -20.000 -10.203  1.00 48.81           O  
ATOM   1111  CG1 VAL A 144       4.898 -21.312  -6.891  1.00 48.81           C  
ATOM   1112  CG2 VAL A 144       2.893 -20.016  -6.102  1.00 48.81           C  
ATOM   1113  N   ASN A 145       4.988 -18.547 -10.414  1.00 42.16           N  
ATOM   1114  CA  ASN A 145       5.707 -19.047 -11.586  1.00 42.16           C  
ATOM   1115  C   ASN A 145       7.156 -18.578 -11.602  1.00 42.16           C  
ATOM   1116  CB  ASN A 145       4.996 -18.641 -12.875  1.00 42.16           C  
ATOM   1117  O   ASN A 145       7.434 -17.422 -11.258  1.00 42.16           O  
ATOM   1118  CG  ASN A 145       4.113 -19.734 -13.430  1.00 42.16           C  
ATOM   1119  ND2 ASN A 145       3.355 -19.422 -14.477  1.00 42.16           N  
ATOM   1120  OD1 ASN A 145       4.109 -20.859 -12.930  1.00 42.16           O  
ATOM   1121  N   SER A 146       8.156 -19.391 -11.188  1.00 36.72           N  
ATOM   1122  CA  SER A 146       9.602 -19.375 -11.414  1.00 36.72           C  
ATOM   1123  C   SER A 146       9.953 -18.625 -12.695  1.00 36.72           C  
ATOM   1124  CB  SER A 146      10.164 -20.797 -11.477  1.00 36.72           C  
ATOM   1125  O   SER A 146       9.328 -18.844 -13.734  1.00 36.72           O  
ATOM   1126  OG  SER A 146       9.570 -21.516 -12.531  1.00 36.72           O  
ATOM   1127  N   GLY A 147       9.938 -17.281 -12.797  1.00 43.62           N  
ATOM   1128  CA  GLY A 147      10.492 -16.562 -13.930  1.00 43.62           C  
ATOM   1129  C   GLY A 147       9.945 -15.156 -14.070  1.00 43.62           C  
ATOM   1130  O   GLY A 147      10.320 -14.430 -14.992  1.00 43.62           O  
ATOM   1131  N   GLN A 148       9.195 -14.664 -13.086  1.00 44.94           N  
ATOM   1132  CA  GLN A 148       8.586 -13.344 -13.203  1.00 44.94           C  
ATOM   1133  C   GLN A 148       9.359 -12.312 -12.383  1.00 44.94           C  
ATOM   1134  CB  GLN A 148       7.129 -13.375 -12.750  1.00 44.94           C  
ATOM   1135  O   GLN A 148       9.086 -11.109 -12.461  1.00 44.94           O  
ATOM   1136  CG  GLN A 148       6.227 -14.203 -13.664  1.00 44.94           C  
ATOM   1137  CD  GLN A 148       4.773 -13.758 -13.609  1.00 44.94           C  
ATOM   1138  NE2 GLN A 148       4.176 -13.531 -14.773  1.00 44.94           N  
ATOM   1139  OE1 GLN A 148       4.195 -13.625 -12.523  1.00 44.94           O  
ATOM   1140  N   TYR A 149      10.430 -12.742 -11.664  1.00 49.56           N  
ATOM   1141  CA  TYR A 149      11.234 -11.805 -10.883  1.00 49.56           C  
ATOM   1142  C   TYR A 149      12.391 -11.258 -11.711  1.00 49.56           C  
ATOM   1143  CB  TYR A 149      11.773 -12.492  -9.625  1.00 49.56           C  
ATOM   1144  O   TYR A 149      13.086 -10.336 -11.273  1.00 49.56           O  
ATOM   1145  CG  TYR A 149      10.695 -13.062  -8.734  1.00 49.56           C  
ATOM   1146  CD1 TYR A 149       9.977 -12.250  -7.863  1.00 49.56           C  
ATOM   1147  CD2 TYR A 149      10.398 -14.422  -8.766  1.00 49.56           C  
ATOM   1148  CE1 TYR A 149       8.984 -12.773  -7.043  1.00 49.56           C  
ATOM   1149  CE2 TYR A 149       9.406 -14.953  -7.945  1.00 49.56           C  
ATOM   1150  OH  TYR A 149       7.723 -14.648  -6.277  1.00 49.56           O  
ATOM   1151  CZ  TYR A 149       8.703 -14.125  -7.090  1.00 49.56           C  
ATOM   1152  N   GLU A 150      12.297 -11.367 -13.203  1.00 41.22           N  
ATOM   1153  CA  GLU A 150      13.250 -10.742 -14.109  1.00 41.22           C  
ATOM   1154  C   GLU A 150      12.570  -9.758 -15.047  1.00 41.22           C  
ATOM   1155  CB  GLU A 150      14.000 -11.812 -14.922  1.00 41.22           C  
ATOM   1156  O   GLU A 150      13.156  -8.742 -15.430  1.00 41.22           O  
ATOM   1157  CG  GLU A 150      14.922 -12.680 -14.086  1.00 41.22           C  
ATOM   1158  CD  GLU A 150      15.617 -13.766 -14.898  1.00 41.22           C  
ATOM   1159  OE1 GLU A 150      16.484 -14.477 -14.344  1.00 41.22           O  
ATOM   1160  OE2 GLU A 150      15.281 -13.914 -16.094  1.00 41.22           O  
TER    1161      GLU A 150                                                      
ENDMDL                                                                          
END                                                                             
