# Supplementary material for: Computational Modeling of Low-Abundance Proteins in Venom Gland Transcriptomes: Bothrops asper and Bothrops jararaca
Source: Toxins (Basel). 2025 May 22;17(6):262. doi: 10.3390/toxins17060262 (PMC12197698; doi:10.3390/toxins17060262)
Supplement: Supplementary file 1 [file toxins-17-00262-s001.zip › Supplementary Material 1/File S1 CRISP/CRISP-B_jararaca_model1_AF.pdb]

MODEL     1                                                                     
ATOM      1  N   LEU A   1     -14.703  12.062  12.086  1.00 42.22           N  
ATOM      2  CA  LEU A   1     -13.273  12.359  12.109  1.00 42.22           C  
ATOM      3  C   LEU A   1     -12.570  11.727  10.914  1.00 42.22           C  
ATOM      4  CB  LEU A   1     -12.648  11.859  13.414  1.00 42.22           C  
ATOM      5  O   LEU A   1     -12.742  10.539  10.641  1.00 42.22           O  
ATOM      6  CG  LEU A   1     -12.977  12.648  14.672  1.00 42.22           C  
ATOM      7  CD1 LEU A   1     -12.664  11.828  15.914  1.00 42.22           C  
ATOM      8  CD2 LEU A   1     -12.211  13.969  14.695  1.00 42.22           C  
ATOM      9  N   SER A   2     -12.609  12.234   9.703  1.00 48.75           N  
ATOM     10  CA  SER A   2     -11.945  11.961   8.430  1.00 48.75           C  
ATOM     11  C   SER A   2     -10.492  11.555   8.641  1.00 48.75           C  
ATOM     12  CB  SER A   2     -12.016  13.180   7.512  1.00 48.75           C  
ATOM     13  O   SER A   2      -9.727  12.281   9.273  1.00 48.75           O  
ATOM     14  OG  SER A   2     -10.930  14.055   7.758  1.00 48.75           O  
ATOM     15  N   TRP A   3     -10.125  10.266   8.984  1.00 66.31           N  
ATOM     16  CA  TRP A   3      -8.789   9.734   9.227  1.00 66.31           C  
ATOM     17  C   TRP A   3      -7.938   9.789   7.965  1.00 66.31           C  
ATOM     18  CB  TRP A   3      -8.867   8.289   9.734  1.00 66.31           C  
ATOM     19  O   TRP A   3      -8.180   9.047   7.012  1.00 66.31           O  
ATOM     20  CG  TRP A   3      -9.555   8.148  11.062  1.00 66.31           C  
ATOM     21  CD1 TRP A   3     -10.875   7.887  11.281  1.00 66.31           C  
ATOM     22  CD2 TRP A   3      -8.945   8.273  12.352  1.00 66.31           C  
ATOM     23  CE2 TRP A   3      -9.969   8.070  13.312  1.00 66.31           C  
ATOM     24  CE3 TRP A   3      -7.645   8.539  12.797  1.00 66.31           C  
ATOM     25  NE1 TRP A   3     -11.133   7.836  12.633  1.00 66.31           N  
ATOM     26  CH2 TRP A   3      -8.430   8.383  15.094  1.00 66.31           C  
ATOM     27  CZ2 TRP A   3      -9.719   8.125  14.688  1.00 66.31           C  
ATOM     28  CZ3 TRP A   3      -7.398   8.586  14.164  1.00 66.31           C  
ATOM     29  N   SER A   4      -7.602  11.023   7.578  1.00 83.38           N  
ATOM     30  CA  SER A   4      -6.590  11.141   6.531  1.00 83.38           C  
ATOM     31  C   SER A   4      -5.184  11.078   7.117  1.00 83.38           C  
ATOM     32  CB  SER A   4      -6.773  12.445   5.758  1.00 83.38           C  
ATOM     33  O   SER A   4      -4.965  11.469   8.266  1.00 83.38           O  
ATOM     34  OG  SER A   4      -6.531  13.570   6.594  1.00 83.38           O  
ATOM     35  N   PHE A   5      -4.355  10.391   6.496  1.00 94.19           N  
ATOM     36  CA  PHE A   5      -2.957  10.320   6.906  1.00 94.19           C  
ATOM     37  C   PHE A   5      -2.340  11.711   6.961  1.00 94.19           C  
ATOM     38  CB  PHE A   5      -2.158   9.422   5.953  1.00 94.19           C  
ATOM     39  O   PHE A   5      -2.609  12.547   6.098  1.00 94.19           O  
ATOM     40  CG  PHE A   5      -2.400   7.953   6.156  1.00 94.19           C  
ATOM     41  CD1 PHE A   5      -2.150   7.355   7.387  1.00 94.19           C  
ATOM     42  CD2 PHE A   5      -2.875   7.168   5.113  1.00 94.19           C  
ATOM     43  CE1 PHE A   5      -2.373   5.996   7.574  1.00 94.19           C  
ATOM     44  CE2 PHE A   5      -3.100   5.805   5.297  1.00 94.19           C  
ATOM     45  CZ  PHE A   5      -2.848   5.219   6.527  1.00 94.19           C  
ATOM     46  N   THR A   6      -1.527  11.992   7.984  1.00 95.94           N  
ATOM     47  CA  THR A   6      -0.699  13.195   8.031  1.00 95.94           C  
ATOM     48  C   THR A   6       0.406  13.125   6.980  1.00 95.94           C  
ATOM     49  CB  THR A   6      -0.076  13.391   9.422  1.00 95.94           C  
ATOM     50  O   THR A   6       0.689  12.062   6.434  1.00 95.94           O  
ATOM     51  CG2 THR A   6      -1.141  13.336  10.516  1.00 95.94           C  
ATOM     52  OG1 THR A   6       0.887  12.352   9.656  1.00 95.94           O  
ATOM     53  N   ASP A   7       1.037  14.234   6.656  1.00 97.06           N  
ATOM     54  CA  ASP A   7       2.158  14.273   5.723  1.00 97.06           C  
ATOM     55  C   ASP A   7       3.303  13.383   6.203  1.00 97.06           C  
ATOM     56  CB  ASP A   7       2.654  15.711   5.535  1.00 97.06           C  
ATOM     57  O   ASP A   7       3.979  12.742   5.395  1.00 97.06           O  
ATOM     58  CG  ASP A   7       1.712  16.562   4.699  1.00 97.06           C  
ATOM     59  OD1 ASP A   7       0.882  15.992   3.955  1.00 97.06           O  
ATOM     60  OD2 ASP A   7       1.802  17.797   4.785  1.00 97.06           O  
ATOM     61  N   GLU A   8       3.471  13.344   7.512  1.00 97.69           N  
ATOM     62  CA  GLU A   8       4.512  12.492   8.078  1.00 97.69           C  
ATOM     63  C   GLU A   8       4.211  11.016   7.840  1.00 97.69           C  
ATOM     64  CB  GLU A   8       4.672  12.766   9.578  1.00 97.69           C  
ATOM     65  O   GLU A   8       5.102  10.250   7.477  1.00 97.69           O  
ATOM     66  CG  GLU A   8       5.289  14.117   9.898  1.00 97.69           C  
ATOM     67  CD  GLU A   8       4.309  15.266   9.773  1.00 97.69           C  
ATOM     68  OE1 GLU A   8       4.750  16.422   9.570  1.00 97.69           O  
ATOM     69  OE2 GLU A   8       3.086  15.016   9.875  1.00 97.69           O  
ATOM     70  N   GLU A   9       2.959  10.648   8.000  1.00 97.50           N  
ATOM     71  CA  GLU A   9       2.549   9.266   7.773  1.00 97.50           C  
ATOM     72  C   GLU A   9       2.648   8.898   6.297  1.00 97.50           C  
ATOM     73  CB  GLU A   9       1.123   9.039   8.281  1.00 97.50           C  
ATOM     74  O   GLU A   9       3.086   7.797   5.957  1.00 97.50           O  
ATOM     75  CG  GLU A   9       1.005   9.008   9.797  1.00 97.50           C  
ATOM     76  CD  GLU A   9      -0.434   9.008  10.289  1.00 97.50           C  
ATOM     77  OE1 GLU A   9      -0.716   8.398  11.344  1.00 97.50           O  
ATOM     78  OE2 GLU A   9      -1.286   9.625   9.609  1.00 97.50           O  
ATOM     79  N   LYS A  10       2.219   9.820   5.449  1.00 98.56           N  
ATOM     80  CA  LYS A  10       2.367   9.602   4.012  1.00 98.56           C  
ATOM     81  C   LYS A  10       3.832   9.391   3.639  1.00 98.56           C  
ATOM     82  CB  LYS A  10       1.789  10.781   3.225  1.00 98.56           C  
ATOM     83  O   LYS A  10       4.160   8.477   2.881  1.00 98.56           O  
ATOM     84  CG  LYS A  10       0.285  10.953   3.383  1.00 98.56           C  
ATOM     85  CD  LYS A  10      -0.210  12.211   2.686  1.00 98.56           C  
ATOM     86  CE  LYS A  10      -1.686  12.461   2.965  1.00 98.56           C  
ATOM     87  NZ  LYS A  10      -2.146  13.758   2.383  1.00 98.56           N  
ATOM     88  N   GLN A  11       4.715  10.211   4.168  1.00 98.44           N  
ATOM     89  CA  GLN A  11       6.145  10.094   3.891  1.00 98.44           C  
ATOM     90  C   GLN A  11       6.699   8.781   4.430  1.00 98.44           C  
ATOM     91  CB  GLN A  11       6.906  11.273   4.492  1.00 98.44           C  
ATOM     92  O   GLN A  11       7.551   8.148   3.795  1.00 98.44           O  
ATOM     93  CG  GLN A  11       8.367  11.336   4.082  1.00 98.44           C  
ATOM     94  CD  GLN A  11       8.555  11.500   2.584  1.00 98.44           C  
ATOM     95  NE2 GLN A  11       9.273  10.570   1.968  1.00 98.44           N  
ATOM     96  OE1 GLN A  11       8.047  12.453   1.984  1.00 98.44           O  
ATOM     97  N   GLN A  12       6.230   8.422   5.578  1.00 98.44           N  
ATOM     98  CA  GLN A  12       6.652   7.152   6.156  1.00 98.44           C  
ATOM     99  C   GLN A  12       6.312   5.988   5.230  1.00 98.44           C  
ATOM    100  CB  GLN A  12       6.004   6.941   7.527  1.00 98.44           C  
ATOM    101  O   GLN A  12       7.145   5.102   5.008  1.00 98.44           O  
ATOM    102  CG  GLN A  12       6.465   5.676   8.234  1.00 98.44           C  
ATOM    103  CD  GLN A  12       5.781   5.473   9.578  1.00 98.44           C  
ATOM    104  NE2 GLN A  12       6.023   4.324  10.195  1.00 98.44           N  
ATOM    105  OE1 GLN A  12       5.039   6.344  10.047  1.00 98.44           O  
ATOM    106  N   ILE A  13       5.121   5.930   4.699  1.00 98.75           N  
ATOM    107  CA  ILE A  13       4.676   4.871   3.799  1.00 98.75           C  
ATOM    108  C   ILE A  13       5.555   4.852   2.551  1.00 98.75           C  
ATOM    109  CB  ILE A  13       3.193   5.051   3.406  1.00 98.75           C  
ATOM    110  O   ILE A  13       6.047   3.795   2.146  1.00 98.75           O  
ATOM    111  CG1 ILE A  13       2.289   4.852   4.629  1.00 98.75           C  
ATOM    112  CG2 ILE A  13       2.812   4.086   2.281  1.00 98.75           C  
ATOM    113  CD1 ILE A  13       0.856   5.320   4.422  1.00 98.75           C  
ATOM    114  N   VAL A  14       5.793   5.996   1.950  1.00 98.81           N  
ATOM    115  CA  VAL A  14       6.617   6.105   0.753  1.00 98.81           C  
ATOM    116  C   VAL A  14       8.047   5.672   1.071  1.00 98.81           C  
ATOM    117  CB  VAL A  14       6.609   7.539   0.185  1.00 98.81           C  
ATOM    118  O   VAL A  14       8.656   4.906   0.319  1.00 98.81           O  
ATOM    119  CG1 VAL A  14       7.719   7.719  -0.851  1.00 98.81           C  
ATOM    120  CG2 VAL A  14       5.246   7.863  -0.425  1.00 98.81           C  
ATOM    121  N   ASP A  15       8.602   6.152   2.176  1.00 98.69           N  
ATOM    122  CA  ASP A  15       9.977   5.820   2.551  1.00 98.69           C  
ATOM    123  C   ASP A  15      10.141   4.316   2.750  1.00 98.69           C  
ATOM    124  CB  ASP A  15      10.375   6.570   3.824  1.00 98.69           C  
ATOM    125  O   ASP A  15      11.133   3.734   2.307  1.00 98.69           O  
ATOM    126  CG  ASP A  15      10.617   8.055   3.590  1.00 98.69           C  
ATOM    127  OD1 ASP A  15      10.688   8.484   2.420  1.00 98.69           O  
ATOM    128  OD2 ASP A  15      10.734   8.797   4.590  1.00 98.69           O  
ATOM    129  N   LYS A  16       9.180   3.676   3.355  1.00 98.69           N  
ATOM    130  CA  LYS A  16       9.266   2.236   3.588  1.00 98.69           C  
ATOM    131  C   LYS A  16       9.172   1.460   2.277  1.00 98.69           C  
ATOM    132  CB  LYS A  16       8.172   1.780   4.551  1.00 98.69           C  
ATOM    133  O   LYS A  16       9.875   0.469   2.084  1.00 98.69           O  
ATOM    134  CG  LYS A  16       8.438   2.139   6.004  1.00 98.69           C  
ATOM    135  CD  LYS A  16       9.633   1.380   6.559  1.00 98.69           C  
ATOM    136  CE  LYS A  16       9.852   1.677   8.039  1.00 98.69           C  
ATOM    137  NZ  LYS A  16      11.070   1.000   8.562  1.00 98.69           N  
ATOM    138  N   HIS A  17       8.328   1.893   1.386  1.00 98.75           N  
ATOM    139  CA  HIS A  17       8.289   1.279   0.062  1.00 98.75           C  
ATOM    140  C   HIS A  17       9.656   1.346  -0.613  1.00 98.75           C  
ATOM    141  CB  HIS A  17       7.234   1.961  -0.814  1.00 98.75           C  
ATOM    142  O   HIS A  17      10.148   0.339  -1.127  1.00 98.75           O  
ATOM    143  CG  HIS A  17       5.852   1.436  -0.606  1.00 98.75           C  
ATOM    144  CD2 HIS A  17       5.094   0.602  -1.357  1.00 98.75           C  
ATOM    145  ND1 HIS A  17       5.086   1.770   0.491  1.00 98.75           N  
ATOM    146  CE1 HIS A  17       3.914   1.161   0.404  1.00 98.75           C  
ATOM    147  NE2 HIS A  17       3.893   0.447  -0.708  1.00 98.75           N  
ATOM    148  N   ASN A  18      10.211   2.584  -0.575  1.00 98.81           N  
ATOM    149  CA  ASN A  18      11.484   2.775  -1.268  1.00 98.81           C  
ATOM    150  C   ASN A  18      12.617   2.025  -0.578  1.00 98.81           C  
ATOM    151  CB  ASN A  18      11.820   4.266  -1.371  1.00 98.81           C  
ATOM    152  O   ASN A  18      13.531   1.524  -1.239  1.00 98.81           O  
ATOM    153  CG  ASN A  18      10.961   4.988  -2.395  1.00 98.81           C  
ATOM    154  ND2 ASN A  18      10.586   6.223  -2.088  1.00 98.81           N  
ATOM    155  OD1 ASN A  18      10.648   4.438  -3.453  1.00 98.81           O  
ATOM    156  N   LEU A  19      12.602   1.964   0.788  1.00 98.50           N  
ATOM    157  CA  LEU A  19      13.578   1.158   1.509  1.00 98.50           C  
ATOM    158  C   LEU A  19      13.516  -0.300   1.070  1.00 98.50           C  
ATOM    159  CB  LEU A  19      13.352   1.261   3.020  1.00 98.50           C  
ATOM    160  O   LEU A  19      14.531  -0.893   0.713  1.00 98.50           O  
ATOM    161  CG  LEU A  19      14.211   0.356   3.898  1.00 98.50           C  
ATOM    162  CD1 LEU A  19      15.688   0.711   3.736  1.00 98.50           C  
ATOM    163  CD2 LEU A  19      13.789   0.467   5.359  1.00 98.50           C  
ATOM    164  N   TYR A  20      12.320  -0.870   1.055  1.00 98.56           N  
ATOM    165  CA  TYR A  20      12.164  -2.281   0.726  1.00 98.56           C  
ATOM    166  C   TYR A  20      12.461  -2.537  -0.747  1.00 98.56           C  
ATOM    167  CB  TYR A  20      10.742  -2.754   1.059  1.00 98.56           C  
ATOM    168  O   TYR A  20      13.031  -3.570  -1.101  1.00 98.56           O  
ATOM    169  CG  TYR A  20      10.430  -2.730   2.535  1.00 98.56           C  
ATOM    170  CD1 TYR A  20      11.414  -2.990   3.482  1.00 98.56           C  
ATOM    171  CD2 TYR A  20       9.141  -2.447   2.982  1.00 98.56           C  
ATOM    172  CE1 TYR A  20      11.125  -2.971   4.844  1.00 98.56           C  
ATOM    173  CE2 TYR A  20       8.844  -2.426   4.340  1.00 98.56           C  
ATOM    174  OH  TYR A  20       9.547  -2.668   6.609  1.00 98.56           O  
ATOM    175  CZ  TYR A  20       9.836  -2.688   5.262  1.00 98.56           C  
ATOM    176  N   ARG A  21      12.086  -1.653  -1.615  1.00 98.56           N  
ATOM    177  CA  ARG A  21      12.398  -1.763  -3.037  1.00 98.56           C  
ATOM    178  C   ARG A  21      13.906  -1.740  -3.270  1.00 98.56           C  
ATOM    179  CB  ARG A  21      11.727  -0.634  -3.824  1.00 98.56           C  
ATOM    180  O   ARG A  21      14.398  -2.354  -4.219  1.00 98.56           O  
ATOM    181  CG  ARG A  21      10.211  -0.733  -3.875  1.00 98.56           C  
ATOM    182  CD  ARG A  21       9.578   0.532  -4.441  1.00 98.56           C  
ATOM    183  NE  ARG A  21       9.898   0.704  -5.855  1.00 98.56           N  
ATOM    184  NH1 ARG A  21       8.336  -0.821  -6.605  1.00 98.56           N  
ATOM    185  NH2 ARG A  21       9.664   0.290  -8.102  1.00 98.56           N  
ATOM    186  CZ  ARG A  21       9.297   0.057  -6.852  1.00 98.56           C  
ATOM    187  N   SER A  22      14.703  -1.118  -2.371  1.00 97.75           N  
ATOM    188  CA  SER A  22      16.156  -1.036  -2.494  1.00 97.75           C  
ATOM    189  C   SER A  22      16.828  -2.299  -1.967  1.00 97.75           C  
ATOM    190  CB  SER A  22      16.688   0.186  -1.746  1.00 97.75           C  
ATOM    191  O   SER A  22      18.016  -2.516  -2.195  1.00 97.75           O  
ATOM    192  OG  SER A  22      16.688  -0.040  -0.347  1.00 97.75           O  
ATOM    193  N   MET A  23      16.078  -3.148  -1.326  1.00 97.06           N  
ATOM    194  CA  MET A  23      16.672  -4.289  -0.630  1.00 97.06           C  
ATOM    195  C   MET A  23      16.391  -5.586  -1.376  1.00 97.06           C  
ATOM    196  CB  MET A  23      16.141  -4.379   0.801  1.00 97.06           C  
ATOM    197  O   MET A  23      16.688  -6.672  -0.875  1.00 97.06           O  
ATOM    198  CG  MET A  23      16.625  -3.262   1.708  1.00 97.06           C  
ATOM    199  SD  MET A  23      15.914  -3.361   3.395  1.00 97.06           S  
ATOM    200  CE  MET A  23      16.500  -5.000   3.898  1.00 97.06           C  
ATOM    201  N   VAL A  24      15.789  -5.516  -2.535  1.00 95.81           N  
ATOM    202  CA  VAL A  24      15.445  -6.746  -3.236  1.00 95.81           C  
ATOM    203  C   VAL A  24      16.719  -7.449  -3.701  1.00 95.81           C  
ATOM    204  CB  VAL A  24      14.523  -6.473  -4.441  1.00 95.81           C  
ATOM    205  O   VAL A  24      17.734  -6.797  -3.992  1.00 95.81           O  
ATOM    206  CG1 VAL A  24      13.188  -5.898  -3.977  1.00 95.81           C  
ATOM    207  CG2 VAL A  24      15.195  -5.523  -5.430  1.00 95.81           C  
ATOM    208  N   SER A  25      16.688  -8.734  -3.707  1.00 93.75           N  
ATOM    209  CA  SER A  25      17.734  -9.633  -4.203  1.00 93.75           C  
ATOM    210  C   SER A  25      17.125 -10.758  -5.039  1.00 93.75           C  
ATOM    211  CB  SER A  25      18.531 -10.219  -3.045  1.00 93.75           C  
ATOM    212  O   SER A  25      16.312 -11.539  -4.543  1.00 93.75           O  
ATOM    213  OG  SER A  25      19.594 -11.023  -3.525  1.00 93.75           O  
ATOM    214  N   PRO A  26      17.484 -10.828  -6.270  1.00 91.62           N  
ATOM    215  CA  PRO A  26      18.547 -10.047  -6.895  1.00 91.62           C  
ATOM    216  C   PRO A  26      18.172  -8.578  -7.086  1.00 91.62           C  
ATOM    217  CB  PRO A  26      18.750 -10.742  -8.250  1.00 91.62           C  
ATOM    218  O   PRO A  26      17.000  -8.227  -7.004  1.00 91.62           O  
ATOM    219  CG  PRO A  26      17.406 -11.312  -8.586  1.00 91.62           C  
ATOM    220  CD  PRO A  26      16.719 -11.703  -7.309  1.00 91.62           C  
ATOM    221  N   SER A  27      19.312  -7.707  -7.301  1.00 93.81           N  
ATOM    222  CA  SER A  27      19.062  -6.281  -7.473  1.00 93.81           C  
ATOM    223  C   SER A  27      18.188  -6.012  -8.695  1.00 93.81           C  
ATOM    224  CB  SER A  27      20.391  -5.523  -7.605  1.00 93.81           C  
ATOM    225  O   SER A  27      18.297  -6.703  -9.711  1.00 93.81           O  
ATOM    226  OG  SER A  27      21.156  -5.641  -6.422  1.00 93.81           O  
ATOM    227  N   ALA A  28      17.297  -5.012  -8.477  1.00 93.62           N  
ATOM    228  CA  ALA A  28      16.391  -4.633  -9.562  1.00 93.62           C  
ATOM    229  C   ALA A  28      17.141  -3.936 -10.688  1.00 93.62           C  
ATOM    230  CB  ALA A  28      15.273  -3.734  -9.031  1.00 93.62           C  
ATOM    231  O   ALA A  28      18.047  -3.129 -10.438  1.00 93.62           O  
ATOM    232  N   ALA A  29      16.875  -4.242 -11.930  1.00 93.75           N  
ATOM    233  CA  ALA A  29      17.469  -3.623 -13.109  1.00 93.75           C  
ATOM    234  C   ALA A  29      16.875  -2.244 -13.367  1.00 93.75           C  
ATOM    235  CB  ALA A  29      17.281  -4.520 -14.336  1.00 93.75           C  
ATOM    236  O   ALA A  29      17.562  -1.342 -13.859  1.00 93.75           O  
ATOM    237  N   ASN A  30      15.578  -2.000 -13.008  1.00 95.50           N  
ATOM    238  CA  ASN A  30      14.867  -0.783 -13.375  1.00 95.50           C  
ATOM    239  C   ASN A  30      13.766  -0.453 -12.375  1.00 95.50           C  
ATOM    240  CB  ASN A  30      14.281  -0.913 -14.781  1.00 95.50           C  
ATOM    241  O   ASN A  30      12.664  -0.058 -12.758  1.00 95.50           O  
ATOM    242  CG  ASN A  30      13.297  -2.061 -14.906  1.00 95.50           C  
ATOM    243  ND2 ASN A  30      12.383  -1.958 -15.859  1.00 95.50           N  
ATOM    244  OD1 ASN A  30      13.367  -3.033 -14.148  1.00 95.50           O  
ATOM    245  N   MET A  31      14.094  -0.491 -11.062  1.00 98.12           N  
ATOM    246  CA  MET A  31      13.109  -0.163 -10.039  1.00 98.12           C  
ATOM    247  C   MET A  31      12.844   1.338  -9.992  1.00 98.12           C  
ATOM    248  CB  MET A  31      13.586  -0.648  -8.664  1.00 98.12           C  
ATOM    249  O   MET A  31      13.758   2.127  -9.734  1.00 98.12           O  
ATOM    250  CG  MET A  31      12.594  -0.389  -7.543  1.00 98.12           C  
ATOM    251  SD  MET A  31      11.141  -1.513  -7.617  1.00 98.12           S  
ATOM    252  CE  MET A  31      11.938  -3.086  -7.180  1.00 98.12           C  
ATOM    253  N   LEU A  32      11.562   1.740 -10.320  1.00 98.31           N  
ATOM    254  CA  LEU A  32      11.180   3.145 -10.234  1.00 98.31           C  
ATOM    255  C   LEU A  32      10.945   3.555  -8.781  1.00 98.31           C  
ATOM    256  CB  LEU A  32       9.914   3.408 -11.055  1.00 98.31           C  
ATOM    257  O   LEU A  32      10.461   2.758  -7.977  1.00 98.31           O  
ATOM    258  CG  LEU A  32      10.031   3.186 -12.562  1.00 98.31           C  
ATOM    259  CD1 LEU A  32       8.680   3.408 -13.242  1.00 98.31           C  
ATOM    260  CD2 LEU A  32      11.086   4.105 -13.164  1.00 98.31           C  
ATOM    261  N   LYS A  33      11.352   4.777  -8.484  1.00 98.50           N  
ATOM    262  CA  LYS A  33      11.133   5.316  -7.145  1.00 98.50           C  
ATOM    263  C   LYS A  33       9.656   5.570  -6.883  1.00 98.50           C  
ATOM    264  CB  LYS A  33      11.930   6.609  -6.957  1.00 98.50           C  
ATOM    265  O   LYS A  33       8.961   6.156  -7.719  1.00 98.50           O  
ATOM    266  CG  LYS A  33      11.953   7.117  -5.523  1.00 98.50           C  
ATOM    267  CD  LYS A  33      12.891   8.312  -5.367  1.00 98.50           C  
ATOM    268  CE  LYS A  33      12.945   8.797  -3.924  1.00 98.50           C  
ATOM    269  NZ  LYS A  33      13.891   9.938  -3.760  1.00 98.50           N  
ATOM    270  N   MET A  34       9.195   5.133  -5.723  1.00 98.81           N  
ATOM    271  CA  MET A  34       7.793   5.289  -5.332  1.00 98.81           C  
ATOM    272  C   MET A  34       7.523   6.703  -4.832  1.00 98.81           C  
ATOM    273  CB  MET A  34       7.422   4.273  -4.250  1.00 98.81           C  
ATOM    274  O   MET A  34       8.320   7.262  -4.074  1.00 98.81           O  
ATOM    275  CG  MET A  34       5.934   4.203  -3.961  1.00 98.81           C  
ATOM    276  SD  MET A  34       4.973   3.510  -5.363  1.00 98.81           S  
ATOM    277  CE  MET A  34       5.543   1.787  -5.320  1.00 98.81           C  
ATOM    278  N   ARG A  35       6.391   7.309  -5.266  1.00 98.81           N  
ATOM    279  CA  ARG A  35       5.941   8.594  -4.742  1.00 98.81           C  
ATOM    280  C   ARG A  35       4.465   8.555  -4.371  1.00 98.81           C  
ATOM    281  CB  ARG A  35       6.195   9.711  -5.766  1.00 98.81           C  
ATOM    282  O   ARG A  35       3.719   7.707  -4.875  1.00 98.81           O  
ATOM    283  CG  ARG A  35       5.430   9.531  -7.066  1.00 98.81           C  
ATOM    284  CD  ARG A  35       5.820  10.586  -8.094  1.00 98.81           C  
ATOM    285  NE  ARG A  35       5.141  10.367  -9.375  1.00 98.81           N  
ATOM    286  NH1 ARG A  35       3.537  11.992  -9.031  1.00 98.81           N  
ATOM    287  NH2 ARG A  35       3.535  10.766 -10.969  1.00 98.81           N  
ATOM    288  CZ  ARG A  35       4.074  11.039  -9.789  1.00 98.81           C  
ATOM    289  N   TRP A  36       4.094   9.461  -3.488  1.00 98.81           N  
ATOM    290  CA  TRP A  36       2.711   9.508  -3.025  1.00 98.81           C  
ATOM    291  C   TRP A  36       1.793  10.078  -4.102  1.00 98.81           C  
ATOM    292  CB  TRP A  36       2.598  10.344  -1.747  1.00 98.81           C  
ATOM    293  O   TRP A  36       2.160  11.023  -4.805  1.00 98.81           O  
ATOM    294  CG  TRP A  36       1.253  10.273  -1.090  1.00 98.81           C  
ATOM    295  CD1 TRP A  36       0.230  11.172  -1.205  1.00 98.81           C  
ATOM    296  CD2 TRP A  36       0.786   9.242  -0.209  1.00 98.81           C  
ATOM    297  CE2 TRP A  36      -0.530   9.586   0.171  1.00 98.81           C  
ATOM    298  CE3 TRP A  36       1.354   8.070   0.294  1.00 98.81           C  
ATOM    299  NE1 TRP A  36      -0.846  10.766  -0.449  1.00 98.81           N  
ATOM    300  CH2 TRP A  36      -0.709   7.645   1.512  1.00 98.81           C  
ATOM    301  CZ2 TRP A  36      -1.289   8.789   1.033  1.00 98.81           C  
ATOM    302  CZ3 TRP A  36       0.598   7.277   1.152  1.00 98.81           C  
ATOM    303  N   ASP A  37       0.670   9.539  -4.258  1.00 98.75           N  
ATOM    304  CA  ASP A  37      -0.351  10.008  -5.188  1.00 98.75           C  
ATOM    305  C   ASP A  37      -1.669  10.273  -4.465  1.00 98.75           C  
ATOM    306  CB  ASP A  37      -0.564   8.984  -6.309  1.00 98.75           C  
ATOM    307  O   ASP A  37      -2.311   9.352  -3.965  1.00 98.75           O  
ATOM    308  CG  ASP A  37      -1.480   9.500  -7.406  1.00 98.75           C  
ATOM    309  OD1 ASP A  37      -2.586   9.992  -7.098  1.00 98.75           O  
ATOM    310  OD2 ASP A  37      -1.094   9.398  -8.594  1.00 98.75           O  
ATOM    311  N   SER A  38      -2.180  11.516  -4.465  1.00 98.25           N  
ATOM    312  CA  SER A  38      -3.346  11.922  -3.691  1.00 98.25           C  
ATOM    313  C   SER A  38      -4.629  11.344  -4.273  1.00 98.25           C  
ATOM    314  CB  SER A  38      -3.447  13.453  -3.645  1.00 98.25           C  
ATOM    315  O   SER A  38      -5.586  11.078  -3.541  1.00 98.25           O  
ATOM    316  OG  SER A  38      -3.521  13.992  -4.953  1.00 98.25           O  
ATOM    317  N   GLU A  39      -4.664  11.109  -5.594  1.00 98.31           N  
ATOM    318  CA  GLU A  39      -5.844  10.500  -6.199  1.00 98.31           C  
ATOM    319  C   GLU A  39      -5.988   9.039  -5.781  1.00 98.31           C  
ATOM    320  CB  GLU A  39      -5.777  10.602  -7.727  1.00 98.31           C  
ATOM    321  O   GLU A  39      -7.098   8.570  -5.512  1.00 98.31           O  
ATOM    322  CG  GLU A  39      -5.938  12.023  -8.250  1.00 98.31           C  
ATOM    323  CD  GLU A  39      -5.910  12.102  -9.773  1.00 98.31           C  
ATOM    324  OE1 GLU A  39      -5.988  13.227 -10.320  1.00 98.31           O  
ATOM    325  OE2 GLU A  39      -5.812  11.039 -10.414  1.00 98.31           O  
ATOM    326  N   LEU A  40      -4.895   8.320  -5.715  1.00 98.75           N  
ATOM    327  CA  LEU A  40      -4.914   6.941  -5.238  1.00 98.75           C  
ATOM    328  C   LEU A  40      -5.301   6.883  -3.764  1.00 98.75           C  
ATOM    329  CB  LEU A  40      -3.549   6.281  -5.445  1.00 98.75           C  
ATOM    330  O   LEU A  40      -5.992   5.957  -3.336  1.00 98.75           O  
ATOM    331  CG  LEU A  40      -3.131   6.031  -6.895  1.00 98.75           C  
ATOM    332  CD1 LEU A  40      -1.755   5.375  -6.945  1.00 98.75           C  
ATOM    333  CD2 LEU A  40      -4.164   5.172  -7.609  1.00 98.75           C  
ATOM    334  N   GLU A  41      -4.848   7.848  -2.990  1.00 98.56           N  
ATOM    335  CA  GLU A  41      -5.219   7.957  -1.584  1.00 98.56           C  
ATOM    336  C   GLU A  41      -6.730   8.086  -1.422  1.00 98.56           C  
ATOM    337  CB  GLU A  41      -4.516   9.148  -0.931  1.00 98.56           C  
ATOM    338  O   GLU A  41      -7.340   7.379  -0.618  1.00 98.56           O  
ATOM    339  CG  GLU A  41      -4.934   9.398   0.511  1.00 98.56           C  
ATOM    340  CD  GLU A  41      -4.293  10.633   1.116  1.00 98.56           C  
ATOM    341  OE1 GLU A  41      -4.504  10.898   2.322  1.00 98.56           O  
ATOM    342  OE2 GLU A  41      -3.578  11.352   0.378  1.00 98.56           O  
ATOM    343  N   THR A  42      -7.262   9.055  -2.182  1.00 98.19           N  
ATOM    344  CA  THR A  42      -8.695   9.281  -2.109  1.00 98.19           C  
ATOM    345  C   THR A  42      -9.469   8.016  -2.465  1.00 98.19           C  
ATOM    346  CB  THR A  42      -9.133  10.430  -3.045  1.00 98.19           C  
ATOM    347  O   THR A  42     -10.430   7.648  -1.784  1.00 98.19           O  
ATOM    348  CG2 THR A  42     -10.641  10.633  -3.002  1.00 98.19           C  
ATOM    349  OG1 THR A  42      -8.484  11.641  -2.639  1.00 98.19           O  
ATOM    350  N   PHE A  43      -9.023   7.352  -3.418  1.00 98.31           N  
ATOM    351  CA  PHE A  43      -9.656   6.117  -3.869  1.00 98.31           C  
ATOM    352  C   PHE A  43      -9.562   5.039  -2.799  1.00 98.31           C  
ATOM    353  CB  PHE A  43      -9.008   5.625  -5.168  1.00 98.31           C  
ATOM    354  O   PHE A  43     -10.555   4.383  -2.479  1.00 98.31           O  
ATOM    355  CG  PHE A  43      -9.727   4.465  -5.801  1.00 98.31           C  
ATOM    356  CD1 PHE A  43      -9.328   3.158  -5.547  1.00 98.31           C  
ATOM    357  CD2 PHE A  43     -10.805   4.676  -6.652  1.00 98.31           C  
ATOM    358  CE1 PHE A  43      -9.984   2.080  -6.129  1.00 98.31           C  
ATOM    359  CE2 PHE A  43     -11.469   3.605  -7.238  1.00 98.31           C  
ATOM    360  CZ  PHE A  43     -11.062   2.307  -6.977  1.00 98.31           C  
ATOM    361  N   ALA A  44      -8.398   4.828  -2.230  1.00 98.56           N  
ATOM    362  CA  ALA A  44      -8.156   3.846  -1.178  1.00 98.56           C  
ATOM    363  C   ALA A  44      -8.953   4.176   0.078  1.00 98.56           C  
ATOM    364  CB  ALA A  44      -6.668   3.771  -0.852  1.00 98.56           C  
ATOM    365  O   ALA A  44      -9.523   3.285   0.711  1.00 98.56           O  
ATOM    366  N   GLN A  45      -8.953   5.473   0.436  1.00 98.25           N  
ATOM    367  CA  GLN A  45      -9.711   5.906   1.603  1.00 98.25           C  
ATOM    368  C   GLN A  45     -11.195   5.609   1.434  1.00 98.25           C  
ATOM    369  CB  GLN A  45      -9.500   7.402   1.854  1.00 98.25           C  
ATOM    370  O   GLN A  45     -11.852   5.133   2.365  1.00 98.25           O  
ATOM    371  CG  GLN A  45     -10.211   7.922   3.096  1.00 98.25           C  
ATOM    372  CD  GLN A  45      -9.711   7.277   4.375  1.00 98.25           C  
ATOM    373  NE2 GLN A  45     -10.617   6.645   5.113  1.00 98.25           N  
ATOM    374  OE1 GLN A  45      -8.523   7.348   4.695  1.00 98.25           O  
ATOM    375  N   ASN A  46     -11.719   5.871   0.251  1.00 97.75           N  
ATOM    376  CA  ASN A  46     -13.125   5.602  -0.008  1.00 97.75           C  
ATOM    377  C   ASN A  46     -13.453   4.117   0.143  1.00 97.75           C  
ATOM    378  CB  ASN A  46     -13.523   6.090  -1.404  1.00 97.75           C  
ATOM    379  O   ASN A  46     -14.461   3.754   0.749  1.00 97.75           O  
ATOM    380  CG  ASN A  46     -15.016   6.000  -1.654  1.00 97.75           C  
ATOM    381  ND2 ASN A  46     -15.508   6.797  -2.598  1.00 97.75           N  
ATOM    382  OD1 ASN A  46     -15.719   5.227  -1.005  1.00 97.75           O  
ATOM    383  N   TYR A  47     -12.570   3.307  -0.308  1.00 98.25           N  
ATOM    384  CA  TYR A  47     -12.812   1.870  -0.239  1.00 98.25           C  
ATOM    385  C   TYR A  47     -12.695   1.364   1.193  1.00 98.25           C  
ATOM    386  CB  TYR A  47     -11.836   1.113  -1.143  1.00 98.25           C  
ATOM    387  O   TYR A  47     -13.461   0.498   1.618  1.00 98.25           O  
ATOM    388  CG  TYR A  47     -12.102  -0.370  -1.218  1.00 98.25           C  
ATOM    389  CD1 TYR A  47     -11.203  -1.287  -0.677  1.00 98.25           C  
ATOM    390  CD2 TYR A  47     -13.250  -0.858  -1.831  1.00 98.25           C  
ATOM    391  CE1 TYR A  47     -11.445  -2.656  -0.746  1.00 98.25           C  
ATOM    392  CE2 TYR A  47     -13.500  -2.225  -1.905  1.00 98.25           C  
ATOM    393  OH  TYR A  47     -12.836  -4.469  -1.432  1.00 98.25           O  
ATOM    394  CZ  TYR A  47     -12.594  -3.113  -1.360  1.00 98.25           C  
ATOM    395  N   SER A  48     -11.742   1.850   1.901  1.00 97.88           N  
ATOM    396  CA  SER A  48     -11.508   1.386   3.266  1.00 97.88           C  
ATOM    397  C   SER A  48     -12.742   1.587   4.137  1.00 97.88           C  
ATOM    398  CB  SER A  48     -10.312   2.113   3.881  1.00 97.88           C  
ATOM    399  O   SER A  48     -12.922   0.881   5.133  1.00 97.88           O  
ATOM    400  OG  SER A  48     -10.641   3.459   4.180  1.00 97.88           O  
ATOM    401  N   THR A  49     -13.688   2.566   3.809  1.00 97.38           N  
ATOM    402  CA  THR A  49     -14.867   2.883   4.602  1.00 97.38           C  
ATOM    403  C   THR A  49     -15.922   1.783   4.477  1.00 97.38           C  
ATOM    404  CB  THR A  49     -15.484   4.230   4.180  1.00 97.38           C  
ATOM    405  O   THR A  49     -16.859   1.726   5.262  1.00 97.38           O  
ATOM    406  CG2 THR A  49     -14.445   5.352   4.246  1.00 97.38           C  
ATOM    407  OG1 THR A  49     -15.969   4.129   2.838  1.00 97.38           O  
ATOM    408  N   ARG A  50     -15.711   0.896   3.562  1.00 97.56           N  
ATOM    409  CA  ARG A  50     -16.672  -0.190   3.371  1.00 97.56           C  
ATOM    410  C   ARG A  50     -16.484  -1.271   4.434  1.00 97.56           C  
ATOM    411  CB  ARG A  50     -16.516  -0.798   1.975  1.00 97.56           C  
ATOM    412  O   ARG A  50     -17.375  -2.094   4.645  1.00 97.56           O  
ATOM    413  CG  ARG A  50     -16.906   0.145   0.848  1.00 97.56           C  
ATOM    414  CD  ARG A  50     -17.031  -0.586  -0.482  1.00 97.56           C  
ATOM    415  NE  ARG A  50     -17.578   0.276  -1.521  1.00 97.56           N  
ATOM    416  NH1 ARG A  50     -17.578  -1.350  -3.164  1.00 97.56           N  
ATOM    417  NH2 ARG A  50     -18.328   0.761  -3.637  1.00 97.56           N  
ATOM    418  CZ  ARG A  50     -17.828  -0.106  -2.771  1.00 97.56           C  
ATOM    419  N   CYS A  51     -15.273  -1.283   5.039  1.00 97.44           N  
ATOM    420  CA  CYS A  51     -14.977  -2.219   6.117  1.00 97.44           C  
ATOM    421  C   CYS A  51     -15.219  -3.656   5.672  1.00 97.44           C  
ATOM    422  CB  CYS A  51     -15.820  -1.905   7.352  1.00 97.44           C  
ATOM    423  O   CYS A  51     -15.789  -4.453   6.422  1.00 97.44           O  
ATOM    424  SG  CYS A  51     -15.336  -0.386   8.195  1.00 97.44           S  
ATOM    425  N   THR A  52     -14.797  -3.963   4.465  1.00 97.88           N  
ATOM    426  CA  THR A  52     -14.867  -5.305   3.898  1.00 97.88           C  
ATOM    427  C   THR A  52     -13.469  -5.875   3.688  1.00 97.88           C  
ATOM    428  CB  THR A  52     -15.633  -5.309   2.561  1.00 97.88           C  
ATOM    429  O   THR A  52     -12.625  -5.242   3.057  1.00 97.88           O  
ATOM    430  CG2 THR A  52     -15.742  -6.723   1.993  1.00 97.88           C  
ATOM    431  OG1 THR A  52     -16.953  -4.789   2.770  1.00 97.88           O  
ATOM    432  N   TRP A  53     -13.172  -7.078   4.277  1.00 98.00           N  
ATOM    433  CA  TRP A  53     -11.875  -7.734   4.164  1.00 98.00           C  
ATOM    434  C   TRP A  53     -11.766  -8.508   2.854  1.00 98.00           C  
ATOM    435  CB  TRP A  53     -11.641  -8.680   5.348  1.00 98.00           C  
ATOM    436  O   TRP A  53     -11.742  -9.734   2.854  1.00 98.00           O  
ATOM    437  CG  TRP A  53     -10.289  -9.320   5.359  1.00 98.00           C  
ATOM    438  CD1 TRP A  53     -10.008 -10.656   5.305  1.00 98.00           C  
ATOM    439  CD2 TRP A  53      -9.031  -8.648   5.438  1.00 98.00           C  
ATOM    440  CE2 TRP A  53      -8.023  -9.641   5.426  1.00 98.00           C  
ATOM    441  CE3 TRP A  53      -8.648  -7.301   5.520  1.00 98.00           C  
ATOM    442  NE1 TRP A  53      -8.648 -10.859   5.344  1.00 98.00           N  
ATOM    443  CH2 TRP A  53      -6.320  -8.008   5.566  1.00 98.00           C  
ATOM    444  CZ2 TRP A  53      -6.664  -9.328   5.488  1.00 98.00           C  
ATOM    445  CZ3 TRP A  53      -7.293  -6.992   5.578  1.00 98.00           C  
ATOM    446  N   GLU A  54     -11.703  -7.723   1.772  1.00 98.19           N  
ATOM    447  CA  GLU A  54     -11.523  -8.234   0.417  1.00 98.19           C  
ATOM    448  C   GLU A  54     -11.039  -7.137  -0.527  1.00 98.19           C  
ATOM    449  CB  GLU A  54     -12.828  -8.844  -0.105  1.00 98.19           C  
ATOM    450  O   GLU A  54     -11.273  -5.953  -0.283  1.00 98.19           O  
ATOM    451  CG  GLU A  54     -13.945  -7.824  -0.308  1.00 98.19           C  
ATOM    452  CD  GLU A  54     -15.227  -8.438  -0.853  1.00 98.19           C  
ATOM    453  OE1 GLU A  54     -16.297  -7.785  -0.769  1.00 98.19           O  
ATOM    454  OE2 GLU A  54     -15.156  -9.570  -1.366  1.00 98.19           O  
ATOM    455  N   HIS A  55     -10.297  -7.574  -1.614  1.00 98.06           N  
ATOM    456  CA  HIS A  55      -9.883  -6.609  -2.625  1.00 98.06           C  
ATOM    457  C   HIS A  55     -11.086  -5.957  -3.297  1.00 98.06           C  
ATOM    458  CB  HIS A  55      -8.992  -7.281  -3.676  1.00 98.06           C  
ATOM    459  O   HIS A  55     -12.117  -6.605  -3.492  1.00 98.06           O  
ATOM    460  CG  HIS A  55      -7.621  -7.609  -3.182  1.00 98.06           C  
ATOM    461  CD2 HIS A  55      -7.039  -8.797  -2.906  1.00 98.06           C  
ATOM    462  ND1 HIS A  55      -6.680  -6.645  -2.910  1.00 98.06           N  
ATOM    463  CE1 HIS A  55      -5.570  -7.227  -2.490  1.00 98.06           C  
ATOM    464  NE2 HIS A  55      -5.758  -8.531  -2.479  1.00 98.06           N  
ATOM    465  N   ASN A  56     -10.961  -4.594  -3.619  1.00 98.06           N  
ATOM    466  CA  ASN A  56     -11.977  -3.842  -4.348  1.00 98.06           C  
ATOM    467  C   ASN A  56     -12.148  -4.363  -5.770  1.00 98.06           C  
ATOM    468  CB  ASN A  56     -11.633  -2.352  -4.367  1.00 98.06           C  
ATOM    469  O   ASN A  56     -11.258  -4.215  -6.605  1.00 98.06           O  
ATOM    470  CG  ASN A  56     -12.711  -1.509  -5.016  1.00 98.06           C  
ATOM    471  ND2 ASN A  56     -12.578  -0.192  -4.914  1.00 98.06           N  
ATOM    472  OD1 ASN A  56     -13.656  -2.037  -5.605  1.00 98.06           O  
ATOM    473  N   LYS A  57     -13.281  -4.945  -6.137  1.00 97.38           N  
ATOM    474  CA  LYS A  57     -13.547  -5.500  -7.461  1.00 97.38           C  
ATOM    475  C   LYS A  57     -13.719  -4.395  -8.492  1.00 97.38           C  
ATOM    476  CB  LYS A  57     -14.789  -6.391  -7.430  1.00 97.38           C  
ATOM    477  O   LYS A  57     -13.609  -4.637  -9.695  1.00 97.38           O  
ATOM    478  CG  LYS A  57     -14.617  -7.660  -6.605  1.00 97.38           C  
ATOM    479  CD  LYS A  57     -15.867  -8.531  -6.656  1.00 97.38           C  
ATOM    480  CE  LYS A  57     -15.719  -9.773  -5.797  1.00 97.38           C  
ATOM    481  NZ  LYS A  57     -16.969 -10.594  -5.789  1.00 97.38           N  
ATOM    482  N   GLU A  58     -13.961  -3.207  -8.008  1.00 97.50           N  
ATOM    483  CA  GLU A  58     -14.211  -2.068  -8.891  1.00 97.50           C  
ATOM    484  C   GLU A  58     -13.031  -1.101  -8.883  1.00 97.50           C  
ATOM    485  CB  GLU A  58     -15.492  -1.340  -8.484  1.00 97.50           C  
ATOM    486  O   GLU A  58     -13.211   0.113  -9.000  1.00 97.50           O  
ATOM    487  CG  GLU A  58     -16.734  -2.207  -8.547  1.00 97.50           C  
ATOM    488  CD  GLU A  58     -18.000  -1.485  -8.086  1.00 97.50           C  
ATOM    489  OE1 GLU A  58     -19.094  -2.064  -8.195  1.00 97.50           O  
ATOM    490  OE2 GLU A  58     -17.875  -0.330  -7.625  1.00 97.50           O  
ATOM    491  N   ARG A  59     -11.797  -1.615  -8.695  1.00 97.12           N  
ATOM    492  CA  ARG A  59     -10.641  -0.749  -8.516  1.00 97.12           C  
ATOM    493  C   ARG A  59     -10.031  -0.363  -9.859  1.00 97.12           C  
ATOM    494  CB  ARG A  59      -9.586  -1.435  -7.645  1.00 97.12           C  
ATOM    495  O   ARG A  59      -9.086   0.424  -9.922  1.00 97.12           O  
ATOM    496  CG  ARG A  59      -8.984  -2.688  -8.273  1.00 97.12           C  
ATOM    497  CD  ARG A  59      -8.031  -3.391  -7.320  1.00 97.12           C  
ATOM    498  NE  ARG A  59      -7.465  -4.598  -7.918  1.00 97.12           N  
ATOM    499  NH1 ARG A  59      -9.188  -5.984  -7.242  1.00 97.12           N  
ATOM    500  NH2 ARG A  59      -7.430  -6.832  -8.445  1.00 97.12           N  
ATOM    501  CZ  ARG A  59      -8.031  -5.801  -7.867  1.00 97.12           C  
ATOM    502  N   GLY A  60     -10.609  -0.875 -10.922  1.00 96.81           N  
ATOM    503  CA  GLY A  60     -10.047  -0.584 -12.234  1.00 96.81           C  
ATOM    504  C   GLY A  60      -8.609  -1.046 -12.383  1.00 96.81           C  
ATOM    505  O   GLY A  60      -8.242  -2.111 -11.883  1.00 96.81           O  
ATOM    506  N   TYR A  61      -7.820  -0.325 -13.203  1.00 96.69           N  
ATOM    507  CA  TYR A  61      -6.426  -0.650 -13.484  1.00 96.69           C  
ATOM    508  C   TYR A  61      -5.512  -0.086 -12.398  1.00 96.69           C  
ATOM    509  CB  TYR A  61      -6.008  -0.112 -14.852  1.00 96.69           C  
ATOM    510  O   TYR A  61      -4.816   0.909 -12.625  1.00 96.69           O  
ATOM    511  CG  TYR A  61      -4.688  -0.653 -15.336  1.00 96.69           C  
ATOM    512  CD1 TYR A  61      -3.602   0.195 -15.555  1.00 96.69           C  
ATOM    513  CD2 TYR A  61      -4.520  -2.012 -15.586  1.00 96.69           C  
ATOM    514  CE1 TYR A  61      -2.381  -0.299 -16.000  1.00 96.69           C  
ATOM    515  CE2 TYR A  61      -3.305  -2.516 -16.031  1.00 96.69           C  
ATOM    516  OH  TYR A  61      -1.037  -2.146 -16.688  1.00 96.69           O  
ATOM    517  CZ  TYR A  61      -2.242  -1.653 -16.250  1.00 96.69           C  
ATOM    518  N   ARG A  62      -5.617  -0.608 -11.094  1.00 98.38           N  
ATOM    519  CA  ARG A  62      -4.820  -0.250  -9.922  1.00 98.38           C  
ATOM    520  C   ARG A  62      -4.383  -1.494  -9.156  1.00 98.38           C  
ATOM    521  CB  ARG A  62      -5.613   0.680  -9.000  1.00 98.38           C  
ATOM    522  O   ARG A  62      -5.121  -2.477  -9.078  1.00 98.38           O  
ATOM    523  CG  ARG A  62      -5.918   2.039  -9.609  1.00 98.38           C  
ATOM    524  CD  ARG A  62      -6.781   2.889  -8.688  1.00 98.38           C  
ATOM    525  NE  ARG A  62      -7.191   4.133  -9.328  1.00 98.38           N  
ATOM    526  NH1 ARG A  62      -9.039   3.229 -10.375  1.00 98.38           N  
ATOM    527  NH2 ARG A  62      -8.531   5.445 -10.648  1.00 98.38           N  
ATOM    528  CZ  ARG A  62      -8.258   4.266 -10.117  1.00 98.38           C  
ATOM    529  N   GLY A  63      -3.129  -1.544  -8.727  1.00 98.56           N  
ATOM    530  CA  GLY A  63      -2.758  -2.527  -7.723  1.00 98.56           C  
ATOM    531  C   GLY A  63      -3.367  -2.248  -6.359  1.00 98.56           C  
ATOM    532  O   GLY A  63      -3.834  -1.137  -6.102  1.00 98.56           O  
ATOM    533  N   GLU A  64      -3.346  -3.336  -5.453  1.00 98.75           N  
ATOM    534  CA  GLU A  64      -3.973  -3.135  -4.148  1.00 98.75           C  
ATOM    535  C   GLU A  64      -3.357  -4.051  -3.094  1.00 98.75           C  
ATOM    536  CB  GLU A  64      -5.480  -3.373  -4.234  1.00 98.75           C  
ATOM    537  O   GLU A  64      -3.098  -5.227  -3.361  1.00 98.75           O  
ATOM    538  CG  GLU A  64      -6.234  -3.029  -2.955  1.00 98.75           C  
ATOM    539  CD  GLU A  64      -7.734  -3.240  -3.066  1.00 98.75           C  
ATOM    540  OE1 GLU A  64      -8.188  -4.402  -2.994  1.00 98.75           O  
ATOM    541  OE2 GLU A  64      -8.461  -2.234  -3.229  1.00 98.75           O  
ATOM    542  N   ASN A  65      -3.033  -3.461  -2.051  1.00 98.88           N  
ATOM    543  CA  ASN A  65      -2.695  -4.191  -0.834  1.00 98.88           C  
ATOM    544  C   ASN A  65      -3.635  -3.840   0.314  1.00 98.88           C  
ATOM    545  CB  ASN A  65      -1.242  -3.926  -0.433  1.00 98.88           C  
ATOM    546  O   ASN A  65      -4.012  -2.678   0.478  1.00 98.88           O  
ATOM    547  CG  ASN A  65      -0.254  -4.750  -1.235  1.00 98.88           C  
ATOM    548  ND2 ASN A  65       1.031  -4.457  -1.074  1.00 98.88           N  
ATOM    549  OD1 ASN A  65      -0.642  -5.641  -1.994  1.00 98.88           O  
ATOM    550  N   LEU A  66      -4.059  -4.879   1.147  1.00 98.62           N  
ATOM    551  CA  LEU A  66      -4.891  -4.695   2.334  1.00 98.62           C  
ATOM    552  C   LEU A  66      -4.168  -5.184   3.584  1.00 98.62           C  
ATOM    553  CB  LEU A  66      -6.223  -5.434   2.176  1.00 98.62           C  
ATOM    554  O   LEU A  66      -3.393  -6.145   3.523  1.00 98.62           O  
ATOM    555  CG  LEU A  66      -7.062  -5.062   0.954  1.00 98.62           C  
ATOM    556  CD1 LEU A  66      -8.305  -5.941   0.879  1.00 98.62           C  
ATOM    557  CD2 LEU A  66      -7.445  -3.588   0.998  1.00 98.62           C  
ATOM    558  N   PHE A  67      -4.352  -4.523   4.633  1.00 98.25           N  
ATOM    559  CA  PHE A  67      -3.889  -4.883   5.969  1.00 98.25           C  
ATOM    560  C   PHE A  67      -4.930  -4.520   7.020  1.00 98.25           C  
ATOM    561  CB  PHE A  67      -2.559  -4.191   6.281  1.00 98.25           C  
ATOM    562  O   PHE A  67      -5.625  -3.510   6.891  1.00 98.25           O  
ATOM    563  CG  PHE A  67      -1.995  -4.543   7.633  1.00 98.25           C  
ATOM    564  CD1 PHE A  67      -2.219  -3.721   8.727  1.00 98.25           C  
ATOM    565  CD2 PHE A  67      -1.242  -5.699   7.805  1.00 98.25           C  
ATOM    566  CE1 PHE A  67      -1.698  -4.047   9.984  1.00 98.25           C  
ATOM    567  CE2 PHE A  67      -0.719  -6.027   9.047  1.00 98.25           C  
ATOM    568  CZ  PHE A  67      -0.947  -5.199  10.141  1.00 98.25           C  
ATOM    569  N   ALA A  68      -5.059  -5.395   7.977  1.00 97.50           N  
ATOM    570  CA  ALA A  68      -5.969  -5.090   9.078  1.00 97.50           C  
ATOM    571  C   ALA A  68      -5.332  -5.434  10.422  1.00 97.50           C  
ATOM    572  CB  ALA A  68      -7.281  -5.848   8.906  1.00 97.50           C  
ATOM    573  O   ALA A  68      -4.551  -6.383  10.523  1.00 97.50           O  
ATOM    574  N   MET A  69      -5.625  -4.598  11.391  1.00 96.12           N  
ATOM    575  CA  MET A  69      -5.121  -4.863  12.742  1.00 96.12           C  
ATOM    576  C   MET A  69      -6.035  -4.246  13.789  1.00 96.12           C  
ATOM    577  CB  MET A  69      -3.699  -4.324  12.898  1.00 96.12           C  
ATOM    578  O   MET A  69      -6.797  -3.322  13.500  1.00 96.12           O  
ATOM    579  CG  MET A  69      -3.615  -2.807  12.891  1.00 96.12           C  
ATOM    580  SD  MET A  69      -1.914  -2.195  13.211  1.00 96.12           S  
ATOM    581  CE  MET A  69      -1.703  -2.713  14.930  1.00 96.12           C  
ATOM    582  N   THR A  70      -6.000  -4.902  15.000  1.00 94.75           N  
ATOM    583  CA  THR A  70      -6.707  -4.316  16.125  1.00 94.75           C  
ATOM    584  C   THR A  70      -5.871  -3.215  16.781  1.00 94.75           C  
ATOM    585  CB  THR A  70      -7.055  -5.383  17.188  1.00 94.75           C  
ATOM    586  O   THR A  70      -4.656  -3.148  16.578  1.00 94.75           O  
ATOM    587  CG2 THR A  70      -7.988  -6.441  16.609  1.00 94.75           C  
ATOM    588  OG1 THR A  70      -5.852  -6.020  17.625  1.00 94.75           O  
ATOM    589  N   GLY A  71      -6.516  -2.357  17.516  1.00 88.81           N  
ATOM    590  CA  GLY A  71      -5.793  -1.287  18.188  1.00 88.81           C  
ATOM    591  C   GLY A  71      -5.438  -0.138  17.266  1.00 88.81           C  
ATOM    592  O   GLY A  71      -6.180   0.161  16.328  1.00 88.81           O  
ATOM    593  N   TYR A  72      -4.281   0.446  17.594  1.00 89.25           N  
ATOM    594  CA  TYR A  72      -3.805   1.573  16.812  1.00 89.25           C  
ATOM    595  C   TYR A  72      -3.064   1.093  15.562  1.00 89.25           C  
ATOM    596  CB  TYR A  72      -2.889   2.471  17.641  1.00 89.25           C  
ATOM    597  O   TYR A  72      -2.299   0.128  15.625  1.00 89.25           O  
ATOM    598  CG  TYR A  72      -3.611   3.236  18.719  1.00 89.25           C  
ATOM    599  CD1 TYR A  72      -4.297   4.414  18.438  1.00 89.25           C  
ATOM    600  CD2 TYR A  72      -3.613   2.787  20.047  1.00 89.25           C  
ATOM    601  CE1 TYR A  72      -4.965   5.125  19.422  1.00 89.25           C  
ATOM    602  CE2 TYR A  72      -4.277   3.490  21.047  1.00 89.25           C  
ATOM    603  OH  TYR A  72      -5.605   5.355  21.703  1.00 89.25           O  
ATOM    604  CZ  TYR A  72      -4.949   4.656  20.719  1.00 89.25           C  
ATOM    605  N   LEU A  73      -3.459   1.700  14.438  1.00 94.00           N  
ATOM    606  CA  LEU A  73      -2.777   1.338  13.203  1.00 94.00           C  
ATOM    607  C   LEU A  73      -1.290   1.664  13.289  1.00 94.00           C  
ATOM    608  CB  LEU A  73      -3.404   2.064  12.008  1.00 94.00           C  
ATOM    609  O   LEU A  73      -0.910   2.836  13.359  1.00 94.00           O  
ATOM    610  CG  LEU A  73      -2.777   1.792  10.641  1.00 94.00           C  
ATOM    611  CD1 LEU A  73      -2.971   0.331  10.250  1.00 94.00           C  
ATOM    612  CD2 LEU A  73      -3.375   2.715   9.586  1.00 94.00           C  
ATOM    613  N   ASP A  74      -0.448   0.606  13.258  1.00 96.38           N  
ATOM    614  CA  ASP A  74       1.009   0.670  13.195  1.00 96.38           C  
ATOM    615  C   ASP A  74       1.504   0.512  11.758  1.00 96.38           C  
ATOM    616  CB  ASP A  74       1.632  -0.406  14.086  1.00 96.38           C  
ATOM    617  O   ASP A  74       1.531  -0.599  11.227  1.00 96.38           O  
ATOM    618  CG  ASP A  74       3.139  -0.272  14.211  1.00 96.38           C  
ATOM    619  OD1 ASP A  74       3.775   0.325  13.320  1.00 96.38           O  
ATOM    620  OD2 ASP A  74       3.695  -0.770  15.219  1.00 96.38           O  
ATOM    621  N   LEU A  75       1.852   1.623  11.125  1.00 96.94           N  
ATOM    622  CA  LEU A  75       2.219   1.642   9.719  1.00 96.94           C  
ATOM    623  C   LEU A  75       3.488   0.833   9.477  1.00 96.94           C  
ATOM    624  CB  LEU A  75       2.418   3.080   9.234  1.00 96.94           C  
ATOM    625  O   LEU A  75       3.623   0.172   8.438  1.00 96.94           O  
ATOM    626  CG  LEU A  75       1.161   3.949   9.156  1.00 96.94           C  
ATOM    627  CD1 LEU A  75       1.530   5.387   8.797  1.00 96.94           C  
ATOM    628  CD2 LEU A  75       0.179   3.377   8.133  1.00 96.94           C  
ATOM    629  N   GLU A  76       4.379   0.854  10.438  1.00 97.06           N  
ATOM    630  CA  GLU A  76       5.602   0.066  10.320  1.00 97.06           C  
ATOM    631  C   GLU A  76       5.293  -1.428  10.266  1.00 97.06           C  
ATOM    632  CB  GLU A  76       6.543   0.363  11.492  1.00 97.06           C  
ATOM    633  O   GLU A  76       5.832  -2.146   9.422  1.00 97.06           O  
ATOM    634  CG  GLU A  76       7.895  -0.334  11.391  1.00 97.06           C  
ATOM    635  CD  GLU A  76       8.922   0.207  12.367  1.00 97.06           C  
ATOM    636  OE1 GLU A  76      10.109  -0.187  12.281  1.00 97.06           O  
ATOM    637  OE2 GLU A  76       8.547   1.032  13.227  1.00 97.06           O  
ATOM    638  N   ARG A  77       4.477  -1.796  11.109  1.00 97.88           N  
ATOM    639  CA  ARG A  77       4.094  -3.203  11.156  1.00 97.88           C  
ATOM    640  C   ARG A  77       3.375  -3.615   9.875  1.00 97.88           C  
ATOM    641  CB  ARG A  77       3.207  -3.480  12.367  1.00 97.88           C  
ATOM    642  O   ARG A  77       3.635  -4.688   9.328  1.00 97.88           O  
ATOM    643  CG  ARG A  77       2.803  -4.941  12.516  1.00 97.88           C  
ATOM    644  CD  ARG A  77       2.010  -5.180  13.789  1.00 97.88           C  
ATOM    645  NE  ARG A  77       1.571  -6.566  13.898  1.00 97.88           N  
ATOM    646  NH1 ARG A  77       0.674  -6.336  16.016  1.00 97.88           N  
ATOM    647  NH2 ARG A  77       0.591  -8.359  14.953  1.00 97.88           N  
ATOM    648  CZ  ARG A  77       0.946  -7.086  14.953  1.00 97.88           C  
ATOM    649  N   ALA A  78       2.398  -2.795   9.438  1.00 98.00           N  
ATOM    650  CA  ALA A  78       1.668  -3.090   8.203  1.00 98.00           C  
ATOM    651  C   ALA A  78       2.623  -3.266   7.027  1.00 98.00           C  
ATOM    652  CB  ALA A  78       0.660  -1.982   7.906  1.00 98.00           C  
ATOM    653  O   ALA A  78       2.551  -4.266   6.309  1.00 98.00           O  
ATOM    654  N   MET A  79       3.584  -2.344   6.852  1.00 98.25           N  
ATOM    655  CA  MET A  79       4.520  -2.391   5.730  1.00 98.25           C  
ATOM    656  C   MET A  79       5.465  -3.576   5.859  1.00 98.25           C  
ATOM    657  CB  MET A  79       5.316  -1.089   5.641  1.00 98.25           C  
ATOM    658  O   MET A  79       5.766  -4.250   4.871  1.00 98.25           O  
ATOM    659  CG  MET A  79       4.465   0.134   5.344  1.00 98.25           C  
ATOM    660  SD  MET A  79       3.436  -0.072   3.838  1.00 98.25           S  
ATOM    661  CE  MET A  79       4.734  -0.147   2.572  1.00 98.25           C  
ATOM    662  N   GLU A  80       5.906  -3.848   7.059  1.00 98.12           N  
ATOM    663  CA  GLU A  80       6.781  -4.992   7.297  1.00 98.12           C  
ATOM    664  C   GLU A  80       6.070  -6.305   7.000  1.00 98.12           C  
ATOM    665  CB  GLU A  80       7.293  -4.988   8.742  1.00 98.12           C  
ATOM    666  O   GLU A  80       6.664  -7.227   6.434  1.00 98.12           O  
ATOM    667  CG  GLU A  80       8.312  -6.078   9.039  1.00 98.12           C  
ATOM    668  CD  GLU A  80       8.891  -5.992  10.438  1.00 98.12           C  
ATOM    669  OE1 GLU A  80       9.961  -6.594  10.695  1.00 98.12           O  
ATOM    670  OE2 GLU A  80       8.273  -5.316  11.297  1.00 98.12           O  
ATOM    671  N   ASP A  81       4.805  -6.387   7.383  1.00 98.38           N  
ATOM    672  CA  ASP A  81       4.027  -7.594   7.121  1.00 98.38           C  
ATOM    673  C   ASP A  81       3.975  -7.898   5.625  1.00 98.38           C  
ATOM    674  CB  ASP A  81       2.611  -7.453   7.680  1.00 98.38           C  
ATOM    675  O   ASP A  81       4.133  -9.047   5.215  1.00 98.38           O  
ATOM    676  CG  ASP A  81       1.823  -8.750   7.629  1.00 98.38           C  
ATOM    677  OD1 ASP A  81       2.146  -9.688   8.391  1.00 98.38           O  
ATOM    678  OD2 ASP A  81       0.872  -8.836   6.824  1.00 98.38           O  
ATOM    679  N   TRP A  82       3.703  -6.887   4.840  1.00 98.56           N  
ATOM    680  CA  TRP A  82       3.717  -7.098   3.395  1.00 98.56           C  
ATOM    681  C   TRP A  82       5.109  -7.492   2.916  1.00 98.56           C  
ATOM    682  CB  TRP A  82       3.252  -5.836   2.664  1.00 98.56           C  
ATOM    683  O   TRP A  82       5.258  -8.414   2.115  1.00 98.56           O  
ATOM    684  CG  TRP A  82       1.808  -5.496   2.891  1.00 98.56           C  
ATOM    685  CD1 TRP A  82       0.812  -6.355   3.270  1.00 98.56           C  
ATOM    686  CD2 TRP A  82       1.198  -4.211   2.744  1.00 98.56           C  
ATOM    687  CE2 TRP A  82      -0.172  -4.363   3.055  1.00 98.56           C  
ATOM    688  CE3 TRP A  82       1.678  -2.945   2.385  1.00 98.56           C  
ATOM    689  NE1 TRP A  82      -0.382  -5.676   3.371  1.00 98.56           N  
ATOM    690  CH2 TRP A  82      -0.573  -2.062   2.656  1.00 98.56           C  
ATOM    691  CZ2 TRP A  82      -1.068  -3.291   3.014  1.00 98.56           C  
ATOM    692  CZ3 TRP A  82       0.784  -1.881   2.344  1.00 98.56           C  
ATOM    693  N   TYR A  83       6.160  -6.832   3.414  1.00 98.38           N  
ATOM    694  CA  TYR A  83       7.539  -7.016   2.980  1.00 98.38           C  
ATOM    695  C   TYR A  83       8.031  -8.422   3.307  1.00 98.38           C  
ATOM    696  CB  TYR A  83       8.453  -5.973   3.639  1.00 98.38           C  
ATOM    697  O   TYR A  83       8.703  -9.055   2.488  1.00 98.38           O  
ATOM    698  CG  TYR A  83       9.922  -6.238   3.430  1.00 98.38           C  
ATOM    699  CD1 TYR A  83      10.742  -6.609   4.492  1.00 98.38           C  
ATOM    700  CD2 TYR A  83      10.500  -6.113   2.170  1.00 98.38           C  
ATOM    701  CE1 TYR A  83      12.102  -6.852   4.305  1.00 98.38           C  
ATOM    702  CE2 TYR A  83      11.852  -6.352   1.971  1.00 98.38           C  
ATOM    703  OH  TYR A  83      13.984  -6.957   2.852  1.00 98.38           O  
ATOM    704  CZ  TYR A  83      12.641  -6.723   3.043  1.00 98.38           C  
ATOM    705  N   ILE A  84       7.695  -9.000   4.477  1.00 98.25           N  
ATOM    706  CA  ILE A  84       8.328 -10.219   4.965  1.00 98.25           C  
ATOM    707  C   ILE A  84       7.816 -11.414   4.168  1.00 98.25           C  
ATOM    708  CB  ILE A  84       8.070 -10.430   6.473  1.00 98.25           C  
ATOM    709  O   ILE A  84       8.328 -12.531   4.309  1.00 98.25           O  
ATOM    710  CG1 ILE A  84       6.566 -10.578   6.742  1.00 98.25           C  
ATOM    711  CG2 ILE A  84       8.656  -9.273   7.289  1.00 98.25           C  
ATOM    712  CD1 ILE A  84       6.234 -11.266   8.055  1.00 98.25           C  
ATOM    713  N   GLU A  85       6.789 -11.164   3.244  1.00 98.38           N  
ATOM    714  CA  GLU A  85       6.340 -12.219   2.340  1.00 98.38           C  
ATOM    715  C   GLU A  85       7.438 -12.602   1.353  1.00 98.38           C  
ATOM    716  CB  GLU A  85       5.082 -11.781   1.585  1.00 98.38           C  
ATOM    717  O   GLU A  85       7.348 -13.641   0.691  1.00 98.38           O  
ATOM    718  CG  GLU A  85       3.838 -11.695   2.459  1.00 98.38           C  
ATOM    719  CD  GLU A  85       2.582 -11.336   1.682  1.00 98.38           C  
ATOM    720  OE1 GLU A  85       1.503 -11.203   2.301  1.00 98.38           O  
ATOM    721  OE2 GLU A  85       2.678 -11.188   0.443  1.00 98.38           O  
ATOM    722  N   TYR A  86       8.539 -11.734   1.286  1.00 97.62           N  
ATOM    723  CA  TYR A  86       9.648 -12.070   0.406  1.00 97.62           C  
ATOM    724  C   TYR A  86      10.234 -13.438   0.762  1.00 97.62           C  
ATOM    725  CB  TYR A  86      10.742 -11.000   0.486  1.00 97.62           C  
ATOM    726  O   TYR A  86      10.852 -14.094  -0.080  1.00 97.62           O  
ATOM    727  CG  TYR A  86      11.648 -11.141   1.686  1.00 97.62           C  
ATOM    728  CD1 TYR A  86      11.312 -10.562   2.908  1.00 97.62           C  
ATOM    729  CD2 TYR A  86      12.836 -11.852   1.599  1.00 97.62           C  
ATOM    730  CE1 TYR A  86      12.141 -10.695   4.016  1.00 97.62           C  
ATOM    731  CE2 TYR A  86      13.680 -11.992   2.699  1.00 97.62           C  
ATOM    732  OH  TYR A  86      14.148 -11.531   4.996  1.00 97.62           O  
ATOM    733  CZ  TYR A  86      13.320 -11.406   3.902  1.00 97.62           C  
ATOM    734  N   GLN A  87      10.070 -13.875   2.008  1.00 97.31           N  
ATOM    735  CA  GLN A  87      10.586 -15.164   2.471  1.00 97.31           C  
ATOM    736  C   GLN A  87       9.898 -16.328   1.755  1.00 97.31           C  
ATOM    737  CB  GLN A  87      10.406 -15.297   3.982  1.00 97.31           C  
ATOM    738  O   GLN A  87      10.461 -17.422   1.651  1.00 97.31           O  
ATOM    739  CG  GLN A  87      11.242 -14.312   4.793  1.00 97.31           C  
ATOM    740  CD  GLN A  87      10.953 -14.391   6.281  1.00 97.31           C  
ATOM    741  NE2 GLN A  87      11.219 -13.297   6.988  1.00 97.31           N  
ATOM    742  OE1 GLN A  87      10.500 -15.414   6.789  1.00 97.31           O  
ATOM    743  N   ASP A  88       8.734 -16.016   1.255  1.00 97.81           N  
ATOM    744  CA  ASP A  88       7.941 -17.078   0.624  1.00 97.81           C  
ATOM    745  C   ASP A  88       7.941 -16.922  -0.896  1.00 97.81           C  
ATOM    746  CB  ASP A  88       6.504 -17.062   1.153  1.00 97.81           C  
ATOM    747  O   ASP A  88       7.250 -17.672  -1.599  1.00 97.81           O  
ATOM    748  CG  ASP A  88       6.426 -17.250   2.656  1.00 97.81           C  
ATOM    749  OD1 ASP A  88       7.121 -18.141   3.195  1.00 97.81           O  
ATOM    750  OD2 ASP A  88       5.660 -16.516   3.309  1.00 97.81           O  
ATOM    751  N   TYR A  89       8.625 -15.953  -1.443  1.00 97.56           N  
ATOM    752  CA  TYR A  89       8.680 -15.695  -2.877  1.00 97.56           C  
ATOM    753  C   TYR A  89       9.953 -16.266  -3.486  1.00 97.56           C  
ATOM    754  CB  TYR A  89       8.594 -14.188  -3.156  1.00 97.56           C  
ATOM    755  O   TYR A  89      11.055 -16.016  -2.980  1.00 97.56           O  
ATOM    756  CG  TYR A  89       8.586 -13.844  -4.625  1.00 97.56           C  
ATOM    757  CD1 TYR A  89       9.680 -13.211  -5.219  1.00 97.56           C  
ATOM    758  CD2 TYR A  89       7.484 -14.141  -5.422  1.00 97.56           C  
ATOM    759  CE1 TYR A  89       9.672 -12.891  -6.574  1.00 97.56           C  
ATOM    760  CE2 TYR A  89       7.469 -13.820  -6.777  1.00 97.56           C  
ATOM    761  OH  TYR A  89       8.555 -12.883  -8.680  1.00 97.56           O  
ATOM    762  CZ  TYR A  89       8.562 -13.203  -7.340  1.00 97.56           C  
ATOM    763  N   ASN A  90       9.797 -17.000  -4.586  1.00 95.25           N  
ATOM    764  CA  ASN A  90      10.906 -17.562  -5.344  1.00 95.25           C  
ATOM    765  C   ASN A  90      11.133 -16.828  -6.660  1.00 95.25           C  
ATOM    766  CB  ASN A  90      10.672 -19.062  -5.602  1.00 95.25           C  
ATOM    767  O   ASN A  90      10.305 -16.906  -7.566  1.00 95.25           O  
ATOM    768  CG  ASN A  90      11.883 -19.750  -6.191  1.00 95.25           C  
ATOM    769  ND2 ASN A  90      12.234 -20.906  -5.637  1.00 95.25           N  
ATOM    770  OD1 ASN A  90      12.500 -19.250  -7.137  1.00 95.25           O  
ATOM    771  N   TYR A  91      12.320 -16.203  -6.777  1.00 91.75           N  
ATOM    772  CA  TYR A  91      12.602 -15.367  -7.941  1.00 91.75           C  
ATOM    773  C   TYR A  91      12.914 -16.219  -9.164  1.00 91.75           C  
ATOM    774  CB  TYR A  91      13.766 -14.414  -7.652  1.00 91.75           C  
ATOM    775  O   TYR A  91      12.805 -15.758 -10.297  1.00 91.75           O  
ATOM    776  CG  TYR A  91      13.352 -13.156  -6.934  1.00 91.75           C  
ATOM    777  CD1 TYR A  91      12.867 -12.055  -7.641  1.00 91.75           C  
ATOM    778  CD2 TYR A  91      13.438 -13.055  -5.551  1.00 91.75           C  
ATOM    779  CE1 TYR A  91      12.484 -10.891  -6.988  1.00 91.75           C  
ATOM    780  CE2 TYR A  91      13.062 -11.898  -4.883  1.00 91.75           C  
ATOM    781  OH  TYR A  91      12.211  -9.664  -4.957  1.00 91.75           O  
ATOM    782  CZ  TYR A  91      12.586 -10.820  -5.609  1.00 91.75           C  
ATOM    783  N   SER A  92      13.227 -17.469  -8.945  1.00 93.56           N  
ATOM    784  CA  SER A  92      13.500 -18.375 -10.062  1.00 93.56           C  
ATOM    785  C   SER A  92      12.211 -18.875 -10.695  1.00 93.56           C  
ATOM    786  CB  SER A  92      14.344 -19.562  -9.602  1.00 93.56           C  
ATOM    787  O   SER A  92      12.094 -18.906 -11.922  1.00 93.56           O  
ATOM    788  OG  SER A  92      15.609 -19.125  -9.125  1.00 93.56           O  
ATOM    789  N   THR A  93      11.258 -19.062  -9.836  1.00 95.62           N  
ATOM    790  CA  THR A  93      10.008 -19.625 -10.344  1.00 95.62           C  
ATOM    791  C   THR A  93       8.953 -18.547 -10.484  1.00 95.62           C  
ATOM    792  CB  THR A  93       9.484 -20.750  -9.422  1.00 95.62           C  
ATOM    793  O   THR A  93       7.891 -18.766 -11.070  1.00 95.62           O  
ATOM    794  CG2 THR A  93      10.531 -21.844  -9.234  1.00 95.62           C  
ATOM    795  OG1 THR A  93       9.156 -20.188  -8.141  1.00 95.62           O  
ATOM    796  N   LEU A  94       9.195 -17.406  -9.883  1.00 93.94           N  
ATOM    797  CA  LEU A  94       8.281 -16.266  -9.859  1.00 93.94           C  
ATOM    798  C   LEU A  94       6.957 -16.656  -9.203  1.00 93.94           C  
ATOM    799  CB  LEU A  94       8.031 -15.750 -11.273  1.00 93.94           C  
ATOM    800  O   LEU A  94       5.891 -16.281  -9.688  1.00 93.94           O  
ATOM    801  CG  LEU A  94       9.266 -15.289 -12.055  1.00 93.94           C  
ATOM    802  CD1 LEU A  94       8.859 -14.789 -13.438  1.00 93.94           C  
ATOM    803  CD2 LEU A  94      10.016 -14.211 -11.289  1.00 93.94           C  
ATOM    804  N   ALA A  95       7.082 -17.484  -8.164  1.00 96.19           N  
ATOM    805  CA  ALA A  95       5.895 -17.953  -7.457  1.00 96.19           C  
ATOM    806  C   ALA A  95       6.117 -17.969  -5.949  1.00 96.19           C  
ATOM    807  CB  ALA A  95       5.504 -19.359  -7.938  1.00 96.19           C  
ATOM    808  O   ALA A  95       7.258 -18.016  -5.484  1.00 96.19           O  
ATOM    809  N   CYS A  96       4.941 -17.922  -5.242  1.00 97.56           N  
ATOM    810  CA  CYS A  96       5.004 -18.078  -3.791  1.00 97.56           C  
ATOM    811  C   CYS A  96       5.211 -19.547  -3.410  1.00 97.56           C  
ATOM    812  CB  CYS A  96       3.730 -17.547  -3.141  1.00 97.56           C  
ATOM    813  O   CYS A  96       4.805 -20.453  -4.145  1.00 97.56           O  
ATOM    814  SG  CYS A  96       3.293 -15.875  -3.658  1.00 97.56           S  
ATOM    815  N   GLU A  97       5.887 -19.766  -2.320  1.00 96.94           N  
ATOM    816  CA  GLU A  97       5.934 -21.109  -1.785  1.00 96.94           C  
ATOM    817  C   GLU A  97       4.531 -21.719  -1.683  1.00 96.94           C  
ATOM    818  CB  GLU A  97       6.613 -21.125  -0.413  1.00 96.94           C  
ATOM    819  O   GLU A  97       3.562 -21.000  -1.428  1.00 96.94           O  
ATOM    820  CG  GLU A  97       8.102 -20.812  -0.461  1.00 96.94           C  
ATOM    821  CD  GLU A  97       8.781 -20.938   0.892  1.00 96.94           C  
ATOM    822  OE1 GLU A  97       9.977 -20.578   1.004  1.00 96.94           O  
ATOM    823  OE2 GLU A  97       8.117 -21.391   1.847  1.00 96.94           O  
ATOM    824  N   GLU A  98       4.430 -22.969  -1.934  1.00 96.38           N  
ATOM    825  CA  GLU A  98       3.137 -23.656  -1.891  1.00 96.38           C  
ATOM    826  C   GLU A  98       2.408 -23.359  -0.581  1.00 96.38           C  
ATOM    827  CB  GLU A  98       3.312 -25.156  -2.074  1.00 96.38           C  
ATOM    828  O   GLU A  98       2.977 -23.516   0.500  1.00 96.38           O  
ATOM    829  CG  GLU A  98       2.004 -25.906  -2.273  1.00 96.38           C  
ATOM    830  CD  GLU A  98       2.199 -27.406  -2.525  1.00 96.38           C  
ATOM    831  OE1 GLU A  98       1.191 -28.125  -2.682  1.00 96.38           O  
ATOM    832  OE2 GLU A  98       3.369 -27.844  -2.564  1.00 96.38           O  
ATOM    833  N   GLY A  99       1.083 -22.844  -0.647  1.00 96.25           N  
ATOM    834  CA  GLY A  99       0.243 -22.594   0.515  1.00 96.25           C  
ATOM    835  C   GLY A  99       0.511 -21.250   1.173  1.00 96.25           C  
ATOM    836  O   GLY A  99      -0.108 -20.922   2.186  1.00 96.25           O  
ATOM    837  N   LYS A 100       1.516 -20.562   0.644  1.00 97.44           N  
ATOM    838  CA  LYS A 100       1.857 -19.266   1.239  1.00 97.44           C  
ATOM    839  C   LYS A 100       1.437 -18.109   0.333  1.00 97.44           C  
ATOM    840  CB  LYS A 100       3.357 -19.188   1.524  1.00 97.44           C  
ATOM    841  O   LYS A 100       1.127 -18.328  -0.842  1.00 97.44           O  
ATOM    842  CG  LYS A 100       3.877 -20.297   2.424  1.00 97.44           C  
ATOM    843  CD  LYS A 100       3.391 -20.141   3.857  1.00 97.44           C  
ATOM    844  CE  LYS A 100       4.035 -21.156   4.789  1.00 97.44           C  
ATOM    845  NZ  LYS A 100       3.543 -21.000   6.191  1.00 97.44           N  
ATOM    846  N   MET A 101       1.432 -16.906   0.930  1.00 96.50           N  
ATOM    847  CA  MET A 101       1.117 -15.688   0.191  1.00 96.50           C  
ATOM    848  C   MET A 101       2.363 -14.828   0.002  1.00 96.50           C  
ATOM    849  CB  MET A 101       0.033 -14.891   0.912  1.00 96.50           C  
ATOM    850  O   MET A 101       3.178 -14.703   0.917  1.00 96.50           O  
ATOM    851  CG  MET A 101      -1.327 -15.562   0.922  1.00 96.50           C  
ATOM    852  SD  MET A 101      -2.627 -14.523   1.692  1.00 96.50           S  
ATOM    853  CE  MET A 101      -2.164 -14.680   3.439  1.00 96.50           C  
ATOM    854  N   CYS A 102       2.451 -14.289  -1.146  1.00 98.19           N  
ATOM    855  CA  CYS A 102       3.551 -13.344  -1.343  1.00 98.19           C  
ATOM    856  C   CYS A 102       3.127 -12.188  -2.238  1.00 98.19           C  
ATOM    857  CB  CYS A 102       4.762 -14.055  -1.950  1.00 98.19           C  
ATOM    858  O   CYS A 102       3.971 -11.453  -2.746  1.00 98.19           O  
ATOM    859  SG  CYS A 102       4.438 -14.789  -3.572  1.00 98.19           S  
ATOM    860  N   GLY A 103       1.823 -12.102  -2.533  1.00 98.12           N  
ATOM    861  CA  GLY A 103       1.322 -11.109  -3.471  1.00 98.12           C  
ATOM    862  C   GLY A 103       1.464  -9.680  -2.965  1.00 98.12           C  
ATOM    863  O   GLY A 103       1.640  -8.750  -3.754  1.00 98.12           O  
ATOM    864  N   HIS A 104       1.429  -9.547  -1.663  1.00 98.62           N  
ATOM    865  CA  HIS A 104       1.643  -8.211  -1.110  1.00 98.62           C  
ATOM    866  C   HIS A 104       3.070  -7.738  -1.359  1.00 98.62           C  
ATOM    867  CB  HIS A 104       1.338  -8.203   0.388  1.00 98.62           C  
ATOM    868  O   HIS A 104       3.285  -6.598  -1.779  1.00 98.62           O  
ATOM    869  CG  HIS A 104      -0.063  -8.609   0.719  1.00 98.62           C  
ATOM    870  CD2 HIS A 104      -1.240  -7.965   0.539  1.00 98.62           C  
ATOM    871  ND1 HIS A 104      -0.367  -9.812   1.316  1.00 98.62           N  
ATOM    872  CE1 HIS A 104      -1.676  -9.891   1.488  1.00 98.62           C  
ATOM    873  NE2 HIS A 104      -2.229  -8.781   1.024  1.00 98.62           N  
ATOM    874  N   TYR A 105       3.922  -8.656  -1.062  1.00 98.62           N  
ATOM    875  CA  TYR A 105       5.328  -8.336  -1.291  1.00 98.62           C  
ATOM    876  C   TYR A 105       5.578  -8.000  -2.756  1.00 98.62           C  
ATOM    877  CB  TYR A 105       6.219  -9.508  -0.863  1.00 98.62           C  
ATOM    878  O   TYR A 105       6.219  -6.992  -3.066  1.00 98.62           O  
ATOM    879  CG  TYR A 105       7.637  -9.406  -1.373  1.00 98.62           C  
ATOM    880  CD1 TYR A 105       8.102 -10.266  -2.359  1.00 98.62           C  
ATOM    881  CD2 TYR A 105       8.508  -8.445  -0.868  1.00 98.62           C  
ATOM    882  CE1 TYR A 105       9.406 -10.180  -2.832  1.00 98.62           C  
ATOM    883  CE2 TYR A 105       9.820  -8.352  -1.332  1.00 98.62           C  
ATOM    884  OH  TYR A 105      11.555  -9.133  -2.775  1.00 98.62           O  
ATOM    885  CZ  TYR A 105      10.258  -9.219  -2.312  1.00 98.62           C  
ATOM    886  N   THR A 106       5.082  -8.844  -3.646  1.00 98.25           N  
ATOM    887  CA  THR A 106       5.359  -8.602  -5.059  1.00 98.25           C  
ATOM    888  C   THR A 106       4.762  -7.277  -5.512  1.00 98.25           C  
ATOM    889  CB  THR A 106       4.812  -9.750  -5.934  1.00 98.25           C  
ATOM    890  O   THR A 106       5.332  -6.594  -6.367  1.00 98.25           O  
ATOM    891  CG2 THR A 106       5.559 -11.047  -5.672  1.00 98.25           C  
ATOM    892  OG1 THR A 106       3.422  -9.938  -5.641  1.00 98.25           O  
ATOM    893  N   GLN A 107       3.709  -6.887  -4.992  1.00 98.69           N  
ATOM    894  CA  GLN A 107       3.197  -5.559  -5.328  1.00 98.69           C  
ATOM    895  C   GLN A 107       4.117  -4.465  -4.793  1.00 98.69           C  
ATOM    896  CB  GLN A 107       1.784  -5.375  -4.773  1.00 98.69           C  
ATOM    897  O   GLN A 107       4.387  -3.480  -5.484  1.00 98.69           O  
ATOM    898  CG  GLN A 107       1.183  -4.008  -5.070  1.00 98.69           C  
ATOM    899  CD  GLN A 107       0.888  -3.803  -6.543  1.00 98.69           C  
ATOM    900  NE2 GLN A 107       1.656  -2.930  -7.188  1.00 98.69           N  
ATOM    901  OE1 GLN A 107      -0.023  -4.422  -7.102  1.00 98.69           O  
ATOM    902  N   VAL A 108       4.539  -4.535  -3.516  1.00 98.69           N  
ATOM    903  CA  VAL A 108       5.402  -3.549  -2.875  1.00 98.69           C  
ATOM    904  C   VAL A 108       6.652  -3.332  -3.723  1.00 98.69           C  
ATOM    905  CB  VAL A 108       5.793  -3.980  -1.444  1.00 98.69           C  
ATOM    906  O   VAL A 108       7.098  -2.195  -3.904  1.00 98.69           O  
ATOM    907  CG1 VAL A 108       6.961  -3.143  -0.928  1.00 98.69           C  
ATOM    908  CG2 VAL A 108       4.594  -3.869  -0.505  1.00 98.69           C  
ATOM    909  N   VAL A 109       7.156  -4.453  -4.379  1.00 98.31           N  
ATOM    910  CA  VAL A 109       8.453  -4.324  -5.035  1.00 98.31           C  
ATOM    911  C   VAL A 109       8.273  -4.418  -6.551  1.00 98.31           C  
ATOM    912  CB  VAL A 109       9.453  -5.398  -4.551  1.00 98.31           C  
ATOM    913  O   VAL A 109       9.219  -4.730  -7.273  1.00 98.31           O  
ATOM    914  CG1 VAL A 109       9.766  -5.211  -3.066  1.00 98.31           C  
ATOM    915  CG2 VAL A 109       8.891  -6.797  -4.809  1.00 98.31           C  
ATOM    916  N   TRP A 110       7.109  -4.242  -6.992  1.00 98.00           N  
ATOM    917  CA  TRP A 110       6.879  -4.258  -8.430  1.00 98.00           C  
ATOM    918  C   TRP A 110       7.598  -3.098  -9.109  1.00 98.00           C  
ATOM    919  CB  TRP A 110       5.379  -4.199  -8.742  1.00 98.00           C  
ATOM    920  O   TRP A 110       7.324  -1.933  -8.812  1.00 98.00           O  
ATOM    921  CG  TRP A 110       5.020  -4.684 -10.109  1.00 98.00           C  
ATOM    922  CD1 TRP A 110       4.816  -3.922 -11.227  1.00 98.00           C  
ATOM    923  CD2 TRP A 110       4.809  -6.043 -10.508  1.00 98.00           C  
ATOM    924  CE2 TRP A 110       4.484  -6.031 -11.883  1.00 98.00           C  
ATOM    925  CE3 TRP A 110       4.863  -7.270  -9.836  1.00 98.00           C  
ATOM    926  NE1 TRP A 110       4.496  -4.727 -12.297  1.00 98.00           N  
ATOM    927  CH2 TRP A 110       4.277  -8.391 -11.914  1.00 98.00           C  
ATOM    928  CZ2 TRP A 110       4.219  -7.199 -12.602  1.00 98.00           C  
ATOM    929  CZ3 TRP A 110       4.598  -8.430 -10.547  1.00 98.00           C  
ATOM    930  N   ALA A 111       8.477  -3.387 -10.086  1.00 97.62           N  
ATOM    931  CA  ALA A 111       9.484  -2.459 -10.586  1.00 97.62           C  
ATOM    932  C   ALA A 111       8.828  -1.242 -11.242  1.00 97.62           C  
ATOM    933  CB  ALA A 111      10.398  -3.160 -11.586  1.00 97.62           C  
ATOM    934  O   ALA A 111       9.297  -0.114 -11.078  1.00 97.62           O  
ATOM    935  N   THR A 112       7.711  -1.355 -11.891  1.00 98.12           N  
ATOM    936  CA  THR A 112       7.160  -0.275 -12.711  1.00 98.12           C  
ATOM    937  C   THR A 112       6.129   0.527 -11.922  1.00 98.12           C  
ATOM    938  CB  THR A 112       6.516  -0.818 -14.000  1.00 98.12           C  
ATOM    939  O   THR A 112       5.758   1.631 -12.320  1.00 98.12           O  
ATOM    940  CG2 THR A 112       7.559  -1.470 -14.898  1.00 98.12           C  
ATOM    941  OG1 THR A 112       5.523  -1.792 -13.656  1.00 98.12           O  
ATOM    942  N   SER A 113       5.629  -0.072 -10.781  1.00 98.56           N  
ATOM    943  CA  SER A 113       4.781   0.757  -9.930  1.00 98.56           C  
ATOM    944  C   SER A 113       5.555   1.945  -9.375  1.00 98.56           C  
ATOM    945  CB  SER A 113       4.199  -0.071  -8.789  1.00 98.56           C  
ATOM    946  O   SER A 113       6.605   1.771  -8.750  1.00 98.56           O  
ATOM    947  OG  SER A 113       3.309  -1.057  -9.281  1.00 98.56           O  
ATOM    948  N   GLU A 114       5.027   3.109  -9.523  1.00 98.69           N  
ATOM    949  CA  GLU A 114       5.820   4.262  -9.102  1.00 98.69           C  
ATOM    950  C   GLU A 114       4.973   5.250  -8.305  1.00 98.69           C  
ATOM    951  CB  GLU A 114       6.445   4.957 -10.312  1.00 98.69           C  
ATOM    952  O   GLU A 114       5.484   6.262  -7.820  1.00 98.69           O  
ATOM    953  CG  GLU A 114       5.426   5.559 -11.273  1.00 98.69           C  
ATOM    954  CD  GLU A 114       6.055   6.188 -12.508  1.00 98.69           C  
ATOM    955  OE1 GLU A 114       5.320   6.531 -13.453  1.00 98.69           O  
ATOM    956  OE2 GLU A 114       7.297   6.336 -12.516  1.00 98.69           O  
ATOM    957  N   ARG A 115       3.727   4.957  -8.172  1.00 98.88           N  
ATOM    958  CA  ARG A 115       2.850   5.801  -7.367  1.00 98.88           C  
ATOM    959  C   ARG A 115       2.031   4.965  -6.391  1.00 98.88           C  
ATOM    960  CB  ARG A 115       1.916   6.617  -8.266  1.00 98.88           C  
ATOM    961  O   ARG A 115       1.541   3.889  -6.742  1.00 98.88           O  
ATOM    962  CG  ARG A 115       2.643   7.527  -9.242  1.00 98.88           C  
ATOM    963  CD  ARG A 115       1.672   8.266 -10.148  1.00 98.88           C  
ATOM    964  NE  ARG A 115       1.067   7.375 -11.133  1.00 98.88           N  
ATOM    965  NH1 ARG A 115      -0.814   8.672 -11.461  1.00 98.88           N  
ATOM    966  NH2 ARG A 115      -0.557   6.707 -12.617  1.00 98.88           N  
ATOM    967  CZ  ARG A 115      -0.100   7.586 -11.734  1.00 98.88           C  
ATOM    968  N   VAL A 116       1.884   5.492  -5.184  1.00 98.94           N  
ATOM    969  CA  VAL A 116       1.094   4.820  -4.156  1.00 98.94           C  
ATOM    970  C   VAL A 116       0.260   5.848  -3.391  1.00 98.94           C  
ATOM    971  CB  VAL A 116       1.990   4.027  -3.178  1.00 98.94           C  
ATOM    972  O   VAL A 116       0.701   6.977  -3.178  1.00 98.94           O  
ATOM    973  CG1 VAL A 116       2.934   4.965  -2.426  1.00 98.94           C  
ATOM    974  CG2 VAL A 116       1.133   3.229  -2.197  1.00 98.94           C  
ATOM    975  N   GLY A 117      -0.909   5.512  -3.049  1.00 98.75           N  
ATOM    976  CA  GLY A 117      -1.800   6.199  -2.129  1.00 98.75           C  
ATOM    977  C   GLY A 117      -2.588   5.254  -1.242  1.00 98.75           C  
ATOM    978  O   GLY A 117      -3.096   4.234  -1.712  1.00 98.75           O  
ATOM    979  N   CYS A 118      -2.705   5.660   0.047  1.00 98.69           N  
ATOM    980  CA  CYS A 118      -3.324   4.742   0.998  1.00 98.69           C  
ATOM    981  C   CYS A 118      -4.395   5.449   1.817  1.00 98.69           C  
ATOM    982  CB  CYS A 118      -2.270   4.145   1.929  1.00 98.69           C  
ATOM    983  O   CYS A 118      -4.379   6.676   1.947  1.00 98.69           O  
ATOM    984  SG  CYS A 118      -0.913   3.324   1.062  1.00 98.69           S  
ATOM    985  N   GLY A 119      -5.332   4.660   2.250  1.00 97.88           N  
ATOM    986  CA  GLY A 119      -6.371   5.070   3.184  1.00 97.88           C  
ATOM    987  C   GLY A 119      -6.613   4.062   4.289  1.00 97.88           C  
ATOM    988  O   GLY A 119      -6.301   2.879   4.137  1.00 97.88           O  
ATOM    989  N   THR A 120      -7.184   4.586   5.426  1.00 97.50           N  
ATOM    990  CA  THR A 120      -7.512   3.697   6.539  1.00 97.50           C  
ATOM    991  C   THR A 120      -8.852   4.074   7.156  1.00 97.50           C  
ATOM    992  CB  THR A 120      -6.414   3.732   7.621  1.00 97.50           C  
ATOM    993  O   THR A 120      -9.250   5.242   7.121  1.00 97.50           O  
ATOM    994  CG2 THR A 120      -6.340   5.105   8.281  1.00 97.50           C  
ATOM    995  OG1 THR A 120      -6.707   2.748   8.617  1.00 97.50           O  
ATOM    996  N   THR A 121      -9.562   3.057   7.738  1.00 96.62           N  
ATOM    997  CA  THR A 121     -10.828   3.250   8.438  1.00 96.62           C  
ATOM    998  C   THR A 121     -10.930   2.318   9.641  1.00 96.62           C  
ATOM    999  CB  THR A 121     -12.031   3.016   7.500  1.00 96.62           C  
ATOM   1000  O   THR A 121     -10.570   1.142   9.555  1.00 96.62           O  
ATOM   1001  CG2 THR A 121     -13.352   3.152   8.250  1.00 96.62           C  
ATOM   1002  OG1 THR A 121     -11.992   3.977   6.438  1.00 96.62           O  
ATOM   1003  N   PHE A 122     -11.281   2.912  10.750  1.00 96.06           N  
ATOM   1004  CA  PHE A 122     -11.656   2.084  11.891  1.00 96.06           C  
ATOM   1005  C   PHE A 122     -13.008   1.420  11.648  1.00 96.06           C  
ATOM   1006  CB  PHE A 122     -11.703   2.920  13.172  1.00 96.06           C  
ATOM   1007  O   PHE A 122     -14.008   2.102  11.398  1.00 96.06           O  
ATOM   1008  CG  PHE A 122     -12.109   2.139  14.391  1.00 96.06           C  
ATOM   1009  CD1 PHE A 122     -13.398   2.240  14.898  1.00 96.06           C  
ATOM   1010  CD2 PHE A 122     -11.203   1.302  15.031  1.00 96.06           C  
ATOM   1011  CE1 PHE A 122     -13.781   1.518  16.031  1.00 96.06           C  
ATOM   1012  CE2 PHE A 122     -11.578   0.577  16.156  1.00 96.06           C  
ATOM   1013  CZ  PHE A 122     -12.867   0.688  16.656  1.00 96.06           C  
ATOM   1014  N   CYS A 123     -13.039   0.122  11.719  1.00 96.00           N  
ATOM   1015  CA  CYS A 123     -14.242  -0.659  11.469  1.00 96.00           C  
ATOM   1016  C   CYS A 123     -14.734  -1.320  12.750  1.00 96.00           C  
ATOM   1017  CB  CYS A 123     -13.984  -1.723  10.398  1.00 96.00           C  
ATOM   1018  O   CYS A 123     -14.000  -2.084  13.383  1.00 96.00           O  
ATOM   1019  SG  CYS A 123     -13.312  -1.061   8.859  1.00 96.00           S  
ATOM   1020  N   GLU A 124     -15.945  -0.965  13.164  1.00 96.19           N  
ATOM   1021  CA  GLU A 124     -16.516  -1.684  14.305  1.00 96.19           C  
ATOM   1022  C   GLU A 124     -16.562  -3.186  14.031  1.00 96.19           C  
ATOM   1023  CB  GLU A 124     -17.906  -1.157  14.625  1.00 96.19           C  
ATOM   1024  O   GLU A 124     -16.234  -3.988  14.906  1.00 96.19           O  
ATOM   1025  CG  GLU A 124     -17.906   0.222  15.273  1.00 96.19           C  
ATOM   1026  CD  GLU A 124     -19.312   0.714  15.625  1.00 96.19           C  
ATOM   1027  OE1 GLU A 124     -19.438   1.875  16.078  1.00 96.19           O  
ATOM   1028  OE2 GLU A 124     -20.266  -0.069  15.461  1.00 96.19           O  
ATOM   1029  N   THR A 125     -17.031  -3.436  12.820  1.00 97.12           N  
ATOM   1030  CA  THR A 125     -17.016  -4.801  12.305  1.00 97.12           C  
ATOM   1031  C   THR A 125     -16.359  -4.852  10.922  1.00 97.12           C  
ATOM   1032  CB  THR A 125     -18.422  -5.395  12.234  1.00 97.12           C  
ATOM   1033  O   THR A 125     -16.750  -4.102  10.023  1.00 97.12           O  
ATOM   1034  CG2 THR A 125     -18.391  -6.836  11.742  1.00 97.12           C  
ATOM   1035  OG1 THR A 125     -19.016  -5.359  13.531  1.00 97.12           O  
ATOM   1036  N   LEU A 126     -15.312  -5.656  10.844  1.00 97.56           N  
ATOM   1037  CA  LEU A 126     -14.727  -5.938   9.539  1.00 97.56           C  
ATOM   1038  C   LEU A 126     -15.477  -7.070   8.844  1.00 97.56           C  
ATOM   1039  CB  LEU A 126     -13.250  -6.297   9.680  1.00 97.56           C  
ATOM   1040  O   LEU A 126     -15.406  -8.227   9.273  1.00 97.56           O  
ATOM   1041  CG  LEU A 126     -12.422  -6.301   8.391  1.00 97.56           C  
ATOM   1042  CD1 LEU A 126     -12.383  -4.902   7.785  1.00 97.56           C  
ATOM   1043  CD2 LEU A 126     -11.016  -6.812   8.664  1.00 97.56           C  
ATOM   1044  N   GLU A 127     -16.156  -6.758   7.762  1.00 96.88           N  
ATOM   1045  CA  GLU A 127     -17.062  -7.680   7.078  1.00 96.88           C  
ATOM   1046  C   GLU A 127     -16.281  -8.836   6.453  1.00 96.88           C  
ATOM   1047  CB  GLU A 127     -17.859  -6.941   6.008  1.00 96.88           C  
ATOM   1048  O   GLU A 127     -15.109  -8.703   6.113  1.00 96.88           O  
ATOM   1049  CG  GLU A 127     -18.688  -5.781   6.551  1.00 96.88           C  
ATOM   1050  CD  GLU A 127     -19.797  -6.223   7.484  1.00 96.88           C  
ATOM   1051  OE1 GLU A 127     -20.234  -5.418   8.344  1.00 96.88           O  
ATOM   1052  OE2 GLU A 127     -20.250  -7.383   7.355  1.00 96.88           O  
ATOM   1053  N   LEU A 128     -16.812 -10.094   6.363  1.00 96.31           N  
ATOM   1054  CA  LEU A 128     -16.375 -11.336   5.746  1.00 96.31           C  
ATOM   1055  C   LEU A 128     -15.547 -12.172   6.727  1.00 96.31           C  
ATOM   1056  CB  LEU A 128     -15.547 -11.055   4.488  1.00 96.31           C  
ATOM   1057  O   LEU A 128     -15.492 -13.398   6.617  1.00 96.31           O  
ATOM   1058  CG  LEU A 128     -16.297 -10.430   3.312  1.00 96.31           C  
ATOM   1059  CD1 LEU A 128     -15.391 -10.320   2.096  1.00 96.31           C  
ATOM   1060  CD2 LEU A 128     -17.547 -11.242   2.984  1.00 96.31           C  
ATOM   1061  N   ILE A 129     -14.945 -11.469   7.730  1.00 95.88           N  
ATOM   1062  CA  ILE A 129     -14.242 -12.250   8.734  1.00 95.88           C  
ATOM   1063  C   ILE A 129     -14.844 -11.984  10.117  1.00 95.88           C  
ATOM   1064  CB  ILE A 129     -12.727 -11.922   8.742  1.00 95.88           C  
ATOM   1065  O   ILE A 129     -14.438 -12.594  11.102  1.00 95.88           O  
ATOM   1066  CG1 ILE A 129     -12.508 -10.430   9.008  1.00 95.88           C  
ATOM   1067  CG2 ILE A 129     -12.078 -12.352   7.426  1.00 95.88           C  
ATOM   1068  CD1 ILE A 129     -11.047 -10.055   9.250  1.00 95.88           C  
ATOM   1069  N   ASN A 130     -15.812 -11.078  10.352  1.00 94.94           N  
ATOM   1070  CA  ASN A 130     -16.609 -10.750  11.531  1.00 94.94           C  
ATOM   1071  C   ASN A 130     -15.734 -10.398  12.727  1.00 94.94           C  
ATOM   1072  CB  ASN A 130     -17.547 -11.906  11.883  1.00 94.94           C  
ATOM   1073  O   ASN A 130     -16.047 -10.758  13.859  1.00 94.94           O  
ATOM   1074  CG  ASN A 130     -18.641 -12.109  10.859  1.00 94.94           C  
ATOM   1075  ND2 ASN A 130     -18.906 -13.359  10.508  1.00 94.94           N  
ATOM   1076  OD1 ASN A 130     -19.250 -11.141  10.391  1.00 94.94           O  
ATOM   1077  N   ASP A 131     -14.555  -9.852  12.430  1.00 96.56           N  
ATOM   1078  CA  ASP A 131     -13.711  -9.312  13.492  1.00 96.56           C  
ATOM   1079  C   ASP A 131     -14.141  -7.898  13.883  1.00 96.56           C  
ATOM   1080  CB  ASP A 131     -12.242  -9.312  13.062  1.00 96.56           C  
ATOM   1081  O   ASP A 131     -14.656  -7.152  13.047  1.00 96.56           O  
ATOM   1082  CG  ASP A 131     -11.602 -10.688  13.148  1.00 96.56           C  
ATOM   1083  OD1 ASP A 131     -12.242 -11.625  13.664  1.00 96.56           O  
ATOM   1084  OD2 ASP A 131     -10.438 -10.828  12.703  1.00 96.56           O  
ATOM   1085  N   THR A 132     -14.008  -7.574  15.109  1.00 96.31           N  
ATOM   1086  CA  THR A 132     -14.508  -6.293  15.594  1.00 96.31           C  
ATOM   1087  C   THR A 132     -13.352  -5.391  16.016  1.00 96.31           C  
ATOM   1088  CB  THR A 132     -15.477  -6.480  16.781  1.00 96.31           C  
ATOM   1089  O   THR A 132     -12.258  -5.871  16.328  1.00 96.31           O  
ATOM   1090  CG2 THR A 132     -16.688  -7.312  16.359  1.00 96.31           C  
ATOM   1091  OG1 THR A 132     -14.789  -7.145  17.844  1.00 96.31           O  
ATOM   1092  N   TYR A 133     -13.656  -4.031  15.875  1.00 95.94           N  
ATOM   1093  CA  TYR A 133     -12.734  -2.986  16.312  1.00 95.94           C  
ATOM   1094  C   TYR A 133     -11.391  -3.107  15.602  1.00 95.94           C  
ATOM   1095  CB  TYR A 133     -12.531  -3.051  17.828  1.00 95.94           C  
ATOM   1096  O   TYR A 133     -10.344  -3.180  16.250  1.00 95.94           O  
ATOM   1097  CG  TYR A 133     -13.820  -2.994  18.625  1.00 95.94           C  
ATOM   1098  CD1 TYR A 133     -14.516  -1.798  18.766  1.00 95.94           C  
ATOM   1099  CD2 TYR A 133     -14.336  -4.137  19.219  1.00 95.94           C  
ATOM   1100  CE1 TYR A 133     -15.703  -1.740  19.484  1.00 95.94           C  
ATOM   1101  CE2 TYR A 133     -15.523  -4.090  19.953  1.00 95.94           C  
ATOM   1102  OH  TYR A 133     -17.375  -2.840  20.797  1.00 95.94           O  
ATOM   1103  CZ  TYR A 133     -16.203  -2.891  20.078  1.00 95.94           C  
ATOM   1104  N   MET A 134     -11.516  -3.107  14.219  1.00 96.50           N  
ATOM   1105  CA  MET A 134     -10.336  -3.270  13.375  1.00 96.50           C  
ATOM   1106  C   MET A 134     -10.039  -1.993  12.594  1.00 96.50           C  
ATOM   1107  CB  MET A 134     -10.523  -4.441  12.406  1.00 96.50           C  
ATOM   1108  O   MET A 134     -10.961  -1.264  12.219  1.00 96.50           O  
ATOM   1109  CG  MET A 134     -10.859  -5.754  13.094  1.00 96.50           C  
ATOM   1110  SD  MET A 134      -9.461  -6.406  14.086  1.00 96.50           S  
ATOM   1111  CE  MET A 134      -8.320  -6.891  12.766  1.00 96.50           C  
ATOM   1112  N   HIS A 135      -8.773  -1.780  12.367  1.00 96.12           N  
ATOM   1113  CA  HIS A 135      -8.367  -0.807  11.359  1.00 96.12           C  
ATOM   1114  C   HIS A 135      -8.102  -1.480  10.016  1.00 96.12           C  
ATOM   1115  CB  HIS A 135      -7.121  -0.049  11.820  1.00 96.12           C  
ATOM   1116  O   HIS A 135      -7.328  -2.438   9.938  1.00 96.12           O  
ATOM   1117  CG  HIS A 135      -7.410   1.035  12.812  1.00 96.12           C  
ATOM   1118  CD2 HIS A 135      -7.355   1.041  14.164  1.00 96.12           C  
ATOM   1119  ND1 HIS A 135      -7.812   2.299  12.430  1.00 96.12           N  
ATOM   1120  CE1 HIS A 135      -7.992   3.037  13.516  1.00 96.12           C  
ATOM   1121  NE2 HIS A 135      -7.723   2.297  14.578  1.00 96.12           N  
ATOM   1122  N   LEU A 136      -8.812  -1.029   9.023  1.00 97.69           N  
ATOM   1123  CA  LEU A 136      -8.555  -1.495   7.664  1.00 97.69           C  
ATOM   1124  C   LEU A 136      -7.684  -0.500   6.902  1.00 97.69           C  
ATOM   1125  CB  LEU A 136      -9.867  -1.717   6.914  1.00 97.69           C  
ATOM   1126  O   LEU A 136      -8.070   0.656   6.719  1.00 97.69           O  
ATOM   1127  CG  LEU A 136      -9.758  -2.166   5.457  1.00 97.69           C  
ATOM   1128  CD1 LEU A 136      -9.047  -3.512   5.371  1.00 97.69           C  
ATOM   1129  CD2 LEU A 136     -11.133  -2.238   4.809  1.00 97.69           C  
ATOM   1130  N   PHE A 137      -6.508  -0.926   6.492  1.00 98.31           N  
ATOM   1131  CA  PHE A 137      -5.492  -0.172   5.766  1.00 98.31           C  
ATOM   1132  C   PHE A 137      -5.406  -0.641   4.316  1.00 98.31           C  
ATOM   1133  CB  PHE A 137      -4.129  -0.311   6.445  1.00 98.31           C  
ATOM   1134  O   PHE A 137      -5.133  -1.813   4.055  1.00 98.31           O  
ATOM   1135  CG  PHE A 137      -3.010   0.379   5.711  1.00 98.31           C  
ATOM   1136  CD1 PHE A 137      -1.819  -0.286   5.445  1.00 98.31           C  
ATOM   1137  CD2 PHE A 137      -3.150   1.694   5.285  1.00 98.31           C  
ATOM   1138  CE1 PHE A 137      -0.784   0.350   4.766  1.00 98.31           C  
ATOM   1139  CE2 PHE A 137      -2.119   2.336   4.605  1.00 98.31           C  
ATOM   1140  CZ  PHE A 137      -0.937   1.663   4.348  1.00 98.31           C  
ATOM   1141  N   VAL A 138      -5.672   0.280   3.387  1.00 98.62           N  
ATOM   1142  CA  VAL A 138      -5.715  -0.044   1.964  1.00 98.62           C  
ATOM   1143  C   VAL A 138      -4.730   0.839   1.201  1.00 98.62           C  
ATOM   1144  CB  VAL A 138      -7.141   0.124   1.388  1.00 98.62           C  
ATOM   1145  O   VAL A 138      -4.711   2.059   1.384  1.00 98.62           O  
ATOM   1146  CG1 VAL A 138      -7.168  -0.238  -0.096  1.00 98.62           C  
ATOM   1147  CG2 VAL A 138      -8.133  -0.731   2.168  1.00 98.62           C  
ATOM   1148  N   CYS A 139      -3.926   0.253   0.335  1.00 98.81           N  
ATOM   1149  CA  CYS A 139      -3.051   0.996  -0.564  1.00 98.81           C  
ATOM   1150  C   CYS A 139      -3.332   0.637  -2.018  1.00 98.81           C  
ATOM   1151  CB  CYS A 139      -1.585   0.719  -0.235  1.00 98.81           C  
ATOM   1152  O   CYS A 139      -3.504  -0.537  -2.352  1.00 98.81           O  
ATOM   1153  SG  CYS A 139      -1.072   1.337   1.383  1.00 98.81           S  
ATOM   1154  N   ASN A 140      -3.363   1.648  -2.834  1.00 98.88           N  
ATOM   1155  CA  ASN A 140      -3.471   1.444  -4.277  1.00 98.88           C  
ATOM   1156  C   ASN A 140      -2.215   1.913  -5.004  1.00 98.88           C  
ATOM   1157  CB  ASN A 140      -4.703   2.162  -4.828  1.00 98.88           C  
ATOM   1158  O   ASN A 140      -1.545   2.846  -4.555  1.00 98.88           O  
ATOM   1159  CG  ASN A 140      -6.004   1.521  -4.383  1.00 98.88           C  
ATOM   1160  ND2 ASN A 140      -6.160   0.236  -4.676  1.00 98.88           N  
ATOM   1161  OD1 ASN A 140      -6.859   2.174  -3.777  1.00 98.88           O  
ATOM   1162  N   TYR A 141      -1.857   1.203  -6.086  1.00 98.88           N  
ATOM   1163  CA  TYR A 141      -0.624   1.423  -6.832  1.00 98.88           C  
ATOM   1164  C   TYR A 141      -0.917   1.710  -8.305  1.00 98.88           C  
ATOM   1165  CB  TYR A 141       0.301   0.207  -6.715  1.00 98.88           C  
ATOM   1166  O   TYR A 141      -1.848   1.142  -8.875  1.00 98.88           O  
ATOM   1167  CG  TYR A 141       0.604  -0.187  -5.289  1.00 98.88           C  
ATOM   1168  CD1 TYR A 141       1.810   0.170  -4.688  1.00 98.88           C  
ATOM   1169  CD2 TYR A 141      -0.312  -0.917  -4.539  1.00 98.88           C  
ATOM   1170  CE1 TYR A 141       2.096  -0.192  -3.377  1.00 98.88           C  
ATOM   1171  CE2 TYR A 141      -0.037  -1.285  -3.229  1.00 98.88           C  
ATOM   1172  OH  TYR A 141       1.444  -1.280  -1.355  1.00 98.88           O  
ATOM   1173  CZ  TYR A 141       1.167  -0.918  -2.654  1.00 98.88           C  
ATOM   1174  N   GLN A 142      -0.094   2.500  -8.844  1.00 98.69           N  
ATOM   1175  CA  GLN A 142      -0.133   2.758 -10.281  1.00 98.69           C  
ATOM   1176  C   GLN A 142       1.274   2.912 -10.852  1.00 98.69           C  
ATOM   1177  CB  GLN A 142      -0.961   4.008 -10.578  1.00 98.69           C  
ATOM   1178  O   GLN A 142       2.086   3.670 -10.312  1.00 98.69           O  
ATOM   1179  CG  GLN A 142      -1.312   4.176 -12.055  1.00 98.69           C  
ATOM   1180  CD  GLN A 142      -2.404   3.225 -12.508  1.00 98.69           C  
ATOM   1181  NE2 GLN A 142      -2.389   2.869 -13.789  1.00 98.69           N  
ATOM   1182  OE1 GLN A 142      -3.258   2.812 -11.711  1.00 98.69           O  
ATOM   1183  N   PRO A 143       1.521   2.324 -12.133  1.00 98.38           N  
ATOM   1184  CA  PRO A 143       0.685   1.249 -12.672  1.00 98.38           C  
ATOM   1185  C   PRO A 143       0.585   0.052 -11.727  1.00 98.38           C  
ATOM   1186  CB  PRO A 143       1.397   0.862 -13.969  1.00 98.38           C  
ATOM   1187  O   PRO A 143       1.355  -0.049 -10.773  1.00 98.38           O  
ATOM   1188  CG  PRO A 143       2.330   1.997 -14.250  1.00 98.38           C  
ATOM   1189  CD  PRO A 143       2.678   2.658 -12.945  1.00 98.38           C  
ATOM   1190  N   PRO A 144      -0.521  -0.840 -11.984  1.00 98.31           N  
ATOM   1191  CA  PRO A 144      -0.687  -1.966 -11.062  1.00 98.31           C  
ATOM   1192  C   PRO A 144       0.440  -2.990 -11.172  1.00 98.31           C  
ATOM   1193  CB  PRO A 144      -2.023  -2.578 -11.484  1.00 98.31           C  
ATOM   1194  O   PRO A 144       0.974  -3.211 -12.258  1.00 98.31           O  
ATOM   1195  CG  PRO A 144      -2.150  -2.246 -12.938  1.00 98.31           C  
ATOM   1196  CD  PRO A 144      -1.545  -0.892 -13.172  1.00 98.31           C  
ATOM   1197  N   GLY A 145       0.848  -3.535 -10.062  1.00 97.38           N  
ATOM   1198  CA  GLY A 145       1.716  -4.703 -10.039  1.00 97.38           C  
ATOM   1199  C   GLY A 145       0.960  -6.012 -10.164  1.00 97.38           C  
ATOM   1200  O   GLY A 145      -0.259  -6.016 -10.344  1.00 97.38           O  
ATOM   1201  N   ASN A 146       1.672  -7.109 -10.164  1.00 96.19           N  
ATOM   1202  CA  ASN A 146       1.137  -8.469 -10.203  1.00 96.19           C  
ATOM   1203  C   ASN A 146       0.257  -8.688 -11.438  1.00 96.19           C  
ATOM   1204  CB  ASN A 146       0.352  -8.773  -8.930  1.00 96.19           C  
ATOM   1205  O   ASN A 146      -0.760  -9.375 -11.359  1.00 96.19           O  
ATOM   1206  CG  ASN A 146       1.229  -8.789  -7.695  1.00 96.19           C  
ATOM   1207  ND2 ASN A 146       0.631  -8.523  -6.539  1.00 96.19           N  
ATOM   1208  OD1 ASN A 146       2.436  -9.039  -7.777  1.00 96.19           O  
ATOM   1209  N   ILE A 147       0.523  -8.008 -12.492  1.00 87.50           N  
ATOM   1210  CA  ILE A 147      -0.192  -8.234 -13.742  1.00 87.50           C  
ATOM   1211  C   ILE A 147       0.497  -9.336 -14.539  1.00 87.50           C  
ATOM   1212  CB  ILE A 147      -0.279  -6.938 -14.586  1.00 87.50           C  
ATOM   1213  O   ILE A 147       1.696  -9.578 -14.375  1.00 87.50           O  
ATOM   1214  CG1 ILE A 147       1.125  -6.449 -14.953  1.00 87.50           C  
ATOM   1215  CG2 ILE A 147      -1.056  -5.855 -13.828  1.00 87.50           C  
ATOM   1216  CD1 ILE A 147       1.154  -5.500 -16.141  1.00 87.50           C  
TER    1217      ILE A 147                                                      
ENDMDL                                                                          
END                                                                             
