# Supplementary material for: Computational Modeling of Low-Abundance Proteins in Venom Gland Transcriptomes: Bothrops asper and Bothrops jararaca
Source: Toxins (Basel). 2025 May 22;17(6):262. doi: 10.3390/toxins17060262 (PMC12197698; doi:10.3390/toxins17060262)
Supplement: Supplementary file 1 [file toxins-17-00262-s001.zip › Supplementary Material 1/File S1 CRISP/CRISP-Muscle_B.asper_PFAM.fa]

>Bothrops_asper/1-150
KIISMGKSASRQFSGEVLRAHNDYRKKHGVPSLKLCKKLNREAQQYSEALASTRILKHSPESSSGKCGENLA
WASYNQSGNEVADRWYSEIKNYNFQSPGFSSGTGHFTAMVWKNAKKMGVGKAVASDGSTFVVARYEPAGNIV
NSGQYE
>CAP|Domain/18-135
-----------------LRAHNDYRKKHGVPSLKLCKKLNREAQQYSEALASTRILKHSPESSSGKCGENLA
WASYNQSGNEVADRWYSEIKNYNFQSPGFSSGTGHFTAMVWKNAKKMGVGKAVASDGSTFVVA---------
------
>CAP|Superfamily/5-150
----MGKSASRQFSGEVLRAHNDYRKKHGVPSLKLCKKLNREAQQYSEALASTRILKHSPESSSGKCGENLA
WASYNQSGNEVADRWYSEIKNYNFQSPGFSSGTGHFTAMVWKNAKKMGVGKAVASDGSTFVVARYEPAGNIV
NSGQYE
>V5_allergen/132-145
------------------------------------------------------------------------
---------FVVARYEPAGNIVN-------------------------------------------------
------
>V5_allergen/105-121
------------------------------------------------------------------------
--------------------------------TGHFTAMVWKNAKKMGV-----------------------
------
>V5_allergen/83-96
------------------------------------------------------------------------
----------VADRWYSEIKNYNF------------------------------------------------
------
>Cysteine_rich_secretory/16-145
---------------EVLRAHNDYRKKHGVPSLKLCKKLNREAQQYSEALASTRILKHSPESSSGKCGENLA
WASYNQSGNEVADRWYSEIKNYNFQSPGFSSGTGHFTAMVWKNAKKMGVGKAVASDGSTFVVARYEPAGNIV
N-----
