# Supplementary material for: Computational Modeling of Low-Abundance Proteins in Venom Gland Transcriptomes: Bothrops asper and Bothrops jararaca
Source: Toxins (Basel). 2025 May 22;17(6):262. doi: 10.3390/toxins17060262 (PMC12197698; doi:10.3390/toxins17060262)
Supplement: Supplementary file 1 [file toxins-17-00262-s001.zip › Supplementary Material 1/File S1 CRISP/CRISP-Muscle_B.jararaca_PFAM.fa]

>Bothrops_jararaca/1-147
LSWSFTDEEKQQIVDKHNLYRSMVSPSAANMLKMRWDSELETFAQNYSTRCTWEHNKERGYRGENLFAMTGY
LDLERAMEDWYIEYQDYNYSTLACEEGKMCGHYTQVVWATSERVGCGTTFCETLELINDTYMHLFVCNYQPP
GNI
>CAP|Domain/8-147
-------EEKQQIVDKHNLYRSMVSPSAANMLKMRWDSELETFAQNYSTRCTWEHNKERGYRGENLFAMTGY
LDLERAMEDWYIEYQDYNYSTLACEEGKMCGHYTQVVWATSERVGCGTTFCETLELINDTYMHLFVCNYQPP
GNI
>CAP|Superfamily/4-147
---SFTDEEKQQIVDKHNLYRSMVSPSAANMLKMRWDSELETFAQNYSTRCTWEHNKERGYRGENLFAMTGY
LDLERAMEDWYIEYQDYNYSTLACEEGKMCGHYTQVVWATSERVGCGTTFCETLELINDTYMHLFVCNYQPP
GNI
>V5_allergen/136-147
------------------------------------------------------------------------
---------------------------------------------------------------LFVCNYQPP
GNI
>V5_allergen/34-52
---------------------------------MRWDSELETFAQNYSTRCT--------------------
------------------------------------------------------------------------
---
>V5_allergen/78-91
------------------------------------------------------------------------
-----AMEDWYIEYQDYNY-----------------------------------------------------
---
>V5_allergen/102-118
------------------------------------------------------------------------
-----------------------------CGHYTQVVWATSERVGC--------------------------
---
>Cysteine_rich_secretory/11-147
----------QQIVDKHNLYRSMVSPSAANMLKMRWDSELETFAQNYSTRCTWEHNKERGYRGENLFAMTGY
LDLERAMEDWYIEYQDYNYSTLACEEGKMCGHYTQVVWATSERVGCGTTFCETLELINDTYMHLFVCNYQPP
GNI
