# Supplementary material for: Computational Modeling of Low-Abundance Proteins in Venom Gland Transcriptomes: Bothrops asper and Bothrops jararaca
Source: Toxins (Basel). 2025 May 22;17(6):262. doi: 10.3390/toxins17060262 (PMC12197698; doi:10.3390/toxins17060262)
Supplement: Supplementary file 1 [file toxins-17-00262-s001.zip › Supplementary Material 1/File S2 Apolipophorin/Apolipophorin-B.asper-blast.txt]

TBLASTN 2.12.0+


Reference: Stephen F. Altschul, Thomas L. Madden, Alejandro A.
Schaffer, Jinghui Zhang, Zheng Zhang, Webb Miller, and David J.
Lipman (1997), "Gapped BLAST and PSI-BLAST: a new generation of
protein database search programs", Nucleic Acids Res. 25:3389-3402.


Database: B_asper_trinity.fasta
           54,771 sequences; 43,894,178 total letters


Query= Bothrops_jararaca|apolipophorin|TRINITY_DN28899_c0_g1_i1

Length=239
                                                                      Score     E
Sequences producing significant alignments:                          (Bits)  Value

TRINITY_DN32587_c0_g1_i1 len=240 path=[0:0-239]                       48.9    7e-08
TRINITY_DN16161_c0_g1_i1 len=291 path=[0:0-290]                       38.9    4e-04
TRINITY_DN26198_c0_g1_i1 len=276 path=[0:0-275]                       26.9    5.8  
TRINITY_DN1405_c0_g1_i1 len=902 path=[0:0-901]                        27.7    7.7  


>TRINITY_DN32587_c0_g1_i1 len=240 path=[0:0-239]
Length=240

 Score = 48.9 bits (115),  Expect = 7e-08, Method: Compositional matrix adjust.
 Identities = 28/75 (37%), Positives = 41/75 (55%), Gaps = 1/75 (1%)
 Frame = +1

Query  3    FDFHGSCTYILAKVCSKDPHLVQFSVLVEN-EKLERWRASTRKVIISVQGYSVVLERAIK  61
            +DF GSC Y LA VCSK+P L  F V VEN  +  +  + T+ V + V   ++ L ++  
Sbjct  13   YDFMGSCVYQLAGVCSKNPALTPFLVTVENIIRGNKAVSFTKAVTLEVYNMTISLSKSAP  192

Query  62   WKAMVDGEYYTLPIS  76
             +  V+G    LP S
Sbjct  193  RRIEVNGVLVYLPFS  237


>TRINITY_DN16161_c0_g1_i1 len=291 path=[0:0-290]
Length=291

 Score = 38.9 bits (89),  Expect = 4e-04, Method: Compositional matrix adjust.
 Identities = 20/57 (35%), Positives = 31/57 (54%), Gaps = 1/57 (2%)
 Frame = +2

Query  99   LRVFYDASSHVNVSVPSTYHGHLCGLGGNFNSDQSDDFMLSNGKITQSMDEFGASWK  155
            ++V++     V V V   +   LCG  GNFN + +DD+ L NG+  Q+ +   A WK
Sbjct  2    VQVYFSLDGGVTVKVKDIHPEKLCGPCGNFNGEPTDDWKLPNGESEQTAEVLYA-WK  169


>TRINITY_DN26198_c0_g1_i1 len=276 path=[0:0-275]
Length=276

 Score = 26.9 bits (58),  Expect = 5.8, Method: Compositional matrix adjust.
 Identities = 15/45 (33%), Positives = 22/45 (49%), Gaps = 5/45 (11%)
 Frame = +1

Query  190  MIQSKTGPFKDCHPLVSPVDY-----FRFCLHDMCLANGAGDTLC  229
            +I S++ P K C PL+    +     F+FC H +   N    TLC
Sbjct  112  IILSRSIPCKACFPLMIVSIFLVWK*FQFCTHSIIFHNLLSWTLC  246


>TRINITY_DN1405_c0_g1_i1 len=902 path=[0:0-901]
Length=902

 Score = 27.7 bits (60),  Expect = 7.7, Method: Compositional matrix adjust.
 Identities = 20/66 (30%), Positives = 31/66 (47%), Gaps = 5/66 (8%)
 Frame = -2

Query  28   VLVENEKL---ERWRASTRKVIISVQGYSVVLERAIKWKAMVDGEYY--TLPISTIDGKL  82
            VL +N  L    +W+A T+KVII+ Q     L+  ++    V   ++   LP  T+  K 
Sbjct  718  VLCKNRSLLH*NQWQAKTKKVIINAQSGRKCLQNILQLICAVQSSFFFCFLPPLTLILKF  539

Query  83   WITQEG  88
               QE 
Sbjct  538  TYIQES  521


Lambda      K        H        a         alpha
   0.321    0.135    0.434    0.792     4.96 

Gapped
Lambda      K        H        a         alpha    sigma
   0.267   0.0410    0.140     1.90     42.6     43.6 

Effective search space used: 1340392768


  Database: B_asper_trinity.fasta
    Posted date:  Feb 24, 2025  11:38 AM
  Number of letters in database: 43,894,178
  Number of sequences in database:  54,771


Matrix: BLOSUM62
Gap Penalties: Existence: 11, Extension: 1
Neighboring words threshold: 13
Window for multiple hits: 40
