# Supplementary material for: Computational Modeling of Low-Abundance Proteins in Venom Gland Transcriptomes: Bothrops asper and Bothrops jararaca
Source: Toxins (Basel). 2025 May 22;17(6):262. doi: 10.3390/toxins17060262 (PMC12197698; doi:10.3390/toxins17060262)
Supplement: Supplementary file 1 [file toxins-17-00262-s001.zip › Supplementary Material 1/File S2 Apolipophorin/Apolipophorin-B.asper_PFAM.txt]

##gff-version 3
##feature-ontology http://song.cvs.sourceforge.net/viewvc/song/ontology/sofa.obo?revision=1.269
##interproscan-version 5.66-98.0
##sequence-region B.asper_apolipophorin 1 75
B.asper_apolipophorin	.	polypeptide	1	75	.	+	.	ID=B.asper_apolipophorin;md5=5f311757f77ea374e84b7136c89f94d1
B.asper_apolipophrin	Pfam	protein_match	1	74	1.0E-4	+	.	date=04-04-2024;Target=B.asper_apolipophorin 1 74;ID=match$1_1_74;signature_desc=von Willebrand factor type D domain;Name=PF00094;status=T;Dbxref="InterPro:IPR001846","Reactome:R-HSA-114608","Reactome:R-HSA-140837","Reactome:R-HSA-163125","Reactome:R-HSA-216083","Reactome:R-HSA-354192","Reactome:R-HSA-354194","Reactome:R-HSA-372708","Reactome:R-HSA-430116","Reactome:R-HSA-5083625","Reactome:R-HSA-5083632","Reactome:R-HSA-5083635","Reactome:R-HSA-5083636","Reactome:R-HSA-5173214","Reactome:R-HSA-5621480","Reactome:R-HSA-5674135","Reactome:R-HSA-6802946","Reactome:R-HSA-6802948","Reactome:R-HSA-6802952","Reactome:R-HSA-6802955","Reactome:R-HSA-75892","Reactome:R-HSA-76009","Reactome:R-HSA-913709","Reactome:R-HSA-9649948","Reactome:R-HSA-9656223","Reactome:R-HSA-9662361","Reactome:R-HSA-9672391","Reactome:R-HSA-9672393","Reactome:R-HSA-977068","Reactome:R-MMU-114608","Reactome:R-MMU-140837","Reactome:R-MMU-163125","Reactome:R-MMU-216083","Reactome:R-MMU-354192","Reactome:R-MMU-354194","Reactome:R-MMU-372708","Reactome:R-MMU-430116","Reactome:R-MMU-5173214","Reactome:R-MMU-5674135","Reactome:R-MMU-75892","Reactome:R-MMU-76009","Reactome:R-MMU-913709","Reactome:R-MMU-977068","Reactome:R-RNO-5173214","Reactome:R-RNO-913709","Reactome:R-RNO-977068"
B.asper_apolipophorin	PANTHER	protein_match	1	75	1.1E-9	+	.	date=04-04-2024;Target=B.asper_apolipophorin 1 75;ID=match$2_1_75;Name=PTHR46160;status=T
B.asper_apolipophori	ProSiteProfiles	protein_match	1	75	18.035614	+	.	date=04-04-2024;Target=B.asper_apolpophori 1 75;ID=match$3_1_75;signature_desc=VWFD domain profile.;Name=PS51233;status=T;Dbxref="InterPro:IPR001846","Reactome:R-HSA-114608","Reactome:R-HSA-140837","Reactome:R-HSA-163125","Reactome:R-HSA-216083","Reactome:R-HSA-354192","Reactome:R-HSA-354194","Reactome:R-HSA-372708","Reactome:R-HSA-430116","Reactome:R-HSA-5083625","Reactome:R-HSA-5083632","Reactome:R-HSA-5083635","Reactome:R-HSA-5083636","Reactome:R-HSA-5173214","Reactome:R-HSA-5621480","Reactome:R-HSA-5674135","Reactome:R-HSA-6802946","Reactome:R-HSA-6802948","Reactome:R-HSA-6802952","Reactome:R-HSA-6802955","Reactome:R-HSA-75892","Reactome:R-HSA-76009","Reactome:R-HSA-913709","Reactome:R-HSA-9649948","Reactome:R-HSA-9656223","Reactome:R-HSA-9662361","Reactome:R-HSA-9672391","Reactome:R-HSA-9672393","Reactome:R-HSA-977068","Reactome:R-MMU-114608","Reactome:R-MMU-140837","Reactome:R-MMU-163125","Reactome:R-MMU-216083","Reactome:R-MMU-354192","Reactome:R-MMU-354194","Reactome:R-MMU-372708","Reactome:R-MMU-430116","Reactome:R-MMU-5173214","Reactome:R-MMU-5674135","Reactome:R-MMU-75892","Reactome:R-MMU-76009","Reactome:R-MMU-913709","Reactome:R-MMU-977068","Reactome:R-RNO-5173214","Reactome:R-RNO-913709","Reactome:R-RNO-977068"
##FASTA
>B.asper_apolipophorin
YDFMGSCVYQLAGVCSKNPALTPFLVTVENIIRGNKAVSFTKAVTLEVYNMTISLSKSAP
RRIEVNGVLVYLPFS
>match$1_1_74
YDFMGSCVYQLAGVCSKNPALTPFLVTVENIIRGNKAVSFTKAVTLEVYNMTISLSKSAP
RRIEVNGVLVYLPF
>match$2_1_75
YDFMGSCVYQLAGVCSKNPALTPFLVTVENIIRGNKAVSFTKAVTLEVYNMTISLSKSAP
RRIEVNGVLVYLPFS
>match$3_1_75
YDFMGSCVYQLAGVCSKNPALTPFLVTVENIIRGNKAVSFTKAVTLEVYNMTISLSKSAP
RRIEVNGVLVYLPFS
