# Supplementary material for: Computational Modeling of Low-Abundance Proteins in Venom Gland Transcriptomes: Bothrops asper and Bothrops jararaca
Source: Toxins (Basel). 2025 May 22;17(6):262. doi: 10.3390/toxins17060262 (PMC12197698; doi:10.3390/toxins17060262)
Supplement: Supplementary file 1 [file toxins-17-00262-s001.zip › Supplementary Material 1/File S2 Apolipophorin/Apolipophorin-B.jararaca-blast.txt]

TBLASTN 2.12.0+


Reference: Stephen F. Altschul, Thomas L. Madden, Alejandro A.
Schaffer, Jinghui Zhang, Zheng Zhang, Webb Miller, and David J.
Lipman (1997), "Gapped BLAST and PSI-BLAST: a new generation of
protein database search programs", Nucleic Acids Res. 25:3389-3402.


Database: B_jararaca_trinity.fasta
           76,821 sequences; 67,390,375 total letters


Query= BBF97895.1 apolipophorin 1 [Odontomachus monticola]

Length=3375
                                                                      Score     E
Sequences producing significant alignments:                          (Bits)  Value

TRINITY_DN28899_c0_g1_i1 len=851 path=[0:0-850]                       55.1    6e-07
TRINITY_DN1783_c1_g2_i1 len=3153 path=[0:0-2478 2:2479-3152]          43.1    0.007
TRINITY_DN1783_c1_g2_i2 len=3496 path=[0:0-2478 1:2479-2821 2:282...  43.1    0.008
TRINITY_DN29210_c0_g1_i1 len=358 path=[0:0-357]                       38.1    0.033
TRINITY_DN26712_c0_g1_i1 len=287 path=[0:0-286]                       37.4    0.035
TRINITY_DN44066_c0_g1_i1 len=257 path=[0:0-256]                       35.4    0.14 
TRINITY_DN42136_c0_g1_i1 len=1132 path=[0:0-1131]                     36.2    0.72 
TRINITY_DN1009_c0_g2_i2 len=4662 path=[1:0-4469 2:4470-4474 3:447...  34.7    2.6  
TRINITY_DN1009_c0_g2_i5 len=4973 path=[1:0-4469 2:4470-4474 4:447...  34.7    2.6  
TRINITY_DN1009_c0_g2_i1 len=5428 path=[1:0-4469 2:4470-4474 4:447...  34.7    2.6  
TRINITY_DN18477_c0_g1_i1 len=234 path=[0:0-233]                       30.8    4.2  
TRINITY_DN28918_c0_g1_i1 len=304 path=[0:0-303]                       31.2    4.9  
TRINITY_DN15365_c0_g1_i1 len=587 path=[0:0-586]                       32.0    9.7  


>TRINITY_DN28899_c0_g1_i1 len=851 path=[0:0-850]
Length=851

 Score = 55.1 bits (131),  Expect = 6e-07, Method: Composition-based stats.
 Identities = 61/242 (25%), Positives = 95/242 (39%), Gaps = 29/242 (12%)
 Frame = +2

Query  2815  KSFSMPGDCSYILAQ----DILDGNFSVVANFNK-----GSLISVTVTEPKESITLKH--  2863
             +SF   G C+YILA+    D     FSV+    K      S   V ++    S+ L+   
Sbjct  2     RSFDFHGSCTYILAKVCSKDPHLVQFSVLVENEKLERWRASTRKVIISVQGYSVVLERAI  181

Query  2864  NGEVLVNNKPAEFPAKTKNLHAFLELTYSIVNVESDYGVLLTCNYKGQMTCIIDVSGFYH  2923
               + +V+ +    P  T +   ++    + + V+S +  +L   Y       + V   YH
Sbjct  182   KWKAMVDGEYYTLPISTIDGKLWITQEGNNIIVQSPF--ILRVFYDASSHVNVSVPSTYH  355

Query  2924  GRLRGLLGDGNYEHYDDYTLPSGKITESETEFANAYKKP------------DCTAVNAID  2971
             G L GL G+ N +  DD+ L +GKIT+S  EF  ++K P            +C   +AI 
Sbjct  356   GHLCGLGGNFNSDQSDDFMLSNGKITQSMDEFGASWKVPGNGIQCSDSCGENCPTCSAIQ  535

Query  2972  HKTQQRNPVCTEYFSGDKSTLKRCFNYVNPSIYRDVCDNAVTTNPQAP---CLIATVYNA  3028
                 +    C           K C   V+P  Y   C + +     A    C     Y A
Sbjct  536   TAPYEMERSCG-MIQSKTGPFKDCHPLVSPVDYFRFCLHDMCLANGAGDTLCQSLQAYTA  712

Query  3029  AC  3030
             AC
Sbjct  713   AC  718


>TRINITY_DN1783_c1_g2_i1 len=3153 path=[0:0-2478 2:2479-3152]
Length=3153

 Score = 43.1 bits (100),  Expect = 0.007, Method: Composition-based stats.
 Identities = 56/263 (21%), Positives = 102/263 (39%), Gaps = 45/263 (17%)
 Frame = +3

Query  2808  HFFTFDGKSFSMPGDCSYILAQDILD--GNFSVVANFNKGSLISVTVTEPKESITLKHNG  2865
             +F TFDG  ++  G+C+YIL ++I++  GN  ++ + N    ++V  +  +  I   ++ 
Sbjct  633   NFMTFDGTPYTFHGNCTYILVKEIVNKYGNLRILLD-NAFCDVAVNQSCSRSLIIYYNSM  809

Query  2866  EVLVNNKPAEFPAKTKNLHAFLELTYSIVN---VESDYGVLLTCNYKGQMTCIIDVSGF-  2921
             EV + ++  E     K       +    V    V +  GV +T      ++  +  +GF 
Sbjct  810   EVRLTSEMHEGVRVNKIFFGNDSVPEGFVKDGIVATSTGVTMTIEMPA-ISSFVSFNGFT  986

Query  2922  ---------YHGRLRGLLGDGNYEHYDDYTLPSGKITESETEFANAYK-----KPDC---  2964
                      +     G  G  + +  DD   P+G+  +S +E AN +K     KP C   
Sbjct  987   FFIMLSYELFQHNTEGQCGSCSNDKSDDCRKPNGQKADSCSEMANYWKVADINKPGCQVE  1166

Query  2965  -------------TAVNAIDHKTQQR--NPVCTEYFSGDKSTLKRCFNYVNPSIYRDVC-  3008
                          T V +    T     +P+C    S        C   ++P  + D C 
Sbjct  1167  PTTPPVKSTIVPTTPVESTPTPTPCSFPSPLCQLIIS---DIFAECHKVLSPRNFYDKCL  1337

Query  3009  -DNAVTTNPQAPCLIATVYNAAC  3030
              +    +N    C+   +Y A C
Sbjct  1338  IETCQASNDSLSCIYIDMYAALC  1406


>TRINITY_DN1783_c1_g2_i2 len=3496 path=[0:0-2478 1:2479-2821 2:2822-3495]
Length=3496

 Score = 43.1 bits (100),  Expect = 0.008, Method: Composition-based stats.
 Identities = 56/263 (21%), Positives = 102/263 (39%), Gaps = 45/263 (17%)
 Frame = +3

Query  2808  HFFTFDGKSFSMPGDCSYILAQDILD--GNFSVVANFNKGSLISVTVTEPKESITLKHNG  2865
             +F TFDG  ++  G+C+YIL ++I++  GN  ++ + N    ++V  +  +  I   ++ 
Sbjct  633   NFMTFDGTPYTFHGNCTYILVKEIVNKYGNLRILLD-NAFCDVAVNQSCSRSLIIYYNSM  809

Query  2866  EVLVNNKPAEFPAKTKNLHAFLELTYSIVN---VESDYGVLLTCNYKGQMTCIIDVSGF-  2921
             EV + ++  E     K       +    V    V +  GV +T      ++  +  +GF 
Sbjct  810   EVRLTSEMHEGVRVNKIFFGNDSVPEGFVKDGIVATSTGVTMTIEMPA-ISSFVSFNGFT  986

Query  2922  ---------YHGRLRGLLGDGNYEHYDDYTLPSGKITESETEFANAYK-----KPDC---  2964
                      +     G  G  + +  DD   P+G+  +S +E AN +K     KP C   
Sbjct  987   FFIMLSYELFQHNTEGQCGSCSNDKSDDCRKPNGQKADSCSEMANYWKVADINKPGCQVE  1166

Query  2965  -------------TAVNAIDHKTQQR--NPVCTEYFSGDKSTLKRCFNYVNPSIYRDVC-  3008
                          T V +    T     +P+C    S        C   ++P  + D C 
Sbjct  1167  PTTPPVKSTIVPTTPVESTPTPTPCSFPSPLCQLIIS---DIFAECHKVLSPRNFYDKCL  1337

Query  3009  -DNAVTTNPQAPCLIATVYNAAC  3030
              +    +N    C+   +Y A C
Sbjct  1338  IETCQASNDSLSCIYIDMYAALC  1406


>TRINITY_DN29210_c0_g1_i1 len=358 path=[0:0-357]
Length=358

 Score = 38.1 bits (87),  Expect = 0.033, Method: Compositional matrix adjust.
 Identities = 24/53 (45%), Positives = 28/53 (53%), Gaps = 7/53 (13%)
 Frame = -1

Query  2806  GGHFFTFDGKSFSMPGDCSYILAQ----DILDGNFSVVA---NFNKGSLISVT  2851
             G H+ TFDG +F  PG  SYIL Q    D     FSVV    N +  SLI +T
Sbjct  358   GFHYVTFDGNTFDFPGSSSYILTQVTDKDNQQVKFSVVVEHENADDESLIDIT  200


>TRINITY_DN26712_c0_g1_i1 len=287 path=[0:0-286]
Length=287

 Score = 37.4 bits (85),  Expect = 0.035, Method: Composition-based stats.
 Identities = 32/92 (35%), Positives = 42/92 (46%), Gaps = 11/92 (12%)
 Frame = -2

Query  2859  ITLKHNGEVLVNNKPAEFPAKTKNLHAFLELTYSIVNVESDYGVLLTCN----YKGQMTC  2914
             I L+    V VN++  E P      H  L LT SI  +++   + L  N    Y GQ T 
Sbjct  262   IVLRSGPIVEVNHEMVELP------HILL-LTGSISKIKNMVIIKLAANVEIHYNGQHTL  104

Query  2915  IIDVSGFYHGRLRGLLGDGNYEHYDDYTLPSG  2946
              I V   Y G+L G+ G+ N    DD  LP G
Sbjct  103   FIKVGPEYQGKLCGMCGNFNGIPEDDKVLPDG  8


>TRINITY_DN44066_c0_g1_i1 len=257 path=[0:0-256]
Length=257

 Score = 35.4 bits (80),  Expect = 0.14, Method: Composition-based stats.
 Identities = 16/41 (39%), Positives = 25/41 (61%), Gaps = 0/41 (0%)
 Frame = +2

Query  2922  YHGRLRGLLGDGNYEHYDDYTLPSGKITESETEFANAYKKP  2962
             Y   + GL G+ N +  DD+ L +GK+TE+  EF  ++K P
Sbjct  5     YRRHMCGLAGNFNGDLKDDFMLANGKLTENVEEFVASWKAP  127


>TRINITY_DN42136_c0_g1_i1 len=1132 path=[0:0-1131]
Length=1132

 Score = 36.2 bits (82),  Expect = 0.72, Method: Composition-based stats.
 Identities = 34/111 (31%), Positives = 50/111 (45%), Gaps = 16/111 (14%)
 Frame = +2

Query  2859  ITLKHNGEVLVNNKPAEFPAKTKNLHAFLELTYS------IVNVESDYGVLLTCNYKGQM  2912
             ITLK N  + VN +    P K   L     LT S      +++  SD  V  + +  G +
Sbjct  623   ITLKKNNRIWVNGRSVNLPYKVSKL-----LTLSKDQDGIVIDRASDVQVYFSLD--GGV  781

Query  2913  TCIIDVSGFYHGRLRGLLGDGNYEHYDDYTLPSGKITESETEFANAYKKPD  2963
             T  + V      +L G  G+ N E  DD+ LP+G+ +E   E   A+K  D
Sbjct  782   T--VKVKDIPPEKLCGPCGNFNGEPTDDWKLPNGE-SEQTAEVLYAWKAKD  925


>TRINITY_DN1009_c0_g2_i2 len=4662 path=[1:0-4469 2:4470-4474 3:4475-4661]
Length=4662

 Score = 34.7 bits (78),  Expect = 2.6, Method: Composition-based stats.
 Identities = 17/74 (23%), Positives = 35/74 (47%), Gaps = 7/74 (9%)
 Frame = +1

Query  1038  TFHSPLQKVSAEAILKDVPE----EHTLTVKVNNNKQEYYGRVGLLANGAKYKPILEYNV  1093
             T+  P + ++    + D+PE       L +  N   Q ++ R      G++Y+PIL  ++
Sbjct  3820  TYSGPFRTITVRDTMSDLPEIRNGASALEISYNGEPQSWFQR---QIRGSQYQPILRDHI  3990

Query  1094  PEHIEKLSEGKIRH  1107
              + +  L   ++RH
Sbjct  3991  CKDMSALVAARMRH  4032


>TRINITY_DN1009_c0_g2_i5 len=4973 path=[1:0-4469 2:4470-4474 4:4475-4563 
6:4564-4972]
Length=4973

 Score = 34.7 bits (78),  Expect = 2.6, Method: Composition-based stats.
 Identities = 17/74 (23%), Positives = 35/74 (47%), Gaps = 7/74 (9%)
 Frame = +1

Query  1038  TFHSPLQKVSAEAILKDVPE----EHTLTVKVNNNKQEYYGRVGLLANGAKYKPILEYNV  1093
             T+  P + ++    + D+PE       L +  N   Q ++ R      G++Y+PIL  ++
Sbjct  3820  TYSGPFRTITVRDTMSDLPEIRNGASALEISYNGEPQSWFQR---QIRGSQYQPILRDHI  3990

Query  1094  PEHIEKLSEGKIRH  1107
              + +  L   ++RH
Sbjct  3991  CKDMSALVAARMRH  4032


>TRINITY_DN1009_c0_g2_i1 len=5428 path=[1:0-4469 2:4470-4474 4:4475-4563 
5:4564-5018 6:5019-5427]
Length=5428

 Score = 34.7 bits (78),  Expect = 2.6, Method: Composition-based stats.
 Identities = 17/74 (23%), Positives = 35/74 (47%), Gaps = 7/74 (9%)
 Frame = +1

Query  1038  TFHSPLQKVSAEAILKDVPE----EHTLTVKVNNNKQEYYGRVGLLANGAKYKPILEYNV  1093
             T+  P + ++    + D+PE       L +  N   Q ++ R      G++Y+PIL  ++
Sbjct  3820  TYSGPFRTITVRDTMSDLPEIRNGASALEISYNGEPQSWFQR---QIRGSQYQPILRDHI  3990

Query  1094  PEHIEKLSEGKIRH  1107
              + +  L   ++RH
Sbjct  3991  CKDMSALVAARMRH  4032


>TRINITY_DN18477_c0_g1_i1 len=234 path=[0:0-233]
Length=234

 Score = 30.8 bits (68),  Expect = 4.2, Method: Compositional matrix adjust.
 Identities = 14/40 (35%), Positives = 25/40 (63%), Gaps = 2/40 (5%)
 Frame = -3

Query  1094  PEHIE--KLSEGKIRHGSQQYNVDGVVELVDQDGGKKYVF  1131
             P+H+E  KLS  K+   ++ YNVD +++ ++ D   K +F
Sbjct  160   PKHLEDIKLSYLKLVFRTEMYNVDNLIKFLNYDFNMKILF  41


>TRINITY_DN28918_c0_g1_i1 len=304 path=[0:0-303]
Length=304

 Score = 31.2 bits (69),  Expect = 4.9, Method: Composition-based stats.
 Identities = 15/50 (30%), Positives = 25/50 (50%), Gaps = 0/50 (0%)
 Frame = -3

Query  2918  VSGFYHGRLRGLLGDGNYEHYDDYTLPSGKITESETEFANAYKKPDCTAV  2967
             V   Y  +  GL G+ N    DD+ LP G +T S  +F  +++ P   ++
Sbjct  278   VPKIYQEQTSGLGGNFNNNPEDDFMLPDGTLTSSADDFGISWEVPTTGSI  129


>TRINITY_DN15365_c0_g1_i1 len=587 path=[0:0-586]
Length=587

 Score = 32.0 bits (71),  Expect = 9.7, Method: Compositional matrix adjust.
 Identities = 35/133 (26%), Positives = 52/133 (39%), Gaps = 30/133 (23%)
 Frame = -2

Query  2496  KNELNADQTVKDIQATLEKHFGAIITAVTTT------LKQVIVRLKDLQKQ---------  2540
             +NE+ AD  V+ +  TLEKH   + T    +      L   I RLKD  K          
Sbjct  412   RNEMFADADVQSLNQTLEKHAQELKTLYEESEKDYEELTDSITRLKDSSKHDLEDFRIRL  233

Query  2541  ----------YEDI---VFRLKDALTAVLPQFTKLYKEVVHTCVNILDAAANVAIAYLKA  2587
                        ED+   +F L D+L  V   +  L K +   C    D  +++ +  LK 
Sbjct  232   IEGSLMIDEYREDVERRIFALNDSLADVQENYGSLQKSMKTCCCE--DQPSSLDVEGLKN  59

Query  2588  ALDLINEHQKELK  2600
                +  EH K L+
Sbjct  58    TTQMHGEHLKHLE  20


Lambda      K        H        a         alpha
   0.316    0.134    0.382    0.792     4.96 

Gapped
Lambda      K        H        a         alpha    sigma
   0.267   0.0410    0.140     1.90     42.6     43.6 

Effective search space used: 42849052718


  Database: B_jararaca_trinity.fasta
    Posted date:  Feb 24, 2025  11:39 AM
  Number of letters in database: 67,390,375
  Number of sequences in database:  76,821


Matrix: BLOSUM62
Gap Penalties: Existence: 11, Extension: 1
Neighboring words threshold: 13
Window for multiple hits: 40
