# Supplementary material for: Computational Modeling of Low-Abundance Proteins in Venom Gland Transcriptomes: Bothrops asper and Bothrops jararaca
Source: Toxins (Basel). 2025 May 22;17(6):262. doi: 10.3390/toxins17060262 (PMC12197698; doi:10.3390/toxins17060262)
Supplement: Supplementary file 1 [file toxins-17-00262-s001.zip › Supplementary Material 1/File S2 Apolipophorin/Apolipophorin-B.jararaca_PFAM.txt]

##gff-version 3
##feature-ontology http://song.cvs.sourceforge.net/viewvc/song/ontology/sofa.obo?revision=1.269
##interproscan-version 5.66-98.0
##sequence-region B.jararaca_apolipophorin 1 239
B.jararaca_aplipophorin	.	polypeptide	1	239	.	+	.	ID=B.jararaca_apolipophorin;md5=0faa1a8cea8fb83948bb834bf6681d4c
B.jararaca_apoipophrin	SMART	protein_match	1	141	3.2E-11	+	.	date=04-04-2024;Target=B.jararaca_apolpophorin 1 141;ID=match$1_1_141;Name=SM00216;status=T;Dbxref="InterPro:IPR001846","Reactome:R-HSA-114608","Reactome:R-HSA-140837","Reactome:R-HSA-163125","Reactome:R-HSA-216083","Reactome:R-HSA-354192","Reactome:R-HSA-354194","Reactome:R-HSA-372708","Reactome:R-HSA-430116","Reactome:R-HSA-5083625","Reactome:R-HSA-5083632","Reactome:R-HSA-5083635","Reactome:R-HSA-5083636","Reactome:R-HSA-5173214","Reactome:R-HSA-5621480","Reactome:R-HSA-5674135","Reactome:R-HSA-6802946","Reactome:R-HSA-6802948","Reactome:R-HSA-6802952","Reactome:R-HSA-6802955","Reactome:R-HSA-75892","Reactome:R-HSA-76009","Reactome:R-HSA-913709","Reactome:R-HSA-9649948","Reactome:R-HSA-9656223","Reactome:R-HSA-9662361","Reactome:R-HSA-9672391","Reactome:R-HSA-9672393","Reactome:R-HSA-977068","Reactome:R-MMU-114608","Reactome:R-MMU-140837","Reactome:R-MMU-163125","Reactome:R-MMU-216083","Reactome:R-MMU-354192","Reactome:R-MMU-354194","Reactome:R-MMU-372708","Reactome:R-MMU-430116","Reactome:R-MMU-5173214","Reactome:R-MMU-5674135","Reactome:R-MMU-75892","Reactome:R-MMU-76009","Reactome:R-MMU-913709","Reactome:R-MMU-977068","Reactome:R-RNO-5173214","Reactome:R-RNO-913709","Reactome:R-RNO-977068"
B.jararaca_apolipophorin	ProSiteProfiles	protein_match	1	164	48.542027	+	.	date=04-04-2024;Target=B.jararaca_apoliophorin 1 164;ID=match$2_1_164;signature_desc=VWFD domain profile.;Name=PS51233;status=T;Dbxref="InterPro:IPR001846","Reactome:R-HSA-114608","Reactome:R-HSA-140837","Reactome:R-HSA-163125","Reactome:R-HSA-216083","Reactome:R-HSA-354192","Reactome:R-HSA-354194","Reactome:R-HSA-372708","Reactome:R-HSA-430116","Reactome:R-HSA-5083625","Reactome:R-HSA-5083632","Reactome:R-HSA-5083635","Reactome:R-HSA-5083636","Reactome:R-HSA-5173214","Reactome:R-HSA-5621480","Reactome:R-HSA-5674135","Reactome:R-HSA-6802946","Reactome:R-HSA-6802948","Reactome:R-HSA-6802952","Reactome:R-HSA-6802955","Reactome:R-HSA-75892","Reactome:R-HSA-76009","Reactome:R-HSA-913709","Reactome:R-HSA-9649948","Reactome:R-HSA-9656223","Reactome:R-HSA-9662361","Reactome:R-HSA-9672391","Reactome:R-HSA-9672393","Reactome:R-HSA-977068","Reactome:R-MMU-114608","Reactome:R-MMU-140837","Reactome:R-MMU-163125","Reactome:R-MMU-216083","Reactome:R-MMU-354192","Reactome:R-MMU-354194","Reactome:R-MMU-372708","Reactome:R-MMU-430116","Reactome:R-MMU-5173214","Reactome:R-MMU-5674135","Reactome:R-MMU-75892","Reactome:R-MMU-76009","Reactome:R-MMU-913709","Reactome:R-MMU-977068","Reactome:R-RNO-5173214","Reactome:R-RNO-913709","Reactome:R-RNO-977068"
B.jararaca_apolipophorin	Pfam	protein_match	188	239	8.1E-11	+	.	date=04-04-2024;Target=B.jararaca_apolpophorin 188 239;ID=match$3_188_239;signature_desc=C8 domain;Name=PF08742;status=T;Dbxref="InterPro:IPR014853","Reactome:R-HSA-114608","Reactome:R-HSA-140837","Reactome:R-HSA-163125","Reactome:R-HSA-216083","Reactome:R-HSA-354192","Reactome:R-HSA-354194","Reactome:R-HSA-372708","Reactome:R-HSA-430116","Reactome:R-HSA-5083625","Reactome:R-HSA-5083632","Reactome:R-HSA-5083635","Reactome:R-HSA-5083636","Reactome:R-HSA-5173214","Reactome:R-HSA-5621480","Reactome:R-HSA-5674135","Reactome:R-HSA-6802946","Reactome:R-HSA-6802948","Reactome:R-HSA-6802952","Reactome:R-HSA-6802955","Reactome:R-HSA-75892","Reactome:R-HSA-76009","Reactome:R-HSA-913709","Reactome:R-HSA-9649948","Reactome:R-HSA-9656223","Reactome:R-HSA-9662361","Reactome:R-HSA-9672391","Reactome:R-HSA-9672393","Reactome:R-HSA-977068","Reactome:R-MMU-114608","Reactome:R-MMU-140837","Reactome:R-MMU-163125","Reactome:R-MMU-216083","Reactome:R-MMU-354192","Reactome:R-MMU-354194","Reactome:R-MMU-372708","Reactome:R-MMU-430116","Reactome:R-MMU-5173214","Reactome:R-MMU-5674135","Reactome:R-MMU-75892","Reactome:R-MMU-76009","Reactome:R-MMU-913709","Reactome:R-MMU-977068","Reactome:R-RNO-5173214","Reactome:R-RNO-913709","Reactome:R-RNO-977068"
B.jararaca_apolipophorin	Pfam	protein_match	2	142	3.7E-23	+	.	date=04-04-2024;Target=B.jararaca_apolipophorin 2 142;ID=match$4_2_142;signature_desc=von Willebrand factor type D domain;Name=PF00094;status=T;Dbxref="InterPro:IPR001846","Reactome:R-HSA-114608","Reactome:R-HSA-140837","Reactome:R-HSA-163125","Reactome:R-HSA-216083","Reactome:R-HSA-354192","Reactome:R-HSA-354194","Reactome:R-HSA-372708","Reactome:R-HSA-430116","Reactome:R-HSA-5083625","Reactome:R-HSA-5083632","Reactome:R-HSA-5083635","Reactome:R-HSA-5083636","Reactome:R-HSA-5173214","Reactome:R-HSA-5621480","Reactome:R-HSA-5674135","Reactome:R-HSA-6802946","Reactome:R-HSA-6802948","Reactome:R-HSA-6802952","Reactome:R-HSA-6802955","Reactome:R-HSA-75892","Reactome:R-HSA-76009","Reactome:R-HSA-913709","Reactome:R-HSA-9649948","Reactome:R-HSA-9656223","Reactome:R-HSA-9662361","Reactome:R-HSA-9672391","Reactome:R-HSA-9672393","Reactome:R-HSA-977068","Reactome:R-MMU-114608","Reactome:R-MMU-140837","Reactome:R-MMU-163125","Reactome:R-MMU-216083","Reactome:R-MMU-354192","Reactome:R-MMU-354194","Reactome:R-MMU-372708","Reactome:R-MMU-430116","Reactome:R-MMU-5173214","Reactome:R-MMU-5674135","Reactome:R-MMU-75892","Reactome:R-MMU-76009","Reactome:R-MMU-913709","Reactome:R-MMU-977068","Reactome:R-RNO-5173214","Reactome:R-RNO-913709","Reactome:R-RNO-977068"
B.jararaca_aplpophorin	SMART	protein_match	181	239	7.4E-10	+	.	date=04-04-2024;Target=B.jararaca_apolipophorin 181 239;ID=match$5_181_239;Name=SM00832;status=T;Dbxref="InterPro:IPR014853","Reactome:R-HSA-114608","Reactome:R-HSA-140837","Reactome:R-HSA-163125","Reactome:R-HSA-216083","Reactome:R-HSA-354192","Reactome:R-HSA-354194","Reactome:R-HSA-372708","Reactome:R-HSA-430116","Reactome:R-HSA-5083625","Reactome:R-HSA-5083632","Reactome:R-HSA-5083635","Reactome:R-HSA-5083636","Reactome:R-HSA-5173214","Reactome:R-HSA-5621480","Reactome:R-HSA-5674135","Reactome:R-HSA-6802946","Reactome:R-HSA-6802948","Reactome:R-HSA-6802952","Reactome:R-HSA-6802955","Reactome:R-HSA-75892","Reactome:R-HSA-76009","Reactome:R-HSA-913709","Reactome:R-HSA-9649948","Reactome:R-HSA-9656223","Reactome:R-HSA-9662361","Reactome:R-HSA-9672391","Reactome:R-HSA-9672393","Reactome:R-HSA-977068","Reactome:R-MMU-114608","Reactome:R-MMU-140837","Reactome:R-MMU-163125","Reactome:R-MMU-216083","Reactome:R-MMU-354192","Reactome:R-MMU-354194","Reactome:R-MMU-372708","Reactome:R-MMU-430116","Reactome:R-MMU-5173214","Reactome:R-MMU-5674135","Reactome:R-MMU-75892","Reactome:R-MMU-76009","Reactome:R-MMU-913709","Reactome:R-MMU-977068","Reactome:R-RNO-5173214","Reactome:R-RNO-913709","Reactome:R-RNO-977068"
B.jararaca_aolipophorin	PANTHER	protein_match	2	239	1.6E-60	+	.	date=04-04-2024;Target=B.jararaca_apolipophorin 2 239;ID=match$6_2_239;Name=PTHR46160;status=T
##FASTA
>B.jararaca_apolipophorin
RSFDFHGSCTYILAKVCSKDPHLVQFSVLVENEKLERWRASTRKVIISVQGYSVVLERAI
KWKAMVDGEYYTLPISTIDGKLWITQEGNNIIVQSPFILRVFYDASSHVNVSVPSTYHGH
LCGLGGNFNSDQSDDFMLSNGKITQSMDEFGASWKVPGNGIQCSDSCGENCPTCSAIQTA
PYEMERSCGMIQSKTGPFKDCHPLVSPVDYFRFCLHDMCLANGAGDTLCQSLQAYTAAC
>match$1_1_141
RSFDFHGSCTYILAKVCSKDPHLVQFSVLVENEKLERWRASTRKVIISVQGYSVVLERAI
KWKAMVDGEYYTLPISTIDGKLWITQEGNNIIVQSPFILRVFYDASSHVNVSVPSTYHGH
LCGLGGNFNSDQSDDFMLSNG
>match$2_1_164
RSFDFHGSCTYILAKVCSKDPHLVQFSVLVENEKLERWRASTRKVIISVQGYSVVLERAI
KWKAMVDGEYYTLPISTIDGKLWITQEGNNIIVQSPFILRVFYDASSHVNVSVPSTYHGH
LCGLGGNFNSDQSDDFMLSNGKITQSMDEFGASWKVPGNGIQCS
>match$3_188_239
CGMIQSKTGPFKDCHPLVSPVDYFRFCLHDMCLANGAGDTLCQSLQAYTAAC
>match$4_2_142
SFDFHGSCTYILAKVCSKDPHLVQFSVLVENEKLERWRASTRKVIISVQGYSVVLERAIK
WKAMVDGEYYTLPISTIDGKLWITQEGNNIIVQSPFILRVFYDASSHVNVSVPSTYHGHL
CGLGGNFNSDQSDDFMLSNGK
>match$5_181_239
PYEMERSCGMIQSKTGPFKDCHPLVSPVDYFRFCLHDMCLANGAGDTLCQSLQAYTAAC
>match$6_2_239
SFDFHGSCTYILAKVCSKDPHLVQFSVLVENEKLERWRASTRKVIISVQGYSVVLERAIK
WKAMVDGEYYTLPISTIDGKLWITQEGNNIIVQSPFILRVFYDASSHVNVSVPSTYHGHL
CGLGGNFNSDQSDDFMLSNGKITQSMDEFGASWKVPGNGIQCSDSCGENCPTCSAIQTAP
YEMERSCGMIQSKTGPFKDCHPLVSPVDYFRFCLHDMCLANGAGDTLCQSLQAYTAAC
