# Supplementary material for: Computational Modeling of Low-Abundance Proteins in Venom Gland Transcriptomes: Bothrops asper and Bothrops jararaca
Source: Toxins (Basel). 2025 May 22;17(6):262. doi: 10.3390/toxins17060262 (PMC12197698; doi:10.3390/toxins17060262)
Supplement: Supplementary file 1 [file toxins-17-00262-s001.zip › Supplementary Material 1/File S2 Apolipophorin/Apolipophorin-B_asper_model1_AF.pdb]

MODEL     1                                                                     
ATOM      1  N   TYR A   1      -1.669   5.016 -11.594  1.00 74.12           N  
ATOM      2  CA  TYR A   1      -0.764   6.066 -11.141  1.00 74.12           C  
ATOM      3  C   TYR A   1       0.657   5.812 -11.625  1.00 74.12           C  
ATOM      4  CB  TYR A   1      -0.782   6.160  -9.609  1.00 74.12           C  
ATOM      5  O   TYR A   1       1.127   4.672 -11.625  1.00 74.12           O  
ATOM      6  CG  TYR A   1      -1.026   7.559  -9.094  1.00 74.12           C  
ATOM      7  CD1 TYR A   1       0.037   8.391  -8.758  1.00 74.12           C  
ATOM      8  CD2 TYR A   1      -2.318   8.047  -8.938  1.00 74.12           C  
ATOM      9  CE1 TYR A   1      -0.182   9.680  -8.273  1.00 74.12           C  
ATOM     10  CE2 TYR A   1      -2.551   9.328  -8.461  1.00 74.12           C  
ATOM     11  OH  TYR A   1      -1.701  11.414  -7.656  1.00 74.12           O  
ATOM     12  CZ  TYR A   1      -1.478  10.141  -8.133  1.00 74.12           C  
ATOM     13  N   ASP A   2       1.112   6.559 -12.422  1.00 79.81           N  
ATOM     14  CA  ASP A   2       2.508   6.480 -12.844  1.00 79.81           C  
ATOM     15  C   ASP A   2       3.348   7.559 -12.164  1.00 79.81           C  
ATOM     16  CB  ASP A   2       2.617   6.609 -14.367  1.00 79.81           C  
ATOM     17  O   ASP A   2       3.305   8.727 -12.555  1.00 79.81           O  
ATOM     18  CG  ASP A   2       4.008   6.293 -14.891  1.00 79.81           C  
ATOM     19  OD1 ASP A   2       4.891   5.918 -14.086  1.00 79.81           O  
ATOM     20  OD2 ASP A   2       4.223   6.426 -16.109  1.00 79.81           O  
ATOM     21  N   PHE A   3       3.826   7.184 -11.062  1.00 85.88           N  
ATOM     22  CA  PHE A   3       4.672   8.055 -10.258  1.00 85.88           C  
ATOM     23  C   PHE A   3       6.047   7.430 -10.039  1.00 85.88           C  
ATOM     24  CB  PHE A   3       4.012   8.352  -8.906  1.00 85.88           C  
ATOM     25  O   PHE A   3       6.148   6.301  -9.555  1.00 85.88           O  
ATOM     26  CG  PHE A   3       4.719   9.414  -8.102  1.00 85.88           C  
ATOM     27  CD1 PHE A   3       5.488   9.070  -6.996  1.00 85.88           C  
ATOM     28  CD2 PHE A   3       4.617  10.750  -8.453  1.00 85.88           C  
ATOM     29  CE1 PHE A   3       6.145  10.047  -6.254  1.00 85.88           C  
ATOM     30  CE2 PHE A   3       5.270  11.734  -7.719  1.00 85.88           C  
ATOM     31  CZ  PHE A   3       6.031  11.383  -6.617  1.00 85.88           C  
ATOM     32  N   MET A   4       7.160   8.195 -10.398  1.00 91.06           N  
ATOM     33  CA  MET A   4       8.523   7.664 -10.391  1.00 91.06           C  
ATOM     34  C   MET A   4       9.359   8.336  -9.312  1.00 91.06           C  
ATOM     35  CB  MET A   4       9.180   7.852 -11.758  1.00 91.06           C  
ATOM     36  O   MET A   4       9.109   9.492  -8.953  1.00 91.06           O  
ATOM     37  CG  MET A   4       8.422   7.188 -12.898  1.00 91.06           C  
ATOM     38  SD  MET A   4       8.297   5.367 -12.688  1.00 91.06           S  
ATOM     39  CE  MET A   4       6.805   5.039 -13.672  1.00 91.06           C  
ATOM     40  N   GLY A   5      10.195   7.473  -8.719  1.00 92.19           N  
ATOM     41  CA  GLY A   5      11.102   7.941  -7.684  1.00 92.19           C  
ATOM     42  C   GLY A   5      11.031   7.117  -6.410  1.00 92.19           C  
ATOM     43  O   GLY A   5      10.102   6.328  -6.227  1.00 92.19           O  
ATOM     44  N   SER A   6      12.109   7.234  -5.625  1.00 93.69           N  
ATOM     45  CA  SER A   6      12.148   6.590  -4.316  1.00 93.69           C  
ATOM     46  C   SER A   6      11.430   7.430  -3.266  1.00 93.69           C  
ATOM     47  CB  SER A   6      13.594   6.352  -3.881  1.00 93.69           C  
ATOM     48  O   SER A   6      11.992   8.383  -2.727  1.00 93.69           O  
ATOM     49  OG  SER A   6      13.641   5.676  -2.635  1.00 93.69           O  
ATOM     50  N   CYS A   7      10.156   7.156  -3.057  1.00 94.38           N  
ATOM     51  CA  CYS A   7       9.328   7.961  -2.168  1.00 94.38           C  
ATOM     52  C   CYS A   7       8.172   7.141  -1.609  1.00 94.38           C  
ATOM     53  CB  CYS A   7       8.789   9.188  -2.902  1.00 94.38           C  
ATOM     54  O   CYS A   7       7.902   6.031  -2.076  1.00 94.38           O  
ATOM     55  SG  CYS A   7       7.828   8.789  -4.379  1.00 94.38           S  
ATOM     56  N   VAL A   8       7.602   7.684  -0.569  1.00 97.38           N  
ATOM     57  CA  VAL A   8       6.301   7.262  -0.057  1.00 97.38           C  
ATOM     58  C   VAL A   8       5.262   8.344  -0.348  1.00 97.38           C  
ATOM     59  CB  VAL A   8       6.355   6.969   1.458  1.00 97.38           C  
ATOM     60  O   VAL A   8       5.473   9.516  -0.040  1.00 97.38           O  
ATOM     61  CG1 VAL A   8       4.984   6.535   1.974  1.00 97.38           C  
ATOM     62  CG2 VAL A   8       7.406   5.898   1.757  1.00 97.38           C  
ATOM     63  N   TYR A   9       4.188   7.914  -0.984  1.00 96.44           N  
ATOM     64  CA  TYR A   9       3.174   8.914  -1.296  1.00 96.44           C  
ATOM     65  C   TYR A   9       1.778   8.391  -0.978  1.00 96.44           C  
ATOM     66  CB  TYR A   9       3.256   9.320  -2.770  1.00 96.44           C  
ATOM     67  O   TYR A   9       1.572   7.184  -0.861  1.00 96.44           O  
ATOM     68  CG  TYR A   9       3.012   8.180  -3.729  1.00 96.44           C  
ATOM     69  CD1 TYR A   9       4.059   7.367  -4.152  1.00 96.44           C  
ATOM     70  CD2 TYR A   9       1.735   7.922  -4.215  1.00 96.44           C  
ATOM     71  CE1 TYR A   9       3.838   6.316  -5.035  1.00 96.44           C  
ATOM     72  CE2 TYR A   9       1.504   6.875  -5.102  1.00 96.44           C  
ATOM     73  OH  TYR A   9       2.338   5.039  -6.383  1.00 96.44           O  
ATOM     74  CZ  TYR A   9       2.561   6.078  -5.504  1.00 96.44           C  
ATOM     75  N   GLN A  10       0.864   9.414  -0.827  1.00 97.31           N  
ATOM     76  CA  GLN A  10      -0.529   9.062  -0.580  1.00 97.31           C  
ATOM     77  C   GLN A  10      -1.244   8.703  -1.879  1.00 97.31           C  
ATOM     78  CB  GLN A  10      -1.260  10.203   0.124  1.00 97.31           C  
ATOM     79  O   GLN A  10      -1.354   9.531  -2.783  1.00 97.31           O  
ATOM     80  CG  GLN A  10      -2.713   9.898   0.456  1.00 97.31           C  
ATOM     81  CD  GLN A  10      -3.357  10.961   1.322  1.00 97.31           C  
ATOM     82  NE2 GLN A  10      -4.684  10.938   1.398  1.00 97.31           N  
ATOM     83  OE1 GLN A  10      -2.668  11.797   1.919  1.00 97.31           O  
ATOM     84  N   LEU A  11      -1.712   7.477  -1.907  1.00 97.38           N  
ATOM     85  CA  LEU A  11      -2.467   7.031  -3.072  1.00 97.38           C  
ATOM     86  C   LEU A  11      -3.928   7.453  -2.969  1.00 97.38           C  
ATOM     87  CB  LEU A  11      -2.371   5.508  -3.221  1.00 97.38           C  
ATOM     88  O   LEU A  11      -4.492   7.984  -3.928  1.00 97.38           O  
ATOM     89  CG  LEU A  11      -3.109   4.898  -4.410  1.00 97.38           C  
ATOM     90  CD1 LEU A  11      -2.473   5.352  -5.719  1.00 97.38           C  
ATOM     91  CD2 LEU A  11      -3.113   3.375  -4.312  1.00 97.38           C  
ATOM     92  N   ALA A  12      -4.547   7.191  -1.804  1.00 98.00           N  
ATOM     93  CA  ALA A  12      -5.945   7.547  -1.560  1.00 98.00           C  
ATOM     94  C   ALA A  12      -6.211   7.723  -0.068  1.00 98.00           C  
ATOM     95  CB  ALA A  12      -6.875   6.484  -2.143  1.00 98.00           C  
ATOM     96  O   ALA A  12      -5.543   7.109   0.767  1.00 98.00           O  
ATOM     97  N   GLY A  13      -7.121   8.570   0.155  1.00 97.69           N  
ATOM     98  CA  GLY A  13      -7.590   8.805   1.513  1.00 97.69           C  
ATOM     99  C   GLY A  13      -8.859   9.633   1.572  1.00 97.69           C  
ATOM    100  O   GLY A  13      -9.250  10.250   0.581  1.00 97.69           O  
ATOM    101  N   VAL A  14      -9.516   9.555   2.701  1.00 97.31           N  
ATOM    102  CA  VAL A  14     -10.727  10.336   2.912  1.00 97.31           C  
ATOM    103  C   VAL A  14     -10.375  11.820   3.018  1.00 97.31           C  
ATOM    104  CB  VAL A  14     -11.484   9.883   4.176  1.00 97.31           C  
ATOM    105  O   VAL A  14      -9.438  12.195   3.729  1.00 97.31           O  
ATOM    106  CG1 VAL A  14     -12.672  10.805   4.461  1.00 97.31           C  
ATOM    107  CG2 VAL A  14     -11.953   8.438   4.020  1.00 97.31           C  
ATOM    108  N   CYS A  15     -11.008  12.703   2.199  1.00 96.25           N  
ATOM    109  CA  CYS A  15     -10.750  14.141   2.176  1.00 96.25           C  
ATOM    110  C   CYS A  15     -11.945  14.922   2.709  1.00 96.25           C  
ATOM    111  CB  CYS A  15     -10.422  14.602   0.757  1.00 96.25           C  
ATOM    112  O   CYS A  15     -12.078  16.109   2.447  1.00 96.25           O  
ATOM    113  SG  CYS A  15     -11.773  14.359  -0.419  1.00 96.25           S  
ATOM    114  N   SER A  16     -12.766  14.344   3.555  1.00 96.12           N  
ATOM    115  CA  SER A  16     -13.945  14.977   4.141  1.00 96.12           C  
ATOM    116  C   SER A  16     -13.852  15.008   5.664  1.00 96.12           C  
ATOM    117  CB  SER A  16     -15.211  14.242   3.711  1.00 96.12           C  
ATOM    118  O   SER A  16     -13.234  14.125   6.270  1.00 96.12           O  
ATOM    119  OG  SER A  16     -16.344  14.781   4.363  1.00 96.12           O  
ATOM    120  N   LYS A  17     -14.352  16.062   6.234  1.00 93.50           N  
ATOM    121  CA  LYS A  17     -14.430  16.172   7.688  1.00 93.50           C  
ATOM    122  C   LYS A  17     -15.727  15.570   8.219  1.00 93.50           C  
ATOM    123  CB  LYS A  17     -14.320  17.641   8.109  1.00 93.50           C  
ATOM    124  O   LYS A  17     -16.031  15.703   9.406  1.00 93.50           O  
ATOM    125  CG  LYS A  17     -12.969  18.266   7.820  1.00 93.50           C  
ATOM    126  CD  LYS A  17     -12.906  19.719   8.305  1.00 93.50           C  
ATOM    127  CE  LYS A  17     -11.570  20.359   7.969  1.00 93.50           C  
ATOM    128  NZ  LYS A  17     -11.523  21.797   8.398  1.00 93.50           N  
ATOM    129  N   ASN A  18     -16.594  14.969   7.395  1.00 96.69           N  
ATOM    130  CA  ASN A  18     -17.828  14.305   7.770  1.00 96.69           C  
ATOM    131  C   ASN A  18     -17.578  13.125   8.703  1.00 96.69           C  
ATOM    132  CB  ASN A  18     -18.594  13.852   6.523  1.00 96.69           C  
ATOM    133  O   ASN A  18     -17.000  12.125   8.297  1.00 96.69           O  
ATOM    134  CG  ASN A  18     -19.953  13.266   6.852  1.00 96.69           C  
ATOM    135  ND2 ASN A  18     -20.766  13.047   5.824  1.00 96.69           N  
ATOM    136  OD1 ASN A  18     -20.266  13.016   8.016  1.00 96.69           O  
ATOM    137  N   PRO A  19     -18.062  13.227   9.914  1.00 94.56           N  
ATOM    138  CA  PRO A  19     -17.828  12.164  10.891  1.00 94.56           C  
ATOM    139  C   PRO A  19     -18.516  10.852  10.523  1.00 94.56           C  
ATOM    140  CB  PRO A  19     -18.406  12.734  12.188  1.00 94.56           C  
ATOM    141  O   PRO A  19     -18.188   9.797  11.062  1.00 94.56           O  
ATOM    142  CG  PRO A  19     -19.391  13.758  11.742  1.00 94.56           C  
ATOM    143  CD  PRO A  19     -18.938  14.320  10.422  1.00 94.56           C  
ATOM    144  N   ALA A  20     -19.500  10.891   9.656  1.00 96.88           N  
ATOM    145  CA  ALA A  20     -20.234   9.703   9.219  1.00 96.88           C  
ATOM    146  C   ALA A  20     -19.359   8.828   8.320  1.00 96.88           C  
ATOM    147  CB  ALA A  20     -21.516  10.094   8.492  1.00 96.88           C  
ATOM    148  O   ALA A  20     -19.656   7.641   8.125  1.00 96.88           O  
ATOM    149  N   LEU A  21     -18.250   9.359   7.750  1.00 96.75           N  
ATOM    150  CA  LEU A  21     -17.359   8.617   6.871  1.00 96.75           C  
ATOM    151  C   LEU A  21     -16.250   7.949   7.672  1.00 96.75           C  
ATOM    152  CB  LEU A  21     -16.750   9.555   5.816  1.00 96.75           C  
ATOM    153  O   LEU A  21     -15.711   8.539   8.617  1.00 96.75           O  
ATOM    154  CG  LEU A  21     -17.734  10.164   4.816  1.00 96.75           C  
ATOM    155  CD1 LEU A  21     -17.000  11.133   3.891  1.00 96.75           C  
ATOM    156  CD2 LEU A  21     -18.438   9.078   4.012  1.00 96.75           C  
ATOM    157  N   THR A  22     -15.938   6.719   7.320  1.00 96.81           N  
ATOM    158  CA  THR A  22     -14.828   6.008   7.945  1.00 96.81           C  
ATOM    159  C   THR A  22     -13.492   6.500   7.398  1.00 96.81           C  
ATOM    160  CB  THR A  22     -14.945   4.488   7.730  1.00 96.81           C  
ATOM    161  O   THR A  22     -13.227   6.391   6.199  1.00 96.81           O  
ATOM    162  CG2 THR A  22     -13.836   3.742   8.469  1.00 96.81           C  
ATOM    163  OG1 THR A  22     -16.219   4.039   8.219  1.00 96.81           O  
ATOM    164  N   PRO A  23     -12.625   7.027   8.328  1.00 97.12           N  
ATOM    165  CA  PRO A  23     -11.312   7.477   7.859  1.00 97.12           C  
ATOM    166  C   PRO A  23     -10.414   6.320   7.438  1.00 97.12           C  
ATOM    167  CB  PRO A  23     -10.734   8.203   9.078  1.00 97.12           C  
ATOM    168  O   PRO A  23     -10.406   5.270   8.086  1.00 97.12           O  
ATOM    169  CG  PRO A  23     -11.914   8.461   9.961  1.00 97.12           C  
ATOM    170  CD  PRO A  23     -12.961   7.418   9.680  1.00 97.12           C  
ATOM    171  N   PHE A  24      -9.836   6.484   6.246  1.00 98.06           N  
ATOM    172  CA  PHE A  24      -8.805   5.551   5.812  1.00 98.06           C  
ATOM    173  C   PHE A  24      -7.715   6.270   5.027  1.00 98.06           C  
ATOM    174  CB  PHE A  24      -9.414   4.434   4.961  1.00 98.06           C  
ATOM    175  O   PHE A  24      -7.957   7.344   4.465  1.00 98.06           O  
ATOM    176  CG  PHE A  24      -9.852   4.879   3.592  1.00 98.06           C  
ATOM    177  CD1 PHE A  24     -11.125   5.383   3.383  1.00 98.06           C  
ATOM    178  CD2 PHE A  24      -8.977   4.797   2.514  1.00 98.06           C  
ATOM    179  CE1 PHE A  24     -11.531   5.801   2.117  1.00 98.06           C  
ATOM    180  CE2 PHE A  24      -9.375   5.211   1.245  1.00 98.06           C  
ATOM    181  CZ  PHE A  24     -10.656   5.711   1.049  1.00 98.06           C  
ATOM    182  N   LEU A  25      -6.531   5.707   5.055  1.00 98.56           N  
ATOM    183  CA  LEU A  25      -5.387   6.230   4.312  1.00 98.56           C  
ATOM    184  C   LEU A  25      -4.605   5.102   3.652  1.00 98.56           C  
ATOM    185  CB  LEU A  25      -4.469   7.027   5.242  1.00 98.56           C  
ATOM    186  O   LEU A  25      -4.227   4.133   4.316  1.00 98.56           O  
ATOM    187  CG  LEU A  25      -3.199   7.605   4.609  1.00 98.56           C  
ATOM    188  CD1 LEU A  25      -3.555   8.711   3.619  1.00 98.56           C  
ATOM    189  CD2 LEU A  25      -2.254   8.125   5.684  1.00 98.56           C  
ATOM    190  N   VAL A  26      -4.418   5.270   2.316  1.00 98.62           N  
ATOM    191  CA  VAL A  26      -3.609   4.328   1.550  1.00 98.62           C  
ATOM    192  C   VAL A  26      -2.316   5.000   1.098  1.00 98.62           C  
ATOM    193  CB  VAL A  26      -4.383   3.781   0.327  1.00 98.62           C  
ATOM    194  O   VAL A  26      -2.352   6.023   0.411  1.00 98.62           O  
ATOM    195  CG1 VAL A  26      -3.541   2.754  -0.428  1.00 98.62           C  
ATOM    196  CG2 VAL A  26      -5.711   3.170   0.766  1.00 98.62           C  
ATOM    197  N   THR A  27      -1.163   4.469   1.477  1.00 98.50           N  
ATOM    198  CA  THR A  27       0.132   4.980   1.038  1.00 98.50           C  
ATOM    199  C   THR A  27       0.908   3.906   0.281  1.00 98.50           C  
ATOM    200  CB  THR A  27       0.969   5.477   2.232  1.00 98.50           C  
ATOM    201  O   THR A  27       0.772   2.715   0.568  1.00 98.50           O  
ATOM    202  CG2 THR A  27       0.317   6.684   2.895  1.00 98.50           C  
ATOM    203  OG1 THR A  27       1.088   4.422   3.195  1.00 98.50           O  
ATOM    204  N   VAL A  28       1.665   4.398  -0.677  1.00 98.31           N  
ATOM    205  CA  VAL A  28       2.467   3.518  -1.519  1.00 98.31           C  
ATOM    206  C   VAL A  28       3.941   3.898  -1.407  1.00 98.31           C  
ATOM    207  CB  VAL A  28       2.012   3.574  -2.994  1.00 98.31           C  
ATOM    208  O   VAL A  28       4.289   5.082  -1.424  1.00 98.31           O  
ATOM    209  CG1 VAL A  28       2.938   2.736  -3.877  1.00 98.31           C  
ATOM    210  CG2 VAL A  28       0.567   3.096  -3.125  1.00 98.31           C  
ATOM    211  N   GLU A  29       4.707   2.936  -1.244  1.00 97.19           N  
ATOM    212  CA  GLU A  29       6.156   3.109  -1.260  1.00 97.19           C  
ATOM    213  C   GLU A  29       6.762   2.602  -2.566  1.00 97.19           C  
ATOM    214  CB  GLU A  29       6.797   2.389  -0.070  1.00 97.19           C  
ATOM    215  O   GLU A  29       6.594   1.432  -2.920  1.00 97.19           O  
ATOM    216  CG  GLU A  29       8.312   2.553   0.006  1.00 97.19           C  
ATOM    217  CD  GLU A  29       8.938   1.797   1.167  1.00 97.19           C  
ATOM    218  OE1 GLU A  29      10.180   1.857   1.331  1.00 97.19           O  
ATOM    219  OE2 GLU A  29       8.180   1.141   1.919  1.00 97.19           O  
ATOM    220  N   ASN A  30       7.406   3.547  -3.213  1.00 96.06           N  
ATOM    221  CA  ASN A  30       8.133   3.188  -4.426  1.00 96.06           C  
ATOM    222  C   ASN A  30       9.641   3.102  -4.168  1.00 96.06           C  
ATOM    223  CB  ASN A  30       7.844   4.191  -5.543  1.00 96.06           C  
ATOM    224  O   ASN A  30      10.172   3.816  -3.318  1.00 96.06           O  
ATOM    225  CG  ASN A  30       6.461   4.016  -6.137  1.00 96.06           C  
ATOM    226  ND2 ASN A  30       6.008   5.012  -6.895  1.00 96.06           N  
ATOM    227  OD1 ASN A  30       5.801   2.998  -5.914  1.00 96.06           O  
ATOM    228  N   ILE A  31      10.281   2.191  -4.969  1.00 95.06           N  
ATOM    229  CA  ILE A  31      11.734   2.078  -4.914  1.00 95.06           C  
ATOM    230  C   ILE A  31      12.297   2.035  -6.332  1.00 95.06           C  
ATOM    231  CB  ILE A  31      12.172   0.826  -4.121  1.00 95.06           C  
ATOM    232  O   ILE A  31      11.594   1.671  -7.277  1.00 95.06           O  
ATOM    233  CG1 ILE A  31      11.648  -0.446  -4.801  1.00 95.06           C  
ATOM    234  CG2 ILE A  31      11.695   0.909  -2.670  1.00 95.06           C  
ATOM    235  CD1 ILE A  31      12.273  -1.730  -4.273  1.00 95.06           C  
ATOM    236  N   ILE A  32      13.523   2.494  -6.434  1.00 92.88           N  
ATOM    237  CA  ILE A  32      14.250   2.369  -7.691  1.00 92.88           C  
ATOM    238  C   ILE A  32      15.055   1.070  -7.695  1.00 92.88           C  
ATOM    239  CB  ILE A  32      15.188   3.578  -7.926  1.00 92.88           C  
ATOM    240  O   ILE A  32      15.773   0.774  -6.738  1.00 92.88           O  
ATOM    241  CG1 ILE A  32      14.367   4.871  -8.031  1.00 92.88           C  
ATOM    242  CG2 ILE A  32      16.047   3.365  -9.180  1.00 92.88           C  
ATOM    243  CD1 ILE A  32      15.211   6.141  -7.965  1.00 92.88           C  
ATOM    244  N   ARG A  33      14.898   0.256  -8.781  1.00 84.88           N  
ATOM    245  CA  ARG A  33      15.680  -0.969  -8.906  1.00 84.88           C  
ATOM    246  C   ARG A  33      16.625  -0.896 -10.094  1.00 84.88           C  
ATOM    247  CB  ARG A  33      14.766  -2.184  -9.039  1.00 84.88           C  
ATOM    248  O   ARG A  33      16.203  -1.014 -11.242  1.00 84.88           O  
ATOM    249  CG  ARG A  33      13.969  -2.502  -7.785  1.00 84.88           C  
ATOM    250  CD  ARG A  33      13.133  -3.764  -7.949  1.00 84.88           C  
ATOM    251  NE  ARG A  33      12.359  -4.055  -6.746  1.00 84.88           N  
ATOM    252  NH1 ARG A  33      12.312  -6.340  -7.078  1.00 84.88           N  
ATOM    253  NH2 ARG A  33      11.281  -5.426  -5.250  1.00 84.88           N  
ATOM    254  CZ  ARG A  33      11.984  -5.273  -6.363  1.00 84.88           C  
ATOM    255  N   GLY A  34      17.859  -0.703  -9.805  1.00 85.19           N  
ATOM    256  CA  GLY A  34      18.781  -0.788 -10.914  1.00 85.19           C  
ATOM    257  C   GLY A  34      18.797   0.456 -11.781  1.00 85.19           C  
ATOM    258  O   GLY A  34      19.781   1.190 -11.820  1.00 85.19           O  
ATOM    259  N   ASN A  35      17.641   0.667 -12.523  1.00 87.25           N  
ATOM    260  CA  ASN A  35      17.453   1.806 -13.414  1.00 87.25           C  
ATOM    261  C   ASN A  35      16.781   2.973 -12.703  1.00 87.25           C  
ATOM    262  CB  ASN A  35      16.641   1.396 -14.648  1.00 87.25           C  
ATOM    263  O   ASN A  35      15.633   2.861 -12.273  1.00 87.25           O  
ATOM    264  CG  ASN A  35      16.562   2.496 -15.688  1.00 87.25           C  
ATOM    265  ND2 ASN A  35      16.188   2.131 -16.906  1.00 87.25           N  
ATOM    266  OD1 ASN A  35      16.828   3.664 -15.391  1.00 87.25           O  
ATOM    267  N   LYS A  36      17.484   4.074 -12.742  1.00 85.25           N  
ATOM    268  CA  LYS A  36      17.000   5.227 -11.992  1.00 85.25           C  
ATOM    269  C   LYS A  36      15.852   5.918 -12.719  1.00 85.25           C  
ATOM    270  CB  LYS A  36      18.125   6.219 -11.734  1.00 85.25           C  
ATOM    271  O   LYS A  36      15.211   6.816 -12.172  1.00 85.25           O  
ATOM    272  CG  LYS A  36      19.188   5.719 -10.758  1.00 85.25           C  
ATOM    273  CD  LYS A  36      20.203   6.797 -10.438  1.00 85.25           C  
ATOM    274  CE  LYS A  36      21.281   6.285  -9.484  1.00 85.25           C  
ATOM    275  NZ  LYS A  36      22.297   7.336  -9.188  1.00 85.25           N  
ATOM    276  N   ALA A  37      15.578   5.484 -13.930  1.00 87.50           N  
ATOM    277  CA  ALA A  37      14.562   6.137 -14.750  1.00 87.50           C  
ATOM    278  C   ALA A  37      13.164   5.645 -14.383  1.00 87.50           C  
ATOM    279  CB  ALA A  37      14.828   5.891 -16.234  1.00 87.50           C  
ATOM    280  O   ALA A  37      12.164   6.309 -14.680  1.00 87.50           O  
ATOM    281  N   VAL A  38      13.117   4.480 -13.656  1.00 90.62           N  
ATOM    282  CA  VAL A  38      11.820   3.898 -13.320  1.00 90.62           C  
ATOM    283  C   VAL A  38      11.812   3.447 -11.867  1.00 90.62           C  
ATOM    284  CB  VAL A  38      11.477   2.713 -14.250  1.00 90.62           C  
ATOM    285  O   VAL A  38      12.859   3.102 -11.312  1.00 90.62           O  
ATOM    286  CG1 VAL A  38      10.109   2.123 -13.891  1.00 90.62           C  
ATOM    287  CG2 VAL A  38      11.500   3.154 -15.711  1.00 90.62           C  
ATOM    288  N   SER A  39      10.547   3.473 -11.297  1.00 93.44           N  
ATOM    289  CA  SER A  39      10.398   2.971  -9.938  1.00 93.44           C  
ATOM    290  C   SER A  39       9.336   1.885  -9.867  1.00 93.44           C  
ATOM    291  CB  SER A  39      10.047   4.109  -8.984  1.00 93.44           C  
ATOM    292  O   SER A  39       8.445   1.823 -10.719  1.00 93.44           O  
ATOM    293  OG  SER A  39       8.820   4.715  -9.352  1.00 93.44           O  
ATOM    294  N   PHE A  40       9.523   1.096  -8.898  1.00 92.94           N  
ATOM    295  CA  PHE A  40       8.586   0.010  -8.625  1.00 92.94           C  
ATOM    296  C   PHE A  40       7.941   0.177  -7.254  1.00 92.94           C  
ATOM    297  CB  PHE A  40       9.297  -1.346  -8.711  1.00 92.94           C  
ATOM    298  O   PHE A  40       8.555   0.741  -6.344  1.00 92.94           O  
ATOM    299  CG  PHE A  40       9.906  -1.627 -10.062  1.00 92.94           C  
ATOM    300  CD1 PHE A  40       9.250  -2.441 -10.977  1.00 92.94           C  
ATOM    301  CD2 PHE A  40      11.133  -1.076 -10.406  1.00 92.94           C  
ATOM    302  CE1 PHE A  40       9.812  -2.703 -12.227  1.00 92.94           C  
ATOM    303  CE2 PHE A  40      11.695  -1.334 -11.656  1.00 92.94           C  
ATOM    304  CZ  PHE A  40      11.039  -2.148 -12.562  1.00 92.94           C  
ATOM    305  N   THR A  41       6.719  -0.334  -7.227  1.00 95.06           N  
ATOM    306  CA  THR A  41       6.027  -0.332  -5.941  1.00 95.06           C  
ATOM    307  C   THR A  41       6.605  -1.396  -5.012  1.00 95.06           C  
ATOM    308  CB  THR A  41       4.516  -0.569  -6.121  1.00 95.06           C  
ATOM    309  O   THR A  41       6.613  -2.582  -5.348  1.00 95.06           O  
ATOM    310  CG2 THR A  41       3.793  -0.540  -4.777  1.00 95.06           C  
ATOM    311  OG1 THR A  41       3.975   0.454  -6.965  1.00 95.06           O  
ATOM    312  N   LYS A  42       7.062  -0.978  -3.898  1.00 95.75           N  
ATOM    313  CA  LYS A  42       7.645  -1.870  -2.900  1.00 95.75           C  
ATOM    314  C   LYS A  42       6.590  -2.342  -1.902  1.00 95.75           C  
ATOM    315  CB  LYS A  42       8.789  -1.174  -2.162  1.00 95.75           C  
ATOM    316  O   LYS A  42       6.520  -3.531  -1.583  1.00 95.75           O  
ATOM    317  CG  LYS A  42       9.430  -2.023  -1.074  1.00 95.75           C  
ATOM    318  CD  LYS A  42      10.500  -1.245  -0.314  1.00 95.75           C  
ATOM    319  CE  LYS A  42      11.016  -2.031   0.882  1.00 95.75           C  
ATOM    320  NZ  LYS A  42      12.016  -1.245   1.669  1.00 95.75           N  
ATOM    321  N   ALA A  43       5.750  -1.443  -1.467  1.00 97.62           N  
ATOM    322  CA  ALA A  43       4.770  -1.788  -0.443  1.00 97.62           C  
ATOM    323  C   ALA A  43       3.559  -0.859  -0.508  1.00 97.62           C  
ATOM    324  CB  ALA A  43       5.402  -1.735   0.944  1.00 97.62           C  
ATOM    325  O   ALA A  43       3.686   0.309  -0.884  1.00 97.62           O  
ATOM    326  N   VAL A  44       2.406  -1.430  -0.182  1.00 98.19           N  
ATOM    327  CA  VAL A  44       1.169  -0.679   0.006  1.00 98.19           C  
ATOM    328  C   VAL A  44       0.703  -0.805   1.454  1.00 98.19           C  
ATOM    329  CB  VAL A  44       0.060  -1.164  -0.955  1.00 98.19           C  
ATOM    330  O   VAL A  44       0.628  -1.911   1.995  1.00 98.19           O  
ATOM    331  CG1 VAL A  44      -1.222  -0.358  -0.751  1.00 98.19           C  
ATOM    332  CG2 VAL A  44       0.531  -1.067  -2.404  1.00 98.19           C  
ATOM    333  N   THR A  45       0.378   0.359   2.066  1.00 98.69           N  
ATOM    334  CA  THR A  45      -0.047   0.368   3.461  1.00 98.69           C  
ATOM    335  C   THR A  45      -1.431   0.997   3.602  1.00 98.69           C  
ATOM    336  CB  THR A  45       0.957   1.129   4.348  1.00 98.69           C  
ATOM    337  O   THR A  45      -1.683   2.080   3.070  1.00 98.69           O  
ATOM    338  CG2 THR A  45       0.542   1.084   5.812  1.00 98.69           C  
ATOM    339  OG1 THR A  45       2.252   0.533   4.211  1.00 98.69           O  
ATOM    340  N   LEU A  46      -2.328   0.255   4.297  1.00 98.75           N  
ATOM    341  CA  LEU A  46      -3.674   0.730   4.602  1.00 98.75           C  
ATOM    342  C   LEU A  46      -3.826   1.009   6.094  1.00 98.75           C  
ATOM    343  CB  LEU A  46      -4.719  -0.295   4.152  1.00 98.75           C  
ATOM    344  O   LEU A  46      -3.539   0.143   6.926  1.00 98.75           O  
ATOM    345  CG  LEU A  46      -6.156  -0.042   4.609  1.00 98.75           C  
ATOM    346  CD1 LEU A  46      -6.699   1.229   3.967  1.00 98.75           C  
ATOM    347  CD2 LEU A  46      -7.043  -1.238   4.277  1.00 98.75           C  
ATOM    348  N   GLU A  47      -4.191   2.191   6.391  1.00 98.56           N  
ATOM    349  CA  GLU A  47      -4.586   2.561   7.746  1.00 98.56           C  
ATOM    350  C   GLU A  47      -6.098   2.764   7.844  1.00 98.56           C  
ATOM    351  CB  GLU A  47      -3.855   3.828   8.195  1.00 98.56           C  
ATOM    352  O   GLU A  47      -6.648   3.658   7.203  1.00 98.56           O  
ATOM    353  CG  GLU A  47      -2.342   3.682   8.234  1.00 98.56           C  
ATOM    354  CD  GLU A  47      -1.626   4.961   8.633  1.00 98.56           C  
ATOM    355  OE1 GLU A  47      -0.771   5.449   7.859  1.00 98.56           O  
ATOM    356  OE2 GLU A  47      -1.922   5.484   9.734  1.00 98.56           O  
ATOM    357  N   VAL A  48      -6.719   1.831   8.602  1.00 97.94           N  
ATOM    358  CA  VAL A  48      -8.164   1.882   8.758  1.00 97.94           C  
ATOM    359  C   VAL A  48      -8.570   1.203  10.070  1.00 97.94           C  
ATOM    360  CB  VAL A  48      -8.891   1.213   7.570  1.00 97.94           C  
ATOM    361  O   VAL A  48      -7.910   0.260  10.516  1.00 97.94           O  
ATOM    362  CG1 VAL A  48      -8.531  -0.269   7.480  1.00 97.94           C  
ATOM    363  CG2 VAL A  48     -10.406   1.395   7.695  1.00 97.94           C  
ATOM    364  N   TYR A  49      -9.578   1.710  10.727  1.00 96.44           N  
ATOM    365  CA  TYR A  49     -10.109   1.156  11.969  1.00 96.44           C  
ATOM    366  C   TYR A  49      -9.000   0.955  12.992  1.00 96.44           C  
ATOM    367  CB  TYR A  49     -10.820  -0.173  11.703  1.00 96.44           C  
ATOM    368  O   TYR A  49      -8.938  -0.083  13.656  1.00 96.44           O  
ATOM    369  CG  TYR A  49     -12.000  -0.054  10.766  1.00 96.44           C  
ATOM    370  CD1 TYR A  49     -13.070   0.788  11.055  1.00 96.44           C  
ATOM    371  CD2 TYR A  49     -12.047  -0.783   9.578  1.00 96.44           C  
ATOM    372  CE1 TYR A  49     -14.156   0.899  10.195  1.00 96.44           C  
ATOM    373  CE2 TYR A  49     -13.125  -0.680   8.711  1.00 96.44           C  
ATOM    374  OH  TYR A  49     -15.250   0.270   8.172  1.00 96.44           O  
ATOM    375  CZ  TYR A  49     -14.172   0.163   9.031  1.00 96.44           C  
ATOM    376  N   ASN A  50      -8.008   1.856  13.070  1.00 96.38           N  
ATOM    377  CA  ASN A  50      -6.879   1.777  14.000  1.00 96.38           C  
ATOM    378  C   ASN A  50      -6.004   0.562  13.711  1.00 96.38           C  
ATOM    379  CB  ASN A  50      -7.375   1.745  15.445  1.00 96.38           C  
ATOM    380  O   ASN A  50      -5.418  -0.017  14.625  1.00 96.38           O  
ATOM    381  CG  ASN A  50      -6.332   2.236  16.422  1.00 96.38           C  
ATOM    382  ND2 ASN A  50      -6.266   1.603  17.594  1.00 96.38           N  
ATOM    383  OD1 ASN A  50      -5.586   3.180  16.141  1.00 96.38           O  
ATOM    384  N   MET A  51      -6.125   0.088  12.555  1.00 97.56           N  
ATOM    385  CA  MET A  51      -5.305  -1.023  12.070  1.00 97.56           C  
ATOM    386  C   MET A  51      -4.367  -0.567  10.961  1.00 97.56           C  
ATOM    387  CB  MET A  51      -6.191  -2.166  11.570  1.00 97.56           C  
ATOM    388  O   MET A  51      -4.703   0.327  10.188  1.00 97.56           O  
ATOM    389  CG  MET A  51      -6.926  -2.902  12.680  1.00 97.56           C  
ATOM    390  SD  MET A  51      -7.730  -4.441  12.094  1.00 97.56           S  
ATOM    391  CE  MET A  51      -8.891  -3.750  10.875  1.00 97.56           C  
ATOM    392  N   THR A  52      -3.182  -1.126  10.977  1.00 98.56           N  
ATOM    393  CA  THR A  52      -2.236  -0.939   9.883  1.00 98.56           C  
ATOM    394  C   THR A  52      -2.047  -2.238   9.102  1.00 98.56           C  
ATOM    395  CB  THR A  52      -0.873  -0.446  10.398  1.00 98.56           C  
ATOM    396  O   THR A  52      -1.564  -3.232   9.648  1.00 98.56           O  
ATOM    397  CG2 THR A  52       0.093  -0.183   9.250  1.00 98.56           C  
ATOM    398  OG1 THR A  52      -1.060   0.768  11.141  1.00 98.56           O  
ATOM    399  N   ILE A  53      -2.449  -2.199   7.887  1.00 98.44           N  
ATOM    400  CA  ILE A  53      -2.342  -3.350   6.996  1.00 98.44           C  
ATOM    401  C   ILE A  53      -1.347  -3.045   5.875  1.00 98.44           C  
ATOM    402  CB  ILE A  53      -3.715  -3.736   6.402  1.00 98.44           C  
ATOM    403  O   ILE A  53      -1.503  -2.061   5.152  1.00 98.44           O  
ATOM    404  CG1 ILE A  53      -4.742  -3.943   7.523  1.00 98.44           C  
ATOM    405  CG2 ILE A  53      -3.594  -4.988   5.531  1.00 98.44           C  
ATOM    406  CD1 ILE A  53      -6.180  -4.035   7.035  1.00 98.44           C  
ATOM    407  N   SER A  54      -0.363  -3.852   5.742  1.00 98.44           N  
ATOM    408  CA  SER A  54       0.667  -3.596   4.742  1.00 98.44           C  
ATOM    409  C   SER A  54       0.863  -4.805   3.832  1.00 98.44           C  
ATOM    410  CB  SER A  54       1.992  -3.234   5.414  1.00 98.44           C  
ATOM    411  O   SER A  54       0.954  -5.938   4.305  1.00 98.44           O  
ATOM    412  OG  SER A  54       1.862  -2.043   6.172  1.00 98.44           O  
ATOM    413  N   LEU A  55       0.797  -4.520   2.553  1.00 97.94           N  
ATOM    414  CA  LEU A  55       1.151  -5.480   1.514  1.00 97.94           C  
ATOM    415  C   LEU A  55       2.512  -5.152   0.911  1.00 97.94           C  
ATOM    416  CB  LEU A  55       0.084  -5.500   0.416  1.00 97.94           C  
ATOM    417  O   LEU A  55       2.762  -4.012   0.513  1.00 97.94           O  
ATOM    418  CG  LEU A  55      -1.306  -5.988   0.829  1.00 97.94           C  
ATOM    419  CD1 LEU A  55      -2.057  -4.883   1.564  1.00 97.94           C  
ATOM    420  CD2 LEU A  55      -2.092  -6.457  -0.390  1.00 97.94           C  
ATOM    421  N   SER A  56       3.354  -6.152   0.955  1.00 96.75           N  
ATOM    422  CA  SER A  56       4.703  -5.906   0.464  1.00 96.75           C  
ATOM    423  C   SER A  56       5.168  -7.023  -0.465  1.00 96.75           C  
ATOM    424  CB  SER A  56       5.684  -5.766   1.631  1.00 96.75           C  
ATOM    425  O   SER A  56       4.773  -8.180  -0.297  1.00 96.75           O  
ATOM    426  OG  SER A  56       7.023  -5.789   1.171  1.00 96.75           O  
ATOM    427  N   LYS A  57       6.016  -6.648  -1.379  1.00 93.38           N  
ATOM    428  CA  LYS A  57       6.598  -7.621  -2.299  1.00 93.38           C  
ATOM    429  C   LYS A  57       7.473  -8.625  -1.557  1.00 93.38           C  
ATOM    430  CB  LYS A  57       7.418  -6.914  -3.381  1.00 93.38           C  
ATOM    431  O   LYS A  57       7.699  -9.742  -2.039  1.00 93.38           O  
ATOM    432  CG  LYS A  57       6.574  -6.277  -4.477  1.00 93.38           C  
ATOM    433  CD  LYS A  57       7.434  -5.832  -5.652  1.00 93.38           C  
ATOM    434  CE  LYS A  57       6.578  -5.355  -6.820  1.00 93.38           C  
ATOM    435  NZ  LYS A  57       7.418  -4.930  -7.984  1.00 93.38           N  
ATOM    436  N   SER A  58       7.988  -8.312  -0.445  1.00 94.62           N  
ATOM    437  CA  SER A  58       8.891  -9.156   0.330  1.00 94.62           C  
ATOM    438  C   SER A  58       8.148 -10.328   0.959  1.00 94.62           C  
ATOM    439  CB  SER A  58       9.586  -8.336   1.420  1.00 94.62           C  
ATOM    440  O   SER A  58       8.766 -11.320   1.360  1.00 94.62           O  
ATOM    441  OG  SER A  58       8.648  -7.879   2.379  1.00 94.62           O  
ATOM    442  N   ALA A  59       6.836 -10.266   1.017  1.00 95.19           N  
ATOM    443  CA  ALA A  59       6.023 -11.328   1.602  1.00 95.19           C  
ATOM    444  C   ALA A  59       4.855 -11.688   0.690  1.00 95.19           C  
ATOM    445  CB  ALA A  59       5.516 -10.914   2.979  1.00 95.19           C  
ATOM    446  O   ALA A  59       3.709 -11.336   0.972  1.00 95.19           O  
ATOM    447  N   PRO A  60       5.148 -12.391  -0.365  1.00 93.75           N  
ATOM    448  CA  PRO A  60       4.090 -12.734  -1.318  1.00 93.75           C  
ATOM    449  C   PRO A  60       2.982 -13.578  -0.691  1.00 93.75           C  
ATOM    450  CB  PRO A  60       4.832 -13.523  -2.398  1.00 93.75           C  
ATOM    451  O   PRO A  60       3.250 -14.406   0.182  1.00 93.75           O  
ATOM    452  CG  PRO A  60       6.273 -13.172  -2.213  1.00 93.75           C  
ATOM    453  CD  PRO A  60       6.496 -12.820  -0.771  1.00 93.75           C  
ATOM    454  N   ARG A  61       1.793 -13.312  -0.974  1.00 94.62           N  
ATOM    455  CA  ARG A  61       0.578 -14.023  -0.586  1.00 94.62           C  
ATOM    456  C   ARG A  61       0.276 -13.820   0.895  1.00 94.62           C  
ATOM    457  CB  ARG A  61       0.701 -15.516  -0.899  1.00 94.62           C  
ATOM    458  O   ARG A  61      -0.574 -14.508   1.460  1.00 94.62           O  
ATOM    459  CG  ARG A  61       0.841 -15.820  -2.381  1.00 94.62           C  
ATOM    460  CD  ARG A  61       0.711 -17.312  -2.660  1.00 94.62           C  
ATOM    461  NE  ARG A  61       1.866 -18.062  -2.168  1.00 94.62           N  
ATOM    462  NH1 ARG A  61       1.448 -19.953  -3.430  1.00 94.62           N  
ATOM    463  NH2 ARG A  61       3.264 -19.875  -2.031  1.00 94.62           N  
ATOM    464  CZ  ARG A  61       2.189 -19.297  -2.543  1.00 94.62           C  
ATOM    465  N   ARG A  62       1.014 -13.055   1.566  1.00 97.56           N  
ATOM    466  CA  ARG A  62       0.803 -12.688   2.963  1.00 97.56           C  
ATOM    467  C   ARG A  62       0.749 -11.172   3.129  1.00 97.56           C  
ATOM    468  CB  ARG A  62       1.908 -13.273   3.846  1.00 97.56           C  
ATOM    469  O   ARG A  62       1.247 -10.430   2.279  1.00 97.56           O  
ATOM    470  CG  ARG A  62       1.931 -14.789   3.879  1.00 97.56           C  
ATOM    471  CD  ARG A  62       3.039 -15.320   4.777  1.00 97.56           C  
ATOM    472  NE  ARG A  62       4.289 -15.500   4.043  1.00 97.56           N  
ATOM    473  NH1 ARG A  62       5.461 -16.359   5.840  1.00 97.56           N  
ATOM    474  NH2 ARG A  62       6.488 -16.109   3.805  1.00 97.56           N  
ATOM    475  CZ  ARG A  62       5.410 -15.992   4.562  1.00 97.56           C  
ATOM    476  N   ILE A  63       0.111 -10.852   4.242  1.00 98.25           N  
ATOM    477  CA  ILE A  63       0.100  -9.430   4.582  1.00 98.25           C  
ATOM    478  C   ILE A  63       0.517  -9.250   6.043  1.00 98.25           C  
ATOM    479  CB  ILE A  63      -1.291  -8.805   4.344  1.00 98.25           C  
ATOM    480  O   ILE A  63       0.546 -10.211   6.812  1.00 98.25           O  
ATOM    481  CG1 ILE A  63      -2.342  -9.469   5.234  1.00 98.25           C  
ATOM    482  CG2 ILE A  63      -1.682  -8.906   2.865  1.00 98.25           C  
ATOM    483  CD1 ILE A  63      -3.686  -8.758   5.250  1.00 98.25           C  
ATOM    484  N   GLU A  64       0.900  -8.031   6.375  1.00 98.25           N  
ATOM    485  CA  GLU A  64       1.152  -7.668   7.766  1.00 98.25           C  
ATOM    486  C   GLU A  64      -0.002  -6.852   8.336  1.00 98.25           C  
ATOM    487  CB  GLU A  64       2.461  -6.883   7.887  1.00 98.25           C  
ATOM    488  O   GLU A  64      -0.380  -5.820   7.781  1.00 98.25           O  
ATOM    489  CG  GLU A  64       3.709  -7.750   7.785  1.00 98.25           C  
ATOM    490  CD  GLU A  64       5.000  -6.969   7.988  1.00 98.25           C  
ATOM    491  OE1 GLU A  64       6.078  -7.594   8.070  1.00 98.25           O  
ATOM    492  OE2 GLU A  64       4.926  -5.723   8.062  1.00 98.25           O  
ATOM    493  N   VAL A  65      -0.600  -7.438   9.367  1.00 98.25           N  
ATOM    494  CA  VAL A  65      -1.645  -6.746  10.117  1.00 98.25           C  
ATOM    495  C   VAL A  65      -1.122  -6.371  11.508  1.00 98.25           C  
ATOM    496  CB  VAL A  65      -2.918  -7.613  10.250  1.00 98.25           C  
ATOM    497  O   VAL A  65      -0.855  -7.242  12.336  1.00 98.25           O  
ATOM    498  CG1 VAL A  65      -4.020  -6.848  10.977  1.00 98.25           C  
ATOM    499  CG2 VAL A  65      -3.396  -8.062   8.867  1.00 98.25           C  
ATOM    500  N   ASN A  66      -0.990  -5.047  11.664  1.00 97.88           N  
ATOM    501  CA  ASN A  66      -0.429  -4.555  12.914  1.00 97.88           C  
ATOM    502  C   ASN A  66       0.899  -5.234  13.242  1.00 97.88           C  
ATOM    503  CB  ASN A  66      -1.422  -4.754  14.062  1.00 97.88           C  
ATOM    504  O   ASN A  66       1.149  -5.598  14.391  1.00 97.88           O  
ATOM    505  CG  ASN A  66      -2.674  -3.916  13.906  1.00 97.88           C  
ATOM    506  ND2 ASN A  66      -3.793  -4.422  14.406  1.00 97.88           N  
ATOM    507  OD1 ASN A  66      -2.637  -2.824  13.328  1.00 97.88           O  
ATOM    508  N   GLY A  67       1.639  -5.516  12.195  1.00 96.75           N  
ATOM    509  CA  GLY A  67       2.988  -6.023  12.367  1.00 96.75           C  
ATOM    510  C   GLY A  67       3.064  -7.539  12.328  1.00 96.75           C  
ATOM    511  O   GLY A  67       4.152  -8.109  12.414  1.00 96.75           O  
ATOM    512  N   VAL A  68       1.980  -8.180  12.281  1.00 97.88           N  
ATOM    513  CA  VAL A  68       1.938  -9.641  12.289  1.00 97.88           C  
ATOM    514  C   VAL A  68       1.604 -10.156  10.891  1.00 97.88           C  
ATOM    515  CB  VAL A  68       0.909 -10.172  13.312  1.00 97.88           C  
ATOM    516  O   VAL A  68       0.617  -9.734  10.289  1.00 97.88           O  
ATOM    517  CG1 VAL A  68       0.844 -11.695  13.273  1.00 97.88           C  
ATOM    518  CG2 VAL A  68       1.256  -9.688  14.719  1.00 97.88           C  
ATOM    519  N   LEU A  69       2.350 -11.133  10.367  1.00 98.00           N  
ATOM    520  CA  LEU A  69       2.117 -11.719   9.055  1.00 98.00           C  
ATOM    521  C   LEU A  69       0.908 -12.648   9.078  1.00 98.00           C  
ATOM    522  CB  LEU A  69       3.355 -12.484   8.586  1.00 98.00           C  
ATOM    523  O   LEU A  69       0.799 -13.508   9.953  1.00 98.00           O  
ATOM    524  CG  LEU A  69       4.480 -11.648   7.977  1.00 98.00           C  
ATOM    525  CD1 LEU A  69       5.730 -12.500   7.777  1.00 98.00           C  
ATOM    526  CD2 LEU A  69       4.035 -11.031   6.656  1.00 98.00           C  
ATOM    527  N   VAL A  70       0.046 -12.430   8.172  1.00 97.88           N  
ATOM    528  CA  VAL A  70      -1.172 -13.227   8.055  1.00 97.88           C  
ATOM    529  C   VAL A  70      -1.362 -13.664   6.602  1.00 97.88           C  
ATOM    530  CB  VAL A  70      -2.412 -12.438   8.539  1.00 97.88           C  
ATOM    531  O   VAL A  70      -0.987 -12.953   5.672  1.00 97.88           O  
ATOM    532  CG1 VAL A  70      -3.662 -13.312   8.484  1.00 97.88           C  
ATOM    533  CG2 VAL A  70      -2.188 -11.906   9.953  1.00 97.88           C  
ATOM    534  N   TYR A  71      -2.055 -14.852   6.363  1.00 96.94           N  
ATOM    535  CA  TYR A  71      -2.312 -15.375   5.027  1.00 96.94           C  
ATOM    536  C   TYR A  71      -3.533 -14.711   4.406  1.00 96.94           C  
ATOM    537  CB  TYR A  71      -2.514 -16.891   5.074  1.00 96.94           C  
ATOM    538  O   TYR A  71      -4.496 -14.391   5.105  1.00 96.94           O  
ATOM    539  CG  TYR A  71      -1.237 -17.672   5.289  1.00 96.94           C  
ATOM    540  CD1 TYR A  71      -0.390 -17.969   4.223  1.00 96.94           C  
ATOM    541  CD2 TYR A  71      -0.875 -18.109   6.559  1.00 96.94           C  
ATOM    542  CE1 TYR A  71       0.787 -18.688   4.414  1.00 96.94           C  
ATOM    543  CE2 TYR A  71       0.299 -18.828   6.762  1.00 96.94           C  
ATOM    544  OH  TYR A  71       2.287 -19.812   5.883  1.00 96.94           O  
ATOM    545  CZ  TYR A  71       1.122 -19.109   5.684  1.00 96.94           C  
ATOM    546  N   LEU A  72      -3.350 -14.375   3.238  1.00 95.19           N  
ATOM    547  CA  LEU A  72      -4.500 -13.938   2.455  1.00 95.19           C  
ATOM    548  C   LEU A  72      -5.449 -15.102   2.186  1.00 95.19           C  
ATOM    549  CB  LEU A  72      -4.047 -13.320   1.131  1.00 95.19           C  
ATOM    550  O   LEU A  72      -5.016 -16.250   2.123  1.00 95.19           O  
ATOM    551  CG  LEU A  72      -3.312 -11.984   1.225  1.00 95.19           C  
ATOM    552  CD1 LEU A  72      -2.629 -11.656  -0.100  1.00 95.19           C  
ATOM    553  CD2 LEU A  72      -4.281 -10.867   1.619  1.00 95.19           C  
ATOM    554  N   PRO A  73      -6.879 -14.953   2.066  1.00 94.31           N  
ATOM    555  CA  PRO A  73      -7.543 -13.656   2.178  1.00 94.31           C  
ATOM    556  C   PRO A  73      -7.738 -13.211   3.627  1.00 94.31           C  
ATOM    557  CB  PRO A  73      -8.891 -13.883   1.495  1.00 94.31           C  
ATOM    558  O   PRO A  73      -7.848 -14.055   4.523  1.00 94.31           O  
ATOM    559  CG  PRO A  73      -9.180 -15.336   1.701  1.00 94.31           C  
ATOM    560  CD  PRO A  73      -7.879 -16.078   1.725  1.00 94.31           C  
ATOM    561  N   PHE A  74      -7.633 -11.977   3.850  1.00 92.25           N  
ATOM    562  CA  PHE A  74      -7.883 -11.328   5.133  1.00 92.25           C  
ATOM    563  C   PHE A  74      -9.172 -10.523   5.098  1.00 92.25           C  
ATOM    564  CB  PHE A  74      -6.707 -10.422   5.516  1.00 92.25           C  
ATOM    565  O   PHE A  74      -9.367  -9.695   4.207  1.00 92.25           O  
ATOM    566  CG  PHE A  74      -6.859  -9.773   6.863  1.00 92.25           C  
ATOM    567  CD1 PHE A  74      -7.117  -8.406   6.969  1.00 92.25           C  
ATOM    568  CD2 PHE A  74      -6.738 -10.523   8.023  1.00 92.25           C  
ATOM    569  CE1 PHE A  74      -7.258  -7.805   8.219  1.00 92.25           C  
ATOM    570  CE2 PHE A  74      -6.875  -9.922   9.273  1.00 92.25           C  
ATOM    571  CZ  PHE A  74      -7.133  -8.562   9.367  1.00 92.25           C  
ATOM    572  N   SER A  75     -10.109 -10.844   6.117  1.00 88.19           N  
ATOM    573  CA  SER A  75     -11.414 -10.188   6.152  1.00 88.19           C  
ATOM    574  C   SER A  75     -11.656  -9.508   7.500  1.00 88.19           C  
ATOM    575  CB  SER A  75     -12.523 -11.188   5.867  1.00 88.19           C  
ATOM    576  O   SER A  75     -11.125  -9.953   8.523  1.00 88.19           O  
ATOM    577  OG  SER A  75     -12.422 -12.312   6.727  1.00 88.19           O  
TER     578      SER A  75                                                      
ENDMDL                                                                          
END                                                                             
