# Supplementary material for: Computational Modeling of Low-Abundance Proteins in Venom Gland Transcriptomes: Bothrops asper and Bothrops jararaca
Source: Toxins (Basel). 2025 May 22;17(6):262. doi: 10.3390/toxins17060262 (PMC12197698; doi:10.3390/toxins17060262)
Supplement: Supplementary file 1 [file toxins-17-00262-s001.zip › Supplementary Material 1/File S2 Apolipophorin/Apolipophorin-B_jararaca_model1_AF.pdb]

MODEL     1                                                                     
ATOM      1  N   ARG A   1      -5.145  -6.699  -9.492  1.00 84.00           N  
ATOM      2  CA  ARG A   1      -4.551  -6.062 -10.664  1.00 84.00           C  
ATOM      3  C   ARG A   1      -3.631  -4.918 -10.258  1.00 84.00           C  
ATOM      4  CB  ARG A   1      -5.645  -5.551 -11.609  1.00 84.00           C  
ATOM      5  O   ARG A   1      -4.012  -4.062  -9.453  1.00 84.00           O  
ATOM      6  CG  ARG A   1      -5.109  -4.922 -12.883  1.00 84.00           C  
ATOM      7  CD  ARG A   1      -6.188  -4.809 -13.953  1.00 84.00           C  
ATOM      8  NE  ARG A   1      -5.688  -4.148 -15.156  1.00 84.00           N  
ATOM      9  NH1 ARG A   1      -7.746  -4.035 -16.203  1.00 84.00           N  
ATOM     10  NH2 ARG A   1      -5.879  -3.201 -17.234  1.00 84.00           N  
ATOM     11  CZ  ARG A   1      -6.438  -3.797 -16.188  1.00 84.00           C  
ATOM     12  N   SER A   2      -2.305  -4.770 -10.758  1.00 87.19           N  
ATOM     13  CA  SER A   2      -1.295  -3.766 -10.438  1.00 87.19           C  
ATOM     14  C   SER A   2      -1.422  -2.547 -11.352  1.00 87.19           C  
ATOM     15  CB  SER A   2       0.110  -4.359 -10.562  1.00 87.19           C  
ATOM     16  O   SER A   2      -1.823  -2.670 -12.508  1.00 87.19           O  
ATOM     17  OG  SER A   2       0.265  -5.469  -9.695  1.00 87.19           O  
ATOM     18  N   PHE A   3      -1.180  -1.352 -10.820  1.00 87.62           N  
ATOM     19  CA  PHE A   3      -1.206  -0.121 -11.602  1.00 87.62           C  
ATOM     20  C   PHE A   3      -0.255   0.914 -11.008  1.00 87.62           C  
ATOM     21  CB  PHE A   3      -2.627   0.448 -11.664  1.00 87.62           C  
ATOM     22  O   PHE A   3       0.111   0.832  -9.836  1.00 87.62           O  
ATOM     23  CG  PHE A   3      -3.229   0.730 -10.312  1.00 87.62           C  
ATOM     24  CD1 PHE A   3      -3.926  -0.256  -9.625  1.00 87.62           C  
ATOM     25  CD2 PHE A   3      -3.094   1.983  -9.727  1.00 87.62           C  
ATOM     26  CE1 PHE A   3      -4.484   0.003  -8.375  1.00 87.62           C  
ATOM     27  CE2 PHE A   3      -3.648   2.250  -8.477  1.00 87.62           C  
ATOM     28  CZ  PHE A   3      -4.344   1.258  -7.805  1.00 87.62           C  
ATOM     29  N   ASP A   4       0.166   1.909 -11.867  1.00 84.25           N  
ATOM     30  CA  ASP A   4       0.986   3.041 -11.445  1.00 84.25           C  
ATOM     31  C   ASP A   4       0.141   4.305 -11.289  1.00 84.25           C  
ATOM     32  CB  ASP A   4       2.119   3.283 -12.445  1.00 84.25           C  
ATOM     33  O   ASP A   4      -0.605   4.672 -12.195  1.00 84.25           O  
ATOM     34  CG  ASP A   4       3.139   2.160 -12.469  1.00 84.25           C  
ATOM     35  OD1 ASP A   4       3.447   1.592 -11.398  1.00 84.25           O  
ATOM     36  OD2 ASP A   4       3.643   1.842 -13.570  1.00 84.25           O  
ATOM     37  N   PHE A   5       0.243   4.789 -10.125  1.00 85.94           N  
ATOM     38  CA  PHE A   5      -0.508   6.004  -9.820  1.00 85.94           C  
ATOM     39  C   PHE A   5       0.369   7.020  -9.102  1.00 85.94           C  
ATOM     40  CB  PHE A   5      -1.742   5.680  -8.977  1.00 85.94           C  
ATOM     41  O   PHE A   5       1.043   6.684  -8.125  1.00 85.94           O  
ATOM     42  CG  PHE A   5      -2.553   6.891  -8.602  1.00 85.94           C  
ATOM     43  CD1 PHE A   5      -2.736   7.230  -7.262  1.00 85.94           C  
ATOM     44  CD2 PHE A   5      -3.133   7.688  -9.578  1.00 85.94           C  
ATOM     45  CE1 PHE A   5      -3.486   8.352  -6.910  1.00 85.94           C  
ATOM     46  CE2 PHE A   5      -3.885   8.805  -9.234  1.00 85.94           C  
ATOM     47  CZ  PHE A   5      -4.062   9.133  -7.898  1.00 85.94           C  
ATOM     48  N   HIS A   6       0.347   8.281  -9.469  1.00 86.56           N  
ATOM     49  CA  HIS A   6       1.291   9.281  -8.992  1.00 86.56           C  
ATOM     50  C   HIS A   6       0.575  10.398  -8.234  1.00 86.56           C  
ATOM     51  CB  HIS A   6       2.088   9.867 -10.164  1.00 86.56           C  
ATOM     52  O   HIS A   6       1.052  11.539  -8.203  1.00 86.56           O  
ATOM     53  CG  HIS A   6       2.844   8.844 -10.945  1.00 86.56           C  
ATOM     54  CD2 HIS A   6       2.625   8.328 -12.180  1.00 86.56           C  
ATOM     55  ND1 HIS A   6       3.979   8.227 -10.461  1.00 86.56           N  
ATOM     56  CE1 HIS A   6       4.426   7.375 -11.367  1.00 86.56           C  
ATOM     57  NE2 HIS A   6       3.623   7.418 -12.414  1.00 86.56           N  
ATOM     58  N   GLY A   7      -0.529  10.180  -7.703  1.00 89.88           N  
ATOM     59  CA  GLY A   7      -1.252  11.148  -6.898  1.00 89.88           C  
ATOM     60  C   GLY A   7      -0.660  11.336  -5.512  1.00 89.88           C  
ATOM     61  O   GLY A   7      -0.076  10.406  -4.953  1.00 89.88           O  
ATOM     62  N   SER A   8      -0.753  12.578  -4.953  1.00 91.62           N  
ATOM     63  CA  SER A   8      -0.138  12.891  -3.668  1.00 91.62           C  
ATOM     64  C   SER A   8      -1.191  13.234  -2.621  1.00 91.62           C  
ATOM     65  CB  SER A   8       0.850  14.047  -3.814  1.00 91.62           C  
ATOM     66  O   SER A   8      -0.919  14.000  -1.688  1.00 91.62           O  
ATOM     67  OG  SER A   8       0.205  15.195  -4.336  1.00 91.62           O  
ATOM     68  N   CYS A   9      -2.414  12.695  -2.795  1.00 93.25           N  
ATOM     69  CA  CYS A   9      -3.506  12.969  -1.866  1.00 93.25           C  
ATOM     70  C   CYS A   9      -3.748  11.773  -0.945  1.00 93.25           C  
ATOM     71  CB  CYS A   9      -4.785  13.305  -2.629  1.00 93.25           C  
ATOM     72  O   CYS A   9      -2.941  10.844  -0.899  1.00 93.25           O  
ATOM     73  SG  CYS A   9      -4.621  14.719  -3.740  1.00 93.25           S  
ATOM     74  N   THR A  10      -4.801  11.938  -0.251  1.00 95.12           N  
ATOM     75  CA  THR A  10      -5.293  10.812   0.539  1.00 95.12           C  
ATOM     76  C   THR A  10      -6.344  10.023  -0.236  1.00 95.12           C  
ATOM     77  CB  THR A  10      -5.887  11.289   1.877  1.00 95.12           C  
ATOM     78  O   THR A  10      -7.262  10.609  -0.815  1.00 95.12           O  
ATOM     79  CG2 THR A  10      -6.344  10.109   2.727  1.00 95.12           C  
ATOM     80  OG1 THR A  10      -4.891  12.023   2.600  1.00 95.12           O  
ATOM     81  N   TYR A  11      -6.125   8.711  -0.220  1.00 96.38           N  
ATOM     82  CA  TYR A  11      -6.992   7.859  -1.031  1.00 96.38           C  
ATOM     83  C   TYR A  11      -7.559   6.711  -0.206  1.00 96.38           C  
ATOM     84  CB  TYR A  11      -6.230   7.309  -2.240  1.00 96.38           C  
ATOM     85  O   TYR A  11      -6.934   6.262   0.757  1.00 96.38           O  
ATOM     86  CG  TYR A  11      -5.590   8.375  -3.092  1.00 96.38           C  
ATOM     87  CD1 TYR A  11      -6.316   9.031  -4.086  1.00 96.38           C  
ATOM     88  CD2 TYR A  11      -4.258   8.734  -2.908  1.00 96.38           C  
ATOM     89  CE1 TYR A  11      -5.730  10.016  -4.875  1.00 96.38           C  
ATOM     90  CE2 TYR A  11      -3.662   9.719  -3.691  1.00 96.38           C  
ATOM     91  OH  TYR A  11      -3.820  11.328  -5.449  1.00 96.38           O  
ATOM     92  CZ  TYR A  11      -4.406  10.352  -4.668  1.00 96.38           C  
ATOM     93  N   ILE A  12      -8.734   6.328  -0.615  1.00 97.75           N  
ATOM     94  CA  ILE A  12      -9.320   5.117  -0.041  1.00 97.75           C  
ATOM     95  C   ILE A  12      -8.672   3.885  -0.663  1.00 97.75           C  
ATOM     96  CB  ILE A  12     -10.852   5.078  -0.247  1.00 97.75           C  
ATOM     97  O   ILE A  12      -8.891   3.588  -1.840  1.00 97.75           O  
ATOM     98  CG1 ILE A  12     -11.500   6.332   0.346  1.00 97.75           C  
ATOM     99  CG2 ILE A  12     -11.445   3.809   0.369  1.00 97.75           C  
ATOM    100  CD1 ILE A  12     -12.969   6.500  -0.018  1.00 97.75           C  
ATOM    101  N   LEU A  13      -7.867   3.213   0.162  1.00 97.56           N  
ATOM    102  CA  LEU A  13      -7.293   1.964  -0.325  1.00 97.56           C  
ATOM    103  C   LEU A  13      -8.312   0.835  -0.272  1.00 97.56           C  
ATOM    104  CB  LEU A  13      -6.055   1.587   0.498  1.00 97.56           C  
ATOM    105  O   LEU A  13      -8.477   0.094  -1.244  1.00 97.56           O  
ATOM    106  CG  LEU A  13      -5.332   0.304   0.086  1.00 97.56           C  
ATOM    107  CD1 LEU A  13      -4.859   0.402  -1.360  1.00 97.56           C  
ATOM    108  CD2 LEU A  13      -4.160   0.029   1.020  1.00 97.56           C  
ATOM    109  N   ALA A  14      -8.992   0.729   0.774  1.00 98.06           N  
ATOM    110  CA  ALA A  14     -10.047  -0.263   0.963  1.00 98.06           C  
ATOM    111  C   ALA A  14     -11.055   0.201   2.010  1.00 98.06           C  
ATOM    112  CB  ALA A  14      -9.445  -1.607   1.368  1.00 98.06           C  
ATOM    113  O   ALA A  14     -10.680   0.725   3.059  1.00 98.06           O  
ATOM    114  N   LYS A  15     -12.305  -0.011   1.653  1.00 97.75           N  
ATOM    115  CA  LYS A  15     -13.414   0.333   2.535  1.00 97.75           C  
ATOM    116  C   LYS A  15     -14.609  -0.585   2.297  1.00 97.75           C  
ATOM    117  CB  LYS A  15     -13.828   1.792   2.338  1.00 97.75           C  
ATOM    118  O   LYS A  15     -14.898  -0.953   1.156  1.00 97.75           O  
ATOM    119  CG  LYS A  15     -15.031   2.215   3.170  1.00 97.75           C  
ATOM    120  CD  LYS A  15     -15.453   3.646   2.861  1.00 97.75           C  
ATOM    121  CE  LYS A  15     -16.688   4.051   3.648  1.00 97.75           C  
ATOM    122  NZ  LYS A  15     -17.094   5.461   3.367  1.00 97.75           N  
ATOM    123  N   VAL A  16     -15.227  -0.960   3.412  1.00 97.38           N  
ATOM    124  CA  VAL A  16     -16.453  -1.729   3.266  1.00 97.38           C  
ATOM    125  C   VAL A  16     -17.578  -0.820   2.762  1.00 97.38           C  
ATOM    126  CB  VAL A  16     -16.875  -2.395   4.598  1.00 97.38           C  
ATOM    127  O   VAL A  16     -17.922   0.168   3.414  1.00 97.38           O  
ATOM    128  CG1 VAL A  16     -18.172  -3.184   4.426  1.00 97.38           C  
ATOM    129  CG2 VAL A  16     -15.758  -3.303   5.109  1.00 97.38           C  
ATOM    130  N   CYS A  17     -18.219  -1.123   1.604  1.00 95.94           N  
ATOM    131  CA  CYS A  17     -19.266  -0.310   0.998  1.00 95.94           C  
ATOM    132  C   CYS A  17     -20.594  -1.049   1.001  1.00 95.94           C  
ATOM    133  CB  CYS A  17     -18.891   0.071  -0.433  1.00 95.94           C  
ATOM    134  O   CYS A  17     -21.609  -0.511   0.550  1.00 95.94           O  
ATOM    135  SG  CYS A  17     -17.438   1.151  -0.541  1.00 95.94           S  
ATOM    136  N   SER A  18     -20.641  -2.211   1.548  1.00 94.19           N  
ATOM    137  CA  SER A  18     -21.844  -3.031   1.659  1.00 94.19           C  
ATOM    138  C   SER A  18     -22.672  -2.639   2.877  1.00 94.19           C  
ATOM    139  CB  SER A  18     -21.469  -4.512   1.739  1.00 94.19           C  
ATOM    140  O   SER A  18     -22.125  -2.156   3.875  1.00 94.19           O  
ATOM    141  OG  SER A  18     -22.625  -5.305   1.971  1.00 94.19           O  
ATOM    142  N   LYS A  19     -23.938  -2.789   2.750  1.00 92.75           N  
ATOM    143  CA  LYS A  19     -24.844  -2.523   3.861  1.00 92.75           C  
ATOM    144  C   LYS A  19     -25.156  -3.801   4.641  1.00 92.75           C  
ATOM    145  CB  LYS A  19     -26.141  -1.895   3.355  1.00 92.75           C  
ATOM    146  O   LYS A  19     -26.047  -3.820   5.480  1.00 92.75           O  
ATOM    147  CG  LYS A  19     -25.969  -0.513   2.744  1.00 92.75           C  
ATOM    148  CD  LYS A  19     -27.297   0.084   2.312  1.00 92.75           C  
ATOM    149  CE  LYS A  19     -27.125   1.458   1.683  1.00 92.75           C  
ATOM    150  NZ  LYS A  19     -28.422   2.031   1.222  1.00 92.75           N  
ATOM    151  N   ASP A  20     -24.422  -4.824   4.355  1.00 94.38           N  
ATOM    152  CA  ASP A  20     -24.609  -6.094   5.051  1.00 94.38           C  
ATOM    153  C   ASP A  20     -24.266  -5.961   6.531  1.00 94.38           C  
ATOM    154  CB  ASP A  20     -23.750  -7.184   4.406  1.00 94.38           C  
ATOM    155  O   ASP A  20     -23.109  -5.691   6.887  1.00 94.38           O  
ATOM    156  CG  ASP A  20     -24.031  -8.570   4.969  1.00 94.38           C  
ATOM    157  OD1 ASP A  20     -24.547  -8.672   6.098  1.00 94.38           O  
ATOM    158  OD2 ASP A  20     -23.719  -9.562   4.273  1.00 94.38           O  
ATOM    159  N   PRO A  21     -25.234  -6.164   7.449  1.00 92.25           N  
ATOM    160  CA  PRO A  21     -25.031  -5.969   8.883  1.00 92.25           C  
ATOM    161  C   PRO A  21     -24.094  -7.004   9.492  1.00 92.25           C  
ATOM    162  CB  PRO A  21     -26.453  -6.105   9.461  1.00 92.25           C  
ATOM    163  O   PRO A  21     -23.594  -6.809  10.602  1.00 92.25           O  
ATOM    164  CG  PRO A  21     -27.188  -6.938   8.469  1.00 92.25           C  
ATOM    165  CD  PRO A  21     -26.656  -6.633   7.098  1.00 92.25           C  
ATOM    166  N   HIS A  22     -23.797  -8.039   8.773  1.00 92.75           N  
ATOM    167  CA  HIS A  22     -22.938  -9.102   9.289  1.00 92.75           C  
ATOM    168  C   HIS A  22     -21.469  -8.781   9.062  1.00 92.75           C  
ATOM    169  CB  HIS A  22     -23.297 -10.438   8.641  1.00 92.75           C  
ATOM    170  O   HIS A  22     -20.594  -9.469   9.586  1.00 92.75           O  
ATOM    171  CG  HIS A  22     -24.688 -10.898   8.930  1.00 92.75           C  
ATOM    172  CD2 HIS A  22     -25.781 -11.000   8.133  1.00 92.75           C  
ATOM    173  ND1 HIS A  22     -25.094 -11.320  10.180  1.00 92.75           N  
ATOM    174  CE1 HIS A  22     -26.359 -11.656  10.141  1.00 92.75           C  
ATOM    175  NE2 HIS A  22     -26.812 -11.477   8.906  1.00 92.75           N  
ATOM    176  N   LEU A  23     -21.281  -7.730   8.219  1.00 95.50           N  
ATOM    177  CA  LEU A  23     -19.891  -7.344   7.945  1.00 95.50           C  
ATOM    178  C   LEU A  23     -19.453  -6.199   8.852  1.00 95.50           C  
ATOM    179  CB  LEU A  23     -19.734  -6.941   6.480  1.00 95.50           C  
ATOM    180  O   LEU A  23     -20.188  -5.215   9.016  1.00 95.50           O  
ATOM    181  CG  LEU A  23     -19.969  -8.039   5.441  1.00 95.50           C  
ATOM    182  CD1 LEU A  23     -19.828  -7.477   4.031  1.00 95.50           C  
ATOM    183  CD2 LEU A  23     -18.984  -9.188   5.660  1.00 95.50           C  
ATOM    184  N   VAL A  24     -18.328  -6.359   9.453  1.00 95.75           N  
ATOM    185  CA  VAL A  24     -17.750  -5.289  10.266  1.00 95.75           C  
ATOM    186  C   VAL A  24     -17.234  -4.180   9.359  1.00 95.75           C  
ATOM    187  CB  VAL A  24     -16.625  -5.809  11.180  1.00 95.75           C  
ATOM    188  O   VAL A  24     -16.484  -4.441   8.406  1.00 95.75           O  
ATOM    189  CG1 VAL A  24     -16.000  -4.664  11.984  1.00 95.75           C  
ATOM    190  CG2 VAL A  24     -17.156  -6.895  12.117  1.00 95.75           C  
ATOM    191  N   GLN A  25     -17.594  -2.979   9.703  1.00 96.38           N  
ATOM    192  CA  GLN A  25     -17.188  -1.831   8.906  1.00 96.38           C  
ATOM    193  C   GLN A  25     -15.742  -1.431   9.211  1.00 96.38           C  
ATOM    194  CB  GLN A  25     -18.125  -0.646   9.141  1.00 96.38           C  
ATOM    195  O   GLN A  25     -15.312  -1.477  10.359  1.00 96.38           O  
ATOM    196  CG  GLN A  25     -19.562  -0.905   8.719  1.00 96.38           C  
ATOM    197  CD  GLN A  25     -19.703  -1.168   7.230  1.00 96.38           C  
ATOM    198  NE2 GLN A  25     -20.625  -2.045   6.867  1.00 96.38           N  
ATOM    199  OE1 GLN A  25     -18.969  -0.588   6.414  1.00 96.38           O  
ATOM    200  N   PHE A  26     -14.914  -1.214   8.125  1.00 97.69           N  
ATOM    201  CA  PHE A  26     -13.570  -0.658   8.281  1.00 97.69           C  
ATOM    202  C   PHE A  26     -13.195   0.181   7.062  1.00 97.69           C  
ATOM    203  CB  PHE A  26     -12.547  -1.774   8.484  1.00 97.69           C  
ATOM    204  O   PHE A  26     -13.820   0.075   6.008  1.00 97.69           O  
ATOM    205  CG  PHE A  26     -12.281  -2.596   7.254  1.00 97.69           C  
ATOM    206  CD1 PHE A  26     -12.992  -3.764   7.012  1.00 97.69           C  
ATOM    207  CD2 PHE A  26     -11.320  -2.197   6.332  1.00 97.69           C  
ATOM    208  CE1 PHE A  26     -12.750  -4.527   5.871  1.00 97.69           C  
ATOM    209  CE2 PHE A  26     -11.070  -2.953   5.191  1.00 97.69           C  
ATOM    210  CZ  PHE A  26     -11.789  -4.117   4.961  1.00 97.69           C  
ATOM    211  N   SER A  27     -12.195   1.015   7.266  1.00 98.25           N  
ATOM    212  CA  SER A  27     -11.609   1.773   6.164  1.00 98.25           C  
ATOM    213  C   SER A  27     -10.094   1.904   6.328  1.00 98.25           C  
ATOM    214  CB  SER A  27     -12.242   3.162   6.074  1.00 98.25           C  
ATOM    215  O   SER A  27      -9.602   2.055   7.449  1.00 98.25           O  
ATOM    216  OG  SER A  27     -11.859   3.961   7.184  1.00 98.25           O  
ATOM    217  N   VAL A  28      -9.430   1.749   5.230  1.00 98.62           N  
ATOM    218  CA  VAL A  28      -7.988   1.941   5.164  1.00 98.62           C  
ATOM    219  C   VAL A  28      -7.656   3.025   4.141  1.00 98.62           C  
ATOM    220  CB  VAL A  28      -7.258   0.629   4.805  1.00 98.62           C  
ATOM    221  O   VAL A  28      -7.918   2.861   2.945  1.00 98.62           O  
ATOM    222  CG1 VAL A  28      -5.742   0.839   4.797  1.00 98.62           C  
ATOM    223  CG2 VAL A  28      -7.641  -0.480   5.785  1.00 98.62           C  
ATOM    224  N   LEU A  29      -7.074   4.051   4.633  1.00 98.31           N  
ATOM    225  CA  LEU A  29      -6.664   5.156   3.777  1.00 98.31           C  
ATOM    226  C   LEU A  29      -5.141   5.234   3.682  1.00 98.31           C  
ATOM    227  CB  LEU A  29      -7.223   6.480   4.309  1.00 98.31           C  
ATOM    228  O   LEU A  29      -4.438   4.875   4.625  1.00 98.31           O  
ATOM    229  CG  LEU A  29      -8.727   6.520   4.578  1.00 98.31           C  
ATOM    230  CD1 LEU A  29      -9.125   7.883   5.137  1.00 98.31           C  
ATOM    231  CD2 LEU A  29      -9.508   6.207   3.309  1.00 98.31           C  
ATOM    232  N   VAL A  30      -4.703   5.613   2.525  1.00 97.06           N  
ATOM    233  CA  VAL A  30      -3.281   5.875   2.344  1.00 97.06           C  
ATOM    234  C   VAL A  30      -3.074   7.332   1.931  1.00 97.06           C  
ATOM    235  CB  VAL A  30      -2.658   4.930   1.294  1.00 97.06           C  
ATOM    236  O   VAL A  30      -3.736   7.824   1.014  1.00 97.06           O  
ATOM    237  CG1 VAL A  30      -2.686   3.484   1.786  1.00 97.06           C  
ATOM    238  CG2 VAL A  30      -3.391   5.059  -0.041  1.00 97.06           C  
ATOM    239  N   GLU A  31      -2.291   7.945   2.736  1.00 95.25           N  
ATOM    240  CA  GLU A  31      -1.877   9.297   2.377  1.00 95.25           C  
ATOM    241  C   GLU A  31      -0.531   9.289   1.657  1.00 95.25           C  
ATOM    242  CB  GLU A  31      -1.804  10.188   3.619  1.00 95.25           C  
ATOM    243  O   GLU A  31       0.490   8.930   2.244  1.00 95.25           O  
ATOM    244  CG  GLU A  31      -1.527  11.648   3.312  1.00 95.25           C  
ATOM    245  CD  GLU A  31      -1.421  12.516   4.559  1.00 95.25           C  
ATOM    246  OE1 GLU A  31      -0.312  13.008   4.863  1.00 95.25           O  
ATOM    247  OE2 GLU A  31      -2.455  12.695   5.238  1.00 95.25           O  
ATOM    248  N   ASN A  32      -0.679   9.773   0.389  1.00 93.31           N  
ATOM    249  CA  ASN A  32       0.532   9.836  -0.422  1.00 93.31           C  
ATOM    250  C   ASN A  32       1.143  11.234  -0.411  1.00 93.31           C  
ATOM    251  CB  ASN A  32       0.240   9.391  -1.857  1.00 93.31           C  
ATOM    252  O   ASN A  32       0.436  12.219  -0.203  1.00 93.31           O  
ATOM    253  CG  ASN A  32      -0.133   7.926  -1.954  1.00 93.31           C  
ATOM    254  ND2 ASN A  32      -0.541   7.496  -3.141  1.00 93.31           N  
ATOM    255  OD1 ASN A  32      -0.056   7.188  -0.969  1.00 93.31           O  
ATOM    256  N   GLU A  33       2.404  11.281  -0.453  1.00 88.88           N  
ATOM    257  CA  GLU A  33       3.135  12.547  -0.572  1.00 88.88           C  
ATOM    258  C   GLU A  33       4.125  12.500  -1.730  1.00 88.88           C  
ATOM    259  CB  GLU A  33       3.865  12.867   0.734  1.00 88.88           C  
ATOM    260  O   GLU A  33       4.598  11.422  -2.109  1.00 88.88           O  
ATOM    261  CG  GLU A  33       5.051  11.953   1.016  1.00 88.88           C  
ATOM    262  CD  GLU A  33       5.809  12.328   2.279  1.00 88.88           C  
ATOM    263  OE1 GLU A  33       6.785  11.633   2.633  1.00 88.88           O  
ATOM    264  OE2 GLU A  33       5.422  13.328   2.924  1.00 88.88           O  
ATOM    265  N   LYS A  34       4.336  13.672  -2.229  1.00 85.19           N  
ATOM    266  CA  LYS A  34       5.332  13.758  -3.295  1.00 85.19           C  
ATOM    267  C   LYS A  34       6.746  13.789  -2.723  1.00 85.19           C  
ATOM    268  CB  LYS A  34       5.086  15.000  -4.156  1.00 85.19           C  
ATOM    269  O   LYS A  34       7.070  14.656  -1.905  1.00 85.19           O  
ATOM    270  CG  LYS A  34       3.918  14.859  -5.121  1.00 85.19           C  
ATOM    271  CD  LYS A  34       3.850  16.031  -6.086  1.00 85.19           C  
ATOM    272  CE  LYS A  34       2.676  15.906  -7.047  1.00 85.19           C  
ATOM    273  NZ  LYS A  34       2.602  17.062  -7.992  1.00 85.19           N  
ATOM    274  N   LEU A  35       7.461  12.742  -2.955  1.00 77.88           N  
ATOM    275  CA  LEU A  35       8.852  12.797  -2.529  1.00 77.88           C  
ATOM    276  C   LEU A  35       9.688  13.609  -3.514  1.00 77.88           C  
ATOM    277  CB  LEU A  35       9.430  11.391  -2.395  1.00 77.88           C  
ATOM    278  O   LEU A  35      10.562  14.375  -3.105  1.00 77.88           O  
ATOM    279  CG  LEU A  35       8.820  10.508  -1.300  1.00 77.88           C  
ATOM    280  CD1 LEU A  35       9.492   9.133  -1.294  1.00 77.88           C  
ATOM    281  CD2 LEU A  35       8.961  11.180   0.062  1.00 77.88           C  
ATOM    282  N   GLU A  36       9.359  13.445  -4.777  1.00 70.69           N  
ATOM    283  CA  GLU A  36       9.891  14.195  -5.910  1.00 70.69           C  
ATOM    284  C   GLU A  36       8.773  14.570  -6.891  1.00 70.69           C  
ATOM    285  CB  GLU A  36      10.977  13.398  -6.629  1.00 70.69           C  
ATOM    286  O   GLU A  36       7.605  14.273  -6.645  1.00 70.69           O  
ATOM    287  CG  GLU A  36      12.156  13.031  -5.742  1.00 70.69           C  
ATOM    288  CD  GLU A  36      13.016  14.219  -5.359  1.00 70.69           C  
ATOM    289  OE1 GLU A  36      13.750  14.141  -4.344  1.00 70.69           O  
ATOM    290  OE2 GLU A  36      12.961  15.242  -6.074  1.00 70.69           O  
ATOM    291  N   ARG A  37       9.078  15.352  -7.969  1.00 67.50           N  
ATOM    292  CA  ARG A  37       8.062  15.789  -8.922  1.00 67.50           C  
ATOM    293  C   ARG A  37       7.324  14.602  -9.516  1.00 67.50           C  
ATOM    294  CB  ARG A  37       8.695  16.625 -10.039  1.00 67.50           C  
ATOM    295  O   ARG A  37       6.113  14.664  -9.742  1.00 67.50           O  
ATOM    296  CG  ARG A  37       7.691  17.422 -10.859  1.00 67.50           C  
ATOM    297  CD  ARG A  37       8.375  18.328 -11.859  1.00 67.50           C  
ATOM    298  NE  ARG A  37       7.414  18.984 -12.742  1.00 67.50           N  
ATOM    299  NH1 ARG A  37       9.008  19.984 -14.086  1.00 67.50           N  
ATOM    300  NH2 ARG A  37       6.777  20.297 -14.523  1.00 67.50           N  
ATOM    301  CZ  ARG A  37       7.734  19.750 -13.781  1.00 67.50           C  
ATOM    302  N   TRP A  38       7.836  13.414  -9.508  1.00 69.56           N  
ATOM    303  CA  TRP A  38       7.297  12.312 -10.305  1.00 69.56           C  
ATOM    304  C   TRP A  38       6.934  11.125  -9.422  1.00 69.56           C  
ATOM    305  CB  TRP A  38       8.297  11.883 -11.375  1.00 69.56           C  
ATOM    306  O   TRP A  38       6.301  10.172  -9.883  1.00 69.56           O  
ATOM    307  CG  TRP A  38       9.672  11.602 -10.852  1.00 69.56           C  
ATOM    308  CD1 TRP A  38      10.742  12.453 -10.844  1.00 69.56           C  
ATOM    309  CD2 TRP A  38      10.125  10.383 -10.258  1.00 69.56           C  
ATOM    310  CE2 TRP A  38      11.484  10.562  -9.914  1.00 69.56           C  
ATOM    311  CE3 TRP A  38       9.516   9.148  -9.984  1.00 69.56           C  
ATOM    312  NE1 TRP A  38      11.836  11.836 -10.281  1.00 69.56           N  
ATOM    313  CH2 TRP A  38      11.617   8.359  -9.047  1.00 69.56           C  
ATOM    314  CZ2 TRP A  38      12.242   9.555  -9.305  1.00 69.56           C  
ATOM    315  CZ3 TRP A  38      10.266   8.148  -9.383  1.00 69.56           C  
ATOM    316  N   ARG A  39       7.336  11.156  -8.148  1.00 78.38           N  
ATOM    317  CA  ARG A  39       7.211  10.000  -7.266  1.00 78.38           C  
ATOM    318  C   ARG A  39       6.383  10.344  -6.035  1.00 78.38           C  
ATOM    319  CB  ARG A  39       8.594   9.500  -6.848  1.00 78.38           C  
ATOM    320  O   ARG A  39       6.699  11.289  -5.309  1.00 78.38           O  
ATOM    321  CG  ARG A  39       8.562   8.211  -6.035  1.00 78.38           C  
ATOM    322  CD  ARG A  39       9.953   7.797  -5.578  1.00 78.38           C  
ATOM    323  NE  ARG A  39       9.938   6.492  -4.918  1.00 78.38           N  
ATOM    324  NH1 ARG A  39      12.109   6.621  -4.160  1.00 78.38           N  
ATOM    325  NH2 ARG A  39      10.836   4.773  -3.697  1.00 78.38           N  
ATOM    326  CZ  ARG A  39      10.961   5.965  -4.262  1.00 78.38           C  
ATOM    327  N   ALA A  40       5.273   9.602  -6.031  1.00 85.12           N  
ATOM    328  CA  ALA A  40       4.484   9.672  -4.801  1.00 85.12           C  
ATOM    329  C   ALA A  40       4.609   8.383  -3.996  1.00 85.12           C  
ATOM    330  CB  ALA A  40       3.018   9.953  -5.125  1.00 85.12           C  
ATOM    331  O   ALA A  40       4.715   7.297  -4.566  1.00 85.12           O  
ATOM    332  N   SER A  41       4.777   8.641  -2.770  1.00 87.25           N  
ATOM    333  CA  SER A  41       4.891   7.488  -1.886  1.00 87.25           C  
ATOM    334  C   SER A  41       3.959   7.613  -0.687  1.00 87.25           C  
ATOM    335  CB  SER A  41       6.336   7.320  -1.404  1.00 87.25           C  
ATOM    336  O   SER A  41       3.561   8.719  -0.318  1.00 87.25           O  
ATOM    337  OG  SER A  41       6.496   6.098  -0.710  1.00 87.25           O  
ATOM    338  N   THR A  42       3.648   6.457  -0.180  1.00 92.19           N  
ATOM    339  CA  THR A  42       2.762   6.422   0.979  1.00 92.19           C  
ATOM    340  C   THR A  42       3.482   6.934   2.225  1.00 92.19           C  
ATOM    341  CB  THR A  42       2.232   5.000   1.235  1.00 92.19           C  
ATOM    342  O   THR A  42       4.473   6.344   2.660  1.00 92.19           O  
ATOM    343  CG2 THR A  42       1.297   4.973   2.439  1.00 92.19           C  
ATOM    344  OG1 THR A  42       1.518   4.547   0.078  1.00 92.19           O  
ATOM    345  N   ARG A  43       2.961   7.996   2.801  1.00 93.44           N  
ATOM    346  CA  ARG A  43       3.508   8.609   4.004  1.00 93.44           C  
ATOM    347  C   ARG A  43       2.795   8.102   5.254  1.00 93.44           C  
ATOM    348  CB  ARG A  43       3.404  10.133   3.926  1.00 93.44           C  
ATOM    349  O   ARG A  43       3.432   7.828   6.273  1.00 93.44           O  
ATOM    350  CG  ARG A  43       3.930  10.859   5.156  1.00 93.44           C  
ATOM    351  CD  ARG A  43       3.725  12.359   5.062  1.00 93.44           C  
ATOM    352  NE  ARG A  43       4.020  13.023   6.328  1.00 93.44           N  
ATOM    353  NH1 ARG A  43       3.320  15.117   5.629  1.00 93.44           N  
ATOM    354  NH2 ARG A  43       4.121  14.820   7.758  1.00 93.44           N  
ATOM    355  CZ  ARG A  43       3.820  14.320   6.566  1.00 93.44           C  
ATOM    356  N   LYS A  44       1.419   7.996   5.156  1.00 95.88           N  
ATOM    357  CA  LYS A  44       0.595   7.559   6.277  1.00 95.88           C  
ATOM    358  C   LYS A  44      -0.407   6.496   5.844  1.00 95.88           C  
ATOM    359  CB  LYS A  44      -0.141   8.750   6.898  1.00 95.88           C  
ATOM    360  O   LYS A  44      -0.928   6.543   4.730  1.00 95.88           O  
ATOM    361  CG  LYS A  44       0.776   9.766   7.562  1.00 95.88           C  
ATOM    362  CD  LYS A  44      -0.017  10.891   8.219  1.00 95.88           C  
ATOM    363  CE  LYS A  44       0.899  11.969   8.781  1.00 95.88           C  
ATOM    364  NZ  LYS A  44       0.125  13.078   9.406  1.00 95.88           N  
ATOM    365  N   VAL A  45      -0.572   5.570   6.754  1.00 98.31           N  
ATOM    366  CA  VAL A  45      -1.682   4.629   6.648  1.00 98.31           C  
ATOM    367  C   VAL A  45      -2.668   4.859   7.789  1.00 98.31           C  
ATOM    368  CB  VAL A  45      -1.188   3.164   6.660  1.00 98.31           C  
ATOM    369  O   VAL A  45      -2.293   4.801   8.961  1.00 98.31           O  
ATOM    370  CG1 VAL A  45      -2.361   2.197   6.500  1.00 98.31           C  
ATOM    371  CG2 VAL A  45      -0.154   2.941   5.559  1.00 98.31           C  
ATOM    372  N   ILE A  46      -3.869   5.168   7.395  1.00 98.38           N  
ATOM    373  CA  ILE A  46      -4.910   5.477   8.367  1.00 98.38           C  
ATOM    374  C   ILE A  46      -5.965   4.375   8.359  1.00 98.38           C  
ATOM    375  CB  ILE A  46      -5.562   6.848   8.086  1.00 98.38           C  
ATOM    376  O   ILE A  46      -6.633   4.152   7.348  1.00 98.38           O  
ATOM    377  CG1 ILE A  46      -4.492   7.934   7.949  1.00 98.38           C  
ATOM    378  CG2 ILE A  46      -6.570   7.207   9.180  1.00 98.38           C  
ATOM    379  CD1 ILE A  46      -4.957   9.180   7.203  1.00 98.38           C  
ATOM    380  N   ILE A  47      -6.113   3.781   9.531  1.00 98.56           N  
ATOM    381  CA  ILE A  47      -7.023   2.646   9.648  1.00 98.56           C  
ATOM    382  C   ILE A  47      -8.148   2.980  10.625  1.00 98.56           C  
ATOM    383  CB  ILE A  47      -6.281   1.369  10.094  1.00 98.56           C  
ATOM    384  O   ILE A  47      -7.887   3.428  11.742  1.00 98.56           O  
ATOM    385  CG1 ILE A  47      -5.137   1.048   9.125  1.00 98.56           C  
ATOM    386  CG2 ILE A  47      -7.250   0.190  10.211  1.00 98.56           C  
ATOM    387  CD1 ILE A  47      -3.754   1.394   9.664  1.00 98.56           C  
ATOM    388  N   SER A  48      -9.352   2.801  10.156  1.00 98.00           N  
ATOM    389  CA  SER A  48     -10.531   2.906  11.016  1.00 98.00           C  
ATOM    390  C   SER A  48     -11.266   1.573  11.117  1.00 98.00           C  
ATOM    391  CB  SER A  48     -11.484   3.984  10.492  1.00 98.00           C  
ATOM    392  O   SER A  48     -11.680   1.012  10.102  1.00 98.00           O  
ATOM    393  OG  SER A  48     -10.844   5.246  10.461  1.00 98.00           O  
ATOM    394  N   VAL A  49     -11.383   1.077  12.320  1.00 96.62           N  
ATOM    395  CA  VAL A  49     -12.055  -0.206  12.516  1.00 96.62           C  
ATOM    396  C   VAL A  49     -12.609  -0.287  13.938  1.00 96.62           C  
ATOM    397  CB  VAL A  49     -11.094  -1.390  12.250  1.00 96.62           C  
ATOM    398  O   VAL A  49     -11.914   0.033  14.906  1.00 96.62           O  
ATOM    399  CG1 VAL A  49      -9.891  -1.332  13.188  1.00 96.62           C  
ATOM    400  CG2 VAL A  49     -11.836  -2.717  12.406  1.00 96.62           C  
ATOM    401  N   GLN A  50     -13.922  -0.619  14.117  1.00 91.62           N  
ATOM    402  CA  GLN A  50     -14.617  -0.889  15.367  1.00 91.62           C  
ATOM    403  C   GLN A  50     -14.445   0.267  16.359  1.00 91.62           C  
ATOM    404  CB  GLN A  50     -14.109  -2.188  16.000  1.00 91.62           C  
ATOM    405  O   GLN A  50     -14.164   0.050  17.531  1.00 91.62           O  
ATOM    406  CG  GLN A  50     -14.375  -3.426  15.148  1.00 91.62           C  
ATOM    407  CD  GLN A  50     -15.812  -3.889  15.219  1.00 91.62           C  
ATOM    408  NE2 GLN A  50     -16.375  -4.266  14.078  1.00 91.62           N  
ATOM    409  OE1 GLN A  50     -16.422  -3.908  16.297  1.00 91.62           O  
ATOM    410  N   GLY A  51     -14.422   1.542  15.836  1.00 93.62           N  
ATOM    411  CA  GLY A  51     -14.367   2.727  16.672  1.00 93.62           C  
ATOM    412  C   GLY A  51     -12.953   3.201  16.953  1.00 93.62           C  
ATOM    413  O   GLY A  51     -12.750   4.207  17.641  1.00 93.62           O  
ATOM    414  N   TYR A  52     -11.961   2.451  16.484  1.00 97.06           N  
ATOM    415  CA  TYR A  52     -10.570   2.832  16.672  1.00 97.06           C  
ATOM    416  C   TYR A  52     -10.016   3.504  15.422  1.00 97.06           C  
ATOM    417  CB  TYR A  52      -9.719   1.608  17.031  1.00 97.06           C  
ATOM    418  O   TYR A  52     -10.398   3.166  14.305  1.00 97.06           O  
ATOM    419  CG  TYR A  52      -9.992   1.065  18.406  1.00 97.06           C  
ATOM    420  CD1 TYR A  52      -9.430   1.665  19.531  1.00 97.06           C  
ATOM    421  CD2 TYR A  52     -10.805  -0.047  18.594  1.00 97.06           C  
ATOM    422  CE1 TYR A  52      -9.672   1.167  20.812  1.00 97.06           C  
ATOM    423  CE2 TYR A  52     -11.055  -0.553  19.859  1.00 97.06           C  
ATOM    424  OH  TYR A  52     -10.734  -0.437  22.234  1.00 97.06           O  
ATOM    425  CZ  TYR A  52     -10.484   0.060  20.969  1.00 97.06           C  
ATOM    426  N   SER A  53      -9.156   4.457  15.648  1.00 97.94           N  
ATOM    427  CA  SER A  53      -8.383   5.113  14.594  1.00 97.94           C  
ATOM    428  C   SER A  53      -6.887   4.910  14.797  1.00 97.94           C  
ATOM    429  CB  SER A  53      -8.703   6.609  14.555  1.00 97.94           C  
ATOM    430  O   SER A  53      -6.332   5.320  15.820  1.00 97.94           O  
ATOM    431  OG  SER A  53      -7.973   7.250  13.523  1.00 97.94           O  
ATOM    432  N   VAL A  54      -6.344   4.195  13.820  1.00 98.44           N  
ATOM    433  CA  VAL A  54      -4.914   3.902  13.891  1.00 98.44           C  
ATOM    434  C   VAL A  54      -4.188   4.629  12.758  1.00 98.44           C  
ATOM    435  CB  VAL A  54      -4.645   2.383  13.805  1.00 98.44           C  
ATOM    436  O   VAL A  54      -4.609   4.570  11.602  1.00 98.44           O  
ATOM    437  CG1 VAL A  54      -3.143   2.100  13.859  1.00 98.44           C  
ATOM    438  CG2 VAL A  54      -5.371   1.648  14.930  1.00 98.44           C  
ATOM    439  N   VAL A  55      -3.082   5.301  13.117  1.00 98.44           N  
ATOM    440  CA  VAL A  55      -2.262   5.984  12.125  1.00 98.44           C  
ATOM    441  C   VAL A  55      -0.830   5.453  12.180  1.00 98.44           C  
ATOM    442  CB  VAL A  55      -2.271   7.516  12.336  1.00 98.44           C  
ATOM    443  O   VAL A  55      -0.208   5.441  13.250  1.00 98.44           O  
ATOM    444  CG1 VAL A  55      -1.390   8.211  11.305  1.00 98.44           C  
ATOM    445  CG2 VAL A  55      -3.699   8.055  12.273  1.00 98.44           C  
ATOM    446  N   LEU A  56      -0.406   4.977  11.047  1.00 98.06           N  
ATOM    447  CA  LEU A  56       0.983   4.574  10.867  1.00 98.06           C  
ATOM    448  C   LEU A  56       1.711   5.535   9.938  1.00 98.06           C  
ATOM    449  CB  LEU A  56       1.058   3.148  10.312  1.00 98.06           C  
ATOM    450  O   LEU A  56       1.180   5.914   8.891  1.00 98.06           O  
ATOM    451  CG  LEU A  56       0.192   2.100  11.008  1.00 98.06           C  
ATOM    452  CD1 LEU A  56       0.323   0.751  10.312  1.00 98.06           C  
ATOM    453  CD2 LEU A  56       0.575   1.985  12.484  1.00 98.06           C  
ATOM    454  N   GLU A  57       3.010   5.895  10.320  1.00 96.44           N  
ATOM    455  CA  GLU A  57       3.754   6.883   9.547  1.00 96.44           C  
ATOM    456  C   GLU A  57       5.070   6.309   9.039  1.00 96.44           C  
ATOM    457  CB  GLU A  57       4.020   8.133  10.391  1.00 96.44           C  
ATOM    458  O   GLU A  57       5.691   5.477   9.703  1.00 96.44           O  
ATOM    459  CG  GLU A  57       2.758   8.883  10.789  1.00 96.44           C  
ATOM    460  CD  GLU A  57       3.033  10.094  11.672  1.00 96.44           C  
ATOM    461  OE1 GLU A  57       2.611  10.102  12.852  1.00 96.44           O  
ATOM    462  OE2 GLU A  57       3.674  11.047  11.172  1.00 96.44           O  
ATOM    463  N   ARG A  58       5.336   6.738   7.863  1.00 94.38           N  
ATOM    464  CA  ARG A  58       6.602   6.312   7.273  1.00 94.38           C  
ATOM    465  C   ARG A  58       7.762   6.570   8.227  1.00 94.38           C  
ATOM    466  CB  ARG A  58       6.840   7.031   5.941  1.00 94.38           C  
ATOM    467  O   ARG A  58       7.816   7.613   8.883  1.00 94.38           O  
ATOM    468  CG  ARG A  58       8.102   6.582   5.219  1.00 94.38           C  
ATOM    469  CD  ARG A  58       8.328   7.379   3.941  1.00 94.38           C  
ATOM    470  NE  ARG A  58       7.148   7.379   3.084  1.00 94.38           N  
ATOM    471  NH1 ARG A  58       8.078   8.719   1.448  1.00 94.38           N  
ATOM    472  NH2 ARG A  58       5.930   7.949   1.222  1.00 94.38           N  
ATOM    473  CZ  ARG A  58       7.055   8.016   1.920  1.00 94.38           C  
ATOM    474  N   ALA A  59       8.688   5.645   8.352  1.00 92.81           N  
ATOM    475  CA  ALA A  59       9.961   5.742   9.055  1.00 92.81           C  
ATOM    476  C   ALA A  59       9.758   5.645  10.562  1.00 92.81           C  
ATOM    477  CB  ALA A  59      10.664   7.047   8.703  1.00 92.81           C  
ATOM    478  O   ALA A  59      10.719   5.676  11.336  1.00 92.81           O  
ATOM    479  N   ILE A  60       8.523   5.750  11.023  1.00 95.00           N  
ATOM    480  CA  ILE A  60       8.258   5.531  12.445  1.00 95.00           C  
ATOM    481  C   ILE A  60       7.996   4.047  12.695  1.00 95.00           C  
ATOM    482  CB  ILE A  60       7.055   6.375  12.930  1.00 95.00           C  
ATOM    483  O   ILE A  60       6.930   3.531  12.359  1.00 95.00           O  
ATOM    484  CG1 ILE A  60       7.309   7.863  12.672  1.00 95.00           C  
ATOM    485  CG2 ILE A  60       6.781   6.113  14.414  1.00 95.00           C  
ATOM    486  CD1 ILE A  60       6.254   8.781  13.266  1.00 95.00           C  
ATOM    487  N   LYS A  61       9.039   3.500  13.305  1.00 93.12           N  
ATOM    488  CA  LYS A  61       8.977   2.078  13.633  1.00 93.12           C  
ATOM    489  C   LYS A  61       8.672   1.864  15.117  1.00 93.12           C  
ATOM    490  CB  LYS A  61      10.281   1.382  13.258  1.00 93.12           C  
ATOM    491  O   LYS A  61       8.867   2.771  15.930  1.00 93.12           O  
ATOM    492  CG  LYS A  61      10.703   1.589  11.812  1.00 93.12           C  
ATOM    493  CD  LYS A  61      12.117   1.089  11.562  1.00 93.12           C  
ATOM    494  CE  LYS A  61      12.586   1.401  10.148  1.00 93.12           C  
ATOM    495  NZ  LYS A  61      14.000   0.995   9.922  1.00 93.12           N  
ATOM    496  N   TRP A  62       8.008   0.809  15.484  1.00 94.81           N  
ATOM    497  CA  TRP A  62       7.785   0.347  16.859  1.00 94.81           C  
ATOM    498  C   TRP A  62       6.777   1.235  17.578  1.00 94.81           C  
ATOM    499  CB  TRP A  62       9.102   0.320  17.625  1.00 94.81           C  
ATOM    500  O   TRP A  62       6.660   1.188  18.797  1.00 94.81           O  
ATOM    501  CG  TRP A  62      10.062  -0.731  17.156  1.00 94.81           C  
ATOM    502  CD1 TRP A  62      11.078  -0.577  16.250  1.00 94.81           C  
ATOM    503  CD2 TRP A  62      10.102  -2.102  17.578  1.00 94.81           C  
ATOM    504  CE2 TRP A  62      11.164  -2.721  16.875  1.00 94.81           C  
ATOM    505  CE3 TRP A  62       9.336  -2.865  18.469  1.00 94.81           C  
ATOM    506  NE1 TRP A  62      11.742  -1.770  16.078  1.00 94.81           N  
ATOM    507  CH2 TRP A  62      10.719  -4.793  17.922  1.00 94.81           C  
ATOM    508  CZ2 TRP A  62      11.477  -4.070  17.047  1.00 94.81           C  
ATOM    509  CZ3 TRP A  62       9.656  -4.207  18.625  1.00 94.81           C  
ATOM    510  N   LYS A  63       6.152   2.141  16.781  1.00 96.94           N  
ATOM    511  CA  LYS A  63       5.125   3.004  17.359  1.00 96.94           C  
ATOM    512  C   LYS A  63       3.912   3.105  16.438  1.00 96.94           C  
ATOM    513  CB  LYS A  63       5.691   4.395  17.641  1.00 96.94           C  
ATOM    514  O   LYS A  63       4.043   3.008  15.211  1.00 96.94           O  
ATOM    515  CG  LYS A  63       6.727   4.434  18.750  1.00 96.94           C  
ATOM    516  CD  LYS A  63       7.160   5.859  19.062  1.00 96.94           C  
ATOM    517  CE  LYS A  63       8.102   5.906  20.250  1.00 96.94           C  
ATOM    518  NZ  LYS A  63       8.477   7.309  20.609  1.00 96.94           N  
ATOM    519  N   ALA A  64       2.803   3.217  17.016  1.00 98.00           N  
ATOM    520  CA  ALA A  64       1.558   3.504  16.312  1.00 98.00           C  
ATOM    521  C   ALA A  64       0.709   4.516  17.078  1.00 98.00           C  
ATOM    522  CB  ALA A  64       0.768   2.217  16.078  1.00 98.00           C  
ATOM    523  O   ALA A  64       0.750   4.562  18.312  1.00 98.00           O  
ATOM    524  N   MET A  65       0.084   5.406  16.281  1.00 98.06           N  
ATOM    525  CA  MET A  65      -0.869   6.332  16.891  1.00 98.06           C  
ATOM    526  C   MET A  65      -2.270   5.727  16.922  1.00 98.06           C  
ATOM    527  CB  MET A  65      -0.891   7.656  16.125  1.00 98.06           C  
ATOM    528  O   MET A  65      -2.852   5.434  15.883  1.00 98.06           O  
ATOM    529  CG  MET A  65      -1.730   8.734  16.781  1.00 98.06           C  
ATOM    530  SD  MET A  65      -1.709  10.312  15.852  1.00 98.06           S  
ATOM    531  CE  MET A  65       0.052  10.734  15.977  1.00 98.06           C  
ATOM    532  N   VAL A  66      -2.795   5.523  18.141  1.00 97.81           N  
ATOM    533  CA  VAL A  66      -4.133   4.973  18.344  1.00 97.81           C  
ATOM    534  C   VAL A  66      -5.016   6.004  19.047  1.00 97.81           C  
ATOM    535  CB  VAL A  66      -4.094   3.660  19.156  1.00 97.81           C  
ATOM    536  O   VAL A  66      -4.730   6.406  20.172  1.00 97.81           O  
ATOM    537  CG1 VAL A  66      -5.496   3.072  19.297  1.00 97.81           C  
ATOM    538  CG2 VAL A  66      -3.152   2.654  18.500  1.00 97.81           C  
ATOM    539  N   ASP A  67      -6.055   6.445  18.359  1.00 97.25           N  
ATOM    540  CA  ASP A  67      -7.008   7.430  18.875  1.00 97.25           C  
ATOM    541  C   ASP A  67      -6.289   8.688  19.359  1.00 97.25           C  
ATOM    542  CB  ASP A  67      -7.844   6.828  20.000  1.00 97.25           C  
ATOM    543  O   ASP A  67      -6.609   9.219  20.422  1.00 97.25           O  
ATOM    544  CG  ASP A  67      -8.773   5.727  19.531  1.00 97.25           C  
ATOM    545  OD1 ASP A  67      -9.117   5.691  18.328  1.00 97.25           O  
ATOM    546  OD2 ASP A  67      -9.172   4.891  20.375  1.00 97.25           O  
ATOM    547  N   GLY A  68      -5.223   9.086  18.625  1.00 97.12           N  
ATOM    548  CA  GLY A  68      -4.574  10.367  18.859  1.00 97.12           C  
ATOM    549  C   GLY A  68      -3.395  10.281  19.812  1.00 97.12           C  
ATOM    550  O   GLY A  68      -2.746  11.289  20.094  1.00 97.12           O  
ATOM    551  N   GLU A  69      -3.139   9.047  20.281  1.00 97.12           N  
ATOM    552  CA  GLU A  69      -2.018   8.867  21.203  1.00 97.12           C  
ATOM    553  C   GLU A  69      -1.026   7.836  20.656  1.00 97.12           C  
ATOM    554  CB  GLU A  69      -2.514   8.445  22.578  1.00 97.12           C  
ATOM    555  O   GLU A  69      -1.428   6.781  20.172  1.00 97.12           O  
ATOM    556  CG  GLU A  69      -3.396   9.477  23.266  1.00 97.12           C  
ATOM    557  CD  GLU A  69      -2.627  10.695  23.750  1.00 97.12           C  
ATOM    558  OE1 GLU A  69      -3.146  11.828  23.641  1.00 97.12           O  
ATOM    559  OE2 GLU A  69      -1.496  10.516  24.250  1.00 97.12           O  
ATOM    560  N   TYR A  70       0.281   8.102  20.875  1.00 97.56           N  
ATOM    561  CA  TYR A  70       1.319   7.184  20.406  1.00 97.56           C  
ATOM    562  C   TYR A  70       1.556   6.078  21.422  1.00 97.56           C  
ATOM    563  CB  TYR A  70       2.627   7.941  20.156  1.00 97.56           C  
ATOM    564  O   TYR A  70       1.615   6.332  22.641  1.00 97.56           O  
ATOM    565  CG  TYR A  70       2.686   8.602  18.797  1.00 97.56           C  
ATOM    566  CD1 TYR A  70       2.914   7.852  17.641  1.00 97.56           C  
ATOM    567  CD2 TYR A  70       2.512   9.977  18.656  1.00 97.56           C  
ATOM    568  CE1 TYR A  70       2.971   8.453  16.391  1.00 97.56           C  
ATOM    569  CE2 TYR A  70       2.566  10.586  17.406  1.00 97.56           C  
ATOM    570  OH  TYR A  70       2.852  10.422  15.047  1.00 97.56           O  
ATOM    571  CZ  TYR A  70       2.797   9.820  16.281  1.00 97.56           C  
ATOM    572  N   TYR A  71       1.659   4.891  20.906  1.00 97.81           N  
ATOM    573  CA  TYR A  71       1.974   3.727  21.719  1.00 97.81           C  
ATOM    574  C   TYR A  71       3.197   2.992  21.188  1.00 97.81           C  
ATOM    575  CB  TYR A  71       0.777   2.771  21.781  1.00 97.81           C  
ATOM    576  O   TYR A  71       3.393   2.908  19.969  1.00 97.81           O  
ATOM    577  CG  TYR A  71      -0.410   3.334  22.531  1.00 97.81           C  
ATOM    578  CD1 TYR A  71      -0.567   3.117  23.891  1.00 97.81           C  
ATOM    579  CD2 TYR A  71      -1.376   4.082  21.859  1.00 97.81           C  
ATOM    580  CE1 TYR A  71      -1.661   3.631  24.578  1.00 97.81           C  
ATOM    581  CE2 TYR A  71      -2.475   4.602  22.547  1.00 97.81           C  
ATOM    582  OH  TYR A  71      -3.691   4.883  24.578  1.00 97.81           O  
ATOM    583  CZ  TYR A  71      -2.607   4.371  23.906  1.00 97.81           C  
ATOM    584  N   THR A  72       4.012   2.455  22.141  1.00 97.69           N  
ATOM    585  CA  THR A  72       5.090   1.544  21.766  1.00 97.69           C  
ATOM    586  C   THR A  72       4.555   0.130  21.562  1.00 97.69           C  
ATOM    587  CB  THR A  72       6.195   1.525  22.844  1.00 97.69           C  
ATOM    588  O   THR A  72       3.793  -0.380  22.391  1.00 97.69           O  
ATOM    589  CG2 THR A  72       7.324   0.579  22.453  1.00 97.69           C  
ATOM    590  OG1 THR A  72       6.727   2.848  23.000  1.00 97.69           O  
ATOM    591  N   LEU A  73       4.887  -0.536  20.438  1.00 97.69           N  
ATOM    592  CA  LEU A  73       4.414  -1.860  20.062  1.00 97.69           C  
ATOM    593  C   LEU A  73       5.219  -2.951  20.766  1.00 97.69           C  
ATOM    594  CB  LEU A  73       4.496  -2.041  18.547  1.00 97.69           C  
ATOM    595  O   LEU A  73       6.387  -2.748  21.094  1.00 97.69           O  
ATOM    596  CG  LEU A  73       3.789  -0.983  17.688  1.00 97.69           C  
ATOM    597  CD1 LEU A  73       4.082  -1.208  16.219  1.00 97.69           C  
ATOM    598  CD2 LEU A  73       2.287  -1.005  17.953  1.00 97.69           C  
ATOM    599  N   PRO A  74       4.492  -4.031  21.109  1.00 97.94           N  
ATOM    600  CA  PRO A  74       3.129  -4.367  20.703  1.00 97.94           C  
ATOM    601  C   PRO A  74       2.070  -3.811  21.656  1.00 97.94           C  
ATOM    602  CB  PRO A  74       3.125  -5.898  20.719  1.00 97.94           C  
ATOM    603  O   PRO A  74       2.367  -3.523  22.812  1.00 97.94           O  
ATOM    604  CG  PRO A  74       4.070  -6.270  21.812  1.00 97.94           C  
ATOM    605  CD  PRO A  74       5.188  -5.266  21.844  1.00 97.94           C  
ATOM    606  N   ILE A  75       0.860  -3.688  21.094  1.00 97.31           N  
ATOM    607  CA  ILE A  75      -0.248  -3.258  21.938  1.00 97.31           C  
ATOM    608  C   ILE A  75      -1.521  -4.000  21.547  1.00 97.31           C  
ATOM    609  CB  ILE A  75      -0.469  -1.731  21.859  1.00 97.31           C  
ATOM    610  O   ILE A  75      -1.653  -4.449  20.406  1.00 97.31           O  
ATOM    611  CG1 ILE A  75      -0.980  -1.346  20.469  1.00 97.31           C  
ATOM    612  CG2 ILE A  75       0.821  -0.979  22.188  1.00 97.31           C  
ATOM    613  CD1 ILE A  75      -1.594   0.046  20.391  1.00 97.31           C  
ATOM    614  N   SER A  76      -2.340  -4.164  22.516  1.00 96.81           N  
ATOM    615  CA  SER A  76      -3.689  -4.695  22.359  1.00 96.81           C  
ATOM    616  C   SER A  76      -4.711  -3.855  23.109  1.00 96.81           C  
ATOM    617  CB  SER A  76      -3.754  -6.148  22.828  1.00 96.81           C  
ATOM    618  O   SER A  76      -4.465  -3.436  24.250  1.00 96.81           O  
ATOM    619  OG  SER A  76      -5.043  -6.691  22.625  1.00 96.81           O  
ATOM    620  N   THR A  77      -5.805  -3.578  22.406  1.00 94.81           N  
ATOM    621  CA  THR A  77      -6.840  -2.824  23.094  1.00 94.81           C  
ATOM    622  C   THR A  77      -7.488  -3.678  24.188  1.00 94.81           C  
ATOM    623  CB  THR A  77      -7.918  -2.320  22.125  1.00 94.81           C  
ATOM    624  O   THR A  77      -7.512  -4.906  24.078  1.00 94.81           O  
ATOM    625  CG2 THR A  77      -7.320  -1.388  21.078  1.00 94.81           C  
ATOM    626  OG1 THR A  77      -8.516  -3.441  21.469  1.00 94.81           O  
ATOM    627  N   ILE A  78      -7.977  -3.059  25.266  1.00 91.69           N  
ATOM    628  CA  ILE A  78      -8.547  -3.730  26.438  1.00 91.69           C  
ATOM    629  C   ILE A  78      -9.727  -4.594  26.016  1.00 91.69           C  
ATOM    630  CB  ILE A  78      -8.984  -2.715  27.516  1.00 91.69           C  
ATOM    631  O   ILE A  78      -9.891  -5.715  26.500  1.00 91.69           O  
ATOM    632  CG1 ILE A  78      -7.762  -2.002  28.109  1.00 91.69           C  
ATOM    633  CG2 ILE A  78      -9.797  -3.410  28.609  1.00 91.69           C  
ATOM    634  CD1 ILE A  78      -8.109  -0.784  28.953  1.00 91.69           C  
ATOM    635  N   ASP A  79     -10.516  -4.156  25.047  1.00 94.50           N  
ATOM    636  CA  ASP A  79     -11.719  -4.867  24.609  1.00 94.50           C  
ATOM    637  C   ASP A  79     -11.375  -5.949  23.594  1.00 94.50           C  
ATOM    638  CB  ASP A  79     -12.734  -3.891  24.031  1.00 94.50           C  
ATOM    639  O   ASP A  79     -12.258  -6.680  23.141  1.00 94.50           O  
ATOM    640  CG  ASP A  79     -12.188  -3.078  22.875  1.00 94.50           C  
ATOM    641  OD1 ASP A  79     -11.039  -3.334  22.438  1.00 94.50           O  
ATOM    642  OD2 ASP A  79     -12.898  -2.176  22.391  1.00 94.50           O  
ATOM    643  N   GLY A  80     -10.133  -6.082  23.234  1.00 93.69           N  
ATOM    644  CA  GLY A  80      -9.672  -7.148  22.359  1.00 93.69           C  
ATOM    645  C   GLY A  80     -10.070  -6.949  20.906  1.00 93.69           C  
ATOM    646  O   GLY A  80     -10.023  -7.891  20.125  1.00 93.69           O  
ATOM    647  N   LYS A  81     -10.414  -5.797  20.562  1.00 94.06           N  
ATOM    648  CA  LYS A  81     -10.930  -5.543  19.219  1.00 94.06           C  
ATOM    649  C   LYS A  81      -9.789  -5.254  18.234  1.00 94.06           C  
ATOM    650  CB  LYS A  81     -11.914  -4.379  19.234  1.00 94.06           C  
ATOM    651  O   LYS A  81      -9.969  -5.367  17.016  1.00 94.06           O  
ATOM    652  CG  LYS A  81     -13.258  -4.711  19.875  1.00 94.06           C  
ATOM    653  CD  LYS A  81     -14.227  -3.537  19.781  1.00 94.06           C  
ATOM    654  CE  LYS A  81     -15.602  -3.906  20.328  1.00 94.06           C  
ATOM    655  NZ  LYS A  81     -16.516  -2.730  20.344  1.00 94.06           N  
ATOM    656  N   LEU A  82      -8.711  -4.965  18.719  1.00 95.94           N  
ATOM    657  CA  LEU A  82      -7.586  -4.570  17.875  1.00 95.94           C  
ATOM    658  C   LEU A  82      -6.258  -4.875  18.562  1.00 95.94           C  
ATOM    659  CB  LEU A  82      -7.668  -3.082  17.531  1.00 95.94           C  
ATOM    660  O   LEU A  82      -6.133  -4.730  19.781  1.00 95.94           O  
ATOM    661  CG  LEU A  82      -6.602  -2.547  16.578  1.00 95.94           C  
ATOM    662  CD1 LEU A  82      -6.992  -2.842  15.133  1.00 95.94           C  
ATOM    663  CD2 LEU A  82      -6.398  -1.050  16.781  1.00 95.94           C  
ATOM    664  N   TRP A  83      -5.301  -5.430  17.828  1.00 97.44           N  
ATOM    665  CA  TRP A  83      -3.928  -5.512  18.328  1.00 97.44           C  
ATOM    666  C   TRP A  83      -2.936  -5.176  17.219  1.00 97.44           C  
ATOM    667  CB  TRP A  83      -3.635  -6.906  18.891  1.00 97.44           C  
ATOM    668  O   TRP A  83      -3.229  -5.363  16.031  1.00 97.44           O  
ATOM    669  CG  TRP A  83      -3.547  -7.977  17.844  1.00 97.44           C  
ATOM    670  CD1 TRP A  83      -2.412  -8.469  17.250  1.00 97.44           C  
ATOM    671  CD2 TRP A  83      -4.641  -8.680  17.250  1.00 97.44           C  
ATOM    672  CE2 TRP A  83      -4.094  -9.594  16.312  1.00 97.44           C  
ATOM    673  CE3 TRP A  83      -6.031  -8.633  17.406  1.00 97.44           C  
ATOM    674  NE1 TRP A  83      -2.734  -9.438  16.344  1.00 97.44           N  
ATOM    675  CH2 TRP A  83      -6.250 -10.383  15.734  1.00 97.44           C  
ATOM    676  CZ2 TRP A  83      -4.891 -10.445  15.547  1.00 97.44           C  
ATOM    677  CZ3 TRP A  83      -6.824  -9.492  16.656  1.00 97.44           C  
ATOM    678  N   ILE A  84      -1.887  -4.582  17.609  1.00 98.19           N  
ATOM    679  CA  ILE A  84      -0.855  -4.109  16.703  1.00 98.19           C  
ATOM    680  C   ILE A  84       0.500  -4.684  17.109  1.00 98.19           C  
ATOM    681  CB  ILE A  84      -0.794  -2.564  16.656  1.00 98.19           C  
ATOM    682  O   ILE A  84       0.926  -4.527  18.250  1.00 98.19           O  
ATOM    683  CG1 ILE A  84      -2.199  -1.979  16.469  1.00 98.19           C  
ATOM    684  CG2 ILE A  84       0.148  -2.088  15.555  1.00 98.19           C  
ATOM    685  CD1 ILE A  84      -2.262  -0.465  16.625  1.00 98.19           C  
ATOM    686  N   THR A  85       1.127  -5.289  16.156  1.00 97.62           N  
ATOM    687  CA  THR A  85       2.414  -5.914  16.438  1.00 97.62           C  
ATOM    688  C   THR A  85       3.479  -5.414  15.461  1.00 97.62           C  
ATOM    689  CB  THR A  85       2.318  -7.449  16.344  1.00 97.62           C  
ATOM    690  O   THR A  85       3.160  -4.738  14.484  1.00 97.62           O  
ATOM    691  CG2 THR A  85       1.372  -8.008  17.406  1.00 97.62           C  
ATOM    692  OG1 THR A  85       1.834  -7.816  15.047  1.00 97.62           O  
ATOM    693  N   GLN A  86       4.691  -5.758  15.836  1.00 95.44           N  
ATOM    694  CA  GLN A  86       5.836  -5.469  14.984  1.00 95.44           C  
ATOM    695  C   GLN A  86       6.574  -6.746  14.602  1.00 95.44           C  
ATOM    696  CB  GLN A  86       6.793  -4.496  15.672  1.00 95.44           C  
ATOM    697  O   GLN A  86       6.883  -7.574  15.461  1.00 95.44           O  
ATOM    698  CG  GLN A  86       8.023  -4.148  14.844  1.00 95.44           C  
ATOM    699  CD  GLN A  86       7.762  -3.043  13.836  1.00 95.44           C  
ATOM    700  NE2 GLN A  86       8.500  -3.059  12.734  1.00 95.44           N  
ATOM    701  OE1 GLN A  86       6.898  -2.184  14.055  1.00 95.44           O  
ATOM    702  N   GLU A  87       6.859  -6.914  13.305  1.00 92.00           N  
ATOM    703  CA  GLU A  87       7.770  -7.922  12.766  1.00 92.00           C  
ATOM    704  C   GLU A  87       8.891  -7.273  11.953  1.00 92.00           C  
ATOM    705  CB  GLU A  87       7.004  -8.922  11.891  1.00 92.00           C  
ATOM    706  O   GLU A  87       8.688  -6.898  10.797  1.00 92.00           O  
ATOM    707  CG  GLU A  87       5.918  -9.688  12.641  1.00 92.00           C  
ATOM    708  CD  GLU A  87       5.129 -10.633  11.758  1.00 92.00           C  
ATOM    709  OE1 GLU A  87       4.223 -11.328  12.266  1.00 92.00           O  
ATOM    710  OE2 GLU A  87       5.418 -10.680  10.539  1.00 92.00           O  
ATOM    711  N   GLY A  88      10.148  -7.301  12.562  1.00 90.50           N  
ATOM    712  CA  GLY A  88      11.172  -6.477  11.930  1.00 90.50           C  
ATOM    713  C   GLY A  88      10.781  -5.012  11.844  1.00 90.50           C  
ATOM    714  O   GLY A  88      10.430  -4.398  12.852  1.00 90.50           O  
ATOM    715  N   ASN A  89      10.828  -4.508  10.602  1.00 90.75           N  
ATOM    716  CA  ASN A  89      10.453  -3.113  10.391  1.00 90.75           C  
ATOM    717  C   ASN A  89       8.977  -2.977  10.023  1.00 90.75           C  
ATOM    718  CB  ASN A  89      11.328  -2.479   9.305  1.00 90.75           C  
ATOM    719  O   ASN A  89       8.484  -1.866   9.812  1.00 90.75           O  
ATOM    720  CG  ASN A  89      12.781  -2.344   9.734  1.00 90.75           C  
ATOM    721  ND2 ASN A  89      13.688  -2.336   8.766  1.00 90.75           N  
ATOM    722  OD1 ASN A  89      13.078  -2.246  10.930  1.00 90.75           O  
ATOM    723  N   ASN A  90       8.281  -4.039   9.992  1.00 94.94           N  
ATOM    724  CA  ASN A  90       6.887  -4.051   9.555  1.00 94.94           C  
ATOM    725  C   ASN A  90       5.934  -3.865  10.734  1.00 94.94           C  
ATOM    726  CB  ASN A  90       6.562  -5.348   8.812  1.00 94.94           C  
ATOM    727  O   ASN A  90       6.160  -4.410  11.820  1.00 94.94           O  
ATOM    728  CG  ASN A  90       7.555  -5.645   7.707  1.00 94.94           C  
ATOM    729  ND2 ASN A  90       8.055  -6.875   7.676  1.00 94.94           N  
ATOM    730  OD1 ASN A  90       7.871  -4.777   6.887  1.00 94.94           O  
ATOM    731  N   ILE A  91       4.953  -3.111  10.469  1.00 97.81           N  
ATOM    732  CA  ILE A  91       3.902  -2.926  11.461  1.00 97.81           C  
ATOM    733  C   ILE A  91       2.613  -3.590  10.984  1.00 97.81           C  
ATOM    734  CB  ILE A  91       3.658  -1.430  11.758  1.00 97.81           C  
ATOM    735  O   ILE A  91       2.174  -3.361   9.852  1.00 97.81           O  
ATOM    736  CG1 ILE A  91       4.957  -0.758  12.219  1.00 97.81           C  
ATOM    737  CG2 ILE A  91       2.549  -1.257  12.797  1.00 97.81           C  
ATOM    738  CD1 ILE A  91       4.852   0.753  12.367  1.00 97.81           C  
ATOM    739  N   ILE A  92       2.027  -4.379  11.875  1.00 98.00           N  
ATOM    740  CA  ILE A  92       0.858  -5.164  11.500  1.00 98.00           C  
ATOM    741  C   ILE A  92      -0.303  -4.844  12.438  1.00 98.00           C  
ATOM    742  CB  ILE A  92       1.165  -6.680  11.531  1.00 98.00           C  
ATOM    743  O   ILE A  92      -0.195  -5.020  13.656  1.00 98.00           O  
ATOM    744  CG1 ILE A  92       2.414  -6.984  10.695  1.00 98.00           C  
ATOM    745  CG2 ILE A  92      -0.039  -7.480  11.023  1.00 98.00           C  
ATOM    746  CD1 ILE A  92       3.018  -8.359  10.961  1.00 98.00           C  
ATOM    747  N   VAL A  93      -1.413  -4.367  11.828  1.00 98.06           N  
ATOM    748  CA  VAL A  93      -2.656  -4.133  12.555  1.00 98.06           C  
ATOM    749  C   VAL A  93      -3.633  -5.277  12.297  1.00 98.06           C  
ATOM    750  CB  VAL A  93      -3.297  -2.783  12.156  1.00 98.06           C  
ATOM    751  O   VAL A  93      -3.945  -5.586  11.141  1.00 98.06           O  
ATOM    752  CG1 VAL A  93      -4.566  -2.531  12.969  1.00 98.06           C  
ATOM    753  CG2 VAL A  93      -2.301  -1.643  12.352  1.00 98.06           C  
ATOM    754  N   GLN A  94      -4.160  -5.848  13.430  1.00 97.75           N  
ATOM    755  CA  GLN A  94      -5.043  -7.000  13.273  1.00 97.75           C  
ATOM    756  C   GLN A  94      -6.309  -6.840  14.109  1.00 97.75           C  
ATOM    757  CB  GLN A  94      -4.316  -8.289  13.664  1.00 97.75           C  
ATOM    758  O   GLN A  94      -6.293  -6.176  15.148  1.00 97.75           O  
ATOM    759  CG  GLN A  94      -3.127  -8.617  12.766  1.00 97.75           C  
ATOM    760  CD  GLN A  94      -2.395  -9.875  13.203  1.00 97.75           C  
ATOM    761  NE2 GLN A  94      -2.818 -11.016  12.680  1.00 97.75           N  
ATOM    762  OE1 GLN A  94      -1.453  -9.812  14.000  1.00 97.75           O  
ATOM    763  N   SER A  95      -7.336  -7.457  13.562  1.00 96.31           N  
ATOM    764  CA  SER A  95      -8.609  -7.562  14.266  1.00 96.31           C  
ATOM    765  C   SER A  95      -9.102  -9.008  14.289  1.00 96.31           C  
ATOM    766  CB  SER A  95      -9.664  -6.668  13.609  1.00 96.31           C  
ATOM    767  O   SER A  95      -8.680  -9.828  13.477  1.00 96.31           O  
ATOM    768  OG  SER A  95     -10.969  -7.168  13.844  1.00 96.31           O  
ATOM    769  N   PRO A  96     -10.039  -9.359  15.266  1.00 94.62           N  
ATOM    770  CA  PRO A  96     -10.523 -10.734  15.406  1.00 94.62           C  
ATOM    771  C   PRO A  96     -11.305 -11.211  14.180  1.00 94.62           C  
ATOM    772  CB  PRO A  96     -11.430 -10.672  16.641  1.00 94.62           C  
ATOM    773  O   PRO A  96     -11.406 -12.422  13.945  1.00 94.62           O  
ATOM    774  CG  PRO A  96     -10.898  -9.523  17.438  1.00 94.62           C  
ATOM    775  CD  PRO A  96     -10.383  -8.477  16.500  1.00 94.62           C  
ATOM    776  N   PHE A  97     -11.844 -10.359  13.383  1.00 92.38           N  
ATOM    777  CA  PHE A  97     -12.570 -10.797  12.195  1.00 92.38           C  
ATOM    778  C   PHE A  97     -11.641 -10.922  11.000  1.00 92.38           C  
ATOM    779  CB  PHE A  97     -13.711  -9.828  11.875  1.00 92.38           C  
ATOM    780  O   PHE A  97     -12.094 -10.945   9.852  1.00 92.38           O  
ATOM    781  CG  PHE A  97     -13.258  -8.406  11.664  1.00 92.38           C  
ATOM    782  CD1 PHE A  97     -13.133  -7.535  12.734  1.00 92.38           C  
ATOM    783  CD2 PHE A  97     -12.969  -7.945  10.383  1.00 92.38           C  
ATOM    784  CE1 PHE A  97     -12.711  -6.223  12.539  1.00 92.38           C  
ATOM    785  CE2 PHE A  97     -12.547  -6.633  10.188  1.00 92.38           C  
ATOM    786  CZ  PHE A  97     -12.422  -5.773  11.266  1.00 92.38           C  
ATOM    787  N   ILE A  98     -10.406 -11.070  11.219  1.00 94.75           N  
ATOM    788  CA  ILE A  98      -9.336 -11.484  10.320  1.00 94.75           C  
ATOM    789  C   ILE A  98      -9.023 -10.359   9.336  1.00 94.75           C  
ATOM    790  CB  ILE A  98      -9.703 -12.773   9.555  1.00 94.75           C  
ATOM    791  O   ILE A  98      -8.742 -10.609   8.156  1.00 94.75           O  
ATOM    792  CG1 ILE A  98     -10.125 -13.875  10.539  1.00 94.75           C  
ATOM    793  CG2 ILE A  98      -8.539 -13.242   8.680  1.00 94.75           C  
ATOM    794  CD1 ILE A  98     -10.555 -15.172   9.867  1.00 94.75           C  
ATOM    795  N   LEU A  99      -9.305  -9.125   9.789  1.00 97.31           N  
ATOM    796  CA  LEU A  99      -8.695  -7.992   9.086  1.00 97.31           C  
ATOM    797  C   LEU A  99      -7.219  -7.867   9.438  1.00 97.31           C  
ATOM    798  CB  LEU A  99      -9.430  -6.695   9.438  1.00 97.31           C  
ATOM    799  O   LEU A  99      -6.855  -7.871  10.617  1.00 97.31           O  
ATOM    800  CG  LEU A  99      -8.766  -5.395   8.977  1.00 97.31           C  
ATOM    801  CD1 LEU A  99      -8.805  -5.293   7.453  1.00 97.31           C  
ATOM    802  CD2 LEU A  99      -9.445  -4.191   9.617  1.00 97.31           C  
ATOM    803  N   ARG A 100      -6.387  -7.781   8.414  1.00 98.00           N  
ATOM    804  CA  ARG A 100      -4.949  -7.602   8.586  1.00 98.00           C  
ATOM    805  C   ARG A 100      -4.426  -6.492   7.680  1.00 98.00           C  
ATOM    806  CB  ARG A 100      -4.207  -8.906   8.297  1.00 98.00           C  
ATOM    807  O   ARG A 100      -4.566  -6.562   6.457  1.00 98.00           O  
ATOM    808  CG  ARG A 100      -2.713  -8.836   8.586  1.00 98.00           C  
ATOM    809  CD  ARG A 100      -2.025 -10.164   8.305  1.00 98.00           C  
ATOM    810  NE  ARG A 100      -0.610 -10.125   8.656  1.00 98.00           N  
ATOM    811  NH1 ARG A 100       0.148  -9.961   6.484  1.00 98.00           N  
ATOM    812  NH2 ARG A 100       1.642 -10.000   8.219  1.00 98.00           N  
ATOM    813  CZ  ARG A 100       0.390 -10.031   7.785  1.00 98.00           C  
ATOM    814  N   VAL A 101      -3.900  -5.414   8.336  1.00 98.31           N  
ATOM    815  CA  VAL A 101      -3.248  -4.344   7.586  1.00 98.31           C  
ATOM    816  C   VAL A 101      -1.747  -4.359   7.863  1.00 98.31           C  
ATOM    817  CB  VAL A 101      -3.842  -2.963   7.941  1.00 98.31           C  
ATOM    818  O   VAL A 101      -1.316  -4.145   9.000  1.00 98.31           O  
ATOM    819  CG1 VAL A 101      -3.186  -1.864   7.105  1.00 98.31           C  
ATOM    820  CG2 VAL A 101      -5.355  -2.963   7.734  1.00 98.31           C  
ATOM    821  N   PHE A 102      -1.027  -4.574   6.840  1.00 97.62           N  
ATOM    822  CA  PHE A 102       0.425  -4.691   6.879  1.00 97.62           C  
ATOM    823  C   PHE A 102       1.082  -3.469   6.250  1.00 97.62           C  
ATOM    824  CB  PHE A 102       0.883  -5.965   6.156  1.00 97.62           C  
ATOM    825  O   PHE A 102       0.728  -3.070   5.137  1.00 97.62           O  
ATOM    826  CG  PHE A 102       2.375  -6.156   6.152  1.00 97.62           C  
ATOM    827  CD1 PHE A 102       3.178  -5.465   5.254  1.00 97.62           C  
ATOM    828  CD2 PHE A 102       2.977  -7.027   7.051  1.00 97.62           C  
ATOM    829  CE1 PHE A 102       4.559  -5.641   5.246  1.00 97.62           C  
ATOM    830  CE2 PHE A 102       4.359  -7.207   7.051  1.00 97.62           C  
ATOM    831  CZ  PHE A 102       5.145  -6.516   6.148  1.00 97.62           C  
ATOM    832  N   TYR A 103       2.002  -2.869   6.973  1.00 97.69           N  
ATOM    833  CA  TYR A 103       2.768  -1.726   6.488  1.00 97.69           C  
ATOM    834  C   TYR A 103       4.254  -1.901   6.773  1.00 97.69           C  
ATOM    835  CB  TYR A 103       2.260  -0.431   7.129  1.00 97.69           C  
ATOM    836  O   TYR A 103       4.645  -2.141   7.918  1.00 97.69           O  
ATOM    837  CG  TYR A 103       2.977   0.807   6.645  1.00 97.69           C  
ATOM    838  CD1 TYR A 103       3.316   1.829   7.527  1.00 97.69           C  
ATOM    839  CD2 TYR A 103       3.312   0.958   5.305  1.00 97.69           C  
ATOM    840  CE1 TYR A 103       3.975   2.973   7.086  1.00 97.69           C  
ATOM    841  CE2 TYR A 103       3.971   2.096   4.852  1.00 97.69           C  
ATOM    842  OH  TYR A 103       4.949   4.227   5.305  1.00 97.69           O  
ATOM    843  CZ  TYR A 103       4.297   3.096   5.750  1.00 97.69           C  
ATOM    844  N   ASP A 104       5.047  -1.716   5.766  1.00 95.19           N  
ATOM    845  CA  ASP A 104       6.473  -1.990   5.938  1.00 95.19           C  
ATOM    846  C   ASP A 104       7.215  -0.747   6.418  1.00 95.19           C  
ATOM    847  CB  ASP A 104       7.082  -2.496   4.629  1.00 95.19           C  
ATOM    848  O   ASP A 104       8.445  -0.699   6.375  1.00 95.19           O  
ATOM    849  CG  ASP A 104       7.188  -1.416   3.568  1.00 95.19           C  
ATOM    850  OD1 ASP A 104       6.590  -0.332   3.738  1.00 95.19           O  
ATOM    851  OD2 ASP A 104       7.875  -1.652   2.549  1.00 95.19           O  
ATOM    852  N   ALA A 105       6.445   0.285   6.836  1.00 94.44           N  
ATOM    853  CA  ALA A 105       6.953   1.539   7.387  1.00 94.44           C  
ATOM    854  C   ALA A 105       7.816   2.277   6.367  1.00 94.44           C  
ATOM    855  CB  ALA A 105       7.754   1.274   8.656  1.00 94.44           C  
ATOM    856  O   ALA A 105       8.766   2.967   6.730  1.00 94.44           O  
ATOM    857  N   SER A 106       7.633   1.870   5.125  1.00 92.00           N  
ATOM    858  CA  SER A 106       8.289   2.537   4.004  1.00 92.00           C  
ATOM    859  C   SER A 106       7.293   2.902   2.912  1.00 92.00           C  
ATOM    860  CB  SER A 106       9.391   1.649   3.426  1.00 92.00           C  
ATOM    861  O   SER A 106       6.902   4.062   2.781  1.00 92.00           O  
ATOM    862  OG  SER A 106      10.031   2.287   2.330  1.00 92.00           O  
ATOM    863  N   SER A 107       6.770   1.954   2.229  1.00 87.12           N  
ATOM    864  CA  SER A 107       5.867   2.324   1.146  1.00 87.12           C  
ATOM    865  C   SER A 107       4.836   1.230   0.885  1.00 87.12           C  
ATOM    866  CB  SER A 107       6.652   2.611  -0.135  1.00 87.12           C  
ATOM    867  O   SER A 107       3.793   1.482   0.278  1.00 87.12           O  
ATOM    868  OG  SER A 107       7.348   1.454  -0.566  1.00 87.12           O  
ATOM    869  N   HIS A 108       5.062   0.034   1.290  1.00 92.62           N  
ATOM    870  CA  HIS A 108       4.227  -1.110   0.953  1.00 92.62           C  
ATOM    871  C   HIS A 108       3.127  -1.314   1.991  1.00 92.62           C  
ATOM    872  CB  HIS A 108       5.074  -2.377   0.830  1.00 92.62           C  
ATOM    873  O   HIS A 108       3.406  -1.400   3.189  1.00 92.62           O  
ATOM    874  CG  HIS A 108       4.293  -3.582   0.407  1.00 92.62           C  
ATOM    875  CD2 HIS A 108       3.859  -4.652   1.112  1.00 92.62           C  
ATOM    876  ND1 HIS A 108       3.877  -3.779  -0.892  1.00 92.62           N  
ATOM    877  CE1 HIS A 108       3.215  -4.922  -0.966  1.00 92.62           C  
ATOM    878  NE2 HIS A 108       3.191  -5.473   0.236  1.00 92.62           N  
ATOM    879  N   VAL A 109       1.905  -1.337   1.473  1.00 96.75           N  
ATOM    880  CA  VAL A 109       0.735  -1.595   2.305  1.00 96.75           C  
ATOM    881  C   VAL A 109      -0.037  -2.793   1.755  1.00 96.75           C  
ATOM    882  CB  VAL A 109      -0.187  -0.358   2.387  1.00 96.75           C  
ATOM    883  O   VAL A 109      -0.257  -2.895   0.546  1.00 96.75           O  
ATOM    884  CG1 VAL A 109      -1.352  -0.616   3.342  1.00 96.75           C  
ATOM    885  CG2 VAL A 109       0.607   0.871   2.828  1.00 96.75           C  
ATOM    886  N   ASN A 110      -0.432  -3.639   2.605  1.00 96.38           N  
ATOM    887  CA  ASN A 110      -1.251  -4.789   2.244  1.00 96.38           C  
ATOM    888  C   ASN A 110      -2.447  -4.941   3.180  1.00 96.38           C  
ATOM    889  CB  ASN A 110      -0.410  -6.066   2.244  1.00 96.38           C  
ATOM    890  O   ASN A 110      -2.293  -4.910   4.402  1.00 96.38           O  
ATOM    891  CG  ASN A 110      -1.214  -7.297   1.864  1.00 96.38           C  
ATOM    892  ND2 ASN A 110      -1.509  -7.438   0.578  1.00 96.38           N  
ATOM    893  OD1 ASN A 110      -1.569  -8.109   2.721  1.00 96.38           O  
ATOM    894  N   VAL A 111      -3.590  -5.023   2.549  1.00 97.88           N  
ATOM    895  CA  VAL A 111      -4.816  -5.258   3.305  1.00 97.88           C  
ATOM    896  C   VAL A 111      -5.340  -6.660   3.016  1.00 97.88           C  
ATOM    897  CB  VAL A 111      -5.898  -4.203   2.971  1.00 97.88           C  
ATOM    898  O   VAL A 111      -5.559  -7.023   1.857  1.00 97.88           O  
ATOM    899  CG1 VAL A 111      -7.152  -4.434   3.814  1.00 97.88           C  
ATOM    900  CG2 VAL A 111      -5.355  -2.793   3.186  1.00 97.88           C  
ATOM    901  N   SER A 112      -5.566  -7.422   4.059  1.00 97.19           N  
ATOM    902  CA  SER A 112      -6.098  -8.773   3.943  1.00 97.19           C  
ATOM    903  C   SER A 112      -7.387  -8.930   4.746  1.00 97.19           C  
ATOM    904  CB  SER A 112      -5.066  -9.797   4.418  1.00 97.19           C  
ATOM    905  O   SER A 112      -7.449  -8.539   5.910  1.00 97.19           O  
ATOM    906  OG  SER A 112      -3.863  -9.680   3.680  1.00 97.19           O  
ATOM    907  N   VAL A 113      -8.375  -9.461   4.055  1.00 97.19           N  
ATOM    908  CA  VAL A 113      -9.680  -9.711   4.660  1.00 97.19           C  
ATOM    909  C   VAL A 113     -10.203 -11.078   4.227  1.00 97.19           C  
ATOM    910  CB  VAL A 113     -10.695  -8.609   4.289  1.00 97.19           C  
ATOM    911  O   VAL A 113      -9.750 -11.625   3.217  1.00 97.19           O  
ATOM    912  CG1 VAL A 113     -10.266  -7.258   4.855  1.00 97.19           C  
ATOM    913  CG2 VAL A 113     -10.867  -8.523   2.773  1.00 97.19           C  
ATOM    914  N   PRO A 114     -11.117 -11.688   5.000  1.00 96.69           N  
ATOM    915  CA  PRO A 114     -11.703 -12.969   4.594  1.00 96.69           C  
ATOM    916  C   PRO A 114     -12.562 -12.852   3.338  1.00 96.69           C  
ATOM    917  CB  PRO A 114     -12.562 -13.359   5.805  1.00 96.69           C  
ATOM    918  O   PRO A 114     -12.984 -11.750   2.975  1.00 96.69           O  
ATOM    919  CG  PRO A 114     -12.070 -12.492   6.914  1.00 96.69           C  
ATOM    920  CD  PRO A 114     -11.453 -11.258   6.320  1.00 96.69           C  
ATOM    921  N   SER A 115     -12.828 -14.023   2.715  1.00 95.69           N  
ATOM    922  CA  SER A 115     -13.586 -14.094   1.468  1.00 95.69           C  
ATOM    923  C   SER A 115     -15.016 -13.602   1.658  1.00 95.69           C  
ATOM    924  CB  SER A 115     -13.594 -15.523   0.930  1.00 95.69           C  
ATOM    925  O   SER A 115     -15.703 -13.281   0.687  1.00 95.69           O  
ATOM    926  OG  SER A 115     -14.141 -16.422   1.885  1.00 95.69           O  
ATOM    927  N   THR A 116     -15.453 -13.523   2.904  1.00 95.94           N  
ATOM    928  CA  THR A 116     -16.797 -13.023   3.203  1.00 95.94           C  
ATOM    929  C   THR A 116     -16.953 -11.586   2.717  1.00 95.94           C  
ATOM    930  CB  THR A 116     -17.094 -13.094   4.711  1.00 95.94           C  
ATOM    931  O   THR A 116     -18.078 -11.117   2.533  1.00 95.94           O  
ATOM    932  CG2 THR A 116     -17.219 -14.547   5.180  1.00 95.94           C  
ATOM    933  OG1 THR A 116     -16.031 -12.469   5.434  1.00 95.94           O  
ATOM    934  N   TYR A 117     -15.828 -10.883   2.479  1.00 97.06           N  
ATOM    935  CA  TYR A 117     -15.867  -9.500   2.031  1.00 97.06           C  
ATOM    936  C   TYR A 117     -15.836  -9.414   0.510  1.00 97.06           C  
ATOM    937  CB  TYR A 117     -14.703  -8.703   2.625  1.00 97.06           C  
ATOM    938  O   TYR A 117     -15.875  -8.320  -0.059  1.00 97.06           O  
ATOM    939  CG  TYR A 117     -14.914  -8.297   4.062  1.00 97.06           C  
ATOM    940  CD1 TYR A 117     -15.414  -7.035   4.383  1.00 97.06           C  
ATOM    941  CD2 TYR A 117     -14.609  -9.172   5.102  1.00 97.06           C  
ATOM    942  CE1 TYR A 117     -15.602  -6.652   5.707  1.00 97.06           C  
ATOM    943  CE2 TYR A 117     -14.805  -8.797   6.430  1.00 97.06           C  
ATOM    944  OH  TYR A 117     -15.492  -7.168   8.031  1.00 97.06           O  
ATOM    945  CZ  TYR A 117     -15.297  -7.539   6.723  1.00 97.06           C  
ATOM    946  N   HIS A 118     -15.758 -10.562  -0.169  1.00 96.00           N  
ATOM    947  CA  HIS A 118     -15.750 -10.641  -1.626  1.00 96.00           C  
ATOM    948  C   HIS A 118     -16.922  -9.867  -2.225  1.00 96.00           C  
ATOM    949  CB  HIS A 118     -15.797 -12.094  -2.088  1.00 96.00           C  
ATOM    950  O   HIS A 118     -18.078 -10.141  -1.910  1.00 96.00           O  
ATOM    951  CG  HIS A 118     -15.508 -12.273  -3.547  1.00 96.00           C  
ATOM    952  CD2 HIS A 118     -14.367 -12.586  -4.199  1.00 96.00           C  
ATOM    953  ND1 HIS A 118     -16.469 -12.117  -4.516  1.00 96.00           N  
ATOM    954  CE1 HIS A 118     -15.938 -12.328  -5.707  1.00 96.00           C  
ATOM    955  NE2 HIS A 118     -14.656 -12.617  -5.539  1.00 96.00           N  
ATOM    956  N   GLY A 119     -16.594  -8.844  -2.996  1.00 96.25           N  
ATOM    957  CA  GLY A 119     -17.609  -8.062  -3.676  1.00 96.25           C  
ATOM    958  C   GLY A 119     -18.188  -6.957  -2.809  1.00 96.25           C  
ATOM    959  O   GLY A 119     -19.172  -6.309  -3.188  1.00 96.25           O  
ATOM    960  N   HIS A 120     -17.609  -6.746  -1.643  1.00 96.75           N  
ATOM    961  CA  HIS A 120     -18.219  -5.801  -0.723  1.00 96.75           C  
ATOM    962  C   HIS A 120     -17.281  -4.652  -0.392  1.00 96.75           C  
ATOM    963  CB  HIS A 120     -18.656  -6.512   0.562  1.00 96.75           C  
ATOM    964  O   HIS A 120     -17.547  -3.855   0.508  1.00 96.75           O  
ATOM    965  CG  HIS A 120     -19.703  -7.562   0.345  1.00 96.75           C  
ATOM    966  CD2 HIS A 120     -19.625  -8.914   0.457  1.00 96.75           C  
ATOM    967  ND1 HIS A 120     -20.984  -7.270  -0.041  1.00 96.75           N  
ATOM    968  CE1 HIS A 120     -21.672  -8.391  -0.156  1.00 96.75           C  
ATOM    969  NE2 HIS A 120     -20.875  -9.406   0.141  1.00 96.75           N  
ATOM    970  N   LEU A 121     -16.219  -4.594  -1.058  1.00 97.25           N  
ATOM    971  CA  LEU A 121     -15.242  -3.541  -0.797  1.00 97.25           C  
ATOM    972  C   LEU A 121     -15.234  -2.516  -1.927  1.00 97.25           C  
ATOM    973  CB  LEU A 121     -13.844  -4.133  -0.622  1.00 97.25           C  
ATOM    974  O   LEU A 121     -15.703  -2.801  -3.031  1.00 97.25           O  
ATOM    975  CG  LEU A 121     -13.664  -5.129   0.524  1.00 97.25           C  
ATOM    976  CD1 LEU A 121     -12.219  -5.617   0.589  1.00 97.25           C  
ATOM    977  CD2 LEU A 121     -14.086  -4.500   1.850  1.00 97.25           C  
ATOM    978  N   CYS A 122     -14.773  -1.375  -1.573  1.00 96.75           N  
ATOM    979  CA  CYS A 122     -14.539  -0.313  -2.545  1.00 96.75           C  
ATOM    980  C   CYS A 122     -13.227   0.406  -2.256  1.00 96.75           C  
ATOM    981  CB  CYS A 122     -15.688   0.689  -2.535  1.00 96.75           C  
ATOM    982  O   CYS A 122     -12.703   0.329  -1.145  1.00 96.75           O  
ATOM    983  SG  CYS A 122     -16.547   0.791  -0.952  1.00 96.75           S  
ATOM    984  N   GLY A 123     -12.656   1.019  -3.270  1.00 97.06           N  
ATOM    985  CA  GLY A 123     -11.406   1.751  -3.156  1.00 97.06           C  
ATOM    986  C   GLY A 123     -10.398   1.381  -4.227  1.00 97.06           C  
ATOM    987  O   GLY A 123     -10.758   0.778  -5.242  1.00 97.06           O  
ATOM    988  N   LEU A 124      -9.156   1.782  -3.984  1.00 96.25           N  
ATOM    989  CA  LEU A 124      -8.102   1.532  -4.957  1.00 96.25           C  
ATOM    990  C   LEU A 124      -7.820   0.038  -5.086  1.00 96.25           C  
ATOM    991  CB  LEU A 124      -6.820   2.268  -4.555  1.00 96.25           C  
ATOM    992  O   LEU A 124      -7.281  -0.412  -6.098  1.00 96.25           O  
ATOM    993  CG  LEU A 124      -6.859   3.795  -4.645  1.00 96.25           C  
ATOM    994  CD1 LEU A 124      -5.551   4.391  -4.125  1.00 96.25           C  
ATOM    995  CD2 LEU A 124      -7.125   4.242  -6.074  1.00 96.25           C  
ATOM    996  N   GLY A 125      -8.180  -0.692  -4.094  1.00 95.25           N  
ATOM    997  CA  GLY A 125      -8.000  -2.135  -4.109  1.00 95.25           C  
ATOM    998  C   GLY A 125      -9.117  -2.867  -4.832  1.00 95.25           C  
ATOM    999  O   GLY A 125      -9.039  -4.078  -5.039  1.00 95.25           O  
ATOM   1000  N   GLY A 126     -10.125  -2.141  -5.258  1.00 94.88           N  
ATOM   1001  CA  GLY A 126     -11.227  -2.717  -6.020  1.00 94.88           C  
ATOM   1002  C   GLY A 126     -12.281  -3.369  -5.141  1.00 94.88           C  
ATOM   1003  O   GLY A 126     -12.305  -3.148  -3.928  1.00 94.88           O  
ATOM   1004  N   ASN A 127     -13.164  -4.141  -5.750  1.00 95.62           N  
ATOM   1005  CA  ASN A 127     -14.289  -4.707  -5.020  1.00 95.62           C  
ATOM   1006  C   ASN A 127     -14.008  -6.137  -4.570  1.00 95.62           C  
ATOM   1007  CB  ASN A 127     -15.562  -4.660  -5.871  1.00 95.62           C  
ATOM   1008  O   ASN A 127     -14.906  -6.836  -4.102  1.00 95.62           O  
ATOM   1009  CG  ASN A 127     -15.453  -5.500  -7.125  1.00 95.62           C  
ATOM   1010  ND2 ASN A 127     -16.484  -5.445  -7.969  1.00 95.62           N  
ATOM   1011  OD1 ASN A 127     -14.461  -6.195  -7.340  1.00 95.62           O  
ATOM   1012  N   PHE A 128     -12.828  -6.625  -4.793  1.00 95.81           N  
ATOM   1013  CA  PHE A 128     -12.320  -7.879  -4.250  1.00 95.81           C  
ATOM   1014  C   PHE A 128     -13.156  -9.055  -4.742  1.00 95.81           C  
ATOM   1015  CB  PHE A 128     -12.328  -7.840  -2.717  1.00 95.81           C  
ATOM   1016  O   PHE A 128     -13.445  -9.984  -3.982  1.00 95.81           O  
ATOM   1017  CG  PHE A 128     -11.609  -9.000  -2.080  1.00 95.81           C  
ATOM   1018  CD1 PHE A 128     -12.242  -9.781  -1.120  1.00 95.81           C  
ATOM   1019  CD2 PHE A 128     -10.305  -9.305  -2.439  1.00 95.81           C  
ATOM   1020  CE1 PHE A 128     -11.578 -10.852  -0.528  1.00 95.81           C  
ATOM   1021  CE2 PHE A 128      -9.633 -10.375  -1.852  1.00 95.81           C  
ATOM   1022  CZ  PHE A 128     -10.273 -11.148  -0.896  1.00 95.81           C  
ATOM   1023  N   ASN A 129     -13.617  -9.094  -6.039  1.00 95.25           N  
ATOM   1024  CA  ASN A 129     -14.461 -10.156  -6.574  1.00 95.25           C  
ATOM   1025  C   ASN A 129     -13.695 -11.039  -7.555  1.00 95.25           C  
ATOM   1026  CB  ASN A 129     -15.703  -9.562  -7.250  1.00 95.25           C  
ATOM   1027  O   ASN A 129     -14.289 -11.859  -8.258  1.00 95.25           O  
ATOM   1028  CG  ASN A 129     -15.359  -8.719  -8.461  1.00 95.25           C  
ATOM   1029  ND2 ASN A 129     -16.391  -8.242  -9.156  1.00 95.25           N  
ATOM   1030  OD1 ASN A 129     -14.188  -8.492  -8.766  1.00 95.25           O  
ATOM   1031  N   SER A 130     -12.453 -10.828  -7.711  1.00 93.56           N  
ATOM   1032  CA  SER A 130     -11.531 -11.648  -8.492  1.00 93.56           C  
ATOM   1033  C   SER A 130     -11.742 -11.438  -9.992  1.00 93.56           C  
ATOM   1034  CB  SER A 130     -11.703 -13.125  -8.148  1.00 93.56           C  
ATOM   1035  O   SER A 130     -11.211 -12.188 -10.812  1.00 93.56           O  
ATOM   1036  OG  SER A 130     -11.352 -13.375  -6.801  1.00 93.56           O  
ATOM   1037  N   ASP A 131     -12.586 -10.500 -10.312  1.00 95.25           N  
ATOM   1038  CA  ASP A 131     -12.820 -10.133 -11.711  1.00 95.25           C  
ATOM   1039  C   ASP A 131     -11.953  -8.945 -12.117  1.00 95.25           C  
ATOM   1040  CB  ASP A 131     -14.305  -9.812 -11.930  1.00 95.25           C  
ATOM   1041  O   ASP A 131     -12.234  -7.809 -11.742  1.00 95.25           O  
ATOM   1042  CG  ASP A 131     -14.633  -9.508 -13.383  1.00 95.25           C  
ATOM   1043  OD1 ASP A 131     -13.711  -9.531 -14.234  1.00 95.25           O  
ATOM   1044  OD2 ASP A 131     -15.812  -9.250 -13.680  1.00 95.25           O  
ATOM   1045  N   GLN A 132     -11.023  -9.156 -13.023  1.00 92.56           N  
ATOM   1046  CA  GLN A 132     -10.062  -8.133 -13.406  1.00 92.56           C  
ATOM   1047  C   GLN A 132     -10.688  -7.117 -14.359  1.00 92.56           C  
ATOM   1048  CB  GLN A 132      -8.828  -8.766 -14.047  1.00 92.56           C  
ATOM   1049  O   GLN A 132     -10.164  -6.016 -14.531  1.00 92.56           O  
ATOM   1050  CG  GLN A 132      -7.965  -9.555 -13.070  1.00 92.56           C  
ATOM   1051  CD  GLN A 132      -6.711 -10.109 -13.719  1.00 92.56           C  
ATOM   1052  NE2 GLN A 132      -5.871 -10.766 -12.922  1.00 92.56           N  
ATOM   1053  OE1 GLN A 132      -6.496  -9.961 -14.930  1.00 92.56           O  
ATOM   1054  N   SER A 133     -11.797  -7.520 -14.977  1.00 94.00           N  
ATOM   1055  CA  SER A 133     -12.430  -6.664 -15.977  1.00 94.00           C  
ATOM   1056  C   SER A 133     -13.039  -5.422 -15.336  1.00 94.00           C  
ATOM   1057  CB  SER A 133     -13.516  -7.434 -16.734  1.00 94.00           C  
ATOM   1058  O   SER A 133     -13.297  -4.426 -16.016  1.00 94.00           O  
ATOM   1059  OG  SER A 133     -14.625  -7.699 -15.891  1.00 94.00           O  
ATOM   1060  N   ASP A 134     -13.172  -5.465 -13.984  1.00 94.44           N  
ATOM   1061  CA  ASP A 134     -13.789  -4.309 -13.352  1.00 94.44           C  
ATOM   1062  C   ASP A 134     -12.891  -3.734 -12.258  1.00 94.44           C  
ATOM   1063  CB  ASP A 134     -15.156  -4.680 -12.773  1.00 94.44           C  
ATOM   1064  O   ASP A 134     -13.367  -3.057 -11.344  1.00 94.44           O  
ATOM   1065  CG  ASP A 134     -15.062  -5.719 -11.664  1.00 94.44           C  
ATOM   1066  OD1 ASP A 134     -13.945  -6.160 -11.336  1.00 94.44           O  
ATOM   1067  OD2 ASP A 134     -16.125  -6.102 -11.125  1.00 94.44           O  
ATOM   1068  N   ASP A 135     -11.625  -4.047 -12.266  1.00 93.31           N  
ATOM   1069  CA  ASP A 135     -10.695  -3.670 -11.203  1.00 93.31           C  
ATOM   1070  C   ASP A 135     -10.461  -2.162 -11.188  1.00 93.31           C  
ATOM   1071  CB  ASP A 135      -9.367  -4.406 -11.359  1.00 93.31           C  
ATOM   1072  O   ASP A 135     -10.086  -1.598 -10.156  1.00 93.31           O  
ATOM   1073  CG  ASP A 135      -9.422  -5.844 -10.875  1.00 93.31           C  
ATOM   1074  OD1 ASP A 135     -10.430  -6.238 -10.250  1.00 93.31           O  
ATOM   1075  OD2 ASP A 135      -8.445  -6.590 -11.109  1.00 93.31           O  
ATOM   1076  N   PHE A 136     -10.773  -1.515 -12.312  1.00 95.44           N  
ATOM   1077  CA  PHE A 136     -10.570  -0.072 -12.367  1.00 95.44           C  
ATOM   1078  C   PHE A 136     -11.906   0.663 -12.438  1.00 95.44           C  
ATOM   1079  CB  PHE A 136      -9.703   0.303 -13.570  1.00 95.44           C  
ATOM   1080  O   PHE A 136     -12.086   1.554 -13.266  1.00 95.44           O  
ATOM   1081  CG  PHE A 136      -8.320  -0.281 -13.531  1.00 95.44           C  
ATOM   1082  CD1 PHE A 136      -7.508  -0.107 -12.414  1.00 95.44           C  
ATOM   1083  CD2 PHE A 136      -7.820  -1.006 -14.609  1.00 95.44           C  
ATOM   1084  CE1 PHE A 136      -6.227  -0.646 -12.367  1.00 95.44           C  
ATOM   1085  CE2 PHE A 136      -6.539  -1.548 -14.570  1.00 95.44           C  
ATOM   1086  CZ  PHE A 136      -5.742  -1.367 -13.453  1.00 95.44           C  
ATOM   1087  N   MET A 137     -12.797   0.233 -11.602  1.00 96.38           N  
ATOM   1088  CA  MET A 137     -14.102   0.863 -11.422  1.00 96.38           C  
ATOM   1089  C   MET A 137     -13.984   2.139 -10.602  1.00 96.38           C  
ATOM   1090  CB  MET A 137     -15.086  -0.103 -10.758  1.00 96.38           C  
ATOM   1091  O   MET A 137     -13.352   2.143  -9.539  1.00 96.38           O  
ATOM   1092  CG  MET A 137     -16.500   0.435 -10.656  1.00 96.38           C  
ATOM   1093  SD  MET A 137     -17.688  -0.824 -10.047  1.00 96.38           S  
ATOM   1094  CE  MET A 137     -17.625  -2.016 -11.414  1.00 96.38           C  
ATOM   1095  N   LEU A 138     -14.586   3.213 -11.070  1.00 96.88           N  
ATOM   1096  CA  LEU A 138     -14.570   4.504 -10.391  1.00 96.88           C  
ATOM   1097  C   LEU A 138     -15.539   4.512  -9.211  1.00 96.88           C  
ATOM   1098  CB  LEU A 138     -14.922   5.629 -11.359  1.00 96.88           C  
ATOM   1099  O   LEU A 138     -16.375   3.617  -9.086  1.00 96.88           O  
ATOM   1100  CG  LEU A 138     -14.062   5.730 -12.617  1.00 96.88           C  
ATOM   1101  CD1 LEU A 138     -14.570   6.852 -13.523  1.00 96.88           C  
ATOM   1102  CD2 LEU A 138     -12.602   5.957 -12.250  1.00 96.88           C  
ATOM   1103  N   SER A 139     -15.453   5.586  -8.367  1.00 96.19           N  
ATOM   1104  CA  SER A 139     -16.312   5.719  -7.203  1.00 96.19           C  
ATOM   1105  C   SER A 139     -17.781   5.887  -7.613  1.00 96.19           C  
ATOM   1106  CB  SER A 139     -15.883   6.910  -6.344  1.00 96.19           C  
ATOM   1107  O   SER A 139     -18.688   5.574  -6.840  1.00 96.19           O  
ATOM   1108  OG  SER A 139     -15.945   8.117  -7.086  1.00 96.19           O  
ATOM   1109  N   ASN A 140     -18.016   6.262  -8.828  1.00 95.44           N  
ATOM   1110  CA  ASN A 140     -19.391   6.457  -9.320  1.00 95.44           C  
ATOM   1111  C   ASN A 140     -19.906   5.215 -10.031  1.00 95.44           C  
ATOM   1112  CB  ASN A 140     -19.453   7.672 -10.250  1.00 95.44           C  
ATOM   1113  O   ASN A 140     -20.984   5.242 -10.617  1.00 95.44           O  
ATOM   1114  CG  ASN A 140     -18.578   7.508 -11.484  1.00 95.44           C  
ATOM   1115  ND2 ASN A 140     -18.531   8.547 -12.312  1.00 95.44           N  
ATOM   1116  OD1 ASN A 140     -17.969   6.461 -11.688  1.00 95.44           O  
ATOM   1117  N   GLY A 141     -19.109   4.172 -10.125  1.00 94.50           N  
ATOM   1118  CA  GLY A 141     -19.578   2.900 -10.656  1.00 94.50           C  
ATOM   1119  C   GLY A 141     -19.172   2.670 -12.094  1.00 94.50           C  
ATOM   1120  O   GLY A 141     -19.375   1.579 -12.633  1.00 94.50           O  
ATOM   1121  N   LYS A 142     -18.516   3.598 -12.742  1.00 96.62           N  
ATOM   1122  CA  LYS A 142     -18.047   3.480 -14.125  1.00 96.62           C  
ATOM   1123  C   LYS A 142     -16.656   2.871 -14.195  1.00 96.62           C  
ATOM   1124  CB  LYS A 142     -18.062   4.848 -14.812  1.00 96.62           C  
ATOM   1125  O   LYS A 142     -15.852   3.047 -13.273  1.00 96.62           O  
ATOM   1126  CG  LYS A 142     -19.453   5.438 -15.000  1.00 96.62           C  
ATOM   1127  CD  LYS A 142     -19.391   6.770 -15.742  1.00 96.62           C  
ATOM   1128  CE  LYS A 142     -20.781   7.387 -15.883  1.00 96.62           C  
ATOM   1129  NZ  LYS A 142     -20.734   8.711 -16.578  1.00 96.62           N  
ATOM   1130  N   ILE A 143     -16.422   2.137 -15.328  1.00 96.00           N  
ATOM   1131  CA  ILE A 143     -15.102   1.537 -15.555  1.00 96.00           C  
ATOM   1132  C   ILE A 143     -14.258   2.459 -16.422  1.00 96.00           C  
ATOM   1133  CB  ILE A 143     -15.219   0.141 -16.203  1.00 96.00           C  
ATOM   1134  O   ILE A 143     -14.742   3.012 -17.406  1.00 96.00           O  
ATOM   1135  CG1 ILE A 143     -15.984  -0.816 -15.281  1.00 96.00           C  
ATOM   1136  CG2 ILE A 143     -13.836  -0.415 -16.547  1.00 96.00           C  
ATOM   1137  CD1 ILE A 143     -16.312  -2.158 -15.922  1.00 96.00           C  
ATOM   1138  N   THR A 144     -12.992   2.666 -16.031  1.00 95.31           N  
ATOM   1139  CA  THR A 144     -12.117   3.568 -16.766  1.00 95.31           C  
ATOM   1140  C   THR A 144     -10.828   2.861 -17.172  1.00 95.31           C  
ATOM   1141  CB  THR A 144     -11.789   4.824 -15.945  1.00 95.31           C  
ATOM   1142  O   THR A 144     -10.453   1.857 -16.562  1.00 95.31           O  
ATOM   1143  CG2 THR A 144     -10.961   4.469 -14.711  1.00 95.31           C  
ATOM   1144  OG1 THR A 144     -11.039   5.738 -16.750  1.00 95.31           O  
ATOM   1145  N   GLN A 145     -10.219   3.418 -18.234  1.00 92.38           N  
ATOM   1146  CA  GLN A 145      -8.898   2.957 -18.625  1.00 92.38           C  
ATOM   1147  C   GLN A 145      -7.812   3.932 -18.172  1.00 92.38           C  
ATOM   1148  CB  GLN A 145      -8.828   2.764 -20.141  1.00 92.38           C  
ATOM   1149  O   GLN A 145      -6.621   3.656 -18.328  1.00 92.38           O  
ATOM   1150  CG  GLN A 145      -9.734   1.655 -20.672  1.00 92.38           C  
ATOM   1151  CD  GLN A 145      -9.578   1.420 -22.156  1.00 92.38           C  
ATOM   1152  NE2 GLN A 145      -9.859   0.197 -22.594  1.00 92.38           N  
ATOM   1153  OE1 GLN A 145      -9.211   2.330 -22.906  1.00 92.38           O  
ATOM   1154  N   SER A 146      -8.211   5.027 -17.641  1.00 92.50           N  
ATOM   1155  CA  SER A 146      -7.277   6.059 -17.188  1.00 92.50           C  
ATOM   1156  C   SER A 146      -6.930   5.879 -15.719  1.00 92.50           C  
ATOM   1157  CB  SER A 146      -7.867   7.449 -17.422  1.00 92.50           C  
ATOM   1158  O   SER A 146      -7.797   6.012 -14.852  1.00 92.50           O  
ATOM   1159  OG  SER A 146      -7.102   8.438 -16.750  1.00 92.50           O  
ATOM   1160  N   MET A 147      -5.648   5.703 -15.406  1.00 91.62           N  
ATOM   1161  CA  MET A 147      -5.219   5.465 -14.031  1.00 91.62           C  
ATOM   1162  C   MET A 147      -5.332   6.738 -13.195  1.00 91.62           C  
ATOM   1163  CB  MET A 147      -3.781   4.941 -14.000  1.00 91.62           C  
ATOM   1164  O   MET A 147      -5.570   6.676 -11.992  1.00 91.62           O  
ATOM   1165  CG  MET A 147      -3.604   3.594 -14.672  1.00 91.62           C  
ATOM   1166  SD  MET A 147      -4.723   2.309 -13.992  1.00 91.62           S  
ATOM   1167  CE  MET A 147      -5.836   2.072 -15.398  1.00 91.62           C  
ATOM   1168  N   ASP A 148      -5.137   7.824 -13.852  1.00 90.62           N  
ATOM   1169  CA  ASP A 148      -5.285   9.102 -13.156  1.00 90.62           C  
ATOM   1170  C   ASP A 148      -6.730   9.328 -12.727  1.00 90.62           C  
ATOM   1171  CB  ASP A 148      -4.812  10.250 -14.047  1.00 90.62           C  
ATOM   1172  O   ASP A 148      -6.984   9.750 -11.602  1.00 90.62           O  
ATOM   1173  CG  ASP A 148      -3.311  10.250 -14.273  1.00 90.62           C  
ATOM   1174  OD1 ASP A 148      -2.580   9.578 -13.508  1.00 90.62           O  
ATOM   1175  OD2 ASP A 148      -2.854  10.938 -15.211  1.00 90.62           O  
ATOM   1176  N   GLU A 149      -7.645   9.047 -13.695  1.00 93.81           N  
ATOM   1177  CA  GLU A 149      -9.062   9.164 -13.359  1.00 93.81           C  
ATOM   1178  C   GLU A 149      -9.445   8.195 -12.242  1.00 93.81           C  
ATOM   1179  CB  GLU A 149      -9.930   8.914 -14.594  1.00 93.81           C  
ATOM   1180  O   GLU A 149     -10.172   8.562 -11.320  1.00 93.81           O  
ATOM   1181  CG  GLU A 149      -9.914  10.062 -15.594  1.00 93.81           C  
ATOM   1182  CD  GLU A 149     -10.828   9.828 -16.781  1.00 93.81           C  
ATOM   1183  OE1 GLU A 149     -10.852  10.672 -17.719  1.00 93.81           O  
ATOM   1184  OE2 GLU A 149     -11.531   8.797 -16.797  1.00 93.81           O  
ATOM   1185  N   PHE A 150      -8.930   6.980 -12.414  1.00 95.31           N  
ATOM   1186  CA  PHE A 150      -9.195   5.945 -11.414  1.00 95.31           C  
ATOM   1187  C   PHE A 150      -8.719   6.387 -10.039  1.00 95.31           C  
ATOM   1188  CB  PHE A 150      -8.516   4.633 -11.812  1.00 95.31           C  
ATOM   1189  O   PHE A 150      -9.484   6.367  -9.070  1.00 95.31           O  
ATOM   1190  CG  PHE A 150      -8.602   3.562 -10.758  1.00 95.31           C  
ATOM   1191  CD1 PHE A 150      -7.457   3.109 -10.117  1.00 95.31           C  
ATOM   1192  CD2 PHE A 150      -9.828   3.010 -10.414  1.00 95.31           C  
ATOM   1193  CE1 PHE A 150      -7.535   2.117  -9.141  1.00 95.31           C  
ATOM   1194  CE2 PHE A 150      -9.914   2.020  -9.438  1.00 95.31           C  
ATOM   1195  CZ  PHE A 150      -8.766   1.575  -8.805  1.00 95.31           C  
ATOM   1196  N   GLY A 151      -7.445   6.738  -9.906  1.00 94.00           N  
ATOM   1197  CA  GLY A 151      -6.887   7.207  -8.648  1.00 94.00           C  
ATOM   1198  C   GLY A 151      -7.637   8.391  -8.070  1.00 94.00           C  
ATOM   1199  O   GLY A 151      -7.969   8.398  -6.879  1.00 94.00           O  
ATOM   1200  N   ALA A 152      -8.000   9.352  -8.891  1.00 93.81           N  
ATOM   1201  CA  ALA A 152      -8.664  10.578  -8.469  1.00 93.81           C  
ATOM   1202  C   ALA A 152     -10.062  10.297  -7.934  1.00 93.81           C  
ATOM   1203  CB  ALA A 152      -8.734  11.578  -9.617  1.00 93.81           C  
ATOM   1204  O   ALA A 152     -10.555  11.000  -7.047  1.00 93.81           O  
ATOM   1205  N   SER A 153     -10.695   9.320  -8.516  1.00 95.94           N  
ATOM   1206  CA  SER A 153     -12.070   8.992  -8.141  1.00 95.94           C  
ATOM   1207  C   SER A 153     -12.141   8.492  -6.699  1.00 95.94           C  
ATOM   1208  CB  SER A 153     -12.641   7.938  -9.086  1.00 95.94           C  
ATOM   1209  O   SER A 153     -13.195   8.547  -6.070  1.00 95.94           O  
ATOM   1210  OG  SER A 153     -12.133   6.652  -8.773  1.00 95.94           O  
ATOM   1211  N   TRP A 154     -11.039   8.070  -6.168  1.00 96.31           N  
ATOM   1212  CA  TRP A 154     -11.047   7.508  -4.820  1.00 96.31           C  
ATOM   1213  C   TRP A 154     -10.367   8.453  -3.834  1.00 96.31           C  
ATOM   1214  CB  TRP A 154     -10.336   6.148  -4.805  1.00 96.31           C  
ATOM   1215  O   TRP A 154     -10.039   8.062  -2.711  1.00 96.31           O  
ATOM   1216  CG  TRP A 154     -11.078   5.070  -5.531  1.00 96.31           C  
ATOM   1217  CD1 TRP A 154     -10.727   4.480  -6.715  1.00 96.31           C  
ATOM   1218  CD2 TRP A 154     -12.305   4.449  -5.129  1.00 96.31           C  
ATOM   1219  CE2 TRP A 154     -12.633   3.494  -6.113  1.00 96.31           C  
ATOM   1220  CE3 TRP A 154     -13.156   4.609  -4.023  1.00 96.31           C  
ATOM   1221  NE1 TRP A 154     -11.656   3.533  -7.070  1.00 96.31           N  
ATOM   1222  CH2 TRP A 154     -14.594   2.879  -4.941  1.00 96.31           C  
ATOM   1223  CZ2 TRP A 154     -13.781   2.701  -6.027  1.00 96.31           C  
ATOM   1224  CZ3 TRP A 154     -14.297   3.820  -3.943  1.00 96.31           C  
ATOM   1225  N   LYS A 155     -10.156   9.562  -4.242  1.00 95.25           N  
ATOM   1226  CA  LYS A 155      -9.617  10.641  -3.424  1.00 95.25           C  
ATOM   1227  C   LYS A 155     -10.602  11.055  -2.334  1.00 95.25           C  
ATOM   1228  CB  LYS A 155      -9.258  11.852  -4.293  1.00 95.25           C  
ATOM   1229  O   LYS A 155     -11.797  11.172  -2.586  1.00 95.25           O  
ATOM   1230  CG  LYS A 155      -8.656  13.016  -3.516  1.00 95.25           C  
ATOM   1231  CD  LYS A 155      -8.359  14.195  -4.426  1.00 95.25           C  
ATOM   1232  CE  LYS A 155      -7.945  15.430  -3.629  1.00 95.25           C  
ATOM   1233  NZ  LYS A 155      -7.586  16.562  -4.520  1.00 95.25           N  
ATOM   1234  N   VAL A 156     -10.070  11.180  -1.064  1.00 93.62           N  
ATOM   1235  CA  VAL A 156     -10.875  11.672   0.053  1.00 93.62           C  
ATOM   1236  C   VAL A 156     -10.891  13.203   0.047  1.00 93.62           C  
ATOM   1237  CB  VAL A 156     -10.336  11.148   1.406  1.00 93.62           C  
ATOM   1238  O   VAL A 156      -9.844  13.836  -0.036  1.00 93.62           O  
ATOM   1239  CG1 VAL A 156     -11.180  11.688   2.562  1.00 93.62           C  
ATOM   1240  CG2 VAL A 156     -10.320   9.625   1.419  1.00 93.62           C  
ATOM   1241  N   PRO A 157     -12.125  13.797   0.016  1.00 87.56           N  
ATOM   1242  CA  PRO A 157     -12.195  15.258   0.039  1.00 87.56           C  
ATOM   1243  C   PRO A 157     -11.547  15.859   1.286  1.00 87.56           C  
ATOM   1244  CB  PRO A 157     -13.695  15.539   0.011  1.00 87.56           C  
ATOM   1245  O   PRO A 157     -11.742  15.344   2.393  1.00 87.56           O  
ATOM   1246  CG  PRO A 157     -14.312  14.266  -0.480  1.00 87.56           C  
ATOM   1247  CD  PRO A 157     -13.414  13.125  -0.110  1.00 87.56           C  
ATOM   1248  N   GLY A 158     -10.523  16.656   1.179  1.00 77.62           N  
ATOM   1249  CA  GLY A 158      -9.844  17.281   2.305  1.00 77.62           C  
ATOM   1250  C   GLY A 158     -10.016  18.781   2.336  1.00 77.62           C  
ATOM   1251  O   GLY A 158     -10.711  19.359   1.492  1.00 77.62           O  
ATOM   1252  N   ASN A 159      -9.695  19.438   3.502  1.00 60.75           N  
ATOM   1253  CA  ASN A 159      -9.859  20.828   3.914  1.00 60.75           C  
ATOM   1254  C   ASN A 159      -8.758  21.719   3.348  1.00 60.75           C  
ATOM   1255  CB  ASN A 159      -9.898  20.938   5.441  1.00 60.75           C  
ATOM   1256  O   ASN A 159      -8.102  22.453   4.090  1.00 60.75           O  
ATOM   1257  CG  ASN A 159     -11.219  20.469   6.027  1.00 60.75           C  
ATOM   1258  ND2 ASN A 159     -11.258  20.312   7.344  1.00 60.75           N  
ATOM   1259  OD1 ASN A 159     -12.195  20.266   5.301  1.00 60.75           O  
ATOM   1260  N   GLY A 160      -8.430  21.719   2.059  1.00 59.81           N  
ATOM   1261  CA  GLY A 160      -7.703  22.906   1.677  1.00 59.81           C  
ATOM   1262  C   GLY A 160      -6.250  22.641   1.327  1.00 59.81           C  
ATOM   1263  O   GLY A 160      -5.496  23.578   1.029  1.00 59.81           O  
ATOM   1264  N   ILE A 161      -5.699  21.344   1.535  1.00 66.44           N  
ATOM   1265  CA  ILE A 161      -4.320  21.062   1.148  1.00 66.44           C  
ATOM   1266  C   ILE A 161      -4.258  20.750  -0.344  1.00 66.44           C  
ATOM   1267  CB  ILE A 161      -3.729  19.906   1.970  1.00 66.44           C  
ATOM   1268  O   ILE A 161      -5.082  19.984  -0.859  1.00 66.44           O  
ATOM   1269  CG1 ILE A 161      -3.709  20.250   3.461  1.00 66.44           C  
ATOM   1270  CG2 ILE A 161      -2.322  19.547   1.472  1.00 66.44           C  
ATOM   1271  CD1 ILE A 161      -3.406  19.078   4.375  1.00 66.44           C  
ATOM   1272  N   GLN A 162      -3.512  21.641  -1.024  1.00 80.56           N  
ATOM   1273  CA  GLN A 162      -3.242  21.469  -2.449  1.00 80.56           C  
ATOM   1274  C   GLN A 162      -2.443  20.203  -2.711  1.00 80.56           C  
ATOM   1275  CB  GLN A 162      -2.494  22.688  -3.000  1.00 80.56           C  
ATOM   1276  O   GLN A 162      -1.403  19.969  -2.088  1.00 80.56           O  
ATOM   1277  CG  GLN A 162      -3.318  23.969  -3.010  1.00 80.56           C  
ATOM   1278  CD  GLN A 162      -4.039  24.188  -4.324  1.00 80.56           C  
ATOM   1279  NE2 GLN A 162      -5.316  24.547  -4.250  1.00 80.56           N  
ATOM   1280  OE1 GLN A 162      -3.455  24.047  -5.402  1.00 80.56           O  
ATOM   1281  N   CYS A 163      -3.105  19.109  -3.096  1.00 87.06           N  
ATOM   1282  CA  CYS A 163      -2.449  17.906  -3.590  1.00 87.06           C  
ATOM   1283  C   CYS A 163      -2.746  17.688  -5.066  1.00 87.06           C  
ATOM   1284  CB  CYS A 163      -2.898  16.688  -2.785  1.00 87.06           C  
ATOM   1285  O   CYS A 163      -3.506  18.453  -5.672  1.00 87.06           O  
ATOM   1286  SG  CYS A 163      -4.621  16.219  -3.066  1.00 87.06           S  
ATOM   1287  N   SER A 164      -2.010  16.781  -5.797  1.00 87.94           N  
ATOM   1288  CA  SER A 164      -2.152  16.531  -7.230  1.00 87.94           C  
ATOM   1289  C   SER A 164      -2.619  15.102  -7.496  1.00 87.94           C  
ATOM   1290  CB  SER A 164      -0.831  16.781  -7.953  1.00 87.94           C  
ATOM   1291  O   SER A 164      -2.283  14.180  -6.746  1.00 87.94           O  
ATOM   1292  OG  SER A 164       0.140  15.820  -7.586  1.00 87.94           O  
ATOM   1293  N   ASP A 165      -3.518  14.969  -8.516  1.00 85.88           N  
ATOM   1294  CA  ASP A 165      -4.047  13.664  -8.891  1.00 85.88           C  
ATOM   1295  C   ASP A 165      -3.102  12.938  -9.844  1.00 85.88           C  
ATOM   1296  CB  ASP A 165      -5.430  13.805  -9.523  1.00 85.88           C  
ATOM   1297  O   ASP A 165      -3.301  11.766 -10.148  1.00 85.88           O  
ATOM   1298  CG  ASP A 165      -6.492  14.266  -8.539  1.00 85.88           C  
ATOM   1299  OD1 ASP A 165      -6.375  13.961  -7.332  1.00 85.88           O  
ATOM   1300  OD2 ASP A 165      -7.457  14.930  -8.969  1.00 85.88           O  
ATOM   1301  N   SER A 166      -2.158  13.656 -10.336  1.00 84.12           N  
ATOM   1302  CA  SER A 166      -1.257  13.086 -11.336  1.00 84.12           C  
ATOM   1303  C   SER A 166       0.109  13.766 -11.297  1.00 84.12           C  
ATOM   1304  CB  SER A 166      -1.857  13.211 -12.734  1.00 84.12           C  
ATOM   1305  O   SER A 166       0.362  14.617 -10.445  1.00 84.12           O  
ATOM   1306  OG  SER A 166      -1.788  14.547 -13.195  1.00 84.12           O  
ATOM   1307  N   CYS A 167       1.014  13.227 -12.039  1.00 81.12           N  
ATOM   1308  CA  CYS A 167       2.348  13.805 -12.164  1.00 81.12           C  
ATOM   1309  C   CYS A 167       2.350  14.969 -13.148  1.00 81.12           C  
ATOM   1310  CB  CYS A 167       3.350  12.742 -12.617  1.00 81.12           C  
ATOM   1311  O   CYS A 167       3.361  15.664 -13.297  1.00 81.12           O  
ATOM   1312  SG  CYS A 167       3.062  12.141 -14.297  1.00 81.12           S  
ATOM   1313  N   GLY A 168       1.172  15.328 -13.664  1.00 78.31           N  
ATOM   1314  CA  GLY A 168       1.076  16.438 -14.594  1.00 78.31           C  
ATOM   1315  C   GLY A 168       1.321  16.031 -16.031  1.00 78.31           C  
ATOM   1316  O   GLY A 168       1.276  14.844 -16.359  1.00 78.31           O  
ATOM   1317  N   GLU A 169       1.485  17.031 -17.000  1.00 75.50           N  
ATOM   1318  CA  GLU A 169       1.596  16.844 -18.438  1.00 75.50           C  
ATOM   1319  C   GLU A 169       2.955  16.250 -18.812  1.00 75.50           C  
ATOM   1320  CB  GLU A 169       1.366  18.156 -19.188  1.00 75.50           C  
ATOM   1321  O   GLU A 169       3.064  15.484 -19.781  1.00 75.50           O  
ATOM   1322  CG  GLU A 169      -0.092  18.594 -19.234  1.00 75.50           C  
ATOM   1323  CD  GLU A 169      -0.307  19.891 -19.984  1.00 75.50           C  
ATOM   1324  OE1 GLU A 169      -1.468  20.344 -20.094  1.00 75.50           O  
ATOM   1325  OE2 GLU A 169       0.694  20.453 -20.469  1.00 75.50           O  
ATOM   1326  N   ASN A 170       3.955  16.297 -17.938  1.00 77.50           N  
ATOM   1327  CA  ASN A 170       5.312  15.883 -18.281  1.00 77.50           C  
ATOM   1328  C   ASN A 170       5.809  14.781 -17.344  1.00 77.50           C  
ATOM   1329  CB  ASN A 170       6.266  17.078 -18.234  1.00 77.50           C  
ATOM   1330  O   ASN A 170       6.883  14.906 -16.750  1.00 77.50           O  
ATOM   1331  CG  ASN A 170       5.969  18.094 -19.328  1.00 77.50           C  
ATOM   1332  ND2 ASN A 170       6.215  19.359 -19.031  1.00 77.50           N  
ATOM   1333  OD1 ASN A 170       5.523  17.734 -20.422  1.00 77.50           O  
ATOM   1334  N   CYS A 171       4.941  13.719 -17.203  1.00 80.44           N  
ATOM   1335  CA  CYS A 171       5.418  12.609 -16.391  1.00 80.44           C  
ATOM   1336  C   CYS A 171       6.633  11.945 -17.016  1.00 80.44           C  
ATOM   1337  CB  CYS A 171       4.309  11.578 -16.172  1.00 80.44           C  
ATOM   1338  O   CYS A 171       6.609  11.609 -18.203  1.00 80.44           O  
ATOM   1339  SG  CYS A 171       3.115  12.039 -14.906  1.00 80.44           S  
ATOM   1340  N   PRO A 172       7.684  11.859 -16.297  1.00 82.56           N  
ATOM   1341  CA  PRO A 172       8.883  11.234 -16.859  1.00 82.56           C  
ATOM   1342  C   PRO A 172       8.648   9.781 -17.266  1.00 82.56           C  
ATOM   1343  CB  PRO A 172       9.898  11.328 -15.719  1.00 82.56           C  
ATOM   1344  O   PRO A 172       7.895   9.062 -16.609  1.00 82.56           O  
ATOM   1345  CG  PRO A 172       9.078  11.477 -14.484  1.00 82.56           C  
ATOM   1346  CD  PRO A 172       7.766  12.109 -14.852  1.00 82.56           C  
ATOM   1347  N   THR A 173       9.094   9.469 -18.484  1.00 86.31           N  
ATOM   1348  CA  THR A 173       9.086   8.094 -18.984  1.00 86.31           C  
ATOM   1349  C   THR A 173      10.508   7.547 -19.062  1.00 86.31           C  
ATOM   1350  CB  THR A 173       8.406   7.988 -20.359  1.00 86.31           C  
ATOM   1351  O   THR A 173      11.477   8.312 -19.125  1.00 86.31           O  
ATOM   1352  CG2 THR A 173       6.953   8.445 -20.281  1.00 86.31           C  
ATOM   1353  OG1 THR A 173       9.109   8.812 -21.297  1.00 86.31           O  
ATOM   1354  N   CYS A 174      10.586   6.281 -18.812  1.00 90.69           N  
ATOM   1355  CA  CYS A 174      11.891   5.621 -18.891  1.00 90.69           C  
ATOM   1356  C   CYS A 174      11.961   4.676 -20.078  1.00 90.69           C  
ATOM   1357  CB  CYS A 174      12.164   4.848 -17.594  1.00 90.69           C  
ATOM   1358  O   CYS A 174      11.062   3.855 -20.281  1.00 90.69           O  
ATOM   1359  SG  CYS A 174      12.414   5.906 -16.156  1.00 90.69           S  
ATOM   1360  N   SER A 175      13.000   4.898 -20.938  1.00 93.38           N  
ATOM   1361  CA  SER A 175      13.211   4.027 -22.094  1.00 93.38           C  
ATOM   1362  C   SER A 175      13.898   2.730 -21.672  1.00 93.38           C  
ATOM   1363  CB  SER A 175      14.039   4.738 -23.156  1.00 93.38           C  
ATOM   1364  O   SER A 175      14.414   2.617 -20.562  1.00 93.38           O  
ATOM   1365  OG  SER A 175      15.367   4.953 -22.703  1.00 93.38           O  
ATOM   1366  N   ALA A 176      13.914   1.805 -22.562  1.00 93.62           N  
ATOM   1367  CA  ALA A 176      14.594   0.536 -22.328  1.00 93.62           C  
ATOM   1368  C   ALA A 176      16.094   0.750 -22.125  1.00 93.62           C  
ATOM   1369  CB  ALA A 176      14.359  -0.420 -23.500  1.00 93.62           C  
ATOM   1370  O   ALA A 176      16.719   0.041 -21.328  1.00 93.62           O  
ATOM   1371  N   ILE A 177      16.656   1.749 -22.812  1.00 94.62           N  
ATOM   1372  CA  ILE A 177      18.078   2.055 -22.703  1.00 94.62           C  
ATOM   1373  C   ILE A 177      18.391   2.549 -21.297  1.00 94.62           C  
ATOM   1374  CB  ILE A 177      18.516   3.104 -23.750  1.00 94.62           C  
ATOM   1375  O   ILE A 177      19.391   2.135 -20.688  1.00 94.62           O  
ATOM   1376  CG1 ILE A 177      18.375   2.537 -25.172  1.00 94.62           C  
ATOM   1377  CG2 ILE A 177      19.953   3.564 -23.484  1.00 94.62           C  
ATOM   1378  CD1 ILE A 177      18.609   3.562 -26.266  1.00 94.62           C  
ATOM   1379  N   GLN A 178      17.484   3.309 -20.766  1.00 94.06           N  
ATOM   1380  CA  GLN A 178      17.688   3.896 -19.438  1.00 94.06           C  
ATOM   1381  C   GLN A 178      17.516   2.850 -18.344  1.00 94.06           C  
ATOM   1382  CB  GLN A 178      16.703   5.051 -19.219  1.00 94.06           C  
ATOM   1383  O   GLN A 178      18.156   2.934 -17.297  1.00 94.06           O  
ATOM   1384  CG  GLN A 178      17.000   6.277 -20.062  1.00 94.06           C  
ATOM   1385  CD  GLN A 178      15.984   7.387 -19.875  1.00 94.06           C  
ATOM   1386  NE2 GLN A 178      16.453   8.570 -19.516  1.00 94.06           N  
ATOM   1387  OE1 GLN A 178      14.773   7.176 -20.047  1.00 94.06           O  
ATOM   1388  N   THR A 179      16.672   1.826 -18.516  1.00 96.62           N  
ATOM   1389  CA  THR A 179      16.406   0.843 -17.484  1.00 96.62           C  
ATOM   1390  C   THR A 179      17.375  -0.334 -17.594  1.00 96.62           C  
ATOM   1391  CB  THR A 179      14.953   0.330 -17.547  1.00 96.62           C  
ATOM   1392  O   THR A 179      17.500  -1.125 -16.656  1.00 96.62           O  
ATOM   1393  CG2 THR A 179      13.961   1.447 -17.250  1.00 96.62           C  
ATOM   1394  OG1 THR A 179      14.703  -0.185 -18.859  1.00 96.62           O  
ATOM   1395  N   ALA A 180      18.141  -0.436 -18.672  1.00 96.69           N  
ATOM   1396  CA  ALA A 180      18.969  -1.586 -18.984  1.00 96.69           C  
ATOM   1397  C   ALA A 180      19.969  -1.869 -17.875  1.00 96.69           C  
ATOM   1398  CB  ALA A 180      19.703  -1.354 -20.312  1.00 96.69           C  
ATOM   1399  O   ALA A 180      20.141  -3.018 -17.453  1.00 96.69           O  
ATOM   1400  N   PRO A 181      20.594  -0.845 -17.328  1.00 96.44           N  
ATOM   1401  CA  PRO A 181      21.594  -1.100 -16.297  1.00 96.44           C  
ATOM   1402  C   PRO A 181      21.000  -1.732 -15.031  1.00 96.44           C  
ATOM   1403  CB  PRO A 181      22.141   0.294 -15.984  1.00 96.44           C  
ATOM   1404  O   PRO A 181      21.719  -2.375 -14.258  1.00 96.44           O  
ATOM   1405  CG  PRO A 181      21.891   1.085 -17.234  1.00 96.44           C  
ATOM   1406  CD  PRO A 181      20.594   0.618 -17.828  1.00 96.44           C  
ATOM   1407  N   TYR A 182      19.719  -1.568 -14.805  1.00 97.69           N  
ATOM   1408  CA  TYR A 182      19.109  -1.999 -13.555  1.00 97.69           C  
ATOM   1409  C   TYR A 182      18.469  -3.381 -13.695  1.00 97.69           C  
ATOM   1410  CB  TYR A 182      18.047  -0.990 -13.094  1.00 97.69           C  
ATOM   1411  O   TYR A 182      17.891  -3.904 -12.750  1.00 97.69           O  
ATOM   1412  CG  TYR A 182      18.531   0.439 -13.094  1.00 97.69           C  
ATOM   1413  CD1 TYR A 182      19.703   0.796 -12.422  1.00 97.69           C  
ATOM   1414  CD2 TYR A 182      17.828   1.435 -13.758  1.00 97.69           C  
ATOM   1415  CE1 TYR A 182      20.141   2.113 -12.414  1.00 97.69           C  
ATOM   1416  CE2 TYR A 182      18.266   2.754 -13.758  1.00 97.69           C  
ATOM   1417  OH  TYR A 182      19.859   4.387 -13.078  1.00 97.69           O  
ATOM   1418  CZ  TYR A 182      19.422   3.082 -13.078  1.00 97.69           C  
ATOM   1419  N   GLU A 183      18.578  -3.984 -14.875  1.00 97.25           N  
ATOM   1420  CA  GLU A 183      18.031  -5.316 -15.141  1.00 97.25           C  
ATOM   1421  C   GLU A 183      18.984  -6.402 -14.648  1.00 97.25           C  
ATOM   1422  CB  GLU A 183      17.766  -5.496 -16.641  1.00 97.25           C  
ATOM   1423  O   GLU A 183      18.609  -7.574 -14.578  1.00 97.25           O  
ATOM   1424  CG  GLU A 183      16.625  -4.641 -17.172  1.00 97.25           C  
ATOM   1425  CD  GLU A 183      16.328  -4.879 -18.641  1.00 97.25           C  
ATOM   1426  OE1 GLU A 183      15.383  -4.258 -19.172  1.00 97.25           O  
ATOM   1427  OE2 GLU A 183      17.047  -5.695 -19.266  1.00 97.25           O  
ATOM   1428  N   MET A 184      20.172  -5.977 -14.328  1.00 95.50           N  
ATOM   1429  CA  MET A 184      21.188  -6.918 -13.836  1.00 95.50           C  
ATOM   1430  C   MET A 184      20.828  -7.430 -12.445  1.00 95.50           C  
ATOM   1431  CB  MET A 184      22.562  -6.266 -13.812  1.00 95.50           C  
ATOM   1432  O   MET A 184      20.078  -6.773 -11.711  1.00 95.50           O  
ATOM   1433  CG  MET A 184      23.047  -5.809 -15.180  1.00 95.50           C  
ATOM   1434  SD  MET A 184      24.750  -5.098 -15.117  1.00 95.50           S  
ATOM   1435  CE  MET A 184      24.406  -3.527 -14.273  1.00 95.50           C  
ATOM   1436  N   GLU A 185      21.359  -8.625 -12.078  1.00 95.12           N  
ATOM   1437  CA  GLU A 185      21.016  -9.305 -10.828  1.00 95.12           C  
ATOM   1438  C   GLU A 185      21.516  -8.516  -9.617  1.00 95.12           C  
ATOM   1439  CB  GLU A 185      21.594 -10.719 -10.812  1.00 95.12           C  
ATOM   1440  O   GLU A 185      20.984  -8.664  -8.516  1.00 95.12           O  
ATOM   1441  CG  GLU A 185      20.828 -11.711 -11.672  1.00 95.12           C  
ATOM   1442  CD  GLU A 185      21.250 -13.156 -11.445  1.00 95.12           C  
ATOM   1443  OE1 GLU A 185      20.719 -14.055 -12.125  1.00 95.12           O  
ATOM   1444  OE2 GLU A 185      22.125 -13.383 -10.570  1.00 95.12           O  
ATOM   1445  N   ARG A 186      22.469  -7.621  -9.859  1.00 93.62           N  
ATOM   1446  CA  ARG A 186      22.984  -6.824  -8.742  1.00 93.62           C  
ATOM   1447  C   ARG A 186      22.031  -5.668  -8.430  1.00 93.62           C  
ATOM   1448  CB  ARG A 186      24.375  -6.285  -9.062  1.00 93.62           C  
ATOM   1449  O   ARG A 186      22.266  -4.922  -7.469  1.00 93.62           O  
ATOM   1450  CG  ARG A 186      24.422  -5.355 -10.258  1.00 93.62           C  
ATOM   1451  CD  ARG A 186      25.844  -4.902 -10.570  1.00 93.62           C  
ATOM   1452  NE  ARG A 186      25.891  -3.992 -11.711  1.00 93.62           N  
ATOM   1453  NH1 ARG A 186      27.938  -3.080 -11.172  1.00 93.62           N  
ATOM   1454  NH2 ARG A 186      26.812  -2.365 -13.039  1.00 93.62           N  
ATOM   1455  CZ  ARG A 186      26.875  -3.148 -11.969  1.00 93.62           C  
ATOM   1456  N   SER A 187      20.953  -5.473  -9.188  1.00 97.00           N  
ATOM   1457  CA  SER A 187      19.969  -4.422  -8.992  1.00 97.00           C  
ATOM   1458  C   SER A 187      18.547  -4.996  -8.977  1.00 97.00           C  
ATOM   1459  CB  SER A 187      20.094  -3.361 -10.086  1.00 97.00           C  
ATOM   1460  O   SER A 187      18.234  -5.867  -8.172  1.00 97.00           O  
ATOM   1461  OG  SER A 187      19.359  -2.197  -9.734  1.00 97.00           O  
ATOM   1462  N   CYS A 188      17.656  -4.535  -9.891  1.00 98.06           N  
ATOM   1463  CA  CYS A 188      16.250  -4.945  -9.891  1.00 98.06           C  
ATOM   1464  C   CYS A 188      16.109  -6.391 -10.352  1.00 98.06           C  
ATOM   1465  CB  CYS A 188      15.430  -4.031 -10.797  1.00 98.06           C  
ATOM   1466  O   CYS A 188      15.125  -7.059 -10.031  1.00 98.06           O  
ATOM   1467  SG  CYS A 188      15.375  -2.314 -10.234  1.00 98.06           S  
ATOM   1468  N   GLY A 189      17.125  -6.855 -11.141  1.00 97.62           N  
ATOM   1469  CA  GLY A 189      17.109  -8.227 -11.633  1.00 97.62           C  
ATOM   1470  C   GLY A 189      17.125  -9.258 -10.523  1.00 97.62           C  
ATOM   1471  O   GLY A 189      16.688 -10.398 -10.727  1.00 97.62           O  
ATOM   1472  N   MET A 190      17.531  -8.844  -9.336  1.00 97.50           N  
ATOM   1473  CA  MET A 190      17.562  -9.727  -8.172  1.00 97.50           C  
ATOM   1474  C   MET A 190      16.172 -10.273  -7.875  1.00 97.50           C  
ATOM   1475  CB  MET A 190      18.094  -8.984  -6.949  1.00 97.50           C  
ATOM   1476  O   MET A 190      16.031 -11.422  -7.438  1.00 97.50           O  
ATOM   1477  CG  MET A 190      18.281  -9.875  -5.730  1.00 97.50           C  
ATOM   1478  SD  MET A 190      18.875  -8.945  -4.262  1.00 97.50           S  
ATOM   1479  CE  MET A 190      20.500  -8.406  -4.859  1.00 97.50           C  
ATOM   1480  N   ILE A 191      15.148  -9.469  -8.086  1.00 98.06           N  
ATOM   1481  CA  ILE A 191      13.758  -9.789  -7.758  1.00 98.06           C  
ATOM   1482  C   ILE A 191      13.305 -11.008  -8.562  1.00 98.06           C  
ATOM   1483  CB  ILE A 191      12.828  -8.594  -8.031  1.00 98.06           C  
ATOM   1484  O   ILE A 191      12.617 -11.883  -8.031  1.00 98.06           O  
ATOM   1485  CG1 ILE A 191      13.094  -7.461  -7.031  1.00 98.06           C  
ATOM   1486  CG2 ILE A 191      11.359  -9.031  -7.980  1.00 98.06           C  
ATOM   1487  CD1 ILE A 191      12.383  -6.160  -7.359  1.00 98.06           C  
ATOM   1488  N   GLN A 192      13.797 -11.195  -9.742  1.00 97.31           N  
ATOM   1489  CA  GLN A 192      13.305 -12.266 -10.609  1.00 97.31           C  
ATOM   1490  C   GLN A 192      14.328 -13.398 -10.719  1.00 97.31           C  
ATOM   1491  CB  GLN A 192      12.977 -11.727 -12.000  1.00 97.31           C  
ATOM   1492  O   GLN A 192      14.117 -14.359 -11.453  1.00 97.31           O  
ATOM   1493  CG  GLN A 192      11.812 -10.734 -12.016  1.00 97.31           C  
ATOM   1494  CD  GLN A 192      11.461 -10.266 -13.414  1.00 97.31           C  
ATOM   1495  NE2 GLN A 192      10.305  -9.625 -13.555  1.00 97.31           N  
ATOM   1496  OE1 GLN A 192      12.227 -10.477 -14.367  1.00 97.31           O  
ATOM   1497  N   SER A 193      15.477 -13.164 -10.062  1.00 96.94           N  
ATOM   1498  CA  SER A 193      16.531 -14.156 -10.156  1.00 96.94           C  
ATOM   1499  C   SER A 193      16.031 -15.531  -9.719  1.00 96.94           C  
ATOM   1500  CB  SER A 193      17.734 -13.750  -9.305  1.00 96.94           C  
ATOM   1501  O   SER A 193      15.469 -15.680  -8.641  1.00 96.94           O  
ATOM   1502  OG  SER A 193      18.688 -14.789  -9.250  1.00 96.94           O  
ATOM   1503  N   LYS A 194      16.266 -16.578 -10.500  1.00 95.94           N  
ATOM   1504  CA  LYS A 194      15.852 -17.953 -10.219  1.00 95.94           C  
ATOM   1505  C   LYS A 194      16.781 -18.625  -9.211  1.00 95.94           C  
ATOM   1506  CB  LYS A 194      15.789 -18.781 -11.508  1.00 95.94           C  
ATOM   1507  O   LYS A 194      16.438 -19.656  -8.633  1.00 95.94           O  
ATOM   1508  CG  LYS A 194      14.727 -18.312 -12.492  1.00 95.94           C  
ATOM   1509  CD  LYS A 194      14.680 -19.203 -13.719  1.00 95.94           C  
ATOM   1510  CE  LYS A 194      13.633 -18.719 -14.719  1.00 95.94           C  
ATOM   1511  NZ  LYS A 194      13.609 -19.578 -15.945  1.00 95.94           N  
ATOM   1512  N   THR A 195      17.891 -18.062  -9.039  1.00 95.94           N  
ATOM   1513  CA  THR A 195      18.859 -18.609  -8.102  1.00 95.94           C  
ATOM   1514  C   THR A 195      19.125 -17.641  -6.961  1.00 95.94           C  
ATOM   1515  CB  THR A 195      20.188 -18.953  -8.812  1.00 95.94           C  
ATOM   1516  O   THR A 195      20.062 -17.812  -6.184  1.00 95.94           O  
ATOM   1517  CG2 THR A 195      19.984 -20.016  -9.883  1.00 95.94           C  
ATOM   1518  OG1 THR A 195      20.719 -17.766  -9.422  1.00 95.94           O  
ATOM   1519  N   GLY A 196      18.312 -16.547  -6.922  1.00 94.62           N  
ATOM   1520  CA  GLY A 196      18.516 -15.492  -5.945  1.00 94.62           C  
ATOM   1521  C   GLY A 196      17.734 -15.703  -4.660  1.00 94.62           C  
ATOM   1522  O   GLY A 196      17.094 -16.750  -4.484  1.00 94.62           O  
ATOM   1523  N   PRO A 197      17.766 -14.812  -3.816  1.00 96.12           N  
ATOM   1524  CA  PRO A 197      17.203 -14.938  -2.471  1.00 96.12           C  
ATOM   1525  C   PRO A 197      15.680 -15.078  -2.477  1.00 96.12           C  
ATOM   1526  CB  PRO A 197      17.625 -13.633  -1.787  1.00 96.12           C  
ATOM   1527  O   PRO A 197      15.094 -15.570  -1.508  1.00 96.12           O  
ATOM   1528  CG  PRO A 197      17.875 -12.680  -2.910  1.00 96.12           C  
ATOM   1529  CD  PRO A 197      18.422 -13.445  -4.078  1.00 96.12           C  
ATOM   1530  N   PHE A 198      15.023 -14.688  -3.666  1.00 97.19           N  
ATOM   1531  CA  PHE A 198      13.570 -14.688  -3.662  1.00 97.19           C  
ATOM   1532  C   PHE A 198      13.023 -15.898  -4.402  1.00 97.19           C  
ATOM   1533  CB  PHE A 198      13.031 -13.398  -4.297  1.00 97.19           C  
ATOM   1534  O   PHE A 198      11.820 -15.969  -4.695  1.00 97.19           O  
ATOM   1535  CG  PHE A 198      13.445 -12.148  -3.570  1.00 97.19           C  
ATOM   1536  CD1 PHE A 198      13.008 -11.898  -2.277  1.00 97.19           C  
ATOM   1537  CD2 PHE A 198      14.281 -11.219  -4.184  1.00 97.19           C  
ATOM   1538  CE1 PHE A 198      13.391 -10.742  -1.603  1.00 97.19           C  
ATOM   1539  CE2 PHE A 198      14.664 -10.062  -3.516  1.00 97.19           C  
ATOM   1540  CZ  PHE A 198      14.219  -9.820  -2.227  1.00 97.19           C  
ATOM   1541  N   LYS A 199      13.875 -16.828  -4.762  1.00 96.88           N  
ATOM   1542  CA  LYS A 199      13.477 -17.969  -5.586  1.00 96.88           C  
ATOM   1543  C   LYS A 199      12.289 -18.703  -4.961  1.00 96.88           C  
ATOM   1544  CB  LYS A 199      14.648 -18.922  -5.777  1.00 96.88           C  
ATOM   1545  O   LYS A 199      11.352 -19.078  -5.664  1.00 96.88           O  
ATOM   1546  CG  LYS A 199      15.016 -19.719  -4.527  1.00 96.88           C  
ATOM   1547  CD  LYS A 199      16.141 -20.703  -4.801  1.00 96.88           C  
ATOM   1548  CE  LYS A 199      16.531 -21.484  -3.547  1.00 96.88           C  
ATOM   1549  NZ  LYS A 199      17.719 -22.344  -3.775  1.00 96.88           N  
ATOM   1550  N   ASP A 200      12.211 -18.844  -3.713  1.00 96.81           N  
ATOM   1551  CA  ASP A 200      11.172 -19.625  -3.057  1.00 96.81           C  
ATOM   1552  C   ASP A 200       9.875 -18.828  -2.936  1.00 96.81           C  
ATOM   1553  CB  ASP A 200      11.633 -20.094  -1.675  1.00 96.81           C  
ATOM   1554  O   ASP A 200       8.805 -19.391  -2.719  1.00 96.81           O  
ATOM   1555  CG  ASP A 200      12.750 -21.125  -1.737  1.00 96.81           C  
ATOM   1556  OD1 ASP A 200      12.812 -21.891  -2.719  1.00 96.81           O  
ATOM   1557  OD2 ASP A 200      13.570 -21.156  -0.796  1.00 96.81           O  
ATOM   1558  N   CYS A 201      10.008 -17.500  -3.186  1.00 97.25           N  
ATOM   1559  CA  CYS A 201       8.867 -16.609  -3.041  1.00 97.25           C  
ATOM   1560  C   CYS A 201       8.086 -16.516  -4.348  1.00 97.25           C  
ATOM   1561  CB  CYS A 201       9.328 -15.219  -2.602  1.00 97.25           C  
ATOM   1562  O   CYS A 201       6.891 -16.219  -4.336  1.00 97.25           O  
ATOM   1563  SG  CYS A 201       7.977 -14.062  -2.301  1.00 97.25           S  
ATOM   1564  N   HIS A 202       8.602 -16.828  -5.449  1.00 97.56           N  
ATOM   1565  CA  HIS A 202       8.086 -16.578  -6.789  1.00 97.56           C  
ATOM   1566  C   HIS A 202       6.758 -17.297  -7.008  1.00 97.56           C  
ATOM   1567  CB  HIS A 202       9.102 -17.016  -7.848  1.00 97.56           C  
ATOM   1568  O   HIS A 202       5.832 -16.734  -7.598  1.00 97.56           O  
ATOM   1569  CG  HIS A 202      10.320 -16.141  -7.906  1.00 97.56           C  
ATOM   1570  CD2 HIS A 202      10.578 -14.945  -7.348  1.00 97.56           C  
ATOM   1571  ND1 HIS A 202      11.445 -16.500  -8.617  1.00 97.56           N  
ATOM   1572  CE1 HIS A 202      12.352 -15.539  -8.492  1.00 97.56           C  
ATOM   1573  NE2 HIS A 202      11.852 -14.586  -7.727  1.00 97.56           N  
ATOM   1574  N   PRO A 203       6.664 -18.500  -6.410  1.00 96.62           N  
ATOM   1575  CA  PRO A 203       5.375 -19.172  -6.617  1.00 96.62           C  
ATOM   1576  C   PRO A 203       4.238 -18.500  -5.848  1.00 96.62           C  
ATOM   1577  CB  PRO A 203       5.625 -20.578  -6.102  1.00 96.62           C  
ATOM   1578  O   PRO A 203       3.068 -18.656  -6.211  1.00 96.62           O  
ATOM   1579  CG  PRO A 203       7.102 -20.781  -6.199  1.00 96.62           C  
ATOM   1580  CD  PRO A 203       7.770 -19.453  -5.945  1.00 96.62           C  
ATOM   1581  N   LEU A 204       4.543 -17.766  -4.840  1.00 95.62           N  
ATOM   1582  CA  LEU A 204       3.537 -17.172  -3.967  1.00 95.62           C  
ATOM   1583  C   LEU A 204       3.246 -15.734  -4.375  1.00 95.62           C  
ATOM   1584  CB  LEU A 204       3.998 -17.219  -2.508  1.00 95.62           C  
ATOM   1585  O   LEU A 204       2.105 -15.273  -4.277  1.00 95.62           O  
ATOM   1586  CG  LEU A 204       4.289 -18.609  -1.931  1.00 95.62           C  
ATOM   1587  CD1 LEU A 204       4.930 -18.484  -0.551  1.00 95.62           C  
ATOM   1588  CD2 LEU A 204       3.016 -19.438  -1.864  1.00 95.62           C  
ATOM   1589  N   VAL A 205       4.273 -15.062  -4.777  1.00 95.06           N  
ATOM   1590  CA  VAL A 205       4.188 -13.664  -5.188  1.00 95.06           C  
ATOM   1591  C   VAL A 205       4.910 -13.477  -6.520  1.00 95.06           C  
ATOM   1592  CB  VAL A 205       4.781 -12.719  -4.121  1.00 95.06           C  
ATOM   1593  O   VAL A 205       6.125 -13.664  -6.609  1.00 95.06           O  
ATOM   1594  CG1 VAL A 205       4.652 -11.266  -4.559  1.00 95.06           C  
ATOM   1595  CG2 VAL A 205       4.098 -12.945  -2.773  1.00 95.06           C  
ATOM   1596  N   SER A 206       4.129 -13.156  -7.516  1.00 95.50           N  
ATOM   1597  CA  SER A 206       4.727 -12.961  -8.836  1.00 95.50           C  
ATOM   1598  C   SER A 206       5.746 -11.828  -8.820  1.00 95.50           C  
ATOM   1599  CB  SER A 206       3.646 -12.680  -9.875  1.00 95.50           C  
ATOM   1600  O   SER A 206       5.441 -10.727  -8.359  1.00 95.50           O  
ATOM   1601  OG  SER A 206       4.227 -12.344 -11.125  1.00 95.50           O  
ATOM   1602  N   PRO A 207       6.918 -11.992  -9.344  1.00 97.12           N  
ATOM   1603  CA  PRO A 207       7.969 -10.969  -9.344  1.00 97.12           C  
ATOM   1604  C   PRO A 207       7.801  -9.961 -10.477  1.00 97.12           C  
ATOM   1605  CB  PRO A 207       9.250 -11.781  -9.523  1.00 97.12           C  
ATOM   1606  O   PRO A 207       8.477  -8.930 -10.500  1.00 97.12           O  
ATOM   1607  CG  PRO A 207       8.836 -13.000 -10.281  1.00 97.12           C  
ATOM   1608  CD  PRO A 207       7.453 -13.383  -9.844  1.00 97.12           C  
ATOM   1609  N   VAL A 208       6.984 -10.234 -11.422  1.00 96.12           N  
ATOM   1610  CA  VAL A 208       6.906  -9.516 -12.695  1.00 96.12           C  
ATOM   1611  C   VAL A 208       6.609  -8.039 -12.430  1.00 96.12           C  
ATOM   1612  CB  VAL A 208       5.832 -10.117 -13.625  1.00 96.12           C  
ATOM   1613  O   VAL A 208       7.324  -7.160 -12.922  1.00 96.12           O  
ATOM   1614  CG1 VAL A 208       5.598  -9.211 -14.836  1.00 96.12           C  
ATOM   1615  CG2 VAL A 208       6.242 -11.523 -14.070  1.00 96.12           C  
ATOM   1616  N   ASP A 209       5.570  -7.762 -11.617  1.00 93.94           N  
ATOM   1617  CA  ASP A 209       5.172  -6.375 -11.406  1.00 93.94           C  
ATOM   1618  C   ASP A 209       6.164  -5.645 -10.508  1.00 93.94           C  
ATOM   1619  CB  ASP A 209       3.766  -6.305 -10.797  1.00 93.94           C  
ATOM   1620  O   ASP A 209       6.473  -4.473 -10.734  1.00 93.94           O  
ATOM   1621  CG  ASP A 209       2.680  -6.719 -11.773  1.00 93.94           C  
ATOM   1622  OD1 ASP A 209       2.852  -6.527 -13.000  1.00 93.94           O  
ATOM   1623  OD2 ASP A 209       1.639  -7.238 -11.320  1.00 93.94           O  
ATOM   1624  N   TYR A 210       6.727  -6.328  -9.547  1.00 95.69           N  
ATOM   1625  CA  TYR A 210       7.707  -5.711  -8.664  1.00 95.69           C  
ATOM   1626  C   TYR A 210       8.977  -5.352  -9.414  1.00 95.69           C  
ATOM   1627  CB  TYR A 210       8.039  -6.645  -7.492  1.00 95.69           C  
ATOM   1628  O   TYR A 210       9.594  -4.316  -9.156  1.00 95.69           O  
ATOM   1629  CG  TYR A 210       6.969  -6.688  -6.426  1.00 95.69           C  
ATOM   1630  CD1 TYR A 210       7.012  -5.828  -5.332  1.00 95.69           C  
ATOM   1631  CD2 TYR A 210       5.910  -7.586  -6.516  1.00 95.69           C  
ATOM   1632  CE1 TYR A 210       6.031  -5.863  -4.348  1.00 95.69           C  
ATOM   1633  CE2 TYR A 210       4.926  -7.633  -5.535  1.00 95.69           C  
ATOM   1634  OH  TYR A 210       4.016  -6.809  -3.486  1.00 95.69           O  
ATOM   1635  CZ  TYR A 210       4.992  -6.770  -4.457  1.00 95.69           C  
ATOM   1636  N   PHE A 211       9.383  -6.246 -10.312  1.00 97.25           N  
ATOM   1637  CA  PHE A 211      10.531  -5.988 -11.172  1.00 97.25           C  
ATOM   1638  C   PHE A 211      10.297  -4.758 -12.039  1.00 97.25           C  
ATOM   1639  CB  PHE A 211      10.820  -7.207 -12.055  1.00 97.25           C  
ATOM   1640  O   PHE A 211      11.141  -3.867 -12.102  1.00 97.25           O  
ATOM   1641  CG  PHE A 211      11.930  -6.984 -13.047  1.00 97.25           C  
ATOM   1642  CD1 PHE A 211      11.656  -6.941 -14.414  1.00 97.25           C  
ATOM   1643  CD2 PHE A 211      13.234  -6.816 -12.625  1.00 97.25           C  
ATOM   1644  CE1 PHE A 211      12.680  -6.734 -15.336  1.00 97.25           C  
ATOM   1645  CE2 PHE A 211      14.266  -6.609 -13.539  1.00 97.25           C  
ATOM   1646  CZ  PHE A 211      13.984  -6.570 -14.898  1.00 97.25           C  
ATOM   1647  N   ARG A 212       9.133  -4.730 -12.656  1.00 95.50           N  
ATOM   1648  CA  ARG A 212       8.789  -3.607 -13.523  1.00 95.50           C  
ATOM   1649  C   ARG A 212       8.758  -2.299 -12.742  1.00 95.50           C  
ATOM   1650  CB  ARG A 212       7.434  -3.848 -14.195  1.00 95.50           C  
ATOM   1651  O   ARG A 212       9.305  -1.289 -13.188  1.00 95.50           O  
ATOM   1652  CG  ARG A 212       7.035  -2.760 -15.180  1.00 95.50           C  
ATOM   1653  CD  ARG A 212       5.613  -2.953 -15.688  1.00 95.50           C  
ATOM   1654  NE  ARG A 212       4.641  -2.895 -14.602  1.00 95.50           N  
ATOM   1655  NH1 ARG A 212       3.361  -4.660 -15.367  1.00 95.50           N  
ATOM   1656  NH2 ARG A 212       2.770  -3.564 -13.445  1.00 95.50           N  
ATOM   1657  CZ  ARG A 212       3.592  -3.707 -14.477  1.00 95.50           C  
ATOM   1658  N   PHE A 213       8.164  -2.277 -11.547  1.00 92.69           N  
ATOM   1659  CA  PHE A 213       8.102  -1.085 -10.711  1.00 92.69           C  
ATOM   1660  C   PHE A 213       9.484  -0.671 -10.242  1.00 92.69           C  
ATOM   1661  CB  PHE A 213       7.188  -1.327  -9.508  1.00 92.69           C  
ATOM   1662  O   PHE A 213       9.805   0.519 -10.203  1.00 92.69           O  
ATOM   1663  CG  PHE A 213       5.734  -1.499  -9.867  1.00 92.69           C  
ATOM   1664  CD1 PHE A 213       5.188  -0.818 -10.945  1.00 92.69           C  
ATOM   1665  CD2 PHE A 213       4.918  -2.342  -9.125  1.00 92.69           C  
ATOM   1666  CE1 PHE A 213       3.844  -0.975 -11.281  1.00 92.69           C  
ATOM   1667  CE2 PHE A 213       3.576  -2.504  -9.453  1.00 92.69           C  
ATOM   1668  CZ  PHE A 213       3.041  -1.818 -10.531  1.00 92.69           C  
ATOM   1669  N   CYS A 214      10.328  -1.637  -9.898  1.00 95.31           N  
ATOM   1670  CA  CYS A 214      11.695  -1.360  -9.484  1.00 95.31           C  
ATOM   1671  C   CYS A 214      12.477  -0.662 -10.594  1.00 95.31           C  
ATOM   1672  CB  CYS A 214      12.406  -2.652  -9.086  1.00 95.31           C  
ATOM   1673  O   CYS A 214      13.133   0.350 -10.352  1.00 95.31           O  
ATOM   1674  SG  CYS A 214      14.133  -2.418  -8.609  1.00 95.31           S  
ATOM   1675  N   LEU A 215      12.352  -1.115 -11.867  1.00 96.12           N  
ATOM   1676  CA  LEU A 215      13.047  -0.510 -13.000  1.00 96.12           C  
ATOM   1677  C   LEU A 215      12.625   0.946 -13.180  1.00 96.12           C  
ATOM   1678  CB  LEU A 215      12.766  -1.295 -14.281  1.00 96.12           C  
ATOM   1679  O   LEU A 215      13.477   1.826 -13.328  1.00 96.12           O  
ATOM   1680  CG  LEU A 215      13.430  -2.668 -14.398  1.00 96.12           C  
ATOM   1681  CD1 LEU A 215      12.977  -3.367 -15.680  1.00 96.12           C  
ATOM   1682  CD2 LEU A 215      14.945  -2.531 -14.359  1.00 96.12           C  
ATOM   1683  N   HIS A 216      11.375   1.051 -13.125  1.00 92.06           N  
ATOM   1684  CA  HIS A 216      10.836   2.395 -13.320  1.00 92.06           C  
ATOM   1685  C   HIS A 216      11.336   3.346 -12.234  1.00 92.06           C  
ATOM   1686  CB  HIS A 216       9.305   2.363 -13.328  1.00 92.06           C  
ATOM   1687  O   HIS A 216      11.812   4.441 -12.539  1.00 92.06           O  
ATOM   1688  CG  HIS A 216       8.680   3.688 -13.633  1.00 92.06           C  
ATOM   1689  CD2 HIS A 216       8.367   4.270 -14.812  1.00 92.06           C  
ATOM   1690  ND1 HIS A 216       8.312   4.578 -12.648  1.00 92.06           N  
ATOM   1691  CE1 HIS A 216       7.793   5.656 -13.211  1.00 92.06           C  
ATOM   1692  NE2 HIS A 216       7.812   5.496 -14.523  1.00 92.06           N  
ATOM   1693  N   ASP A 217      11.281   2.918 -10.992  1.00 91.44           N  
ATOM   1694  CA  ASP A 217      11.727   3.752  -9.875  1.00 91.44           C  
ATOM   1695  C   ASP A 217      13.219   4.055  -9.977  1.00 91.44           C  
ATOM   1696  CB  ASP A 217      11.414   3.070  -8.539  1.00 91.44           C  
ATOM   1697  O   ASP A 217      13.648   5.188  -9.750  1.00 91.44           O  
ATOM   1698  CG  ASP A 217       9.945   3.131  -8.172  1.00 91.44           C  
ATOM   1699  OD1 ASP A 217       9.180   3.854  -8.844  1.00 91.44           O  
ATOM   1700  OD2 ASP A 217       9.547   2.451  -7.199  1.00 91.44           O  
ATOM   1701  N   MET A 218      14.016   3.049 -10.320  1.00 94.25           N  
ATOM   1702  CA  MET A 218      15.461   3.215 -10.438  1.00 94.25           C  
ATOM   1703  C   MET A 218      15.812   4.172 -11.570  1.00 94.25           C  
ATOM   1704  CB  MET A 218      16.141   1.863 -10.664  1.00 94.25           C  
ATOM   1705  O   MET A 218      16.734   4.977 -11.445  1.00 94.25           O  
ATOM   1706  CG  MET A 218      16.156   0.968  -9.438  1.00 94.25           C  
ATOM   1707  SD  MET A 218      17.016   1.737  -8.008  1.00 94.25           S  
ATOM   1708  CE  MET A 218      18.719   1.703  -8.617  1.00 94.25           C  
ATOM   1709  N   CYS A 219      15.070   4.098 -12.617  1.00 93.69           N  
ATOM   1710  CA  CYS A 219      15.266   5.008 -13.734  1.00 93.69           C  
ATOM   1711  C   CYS A 219      15.000   6.453 -13.320  1.00 93.69           C  
ATOM   1712  CB  CYS A 219      14.352   4.629 -14.898  1.00 93.69           C  
ATOM   1713  O   CYS A 219      15.828   7.332 -13.555  1.00 93.69           O  
ATOM   1714  SG  CYS A 219      14.344   5.840 -16.250  1.00 93.69           S  
ATOM   1715  N   LEU A 220      13.992   6.605 -12.633  1.00 89.56           N  
ATOM   1716  CA  LEU A 220      13.594   7.953 -12.242  1.00 89.56           C  
ATOM   1717  C   LEU A 220      14.516   8.508 -11.164  1.00 89.56           C  
ATOM   1718  CB  LEU A 220      12.141   7.953 -11.742  1.00 89.56           C  
ATOM   1719  O   LEU A 220      14.680   9.719 -11.047  1.00 89.56           O  
ATOM   1720  CG  LEU A 220      11.070   7.605 -12.773  1.00 89.56           C  
ATOM   1721  CD1 LEU A 220       9.680   7.688 -12.141  1.00 89.56           C  
ATOM   1722  CD2 LEU A 220      11.164   8.531 -13.984  1.00 89.56           C  
ATOM   1723  N   ALA A 221      15.062   7.621 -10.453  1.00 90.62           N  
ATOM   1724  CA  ALA A 221      15.945   8.031  -9.367  1.00 90.62           C  
ATOM   1725  C   ALA A 221      17.406   8.023  -9.812  1.00 90.62           C  
ATOM   1726  CB  ALA A 221      15.758   7.117  -8.156  1.00 90.62           C  
ATOM   1727  O   ALA A 221      18.312   8.156  -8.984  1.00 90.62           O  
ATOM   1728  N   ASN A 222      17.656   7.828 -11.031  1.00 91.94           N  
ATOM   1729  CA  ASN A 222      18.984   7.801 -11.609  1.00 91.94           C  
ATOM   1730  C   ASN A 222      19.906   6.852 -10.852  1.00 91.94           C  
ATOM   1731  CB  ASN A 222      19.594   9.211 -11.648  1.00 91.94           C  
ATOM   1732  O   ASN A 222      21.047   7.199 -10.547  1.00 91.94           O  
ATOM   1733  CG  ASN A 222      20.703   9.344 -12.664  1.00 91.94           C  
ATOM   1734  ND2 ASN A 222      21.625  10.258 -12.414  1.00 91.94           N  
ATOM   1735  OD1 ASN A 222      20.734   8.633 -13.672  1.00 91.94           O  
ATOM   1736  N   GLY A 223      19.328   5.742 -10.430  1.00 92.00           N  
ATOM   1737  CA  GLY A 223      20.141   4.656  -9.891  1.00 92.00           C  
ATOM   1738  C   GLY A 223      20.422   4.809  -8.406  1.00 92.00           C  
ATOM   1739  O   GLY A 223      21.375   4.207  -7.891  1.00 92.00           O  
ATOM   1740  N   ALA A 224      19.688   5.562  -7.770  1.00 92.69           N  
ATOM   1741  CA  ALA A 224      19.906   5.789  -6.340  1.00 92.69           C  
ATOM   1742  C   ALA A 224      19.766   4.492  -5.551  1.00 92.69           C  
ATOM   1743  CB  ALA A 224      18.922   6.832  -5.816  1.00 92.69           C  
ATOM   1744  O   ALA A 224      18.797   3.756  -5.711  1.00 92.69           O  
ATOM   1745  N   GLY A 225      20.750   4.215  -4.719  1.00 93.19           N  
ATOM   1746  CA  GLY A 225      20.797   3.000  -3.922  1.00 93.19           C  
ATOM   1747  C   GLY A 225      19.609   2.850  -2.984  1.00 93.19           C  
ATOM   1748  O   GLY A 225      19.062   1.754  -2.836  1.00 93.19           O  
ATOM   1749  N   ASP A 226      19.172   3.854  -2.338  1.00 91.88           N  
ATOM   1750  CA  ASP A 226      18.047   3.811  -1.401  1.00 91.88           C  
ATOM   1751  C   ASP A 226      16.766   3.379  -2.102  1.00 91.88           C  
ATOM   1752  CB  ASP A 226      17.859   5.172  -0.734  1.00 91.88           C  
ATOM   1753  O   ASP A 226      15.930   2.682  -1.514  1.00 91.88           O  
ATOM   1754  CG  ASP A 226      18.906   5.480   0.311  1.00 91.88           C  
ATOM   1755  OD1 ASP A 226      19.656   4.559   0.713  1.00 91.88           O  
ATOM   1756  OD2 ASP A 226      19.000   6.648   0.739  1.00 91.88           O  
ATOM   1757  N   THR A 227      16.625   3.781  -3.393  1.00 92.06           N  
ATOM   1758  CA  THR A 227      15.469   3.395  -4.191  1.00 92.06           C  
ATOM   1759  C   THR A 227      15.469   1.890  -4.445  1.00 92.06           C  
ATOM   1760  CB  THR A 227      15.445   4.145  -5.535  1.00 92.06           C  
ATOM   1761  O   THR A 227      14.430   1.236  -4.324  1.00 92.06           O  
ATOM   1762  CG2 THR A 227      14.242   3.723  -6.375  1.00 92.06           C  
ATOM   1763  OG1 THR A 227      15.367   5.555  -5.289  1.00 92.06           O  
ATOM   1764  N   LEU A 228      16.625   1.394  -4.754  1.00 96.00           N  
ATOM   1765  CA  LEU A 228      16.734  -0.047  -4.949  1.00 96.00           C  
ATOM   1766  C   LEU A 228      16.375  -0.801  -3.676  1.00 96.00           C  
ATOM   1767  CB  LEU A 228      18.156  -0.418  -5.391  1.00 96.00           C  
ATOM   1768  O   LEU A 228      15.609  -1.769  -3.719  1.00 96.00           O  
ATOM   1769  CG  LEU A 228      18.438  -1.908  -5.598  1.00 96.00           C  
ATOM   1770  CD1 LEU A 228      17.469  -2.486  -6.629  1.00 96.00           C  
ATOM   1771  CD2 LEU A 228      19.875  -2.127  -6.031  1.00 96.00           C  
ATOM   1772  N   CYS A 229      16.828  -0.316  -2.537  1.00 94.62           N  
ATOM   1773  CA  CYS A 229      16.578  -0.962  -1.257  1.00 94.62           C  
ATOM   1774  C   CYS A 229      15.078  -0.968  -0.948  1.00 94.62           C  
ATOM   1775  CB  CYS A 229      17.328  -0.257  -0.134  1.00 94.62           C  
ATOM   1776  O   CYS A 229      14.539  -1.974  -0.480  1.00 94.62           O  
ATOM   1777  SG  CYS A 229      19.109  -0.573  -0.147  1.00 94.62           S  
ATOM   1778  N   GLN A 230      14.484   0.092  -1.253  1.00 92.62           N  
ATOM   1779  CA  GLN A 230      13.055   0.212  -0.994  1.00 92.62           C  
ATOM   1780  C   GLN A 230      12.258  -0.774  -1.843  1.00 92.62           C  
ATOM   1781  CB  GLN A 230      12.570   1.641  -1.262  1.00 92.62           C  
ATOM   1782  O   GLN A 230      11.312  -1.406  -1.354  1.00 92.62           O  
ATOM   1783  CG  GLN A 230      13.055   2.652  -0.229  1.00 92.62           C  
ATOM   1784  CD  GLN A 230      12.695   4.082  -0.599  1.00 92.62           C  
ATOM   1785  NE2 GLN A 230      13.008   5.016   0.293  1.00 92.62           N  
ATOM   1786  OE1 GLN A 230      12.156   4.340  -1.677  1.00 92.62           O  
ATOM   1787  N   SER A 231      12.664  -0.845  -3.104  1.00 94.75           N  
ATOM   1788  CA  SER A 231      11.984  -1.780  -3.996  1.00 94.75           C  
ATOM   1789  C   SER A 231      12.172  -3.221  -3.533  1.00 94.75           C  
ATOM   1790  CB  SER A 231      12.500  -1.623  -5.426  1.00 94.75           C  
ATOM   1791  O   SER A 231      11.219  -4.000  -3.502  1.00 94.75           O  
ATOM   1792  OG  SER A 231      12.086  -0.384  -5.977  1.00 94.75           O  
ATOM   1793  N   LEU A 232      13.375  -3.557  -3.135  1.00 96.31           N  
ATOM   1794  CA  LEU A 232      13.656  -4.906  -2.656  1.00 96.31           C  
ATOM   1795  C   LEU A 232      12.922  -5.184  -1.347  1.00 96.31           C  
ATOM   1796  CB  LEU A 232      15.164  -5.102  -2.465  1.00 96.31           C  
ATOM   1797  O   LEU A 232      12.422  -6.289  -1.134  1.00 96.31           O  
ATOM   1798  CG  LEU A 232      16.016  -5.043  -3.730  1.00 96.31           C  
ATOM   1799  CD1 LEU A 232      17.500  -5.199  -3.377  1.00 96.31           C  
ATOM   1800  CD2 LEU A 232      15.586  -6.121  -4.719  1.00 96.31           C  
ATOM   1801  N   GLN A 233      12.875  -4.223  -0.530  1.00 95.00           N  
ATOM   1802  CA  GLN A 233      12.148  -4.348   0.727  1.00 95.00           C  
ATOM   1803  C   GLN A 233      10.664  -4.629   0.479  1.00 95.00           C  
ATOM   1804  CB  GLN A 233      12.305  -3.080   1.568  1.00 95.00           C  
ATOM   1805  O   GLN A 233      10.070  -5.473   1.148  1.00 95.00           O  
ATOM   1806  CG  GLN A 233      11.547  -3.119   2.889  1.00 95.00           C  
ATOM   1807  CD  GLN A 233      11.820  -1.904   3.756  1.00 95.00           C  
ATOM   1808  NE2 GLN A 233      10.758  -1.302   4.281  1.00 95.00           N  
ATOM   1809  OE1 GLN A 233      12.977  -1.512   3.953  1.00 95.00           O  
ATOM   1810  N   ALA A 234      10.109  -3.914  -0.459  1.00 94.62           N  
ATOM   1811  CA  ALA A 234       8.695  -4.121  -0.780  1.00 94.62           C  
ATOM   1812  C   ALA A 234       8.438  -5.559  -1.212  1.00 94.62           C  
ATOM   1813  CB  ALA A 234       8.258  -3.150  -1.874  1.00 94.62           C  
ATOM   1814  O   ALA A 234       7.469  -6.180  -0.771  1.00 94.62           O  
ATOM   1815  N   TYR A 235       9.312  -6.105  -2.068  1.00 96.44           N  
ATOM   1816  CA  TYR A 235       9.133  -7.480  -2.514  1.00 96.44           C  
ATOM   1817  C   TYR A 235       9.375  -8.461  -1.371  1.00 96.44           C  
ATOM   1818  CB  TYR A 235      10.078  -7.797  -3.678  1.00 96.44           C  
ATOM   1819  O   TYR A 235       8.680  -9.469  -1.257  1.00 96.44           O  
ATOM   1820  CG  TYR A 235       9.789  -9.117  -4.348  1.00 96.44           C  
ATOM   1821  CD1 TYR A 235      10.781 -10.094  -4.453  1.00 96.44           C  
ATOM   1822  CD2 TYR A 235       8.539  -9.391  -4.883  1.00 96.44           C  
ATOM   1823  CE1 TYR A 235      10.523 -11.312  -5.074  1.00 96.44           C  
ATOM   1824  CE2 TYR A 235       8.266 -10.609  -5.504  1.00 96.44           C  
ATOM   1825  OH  TYR A 235       9.000 -12.766  -6.207  1.00 96.44           O  
ATOM   1826  CZ  TYR A 235       9.266 -11.562  -5.594  1.00 96.44           C  
ATOM   1827  N   THR A 236      10.312  -8.164  -0.526  1.00 95.31           N  
ATOM   1828  CA  THR A 236      10.555  -8.977   0.659  1.00 95.31           C  
ATOM   1829  C   THR A 236       9.320  -9.000   1.560  1.00 95.31           C  
ATOM   1830  CB  THR A 236      11.766  -8.461   1.456  1.00 95.31           C  
ATOM   1831  O   THR A 236       8.914 -10.062   2.029  1.00 95.31           O  
ATOM   1832  CG2 THR A 236      11.984  -9.281   2.719  1.00 95.31           C  
ATOM   1833  OG1 THR A 236      12.938  -8.531   0.635  1.00 95.31           O  
ATOM   1834  N   ALA A 237       8.719  -7.832   1.714  1.00 93.62           N  
ATOM   1835  CA  ALA A 237       7.520  -7.715   2.541  1.00 93.62           C  
ATOM   1836  C   ALA A 237       6.363  -8.516   1.950  1.00 93.62           C  
ATOM   1837  CB  ALA A 237       7.125  -6.250   2.699  1.00 93.62           C  
ATOM   1838  O   ALA A 237       5.617  -9.172   2.680  1.00 93.62           O  
ATOM   1839  N   ALA A 238       6.285  -8.445   0.655  1.00 93.31           N  
ATOM   1840  CA  ALA A 238       5.207  -9.164  -0.017  1.00 93.31           C  
ATOM   1841  C   ALA A 238       5.422 -10.672   0.063  1.00 93.31           C  
ATOM   1842  CB  ALA A 238       5.098  -8.727  -1.474  1.00 93.31           C  
ATOM   1843  O   ALA A 238       4.461 -11.438   0.165  1.00 93.31           O  
ATOM   1844  N   CYS A 239       6.684 -11.117   0.017  1.00 91.69           N  
ATOM   1845  CA  CYS A 239       7.043 -12.531   0.073  1.00 91.69           C  
ATOM   1846  C   CYS A 239       6.641 -13.141   1.409  1.00 91.69           C  
ATOM   1847  CB  CYS A 239       8.547 -12.711  -0.150  1.00 91.69           C  
ATOM   1848  O   CYS A 239       6.098 -14.250   1.451  1.00 91.69           O  
ATOM   1849  SG  CYS A 239       9.055 -14.438  -0.303  1.00 91.69           S  
TER    1850      CYS A 239                                                      
ENDMDL                                                                          
END                                                                             
