# Supplementary material for: Computational Modeling of Low-Abundance Proteins in Venom Gland Transcriptomes: Bothrops asper and Bothrops jararaca
Source: Toxins (Basel). 2025 May 22;17(6):262. doi: 10.3390/toxins17060262 (PMC12197698; doi:10.3390/toxins17060262)
Supplement: Supplementary file 1 [file toxins-17-00262-s001.zip › Supplementary Material 1/File S2 Apolipophorin/vWFD/vWFD-B.asper_contig.fa]

>Bothrops_asper|vWFD|TRINITY_DN10334_c0_g1_i1 1-161
GLCGVCDQNSGNDLLLKNDSITRDIGGFIQDWTIQQPGQICKERKAEVCVERATARCSILLSTLFYECHQVIPPNTFYAT
CEENNCFGEEVCEIVASYAHLCKVHGVCVDWRTPDFCAMPCPASLIYQPCKKGCTKHCENGTDMQICTDYATEGCFCPPG
Q
