# Supplementary material for: Computational Modeling of Low-Abundance Proteins in Venom Gland Transcriptomes: Bothrops asper and Bothrops jararaca
Source: Toxins (Basel). 2025 May 22;17(6):262. doi: 10.3390/toxins17060262 (PMC12197698; doi:10.3390/toxins17060262)
Supplement: Supplementary file 1 [file toxins-17-00262-s001.zip › Supplementary Material 1/File S2 Apolipophorin/vWFD/vWFD-B.asper_PFAM.txt]

##gff-version 3
##feature-ontology http://song.cvs.sourceforge.net/viewvc/song/ontology/sofa.obo?revision=1.269
##interproscan-version 5.73-104.0
##sequence-region B.asper_vWFD 1 161
B.asper_vWFD	.	polypeptide	1	161	.	+	.	ID=B.asper_vWFD;md5=ddd31707b1f68299787c0efa8b7a6740
B.asper_vWFD	SUPERFAMILY	protein_match	119	160	5.56E-7	+	.	date=28-02-2025;Target=B.asper_vWFD 119 160;ID=match$1_119_160;Name=SSF57567;status=T;Dbxref="InterPro:IPR036084","Reactome:R-CFA-114608","Reactome:R-CFA-216083","Reactome:R-CFA-354192","Reactome:R-CFA-354194","Reactome:R-CFA-372708","Reactome:R-CFA-430116","Reactome:R-CFA-5674135","Reactome:R-CFA-75892","Reactome:R-HSA-114608","Reactome:R-HSA-140837","Reactome:R-HSA-163125","Reactome:R-HSA-216083","Reactome:R-HSA-354192","Reactome:R-HSA-354194","Reactome:R-HSA-372708","Reactome:R-HSA-430116","Reactome:R-HSA-5083625","Reactome:R-HSA-5083632","Reactome:R-HSA-5083635","Reactome:R-HSA-5083636","Reactome:R-HSA-5173214","Reactome:R-HSA-5621480","Reactome:R-HSA-5674135","Reactome:R-HSA-6802946","Reactome:R-HSA-6802948","Reactome:R-HSA-6802952","Reactome:R-HSA-6802955","Reactome:R-HSA-75892","Reactome:R-HSA-76009","Reactome:R-HSA-913709","Reactome:R-HSA-9649948","Reactome:R-HSA-9656223","Reactome:R-HSA-9662361","Reactome:R-HSA-9672391","Reactome:R-HSA-9672393","Reactome:R-HSA-977068","Reactome:R-HSA-9845619","Reactome:R-HSA-9845620","Reactome:R-HSA-9845621","Reactome:R-HSA-9845622","Reactome:R-HSA-9846298","Reactome:R-MMU-114608","Reactome:R-MMU-140837","Reactome:R-MMU-163125","Reactome:R-MMU-216083","Reactome:R-MMU-354192","Reactome:R-MMU-354194","Reactome:R-MMU-372708","Reactome:R-MMU-430116","Reactome:R-MMU-5173214","Reactome:R-MMU-5674135","Reactome:R-MMU-75892","Reactome:R-MMU-76009","Reactome:R-MMU-913709","Reactome:R-MMU-977068","Reactome:R-RNO-5173214","Reactome:R-RNO-913709","Reactome:R-RNO-977068"
B.asper_vWFD	SMART	protein_match	50	118	2.0E-15	+	.	date=28-02-2025;Target=B.asper_vWFD 50 118;ID=match$2_50_118;Name=SM00832;status=T;Dbxref="InterPro:IPR014853","Reactome:R-CFA-114608","Reactome:R-CFA-216083","Reactome:R-CFA-354192","Reactome:R-CFA-354194","Reactome:R-CFA-372708","Reactome:R-CFA-430116","Reactome:R-CFA-5674135","Reactome:R-CFA-75892","Reactome:R-HSA-114608","Reactome:R-HSA-140837","Reactome:R-HSA-163125","Reactome:R-HSA-216083","Reactome:R-HSA-354192","Reactome:R-HSA-354194","Reactome:R-HSA-372708","Reactome:R-HSA-430116","Reactome:R-HSA-5083625","Reactome:R-HSA-5083632","Reactome:R-HSA-5083635","Reactome:R-HSA-5083636","Reactome:R-HSA-5173214","Reactome:R-HSA-5621480","Reactome:R-HSA-5674135","Reactome:R-HSA-6802946","Reactome:R-HSA-6802948","Reactome:R-HSA-6802952","Reactome:R-HSA-6802955","Reactome:R-HSA-75892","Reactome:R-HSA-76009","Reactome:R-HSA-913709","Reactome:R-HSA-9649948","Reactome:R-HSA-9656223","Reactome:R-HSA-9662361","Reactome:R-HSA-9672391","Reactome:R-HSA-9672393","Reactome:R-HSA-977068","Reactome:R-HSA-9845619","Reactome:R-HSA-9845620","Reactome:R-HSA-9845621","Reactome:R-HSA-9845622","Reactome:R-HSA-9846298","Reactome:R-MMU-114608","Reactome:R-MMU-140837","Reactome:R-MMU-163125","Reactome:R-MMU-216083","Reactome:R-MMU-354192","Reactome:R-MMU-354194","Reactome:R-MMU-372708","Reactome:R-MMU-430116","Reactome:R-MMU-5173214","Reactome:R-MMU-5674135","Reactome:R-MMU-75892","Reactome:R-MMU-76009","Reactome:R-MMU-913709","Reactome:R-MMU-977068","Reactome:R-RNO-5173214","Reactome:R-RNO-913709","Reactome:R-RNO-977068"
B.asper_vWFD	CDD	protein_match	121	160	1.9943E-4	+	.	date=28-02-2025;Target=B.asper_vWFD 121 160;ID=match$3_121_160;signature_desc=TIL;Name=cd19941;status=T
B.asper_vWFD	Gene3D	protein_match	118	161	2.1E-6	+	.	date=28-02-2025;Target=B.asper_vWFD 118 161;ID=match$4_118_161;Name=G3DSA:2.10.25.10;status=T
B.asper_vWFD	Pfam	protein_match	57	118	1.1E-11	+	.	date=28-02-2025;Target=B.asper_vWFD 57 118;ID=match$5_57_118;signature_desc=C8 domain;Name=PF08742;status=T;Dbxref="InterPro:IPR014853","Reactome:R-CFA-114608","Reactome:R-CFA-216083","Reactome:R-CFA-354192","Reactome:R-CFA-354194","Reactome:R-CFA-372708","Reactome:R-CFA-430116","Reactome:R-CFA-5674135","Reactome:R-CFA-75892","Reactome:R-HSA-114608","Reactome:R-HSA-140837","Reactome:R-HSA-163125","Reactome:R-HSA-216083","Reactome:R-HSA-354192","Reactome:R-HSA-354194","Reactome:R-HSA-372708","Reactome:R-HSA-430116","Reactome:R-HSA-5083625","Reactome:R-HSA-5083632","Reactome:R-HSA-5083635","Reactome:R-HSA-5083636","Reactome:R-HSA-5173214","Reactome:R-HSA-5621480","Reactome:R-HSA-5674135","Reactome:R-HSA-6802946","Reactome:R-HSA-6802948","Reactome:R-HSA-6802952","Reactome:R-HSA-6802955","Reactome:R-HSA-75892","Reactome:R-HSA-76009","Reactome:R-HSA-913709","Reactome:R-HSA-9649948","Reactome:R-HSA-9656223","Reactome:R-HSA-9662361","Reactome:R-HSA-9672391","Reactome:R-HSA-9672393","Reactome:R-HSA-977068","Reactome:R-HSA-9845619","Reactome:R-HSA-9845620","Reactome:R-HSA-9845621","Reactome:R-HSA-9845622","Reactome:R-HSA-9846298","Reactome:R-MMU-114608","Reactome:R-MMU-140837","Reactome:R-MMU-163125","Reactome:R-MMU-216083","Reactome:R-MMU-354192","Reactome:R-MMU-354194","Reactome:R-MMU-372708","Reactome:R-MMU-430116","Reactome:R-MMU-5173214","Reactome:R-MMU-5674135","Reactome:R-MMU-75892","Reactome:R-MMU-76009","Reactome:R-MMU-913709","Reactome:R-MMU-977068","Reactome:R-RNO-5173214","Reactome:R-RNO-913709","Reactome:R-RNO-977068"
B.asper_vWFD	PANTHER	protein_match	1	160	2.5E-30	+	.	date=28-02-2025;Target=B.asper_vWFD 1 160;ID=match$6_1_160;Name=PTHR11339;status=T;Dbxref="InterPro:IPR050780","Reactome:R-CFA-114608","Reactome:R-CFA-216083","Reactome:R-CFA-354192","Reactome:R-CFA-354194","Reactome:R-CFA-372708","Reactome:R-CFA-430116","Reactome:R-CFA-5674135","Reactome:R-CFA-75892","Reactome:R-HSA-114608","Reactome:R-HSA-140837","Reactome:R-HSA-216083","Reactome:R-HSA-354192","Reactome:R-HSA-354194","Reactome:R-HSA-372708","Reactome:R-HSA-430116","Reactome:R-HSA-5083625","Reactome:R-HSA-5083632","Reactome:R-HSA-5083635","Reactome:R-HSA-5083636","Reactome:R-HSA-5173214","Reactome:R-HSA-5621480","Reactome:R-HSA-5674135","Reactome:R-HSA-6802946","Reactome:R-HSA-6802948","Reactome:R-HSA-6802952","Reactome:R-HSA-6802955","Reactome:R-HSA-75892","Reactome:R-HSA-76009","Reactome:R-HSA-913709","Reactome:R-HSA-9649948","Reactome:R-HSA-9656223","Reactome:R-HSA-9662361","Reactome:R-HSA-9672391","Reactome:R-HSA-9672393","Reactome:R-HSA-977068","Reactome:R-HSA-9845619","Reactome:R-HSA-9845620","Reactome:R-HSA-9845621","Reactome:R-HSA-9845622","Reactome:R-HSA-9846298","Reactome:R-MMU-114608","Reactome:R-MMU-140837","Reactome:R-MMU-216083","Reactome:R-MMU-354192","Reactome:R-MMU-354194","Reactome:R-MMU-372708","Reactome:R-MMU-430116","Reactome:R-MMU-5173214","Reactome:R-MMU-5674135","Reactome:R-MMU-75892","Reactome:R-MMU-76009","Reactome:R-MMU-913709","Reactome:R-MMU-977068","Reactome:R-RNO-5173214","Reactome:R-RNO-913709","Reactome:R-RNO-977068"
B.asper_vWFD	ProSiteProfiles	protein_match	1	42	15.469395	+	.	date=28-02-2025;Target=B.asper_vWFD 1 42;ID=match$7_1_42;signature_desc=VWFD domain profile.;Name=PS51233;status=T;Dbxref="InterPro:IPR001846","Reactome:R-CFA-114608","Reactome:R-CFA-216083","Reactome:R-CFA-354192","Reactome:R-CFA-354194","Reactome:R-CFA-372708","Reactome:R-CFA-430116","Reactome:R-CFA-5674135","Reactome:R-CFA-75892","Reactome:R-HSA-114608","Reactome:R-HSA-140837","Reactome:R-HSA-163125","Reactome:R-HSA-216083","Reactome:R-HSA-354192","Reactome:R-HSA-354194","Reactome:R-HSA-372708","Reactome:R-HSA-430116","Reactome:R-HSA-5083625","Reactome:R-HSA-5083632","Reactome:R-HSA-5083635","Reactome:R-HSA-5083636","Reactome:R-HSA-5173214","Reactome:R-HSA-5621480","Reactome:R-HSA-5674135","Reactome:R-HSA-6802946","Reactome:R-HSA-6802948","Reactome:R-HSA-6802952","Reactome:R-HSA-6802955","Reactome:R-HSA-75892","Reactome:R-HSA-76009","Reactome:R-HSA-913709","Reactome:R-HSA-9649948","Reactome:R-HSA-9656223","Reactome:R-HSA-9662361","Reactome:R-HSA-9672391","Reactome:R-HSA-9672393","Reactome:R-HSA-977068","Reactome:R-HSA-9845619","Reactome:R-HSA-9845620","Reactome:R-HSA-9845621","Reactome:R-HSA-9845622","Reactome:R-HSA-9846298","Reactome:R-MMU-114608","Reactome:R-MMU-140837","Reactome:R-MMU-163125","Reactome:R-MMU-216083","Reactome:R-MMU-354192","Reactome:R-MMU-354194","Reactome:R-MMU-372708","Reactome:R-MMU-430116","Reactome:R-MMU-5173214","Reactome:R-MMU-5674135","Reactome:R-MMU-75892","Reactome:R-MMU-76009","Reactome:R-MMU-913709","Reactome:R-MMU-977068","Reactome:R-RNO-5173214","Reactome:R-RNO-913709","Reactome:R-RNO-977068"
##FASTA
>B.asper_vWFD
GLCGVCDQNSGNDLLLKNDSITRDIGGFIQDWTIQQPGQICKERKAEVCVERATARCSIL
LSTLFYECHQVIPPNTFYATCEENNCFGEEVCEIVASYAHLCKVHGVCVDWRTPDFCAMP
CPASLIYQPCKKGCTKHCENGTDMQICTDYATEGCFCPPGQ
>match$1_119_160
MPCPASLIYQPCKKGCTKHCENGTDMQICTDYATEGCFCPPG
>match$2_50_118
VERATARCSILLSTLFYECHQVIPPNTFYATCEENNCFGEEVCEIVASYAHLCKVHGVCV
DWRTPDFCA
>match$3_121_160
CPASLIYQPCKKGCTKHCENGTDMQICTDYATEGCFCPPG
>match$4_118_161
AMPCPASLIYQPCKKGCTKHCENGTDMQICTDYATEGCFCPPGQ
>match$5_57_118
CSILLSTLFYECHQVIPPNTFYATCEENNCFGEEVCEIVASYAHLCKVHGVCVDWRTPDF
CA
>match$6_1_160
GLCGVCDQNSGNDLLLKNDSITRDIGGFIQDWTIQQPGQICKERKAEVCVERATARCSIL
LSTLFYECHQVIPPNTFYATCEENNCFGEEVCEIVASYAHLCKVHGVCVDWRTPDFCAMP
CPASLIYQPCKKGCTKHCENGTDMQICTDYATEGCFCPPG
>match$7_1_42
GLCGVCDQNSGNDLLLKNDSITRDIGGFIQDWTIQQPGQICK
