# Supplementary material for: Computational Modeling of Low-Abundance Proteins in Venom Gland Transcriptomes: Bothrops asper and Bothrops jararaca
Source: Toxins (Basel). 2025 May 22;17(6):262. doi: 10.3390/toxins17060262 (PMC12197698; doi:10.3390/toxins17060262)
Supplement: Supplementary file 1 [file toxins-17-00262-s001.zip › Supplementary Material 1/File S2 Apolipophorin/vWFD/vWFD-B.jararaca_PFAM.txt]

##gff-version 3
##feature-ontology http://song.cvs.sourceforge.net/viewvc/song/ontology/sofa.obo?revision=1.269
##interproscan-version 5.73-104.0
##sequence-region B.jararaca_vWFD 1 197
B.jararaca_vWFD	.	polypeptide	1	197	.	+	.	ID=B.jararaca_vWFD;md5=f5fb7e21c401c01f203491055a522f18
B.jararaca_vWFD	Pfam	protein_match	142	196	3.3E-12	+	.	date=28-02-2025;Target=B.jararaca_vWFD 142 196;ID=match$1_142_196;signature_desc=C8 domain;Name=PF08742;status=T;Dbxref="InterPro:IPR014853","Reactome:R-CFA-114608","Reactome:R-CFA-216083","Reactome:R-CFA-354192","Reactome:R-CFA-354194","Reactome:R-CFA-372708","Reactome:R-CFA-430116","Reactome:R-CFA-5674135","Reactome:R-CFA-75892","Reactome:R-HSA-114608","Reactome:R-HSA-140837","Reactome:R-HSA-163125","Reactome:R-HSA-216083","Reactome:R-HSA-354192","Reactome:R-HSA-354194","Reactome:R-HSA-372708","Reactome:R-HSA-430116","Reactome:R-HSA-5083625","Reactome:R-HSA-5083632","Reactome:R-HSA-5083635","Reactome:R-HSA-5083636","Reactome:R-HSA-5173214","Reactome:R-HSA-5621480","Reactome:R-HSA-5674135","Reactome:R-HSA-6802946","Reactome:R-HSA-6802948","Reactome:R-HSA-6802952","Reactome:R-HSA-6802955","Reactome:R-HSA-75892","Reactome:R-HSA-76009","Reactome:R-HSA-913709","Reactome:R-HSA-9649948","Reactome:R-HSA-9656223","Reactome:R-HSA-9662361","Reactome:R-HSA-9672391","Reactome:R-HSA-9672393","Reactome:R-HSA-977068","Reactome:R-HSA-9845619","Reactome:R-HSA-9845620","Reactome:R-HSA-9845621","Reactome:R-HSA-9845622","Reactome:R-HSA-9846298","Reactome:R-MMU-114608","Reactome:R-MMU-140837","Reactome:R-MMU-163125","Reactome:R-MMU-216083","Reactome:R-MMU-354192","Reactome:R-MMU-354194","Reactome:R-MMU-372708","Reactome:R-MMU-430116","Reactome:R-MMU-5173214","Reactome:R-MMU-5674135","Reactome:R-MMU-75892","Reactome:R-MMU-76009","Reactome:R-MMU-913709","Reactome:R-MMU-977068","Reactome:R-RNO-5173214","Reactome:R-RNO-913709","Reactome:R-RNO-977068"
B.jararaca_vWFD	Pfam	protein_match	1	99	6.0E-12	+	.	date=28-02-2025;Target=B.jararaca_vWFD 1 99;ID=match$2_1_99;signature_desc=von Willebrand factor type D domain;Name=PF00094;status=T;Dbxref="InterPro:IPR001846","Reactome:R-CFA-114608","Reactome:R-CFA-216083","Reactome:R-CFA-354192","Reactome:R-CFA-354194","Reactome:R-CFA-372708","Reactome:R-CFA-430116","Reactome:R-CFA-5674135","Reactome:R-CFA-75892","Reactome:R-HSA-114608","Reactome:R-HSA-140837","Reactome:R-HSA-163125","Reactome:R-HSA-216083","Reactome:R-HSA-354192","Reactome:R-HSA-354194","Reactome:R-HSA-372708","Reactome:R-HSA-430116","Reactome:R-HSA-5083625","Reactome:R-HSA-5083632","Reactome:R-HSA-5083635","Reactome:R-HSA-5083636","Reactome:R-HSA-5173214","Reactome:R-HSA-5621480","Reactome:R-HSA-5674135","Reactome:R-HSA-6802946","Reactome:R-HSA-6802948","Reactome:R-HSA-6802952","Reactome:R-HSA-6802955","Reactome:R-HSA-75892","Reactome:R-HSA-76009","Reactome:R-HSA-913709","Reactome:R-HSA-9649948","Reactome:R-HSA-9656223","Reactome:R-HSA-9662361","Reactome:R-HSA-9672391","Reactome:R-HSA-9672393","Reactome:R-HSA-977068","Reactome:R-HSA-9845619","Reactome:R-HSA-9845620","Reactome:R-HSA-9845621","Reactome:R-HSA-9845622","Reactome:R-HSA-9846298","Reactome:R-MMU-114608","Reactome:R-MMU-140837","Reactome:R-MMU-163125","Reactome:R-MMU-216083","Reactome:R-MMU-354192","Reactome:R-MMU-354194","Reactome:R-MMU-372708","Reactome:R-MMU-430116","Reactome:R-MMU-5173214","Reactome:R-MMU-5674135","Reactome:R-MMU-75892","Reactome:R-MMU-76009","Reactome:R-MMU-913709","Reactome:R-MMU-977068","Reactome:R-RNO-5173214","Reactome:R-RNO-913709","Reactome:R-RNO-977068"
B.jararaca_vWFD	ProSiteProfiles	protein_match	1	120	37.598396	+	.	date=28-02-2025;Target=B.jararaca_vWFD 1 120;ID=match$3_1_120;signature_desc=VWFD domain profile.;Name=PS51233;status=T;Dbxref="InterPro:IPR001846","Reactome:R-CFA-114608","Reactome:R-CFA-216083","Reactome:R-CFA-354192","Reactome:R-CFA-354194","Reactome:R-CFA-372708","Reactome:R-CFA-430116","Reactome:R-CFA-5674135","Reactome:R-CFA-75892","Reactome:R-HSA-114608","Reactome:R-HSA-140837","Reactome:R-HSA-163125","Reactome:R-HSA-216083","Reactome:R-HSA-354192","Reactome:R-HSA-354194","Reactome:R-HSA-372708","Reactome:R-HSA-430116","Reactome:R-HSA-5083625","Reactome:R-HSA-5083632","Reactome:R-HSA-5083635","Reactome:R-HSA-5083636","Reactome:R-HSA-5173214","Reactome:R-HSA-5621480","Reactome:R-HSA-5674135","Reactome:R-HSA-6802946","Reactome:R-HSA-6802948","Reactome:R-HSA-6802952","Reactome:R-HSA-6802955","Reactome:R-HSA-75892","Reactome:R-HSA-76009","Reactome:R-HSA-913709","Reactome:R-HSA-9649948","Reactome:R-HSA-9656223","Reactome:R-HSA-9662361","Reactome:R-HSA-9672391","Reactome:R-HSA-9672393","Reactome:R-HSA-977068","Reactome:R-HSA-9845619","Reactome:R-HSA-9845620","Reactome:R-HSA-9845621","Reactome:R-HSA-9845622","Reactome:R-HSA-9846298","Reactome:R-MMU-114608","Reactome:R-MMU-140837","Reactome:R-MMU-163125","Reactome:R-MMU-216083","Reactome:R-MMU-354192","Reactome:R-MMU-354194","Reactome:R-MMU-372708","Reactome:R-MMU-430116","Reactome:R-MMU-5173214","Reactome:R-MMU-5674135","Reactome:R-MMU-75892","Reactome:R-MMU-76009","Reactome:R-MMU-913709","Reactome:R-MMU-977068","Reactome:R-RNO-5173214","Reactome:R-RNO-913709","Reactome:R-RNO-977068"
B.jararaca_vWFD	PANTHER	protein_match	1	196	1.4E-88	+	.	date=28-02-2025;Target=B.jararaca_vWFD 1 196;ID=match$4_1_196;Name=PTHR11339;status=T;Dbxref="InterPro:IPR050780","Reactome:R-CFA-114608","Reactome:R-CFA-216083","Reactome:R-CFA-354192","Reactome:R-CFA-354194","Reactome:R-CFA-372708","Reactome:R-CFA-430116","Reactome:R-CFA-5674135","Reactome:R-CFA-75892","Reactome:R-HSA-114608","Reactome:R-HSA-140837","Reactome:R-HSA-216083","Reactome:R-HSA-354192","Reactome:R-HSA-354194","Reactome:R-HSA-372708","Reactome:R-HSA-430116","Reactome:R-HSA-5083625","Reactome:R-HSA-5083632","Reactome:R-HSA-5083635","Reactome:R-HSA-5083636","Reactome:R-HSA-5173214","Reactome:R-HSA-5621480","Reactome:R-HSA-5674135","Reactome:R-HSA-6802946","Reactome:R-HSA-6802948","Reactome:R-HSA-6802952","Reactome:R-HSA-6802955","Reactome:R-HSA-75892","Reactome:R-HSA-76009","Reactome:R-HSA-913709","Reactome:R-HSA-9649948","Reactome:R-HSA-9656223","Reactome:R-HSA-9662361","Reactome:R-HSA-9672391","Reactome:R-HSA-9672393","Reactome:R-HSA-977068","Reactome:R-HSA-9845619","Reactome:R-HSA-9845620","Reactome:R-HSA-9845621","Reactome:R-HSA-9845622","Reactome:R-HSA-9846298","Reactome:R-MMU-114608","Reactome:R-MMU-140837","Reactome:R-MMU-216083","Reactome:R-MMU-354192","Reactome:R-MMU-354194","Reactome:R-MMU-372708","Reactome:R-MMU-430116","Reactome:R-MMU-5173214","Reactome:R-MMU-5674135","Reactome:R-MMU-75892","Reactome:R-MMU-76009","Reactome:R-MMU-913709","Reactome:R-MMU-977068","Reactome:R-RNO-5173214","Reactome:R-RNO-913709","Reactome:R-RNO-977068"
B.jararaca_vWFD	SMART	protein_match	136	197	1.6E-16	+	.	date=28-02-2025;Target=B.jararaca_vWFD 136 197;ID=match$5_136_197;Name=SM00832;status=T;Dbxref="InterPro:IPR014853","Reactome:R-CFA-114608","Reactome:R-CFA-216083","Reactome:R-CFA-354192","Reactome:R-CFA-354194","Reactome:R-CFA-372708","Reactome:R-CFA-430116","Reactome:R-CFA-5674135","Reactome:R-CFA-75892","Reactome:R-HSA-114608","Reactome:R-HSA-140837","Reactome:R-HSA-163125","Reactome:R-HSA-216083","Reactome:R-HSA-354192","Reactome:R-HSA-354194","Reactome:R-HSA-372708","Reactome:R-HSA-430116","Reactome:R-HSA-5083625","Reactome:R-HSA-5083632","Reactome:R-HSA-5083635","Reactome:R-HSA-5083636","Reactome:R-HSA-5173214","Reactome:R-HSA-5621480","Reactome:R-HSA-5674135","Reactome:R-HSA-6802946","Reactome:R-HSA-6802948","Reactome:R-HSA-6802952","Reactome:R-HSA-6802955","Reactome:R-HSA-75892","Reactome:R-HSA-76009","Reactome:R-HSA-913709","Reactome:R-HSA-9649948","Reactome:R-HSA-9656223","Reactome:R-HSA-9662361","Reactome:R-HSA-9672391","Reactome:R-HSA-9672393","Reactome:R-HSA-977068","Reactome:R-HSA-9845619","Reactome:R-HSA-9845620","Reactome:R-HSA-9845621","Reactome:R-HSA-9845622","Reactome:R-HSA-9846298","Reactome:R-MMU-114608","Reactome:R-MMU-140837","Reactome:R-MMU-163125","Reactome:R-MMU-216083","Reactome:R-MMU-354192","Reactome:R-MMU-354194","Reactome:R-MMU-372708","Reactome:R-MMU-430116","Reactome:R-MMU-5173214","Reactome:R-MMU-5674135","Reactome:R-MMU-75892","Reactome:R-MMU-76009","Reactome:R-MMU-913709","Reactome:R-MMU-977068","Reactome:R-RNO-5173214","Reactome:R-RNO-913709","Reactome:R-RNO-977068"
##FASTA
>B.jararaca_vWFD
CGTTGTTCSKSIKVFFKNYELILTEEQYKVVKRESGGHIPYRINQMGIYLMIEIQKGLIV
LWDKRTSVFLKLSAEFKGEVCGLCGNYDGNGVNDFTTRSRSVVGDVLEFGNSWKVSPTCP
DAKCVKDPCSKNPYRKSWSQKKCSIINSEVFAACHSQVEPTKYYEACVTDACACDTGGDC
ECFCTAVAAYAKVCSDH
>match$1_142_196
KCSIINSEVFAACHSQVEPTKYYEACVTDACACDTGGDCECFCTAVAAYAKVCSD
>match$2_1_99
CGTTGTTCSKSIKVFFKNYELILTEEQYKVVKRESGGHIPYRINQMGIYLMIEIQKGLIV
LWDKRTSVFLKLSAEFKGEVCGLCGNYDGNGVNDFTTRS
>match$3_1_120
CGTTGTTCSKSIKVFFKNYELILTEEQYKVVKRESGGHIPYRINQMGIYLMIEIQKGLIV
LWDKRTSVFLKLSAEFKGEVCGLCGNYDGNGVNDFTTRSRSVVGDVLEFGNSWKVSPTCP
>match$4_1_196
CGTTGTTCSKSIKVFFKNYELILTEEQYKVVKRESGGHIPYRINQMGIYLMIEIQKGLIV
LWDKRTSVFLKLSAEFKGEVCGLCGNYDGNGVNDFTTRSRSVVGDVLEFGNSWKVSPTCP
DAKCVKDPCSKNPYRKSWSQKKCSIINSEVFAACHSQVEPTKYYEACVTDACACDTGGDC
ECFCTAVAAYAKVCSD
>match$5_136_197
KSWSQKKCSIINSEVFAACHSQVEPTKYYEACVTDACACDTGGDCECFCTAVAAYAKVCS
DH
