# Supplementary material for: Computational Modeling of Low-Abundance Proteins in Venom Gland Transcriptomes: Bothrops asper and Bothrops jararaca
Source: Toxins (Basel). 2025 May 22;17(6):262. doi: 10.3390/toxins17060262 (PMC12197698; doi:10.3390/toxins17060262)
Supplement: Supplementary file 1 [file toxins-17-00262-s001.zip › Supplementary Material 1/File S2 Apolipophorin/vWFD/vWFD-B_asper_model1_AF.pdb]

MODEL     1                                                                     
ATOM      1  N   GLY A   1      -0.665  -9.234 -11.930  1.00 56.91           N  
ATOM      2  CA  GLY A   1      -0.689  -9.836 -13.258  1.00 56.91           C  
ATOM      3  C   GLY A   1      -1.268  -8.914 -14.312  1.00 56.91           C  
ATOM      4  O   GLY A   1      -1.808  -7.852 -13.992  1.00 56.91           O  
ATOM      5  N   LEU A   2      -0.625  -8.844 -15.523  1.00 67.00           N  
ATOM      6  CA  LEU A   2      -1.076  -8.164 -16.734  1.00 67.00           C  
ATOM      7  C   LEU A   2      -2.393  -8.750 -17.219  1.00 67.00           C  
ATOM      8  CB  LEU A   2      -0.014  -8.258 -17.828  1.00 67.00           C  
ATOM      9  O   LEU A   2      -2.492  -9.961 -17.453  1.00 67.00           O  
ATOM     10  CG  LEU A   2       1.275  -7.473 -17.594  1.00 67.00           C  
ATOM     11  CD1 LEU A   2       2.420  -8.078 -18.406  1.00 67.00           C  
ATOM     12  CD2 LEU A   2       1.078  -6.004 -17.953  1.00 67.00           C  
ATOM     13  N   CYS A   3      -3.514  -8.047 -16.953  1.00 70.62           N  
ATOM     14  CA  CYS A   3      -4.883  -8.469 -17.234  1.00 70.62           C  
ATOM     15  C   CYS A   3      -5.289  -8.117 -18.656  1.00 70.62           C  
ATOM     16  CB  CYS A   3      -5.852  -7.832 -16.234  1.00 70.62           C  
ATOM     17  O   CYS A   3      -5.469  -6.941 -18.984  1.00 70.62           O  
ATOM     18  SG  CYS A   3      -7.547  -8.445 -16.375  1.00 70.62           S  
ATOM     19  N   GLY A   4      -4.699  -8.781 -19.672  1.00 74.81           N  
ATOM     20  CA  GLY A   4      -5.125  -8.617 -21.062  1.00 74.81           C  
ATOM     21  C   GLY A   4      -6.555  -8.125 -21.188  1.00 74.81           C  
ATOM     22  O   GLY A   4      -6.859  -6.984 -20.828  1.00 74.81           O  
ATOM     23  N   VAL A   5      -7.703  -9.008 -21.656  1.00 82.25           N  
ATOM     24  CA  VAL A   5      -9.117  -8.766 -21.922  1.00 82.25           C  
ATOM     25  C   VAL A   5      -9.922  -8.961 -20.641  1.00 82.25           C  
ATOM     26  CB  VAL A   5      -9.664  -9.688 -23.031  1.00 82.25           C  
ATOM     27  O   VAL A   5     -11.125  -8.695 -20.594  1.00 82.25           O  
ATOM     28  CG1 VAL A   5     -11.109  -9.344 -23.359  1.00 82.25           C  
ATOM     29  CG2 VAL A   5      -8.789  -9.586 -24.281  1.00 82.25           C  
ATOM     30  N   CYS A   6      -9.422  -9.047 -19.578  1.00 80.25           N  
ATOM     31  CA  CYS A   6      -9.938  -9.195 -18.219  1.00 80.25           C  
ATOM     32  C   CYS A   6     -11.281  -9.914 -18.219  1.00 80.25           C  
ATOM     33  CB  CYS A   6     -10.086  -7.828 -17.547  1.00 80.25           C  
ATOM     34  O   CYS A   6     -12.266  -9.406 -17.672  1.00 80.25           O  
ATOM     35  SG  CYS A   6      -8.516  -6.957 -17.328  1.00 80.25           S  
ATOM     36  N   ASP A   7     -11.453 -11.016 -18.953  1.00 86.00           N  
ATOM     37  CA  ASP A   7     -12.656 -11.836 -19.031  1.00 86.00           C  
ATOM     38  C   ASP A   7     -12.516 -13.109 -18.203  1.00 86.00           C  
ATOM     39  CB  ASP A   7     -12.961 -12.195 -20.484  1.00 86.00           C  
ATOM     40  O   ASP A   7     -13.328 -14.023 -18.312  1.00 86.00           O  
ATOM     41  CG  ASP A   7     -11.867 -13.016 -21.141  1.00 86.00           C  
ATOM     42  OD1 ASP A   7     -10.812 -13.250 -20.500  1.00 86.00           O  
ATOM     43  OD2 ASP A   7     -12.055 -13.445 -22.297  1.00 86.00           O  
ATOM     44  N   GLN A   8     -11.516 -13.164 -17.344  1.00 77.56           N  
ATOM     45  CA  GLN A   8     -11.242 -14.281 -16.453  1.00 77.56           C  
ATOM     46  C   GLN A   8     -10.750 -15.500 -17.219  1.00 77.56           C  
ATOM     47  CB  GLN A   8     -12.500 -14.641 -15.648  1.00 77.56           C  
ATOM     48  O   GLN A   8     -10.719 -16.609 -16.688  1.00 77.56           O  
ATOM     49  CG  GLN A   8     -12.797 -13.672 -14.516  1.00 77.56           C  
ATOM     50  CD  GLN A   8     -14.000 -14.094 -13.688  1.00 77.56           C  
ATOM     51  NE2 GLN A   8     -14.750 -13.117 -13.195  1.00 77.56           N  
ATOM     52  OE1 GLN A   8     -14.242 -15.289 -13.492  1.00 77.56           O  
ATOM     53  N   ASN A   9     -10.516 -15.344 -18.438  1.00 83.44           N  
ATOM     54  CA  ASN A   9      -9.906 -16.359 -19.297  1.00 83.44           C  
ATOM     55  C   ASN A   9      -8.414 -16.141 -19.453  1.00 83.44           C  
ATOM     56  CB  ASN A   9     -10.602 -16.406 -20.656  1.00 83.44           C  
ATOM     57  O   ASN A   9      -7.992 -15.234 -20.188  1.00 83.44           O  
ATOM     58  CG  ASN A   9     -10.086 -17.516 -21.547  1.00 83.44           C  
ATOM     59  ND2 ASN A   9     -10.750 -17.734 -22.672  1.00 83.44           N  
ATOM     60  OD1 ASN A   9      -9.094 -18.172 -21.219  1.00 83.44           O  
ATOM     61  N   SER A  10      -7.672 -16.953 -18.703  1.00 81.44           N  
ATOM     62  CA  SER A  10      -6.223 -16.750 -18.703  1.00 81.44           C  
ATOM     63  C   SER A  10      -5.613 -17.109 -20.062  1.00 81.44           C  
ATOM     64  CB  SER A  10      -5.574 -17.609 -17.609  1.00 81.44           C  
ATOM     65  O   SER A  10      -4.477 -16.734 -20.344  1.00 81.44           O  
ATOM     66  OG  SER A  10      -5.910 -18.969 -17.766  1.00 81.44           O  
ATOM     67  N   GLY A  11      -6.422 -17.797 -20.938  1.00 85.25           N  
ATOM     68  CA  GLY A  11      -5.934 -18.234 -22.234  1.00 85.25           C  
ATOM     69  C   GLY A  11      -5.801 -17.109 -23.234  1.00 85.25           C  
ATOM     70  O   GLY A  11      -5.117 -17.250 -24.250  1.00 85.25           O  
ATOM     71  N   ASN A  12      -6.387 -15.945 -22.875  1.00 86.25           N  
ATOM     72  CA  ASN A  12      -6.324 -14.875 -23.875  1.00 86.25           C  
ATOM     73  C   ASN A  12      -5.781 -13.586 -23.266  1.00 86.25           C  
ATOM     74  CB  ASN A  12      -7.707 -14.641 -24.484  1.00 86.25           C  
ATOM     75  O   ASN A  12      -6.004 -12.500 -23.812  1.00 86.25           O  
ATOM     76  CG  ASN A  12      -8.719 -14.156 -23.469  1.00 86.25           C  
ATOM     77  ND2 ASN A  12      -9.953 -13.938 -23.922  1.00 86.25           N  
ATOM     78  OD1 ASN A  12      -8.406 -13.984 -22.281  1.00 86.25           O  
ATOM     79  N   ASP A  13      -5.125 -13.742 -22.156  1.00 86.12           N  
ATOM     80  CA  ASP A  13      -4.680 -12.547 -21.453  1.00 86.12           C  
ATOM     81  C   ASP A  13      -3.443 -11.945 -22.109  1.00 86.12           C  
ATOM     82  CB  ASP A  13      -4.391 -12.867 -19.984  1.00 86.12           C  
ATOM     83  O   ASP A  13      -3.203 -10.742 -22.016  1.00 86.12           O  
ATOM     84  CG  ASP A  13      -5.648 -13.039 -19.156  1.00 86.12           C  
ATOM     85  OD1 ASP A  13      -6.746 -12.680 -19.625  1.00 86.12           O  
ATOM     86  OD2 ASP A  13      -5.539 -13.523 -18.000  1.00 86.12           O  
ATOM     87  N   LEU A  14      -2.711 -12.797 -22.812  1.00 88.56           N  
ATOM     88  CA  LEU A  14      -1.514 -12.305 -23.484  1.00 88.56           C  
ATOM     89  C   LEU A  14      -1.781 -12.062 -24.969  1.00 88.56           C  
ATOM     90  CB  LEU A  14      -0.359 -13.297 -23.328  1.00 88.56           C  
ATOM     91  O   LEU A  14      -1.150 -12.680 -25.828  1.00 88.56           O  
ATOM     92  CG  LEU A  14       0.050 -13.633 -21.891  1.00 88.56           C  
ATOM     93  CD1 LEU A  14       1.157 -14.680 -21.875  1.00 88.56           C  
ATOM     94  CD2 LEU A  14       0.494 -12.375 -21.156  1.00 88.56           C  
ATOM     95  N   LEU A  15      -2.826 -11.234 -25.250  1.00 90.44           N  
ATOM     96  CA  LEU A  15      -3.270 -10.828 -26.578  1.00 90.44           C  
ATOM     97  C   LEU A  15      -2.367  -9.734 -27.141  1.00 90.44           C  
ATOM     98  CB  LEU A  15      -4.719 -10.336 -26.531  1.00 90.44           C  
ATOM     99  O   LEU A  15      -2.182  -8.695 -26.516  1.00 90.44           O  
ATOM    100  CG  LEU A  15      -5.348  -9.945 -27.875  1.00 90.44           C  
ATOM    101  CD1 LEU A  15      -5.625 -11.195 -28.703  1.00 90.44           C  
ATOM    102  CD2 LEU A  15      -6.629  -9.148 -27.656  1.00 90.44           C  
ATOM    103  N   LEU A  16      -1.786 -10.000 -28.281  1.00 89.19           N  
ATOM    104  CA  LEU A  16      -0.918  -9.039 -28.953  1.00 89.19           C  
ATOM    105  C   LEU A  16      -1.740  -8.016 -29.734  1.00 89.19           C  
ATOM    106  CB  LEU A  16       0.041  -9.766 -29.906  1.00 89.19           C  
ATOM    107  O   LEU A  16      -2.945  -8.195 -29.922  1.00 89.19           O  
ATOM    108  CG  LEU A  16       1.030 -10.734 -29.266  1.00 89.19           C  
ATOM    109  CD1 LEU A  16       1.800 -11.500 -30.328  1.00 89.19           C  
ATOM    110  CD2 LEU A  16       1.988  -9.984 -28.344  1.00 89.19           C  
ATOM    111  N   LYS A  17      -1.143  -6.867 -30.203  1.00 88.25           N  
ATOM    112  CA  LYS A  17      -1.800  -5.805 -30.953  1.00 88.25           C  
ATOM    113  C   LYS A  17      -2.381  -6.336 -32.250  1.00 88.25           C  
ATOM    114  CB  LYS A  17      -0.821  -4.664 -31.234  1.00 88.25           C  
ATOM    115  O   LYS A  17      -3.381  -5.816 -32.750  1.00 88.25           O  
ATOM    116  CG  LYS A  17      -0.425  -3.863 -30.000  1.00 88.25           C  
ATOM    117  CD  LYS A  17       0.572  -2.764 -30.344  1.00 88.25           C  
ATOM    118  CE  LYS A  17       1.064  -2.043 -29.109  1.00 88.25           C  
ATOM    119  NZ  LYS A  17       2.008  -0.937 -29.438  1.00 88.25           N  
ATOM    120  N   ASN A  18      -1.742  -7.484 -32.656  1.00 91.81           N  
ATOM    121  CA  ASN A  18      -2.211  -8.062 -33.906  1.00 91.81           C  
ATOM    122  C   ASN A  18      -3.348  -9.055 -33.688  1.00 91.81           C  
ATOM    123  CB  ASN A  18      -1.057  -8.742 -34.656  1.00 91.81           C  
ATOM    124  O   ASN A  18      -3.750  -9.766 -34.625  1.00 91.81           O  
ATOM    125  CG  ASN A  18      -0.505  -9.938 -33.906  1.00 91.81           C  
ATOM    126  ND2 ASN A  18       0.535 -10.555 -34.469  1.00 91.81           N  
ATOM    127  OD1 ASN A  18      -1.011 -10.305 -32.844  1.00 91.81           O  
ATOM    128  N   ASP A  19      -3.801  -9.172 -32.469  1.00 89.12           N  
ATOM    129  CA  ASP A  19      -4.965  -9.969 -32.094  1.00 89.12           C  
ATOM    130  C   ASP A  19      -4.598 -11.445 -31.953  1.00 89.12           C  
ATOM    131  CB  ASP A  19      -6.086  -9.797 -33.125  1.00 89.12           C  
ATOM    132  O   ASP A  19      -5.477 -12.297 -31.844  1.00 89.12           O  
ATOM    133  CG  ASP A  19      -6.734  -8.430 -33.062  1.00 89.12           C  
ATOM    134  OD1 ASP A  19      -6.895  -7.867 -31.969  1.00 89.12           O  
ATOM    135  OD2 ASP A  19      -7.086  -7.898 -34.156  1.00 89.12           O  
ATOM    136  N   SER A  20      -3.330 -11.758 -32.000  1.00 92.19           N  
ATOM    137  CA  SER A  20      -2.879 -13.117 -31.719  1.00 92.19           C  
ATOM    138  C   SER A  20      -2.541 -13.297 -30.250  1.00 92.19           C  
ATOM    139  CB  SER A  20      -1.661 -13.461 -32.562  1.00 92.19           C  
ATOM    140  O   SER A  20      -2.330 -12.320 -29.531  1.00 92.19           O  
ATOM    141  OG  SER A  20      -0.569 -12.617 -32.250  1.00 92.19           O  
ATOM    142  N   ILE A  21      -2.574 -14.594 -29.812  1.00 90.88           N  
ATOM    143  CA  ILE A  21      -2.291 -14.914 -28.422  1.00 90.88           C  
ATOM    144  C   ILE A  21      -0.881 -15.484 -28.297  1.00 90.88           C  
ATOM    145  CB  ILE A  21      -3.326 -15.906 -27.844  1.00 90.88           C  
ATOM    146  O   ILE A  21      -0.468 -16.312 -29.109  1.00 90.88           O  
ATOM    147  CG1 ILE A  21      -4.734 -15.312 -27.906  1.00 90.88           C  
ATOM    148  CG2 ILE A  21      -2.965 -16.297 -26.406  1.00 90.88           C  
ATOM    149  CD1 ILE A  21      -5.844 -16.297 -27.578  1.00 90.88           C  
ATOM    150  N   THR A  22      -0.060 -14.938 -27.359  1.00 89.06           N  
ATOM    151  CA  THR A  22       1.295 -15.422 -27.125  1.00 89.06           C  
ATOM    152  C   THR A  22       1.429 -16.016 -25.719  1.00 89.06           C  
ATOM    153  CB  THR A  22       2.332 -14.305 -27.312  1.00 89.06           C  
ATOM    154  O   THR A  22       0.663 -15.664 -24.828  1.00 89.06           O  
ATOM    155  CG2 THR A  22       2.117 -13.180 -26.312  1.00 89.06           C  
ATOM    156  OG1 THR A  22       3.648 -14.844 -27.141  1.00 89.06           O  
ATOM    157  N   ARG A  23       2.332 -17.000 -25.594  1.00 87.06           N  
ATOM    158  CA  ARG A  23       2.676 -17.531 -24.266  1.00 87.06           C  
ATOM    159  C   ARG A  23       3.928 -16.844 -23.719  1.00 87.06           C  
ATOM    160  CB  ARG A  23       2.883 -19.047 -24.328  1.00 87.06           C  
ATOM    161  O   ARG A  23       4.312 -17.078 -22.578  1.00 87.06           O  
ATOM    162  CG  ARG A  23       1.617 -19.828 -24.641  1.00 87.06           C  
ATOM    163  CD  ARG A  23       1.844 -21.328 -24.531  1.00 87.06           C  
ATOM    164  NE  ARG A  23       0.629 -22.078 -24.828  1.00 87.06           N  
ATOM    165  NH1 ARG A  23       1.688 -24.125 -24.984  1.00 87.06           N  
ATOM    166  NH2 ARG A  23      -0.576 -23.969 -25.312  1.00 87.06           N  
ATOM    167  CZ  ARG A  23       0.583 -23.391 -25.047  1.00 87.06           C  
ATOM    168  N   ASP A  24       4.527 -16.031 -24.703  1.00 87.19           N  
ATOM    169  CA  ASP A  24       5.770 -15.336 -24.344  1.00 87.19           C  
ATOM    170  C   ASP A  24       5.484 -13.984 -23.703  1.00 87.19           C  
ATOM    171  CB  ASP A  24       6.641 -15.148 -25.594  1.00 87.19           C  
ATOM    172  O   ASP A  24       5.098 -13.031 -24.375  1.00 87.19           O  
ATOM    173  CG  ASP A  24       7.957 -14.453 -25.297  1.00 87.19           C  
ATOM    174  OD1 ASP A  24       8.570 -14.742 -24.250  1.00 87.19           O  
ATOM    175  OD2 ASP A  24       8.383 -13.617 -26.109  1.00 87.19           O  
ATOM    176  N   ILE A  25       5.594 -13.898 -22.375  1.00 84.56           N  
ATOM    177  CA  ILE A  25       5.293 -12.695 -21.609  1.00 84.56           C  
ATOM    178  C   ILE A  25       6.188 -11.547 -22.078  1.00 84.56           C  
ATOM    179  CB  ILE A  25       5.469 -12.938 -20.094  1.00 84.56           C  
ATOM    180  O   ILE A  25       5.730 -10.414 -22.219  1.00 84.56           O  
ATOM    181  CG1 ILE A  25       4.426 -13.938 -19.578  1.00 84.56           C  
ATOM    182  CG2 ILE A  25       5.379 -11.617 -19.328  1.00 84.56           C  
ATOM    183  CD1 ILE A  25       4.648 -14.391 -18.156  1.00 84.56           C  
ATOM    184  N   GLY A  26       7.512 -11.938 -22.250  1.00 82.31           N  
ATOM    185  CA  GLY A  26       8.445 -10.930 -22.734  1.00 82.31           C  
ATOM    186  C   GLY A  26       8.039 -10.328 -24.062  1.00 82.31           C  
ATOM    187  O   GLY A  26       8.117  -9.109 -24.250  1.00 82.31           O  
ATOM    188  N   GLY A  27       7.559 -11.258 -24.938  1.00 85.38           N  
ATOM    189  CA  GLY A  27       7.066 -10.789 -26.234  1.00 85.38           C  
ATOM    190  C   GLY A  27       5.824  -9.930 -26.125  1.00 85.38           C  
ATOM    191  O   GLY A  27       5.680  -8.945 -26.844  1.00 85.38           O  
ATOM    192  N   PHE A  28       4.988 -10.398 -25.234  1.00 87.44           N  
ATOM    193  CA  PHE A  28       3.770  -9.641 -24.969  1.00 87.44           C  
ATOM    194  C   PHE A  28       4.098  -8.227 -24.500  1.00 87.44           C  
ATOM    195  CB  PHE A  28       2.904 -10.352 -23.922  1.00 87.44           C  
ATOM    196  O   PHE A  28       3.531  -7.254 -25.000  1.00 87.44           O  
ATOM    197  CG  PHE A  28       1.751  -9.523 -23.422  1.00 87.44           C  
ATOM    198  CD1 PHE A  28       1.814  -8.891 -22.188  1.00 87.44           C  
ATOM    199  CD2 PHE A  28       0.602  -9.383 -24.188  1.00 87.44           C  
ATOM    200  CE1 PHE A  28       0.748  -8.125 -21.719  1.00 87.44           C  
ATOM    201  CE2 PHE A  28      -0.468  -8.617 -23.734  1.00 87.44           C  
ATOM    202  CZ  PHE A  28      -0.393  -7.992 -22.500  1.00 87.44           C  
ATOM    203  N   ILE A  29       4.957  -8.016 -23.500  1.00 84.94           N  
ATOM    204  CA  ILE A  29       5.359  -6.738 -22.922  1.00 84.94           C  
ATOM    205  C   ILE A  29       5.984  -5.855 -24.000  1.00 84.94           C  
ATOM    206  CB  ILE A  29       6.344  -6.934 -21.750  1.00 84.94           C  
ATOM    207  O   ILE A  29       5.660  -4.672 -24.109  1.00 84.94           O  
ATOM    208  CG1 ILE A  29       5.648  -7.633 -20.578  1.00 84.94           C  
ATOM    209  CG2 ILE A  29       6.941  -5.594 -21.312  1.00 84.94           C  
ATOM    210  CD1 ILE A  29       6.586  -8.023 -19.438  1.00 84.94           C  
ATOM    211  N   GLN A  30       6.789  -6.473 -24.812  1.00 84.94           N  
ATOM    212  CA  GLN A  30       7.465  -5.723 -25.859  1.00 84.94           C  
ATOM    213  C   GLN A  30       6.473  -5.219 -26.906  1.00 84.94           C  
ATOM    214  CB  GLN A  30       8.539  -6.586 -26.531  1.00 84.94           C  
ATOM    215  O   GLN A  30       6.594  -4.094 -27.391  1.00 84.94           O  
ATOM    216  CG  GLN A  30       9.789  -6.777 -25.688  1.00 84.94           C  
ATOM    217  CD  GLN A  30      10.875  -7.543 -26.422  1.00 84.94           C  
ATOM    218  NE2 GLN A  30      12.062  -7.605 -25.812  1.00 84.94           N  
ATOM    219  OE1 GLN A  30      10.656  -8.078 -27.500  1.00 84.94           O  
ATOM    220  N   ASP A  31       5.516  -6.016 -27.266  1.00 87.19           N  
ATOM    221  CA  ASP A  31       4.516  -5.676 -28.266  1.00 87.19           C  
ATOM    222  C   ASP A  31       3.680  -4.477 -27.828  1.00 87.19           C  
ATOM    223  CB  ASP A  31       3.605  -6.875 -28.547  1.00 87.19           C  
ATOM    224  O   ASP A  31       3.281  -3.654 -28.672  1.00 87.19           O  
ATOM    225  CG  ASP A  31       2.727  -6.688 -29.766  1.00 87.19           C  
ATOM    226  OD1 ASP A  31       3.256  -6.656 -30.906  1.00 87.19           O  
ATOM    227  OD2 ASP A  31       1.494  -6.562 -29.594  1.00 87.19           O  
ATOM    228  N   TRP A  32       3.422  -4.383 -26.547  1.00 85.69           N  
ATOM    229  CA  TRP A  32       2.545  -3.334 -26.047  1.00 85.69           C  
ATOM    230  C   TRP A  32       3.357  -2.174 -25.469  1.00 85.69           C  
ATOM    231  CB  TRP A  32       1.607  -3.891 -24.969  1.00 85.69           C  
ATOM    232  O   TRP A  32       2.791  -1.201 -24.969  1.00 85.69           O  
ATOM    233  CG  TRP A  32       0.471  -4.703 -25.516  1.00 85.69           C  
ATOM    234  CD1 TRP A  32       0.450  -6.055 -25.719  1.00 85.69           C  
ATOM    235  CD2 TRP A  32      -0.808  -4.215 -25.922  1.00 85.69           C  
ATOM    236  CE2 TRP A  32      -1.557  -5.324 -26.375  1.00 85.69           C  
ATOM    237  CE3 TRP A  32      -1.396  -2.943 -25.953  1.00 85.69           C  
ATOM    238  NE1 TRP A  32      -0.767  -6.438 -26.234  1.00 85.69           N  
ATOM    239  CH2 TRP A  32      -3.414  -3.947 -26.875  1.00 85.69           C  
ATOM    240  CZ2 TRP A  32      -2.865  -5.203 -26.844  1.00 85.69           C  
ATOM    241  CZ3 TRP A  32      -2.697  -2.822 -26.438  1.00 85.69           C  
ATOM    242  N   THR A  33       4.684  -2.338 -25.453  1.00 84.25           N  
ATOM    243  CA  THR A  33       5.551  -1.254 -25.000  1.00 84.25           C  
ATOM    244  C   THR A  33       5.523  -0.097 -26.000  1.00 84.25           C  
ATOM    245  CB  THR A  33       7.000  -1.741 -24.812  1.00 84.25           C  
ATOM    246  O   THR A  33       5.648  -0.307 -27.203  1.00 84.25           O  
ATOM    247  CG2 THR A  33       7.906  -0.609 -24.344  1.00 84.25           C  
ATOM    248  OG1 THR A  33       7.023  -2.795 -23.844  1.00 84.25           O  
ATOM    249  N   ILE A  34       5.062   1.058 -25.562  1.00 80.69           N  
ATOM    250  CA  ILE A  34       5.090   2.262 -26.391  1.00 80.69           C  
ATOM    251  C   ILE A  34       6.535   2.633 -26.703  1.00 80.69           C  
ATOM    252  CB  ILE A  34       4.379   3.441 -25.688  1.00 80.69           C  
ATOM    253  O   ILE A  34       7.367   2.764 -25.812  1.00 80.69           O  
ATOM    254  CG1 ILE A  34       2.900   3.111 -25.453  1.00 80.69           C  
ATOM    255  CG2 ILE A  34       4.527   4.727 -26.500  1.00 80.69           C  
ATOM    256  CD1 ILE A  34       2.164   4.133 -24.594  1.00 80.69           C  
ATOM    257  N   GLN A  35       6.875   2.625 -27.969  1.00 77.69           N  
ATOM    258  CA  GLN A  35       8.211   3.008 -28.406  1.00 77.69           C  
ATOM    259  C   GLN A  35       8.367   4.523 -28.438  1.00 77.69           C  
ATOM    260  CB  GLN A  35       8.516   2.420 -29.781  1.00 77.69           C  
ATOM    261  O   GLN A  35       7.516   5.230 -28.984  1.00 77.69           O  
ATOM    262  CG  GLN A  35       8.445   0.900 -29.844  1.00 77.69           C  
ATOM    263  CD  GLN A  35       9.633   0.234 -29.172  1.00 77.69           C  
ATOM    264  NE2 GLN A  35       9.453  -1.004 -28.734  1.00 77.69           N  
ATOM    265  OE1 GLN A  35      10.711   0.826 -29.062  1.00 77.69           O  
ATOM    266  N   GLN A  36       9.109   4.992 -27.531  1.00 76.44           N  
ATOM    267  CA  GLN A  36       9.484   6.398 -27.594  1.00 76.44           C  
ATOM    268  C   GLN A  36      10.789   6.582 -28.375  1.00 76.44           C  
ATOM    269  CB  GLN A  36       9.633   6.984 -26.188  1.00 76.44           C  
ATOM    270  O   GLN A  36      11.703   5.770 -28.266  1.00 76.44           O  
ATOM    271  CG  GLN A  36       8.359   6.906 -25.359  1.00 76.44           C  
ATOM    272  CD  GLN A  36       7.332   7.941 -25.766  1.00 76.44           C  
ATOM    273  NE2 GLN A  36       6.059   7.574 -25.672  1.00 76.44           N  
ATOM    274  OE1 GLN A  36       7.676   9.062 -26.141  1.00 76.44           O  
ATOM    275  N   PRO A  37      10.773   7.551 -29.453  1.00 78.25           N  
ATOM    276  CA  PRO A  37      12.016   7.809 -30.172  1.00 78.25           C  
ATOM    277  C   PRO A  37      13.219   7.996 -29.250  1.00 78.25           C  
ATOM    278  CB  PRO A  37      11.711   9.094 -30.953  1.00 78.25           C  
ATOM    279  O   PRO A  37      13.148   8.781 -28.297  1.00 78.25           O  
ATOM    280  CG  PRO A  37      10.227   9.242 -30.875  1.00 78.25           C  
ATOM    281  CD  PRO A  37       9.734   8.477 -29.688  1.00 78.25           C  
ATOM    282  N   GLY A  38      14.141   7.160 -29.266  1.00 78.50           N  
ATOM    283  CA  GLY A  38      15.422   7.254 -28.578  1.00 78.50           C  
ATOM    284  C   GLY A  38      15.461   6.473 -27.281  1.00 78.50           C  
ATOM    285  O   GLY A  38      16.484   6.477 -26.578  1.00 78.50           O  
ATOM    286  N   GLN A  39      14.352   5.918 -26.891  1.00 73.50           N  
ATOM    287  CA  GLN A  39      14.305   5.148 -25.656  1.00 73.50           C  
ATOM    288  C   GLN A  39      13.859   3.711 -25.906  1.00 73.50           C  
ATOM    289  CB  GLN A  39      13.359   5.812 -24.641  1.00 73.50           C  
ATOM    290  O   GLN A  39      12.836   3.480 -26.562  1.00 73.50           O  
ATOM    291  CG  GLN A  39      13.898   5.832 -23.219  1.00 73.50           C  
ATOM    292  CD  GLN A  39      12.961   6.516 -22.250  1.00 73.50           C  
ATOM    293  NE2 GLN A  39      13.438   6.766 -21.031  1.00 73.50           N  
ATOM    294  OE1 GLN A  39      11.812   6.820 -22.578  1.00 73.50           O  
ATOM    295  N   ILE A  40      14.773   2.805 -25.734  1.00 70.88           N  
ATOM    296  CA  ILE A  40      14.508   1.374 -25.844  1.00 70.88           C  
ATOM    297  C   ILE A  40      14.125   0.812 -24.469  1.00 70.88           C  
ATOM    298  CB  ILE A  40      15.727   0.617 -26.422  1.00 70.88           C  
ATOM    299  O   ILE A  40      14.797   1.085 -23.484  1.00 70.88           O  
ATOM    300  CG1 ILE A  40      16.125   1.201 -27.781  1.00 70.88           C  
ATOM    301  CG2 ILE A  40      15.422  -0.881 -26.531  1.00 70.88           C  
ATOM    302  CD1 ILE A  40      17.500   0.740 -28.266  1.00 70.88           C  
ATOM    303  N   CYS A  41      12.906   0.471 -24.406  1.00 69.31           N  
ATOM    304  CA  CYS A  41      12.453  -0.263 -23.234  1.00 69.31           C  
ATOM    305  C   CYS A  41      12.977  -1.693 -23.250  1.00 69.31           C  
ATOM    306  CB  CYS A  41      10.930  -0.272 -23.156  1.00 69.31           C  
ATOM    307  O   CYS A  41      12.695  -2.455 -24.172  1.00 69.31           O  
ATOM    308  SG  CYS A  41      10.250   0.929 -21.984  1.00 69.31           S  
ATOM    309  N   LYS A  42      14.109  -1.947 -22.609  1.00 67.31           N  
ATOM    310  CA  LYS A  42      14.672  -3.291 -22.531  1.00 67.31           C  
ATOM    311  C   LYS A  42      14.156  -4.031 -21.297  1.00 67.31           C  
ATOM    312  CB  LYS A  42      16.203  -3.229 -22.500  1.00 67.31           C  
ATOM    313  O   LYS A  42      13.820  -3.408 -20.297  1.00 67.31           O  
ATOM    314  CG  LYS A  42      16.828  -2.883 -23.844  1.00 67.31           C  
ATOM    315  CD  LYS A  42      18.359  -2.920 -23.781  1.00 67.31           C  
ATOM    316  CE  LYS A  42      18.984  -2.488 -25.094  1.00 67.31           C  
ATOM    317  NZ  LYS A  42      20.469  -2.496 -25.016  1.00 67.31           N  
ATOM    318  N   GLU A  43      13.711  -5.230 -21.578  1.00 64.88           N  
ATOM    319  CA  GLU A  43      13.352  -6.117 -20.484  1.00 64.88           C  
ATOM    320  C   GLU A  43      14.406  -6.074 -19.375  1.00 64.88           C  
ATOM    321  CB  GLU A  43      13.180  -7.555 -20.984  1.00 64.88           C  
ATOM    322  O   GLU A  43      15.602  -6.074 -19.656  1.00 64.88           O  
ATOM    323  CG  GLU A  43      12.539  -8.484 -19.969  1.00 64.88           C  
ATOM    324  CD  GLU A  43      12.367  -9.906 -20.484  1.00 64.88           C  
ATOM    325  OE1 GLU A  43      11.922 -10.781 -19.703  1.00 64.88           O  
ATOM    326  OE2 GLU A  43      12.680 -10.148 -21.672  1.00 64.88           O  
ATOM    327  N   ARG A  44      13.930  -5.574 -18.266  1.00 62.50           N  
ATOM    328  CA  ARG A  44      14.820  -5.680 -17.109  1.00 62.50           C  
ATOM    329  C   ARG A  44      15.078  -7.137 -16.734  1.00 62.50           C  
ATOM    330  CB  ARG A  44      14.234  -4.930 -15.906  1.00 62.50           C  
ATOM    331  O   ARG A  44      14.133  -7.914 -16.578  1.00 62.50           O  
ATOM    332  CG  ARG A  44      15.141  -4.922 -14.688  1.00 62.50           C  
ATOM    333  CD  ARG A  44      14.422  -4.398 -13.453  1.00 62.50           C  
ATOM    334  NE  ARG A  44      14.281  -2.945 -13.484  1.00 62.50           N  
ATOM    335  NH1 ARG A  44      14.523  -2.662 -11.203  1.00 62.50           N  
ATOM    336  NH2 ARG A  44      14.188  -0.844 -12.562  1.00 62.50           N  
ATOM    337  CZ  ARG A  44      14.328  -2.154 -12.422  1.00 62.50           C  
ATOM    338  N   LYS A  45      16.203  -7.738 -17.156  1.00 60.75           N  
ATOM    339  CA  LYS A  45      16.594  -9.070 -16.703  1.00 60.75           C  
ATOM    340  C   LYS A  45      16.469  -9.180 -15.180  1.00 60.75           C  
ATOM    341  CB  LYS A  45      18.031  -9.383 -17.125  1.00 60.75           C  
ATOM    342  O   LYS A  45      16.797  -8.242 -14.453  1.00 60.75           O  
ATOM    343  CG  LYS A  45      18.156  -9.812 -18.578  1.00 60.75           C  
ATOM    344  CD  LYS A  45      19.578 -10.273 -18.906  1.00 60.75           C  
ATOM    345  CE  LYS A  45      19.719 -10.641 -20.375  1.00 60.75           C  
ATOM    346  NZ  LYS A  45      21.109 -11.078 -20.703  1.00 60.75           N  
ATOM    347  N   ALA A  46      15.461  -9.961 -14.742  1.00 61.88           N  
ATOM    348  CA  ALA A  46      15.273 -10.242 -13.320  1.00 61.88           C  
ATOM    349  C   ALA A  46      16.609 -10.281 -12.586  1.00 61.88           C  
ATOM    350  CB  ALA A  46      14.523 -11.562 -13.133  1.00 61.88           C  
ATOM    351  O   ALA A  46      17.531 -10.977 -13.016  1.00 61.88           O  
ATOM    352  N   GLU A  47      17.156  -9.172 -12.188  1.00 62.09           N  
ATOM    353  CA  GLU A  47      18.344  -9.195 -11.320  1.00 62.09           C  
ATOM    354  C   GLU A  47      18.234 -10.297 -10.273  1.00 62.09           C  
ATOM    355  CB  GLU A  47      18.531  -7.840 -10.641  1.00 62.09           C  
ATOM    356  O   GLU A  47      17.141 -10.594  -9.781  1.00 62.09           O  
ATOM    357  CG  GLU A  47      19.234  -6.809 -11.516  1.00 62.09           C  
ATOM    358  CD  GLU A  47      19.438  -5.477 -10.812  1.00 62.09           C  
ATOM    359  OE1 GLU A  47      20.094  -4.578 -11.406  1.00 62.09           O  
ATOM    360  OE2 GLU A  47      18.953  -5.324  -9.672  1.00 62.09           O  
ATOM    361  N   VAL A  48      19.031 -11.336 -10.375  1.00 67.50           N  
ATOM    362  CA  VAL A  48      19.188 -12.344  -9.336  1.00 67.50           C  
ATOM    363  C   VAL A  48      19.141 -11.688  -7.957  1.00 67.50           C  
ATOM    364  CB  VAL A  48      20.516 -13.133  -9.492  1.00 67.50           C  
ATOM    365  O   VAL A  48      19.828 -10.688  -7.715  1.00 67.50           O  
ATOM    366  CG1 VAL A  48      20.672 -14.164  -8.383  1.00 67.50           C  
ATOM    367  CG2 VAL A  48      20.562 -13.797 -10.867  1.00 67.50           C  
ATOM    368  N   CYS A  49      18.094 -11.859  -7.398  1.00 66.69           N  
ATOM    369  CA  CYS A  49      17.812 -11.383  -6.047  1.00 66.69           C  
ATOM    370  C   CYS A  49      18.906 -11.820  -5.082  1.00 66.69           C  
ATOM    371  CB  CYS A  49      16.453 -11.898  -5.562  1.00 66.69           C  
ATOM    372  O   CYS A  49      19.141 -13.023  -4.902  1.00 66.69           O  
ATOM    373  SG  CYS A  49      15.805 -10.992  -4.145  1.00 66.69           S  
ATOM    374  N   VAL A  50      19.750 -11.000  -4.664  1.00 69.12           N  
ATOM    375  CA  VAL A  50      20.844 -11.367  -3.771  1.00 69.12           C  
ATOM    376  C   VAL A  50      20.391 -11.281  -2.320  1.00 69.12           C  
ATOM    377  CB  VAL A  50      22.094 -10.469  -3.988  1.00 69.12           C  
ATOM    378  O   VAL A  50      20.719 -12.148  -1.504  1.00 69.12           O  
ATOM    379  CG1 VAL A  50      23.203 -10.844  -3.021  1.00 69.12           C  
ATOM    380  CG2 VAL A  50      22.562 -10.562  -5.434  1.00 69.12           C  
ATOM    381  N   GLU A  51      19.375 -10.383  -2.133  1.00 68.88           N  
ATOM    382  CA  GLU A  51      18.891 -10.188  -0.771  1.00 68.88           C  
ATOM    383  C   GLU A  51      17.359 -10.109  -0.733  1.00 68.88           C  
ATOM    384  CB  GLU A  51      19.500  -8.922  -0.160  1.00 68.88           C  
ATOM    385  O   GLU A  51      16.766  -9.273  -1.414  1.00 68.88           O  
ATOM    386  CG  GLU A  51      20.953  -9.070   0.236  1.00 68.88           C  
ATOM    387  CD  GLU A  51      21.484  -7.887   1.026  1.00 68.88           C  
ATOM    388  OE1 GLU A  51      22.641  -7.938   1.496  1.00 68.88           O  
ATOM    389  OE2 GLU A  51      20.734  -6.895   1.179  1.00 68.88           O  
ATOM    390  N   ARG A  52      16.812 -11.023  -0.120  1.00 70.44           N  
ATOM    391  CA  ARG A  52      15.359 -11.070   0.056  1.00 70.44           C  
ATOM    392  C   ARG A  52      14.945 -10.375   1.347  1.00 70.44           C  
ATOM    393  CB  ARG A  52      14.867 -12.516   0.058  1.00 70.44           C  
ATOM    394  O   ARG A  52      15.578 -10.555   2.389  1.00 70.44           O  
ATOM    395  CG  ARG A  52      15.000 -13.219  -1.286  1.00 70.44           C  
ATOM    396  CD  ARG A  52      14.445 -14.633  -1.240  1.00 70.44           C  
ATOM    397  NE  ARG A  52      14.602 -15.312  -2.525  1.00 70.44           N  
ATOM    398  NH1 ARG A  52      14.008 -17.406  -1.727  1.00 70.44           N  
ATOM    399  NH2 ARG A  52      14.555 -17.125  -3.936  1.00 70.44           N  
ATOM    400  CZ  ARG A  52      14.391 -16.609  -2.727  1.00 70.44           C  
ATOM    401  N   ALA A  53      14.188  -9.328   1.216  1.00 74.19           N  
ATOM    402  CA  ALA A  53      13.633  -8.617   2.367  1.00 74.19           C  
ATOM    403  C   ALA A  53      12.422  -9.359   2.930  1.00 74.19           C  
ATOM    404  CB  ALA A  53      13.250  -7.191   1.986  1.00 74.19           C  
ATOM    405  O   ALA A  53      11.367  -8.758   3.156  1.00 74.19           O  
ATOM    406  N   THR A  54      12.609 -10.680   3.195  1.00 74.56           N  
ATOM    407  CA  THR A  54      11.516 -11.555   3.605  1.00 74.56           C  
ATOM    408  C   THR A  54      10.914 -11.078   4.926  1.00 74.56           C  
ATOM    409  CB  THR A  54      11.984 -13.008   3.746  1.00 74.56           C  
ATOM    410  O   THR A  54       9.695 -11.148   5.121  1.00 74.56           O  
ATOM    411  CG2 THR A  54      10.805 -13.953   3.975  1.00 74.56           C  
ATOM    412  OG1 THR A  54      12.672 -13.406   2.549  1.00 74.56           O  
ATOM    413  N   ALA A  55      11.781 -10.531   5.750  1.00 82.81           N  
ATOM    414  CA  ALA A  55      11.320 -10.156   7.086  1.00 82.81           C  
ATOM    415  C   ALA A  55      10.305  -9.023   7.020  1.00 82.81           C  
ATOM    416  CB  ALA A  55      12.508  -9.750   7.961  1.00 82.81           C  
ATOM    417  O   ALA A  55       9.406  -8.938   7.867  1.00 82.81           O  
ATOM    418  N   ARG A  56      10.352  -8.289   5.965  1.00 89.94           N  
ATOM    419  CA  ARG A  56       9.477  -7.129   5.855  1.00 89.94           C  
ATOM    420  C   ARG A  56       8.062  -7.547   5.449  1.00 89.94           C  
ATOM    421  CB  ARG A  56      10.031  -6.125   4.844  1.00 89.94           C  
ATOM    422  O   ARG A  56       7.102  -6.816   5.695  1.00 89.94           O  
ATOM    423  CG  ARG A  56      11.305  -5.434   5.305  1.00 89.94           C  
ATOM    424  CD  ARG A  56      11.742  -4.352   4.328  1.00 89.94           C  
ATOM    425  NE  ARG A  56      11.109  -3.066   4.625  1.00 89.94           N  
ATOM    426  NH1 ARG A  56      12.219  -1.904   2.961  1.00 89.94           N  
ATOM    427  NH2 ARG A  56      10.719  -0.824   4.324  1.00 89.94           N  
ATOM    428  CZ  ARG A  56      11.352  -1.935   3.969  1.00 89.94           C  
ATOM    429  N   CYS A  57       7.922  -8.805   4.863  1.00 92.75           N  
ATOM    430  CA  CYS A  57       6.629  -9.297   4.402  1.00 92.75           C  
ATOM    431  C   CYS A  57       5.746  -9.703   5.578  1.00 92.75           C  
ATOM    432  CB  CYS A  57       6.812 -10.492   3.461  1.00 92.75           C  
ATOM    433  O   CYS A  57       4.523  -9.766   5.449  1.00 92.75           O  
ATOM    434  SG  CYS A  57       7.668 -10.078   1.925  1.00 92.75           S  
ATOM    435  N   SER A  58       6.367  -9.914   6.762  1.00 93.94           N  
ATOM    436  CA  SER A  58       5.668 -10.430   7.934  1.00 93.94           C  
ATOM    437  C   SER A  58       4.605  -9.453   8.422  1.00 93.94           C  
ATOM    438  CB  SER A  58       6.660 -10.727   9.062  1.00 93.94           C  
ATOM    439  O   SER A  58       3.648  -9.852   9.094  1.00 93.94           O  
ATOM    440  OG  SER A  58       7.266  -9.531   9.523  1.00 93.94           O  
ATOM    441  N   ILE A  59       4.707  -8.266   8.023  1.00 95.25           N  
ATOM    442  CA  ILE A  59       3.730  -7.262   8.430  1.00 95.25           C  
ATOM    443  C   ILE A  59       2.338  -7.676   7.957  1.00 95.25           C  
ATOM    444  CB  ILE A  59       4.094  -5.867   7.871  1.00 95.25           C  
ATOM    445  O   ILE A  59       1.339  -7.371   8.609  1.00 95.25           O  
ATOM    446  CG1 ILE A  59       3.189  -4.797   8.492  1.00 95.25           C  
ATOM    447  CG2 ILE A  59       3.990  -5.852   6.344  1.00 95.25           C  
ATOM    448  CD1 ILE A  59       3.656  -3.369   8.234  1.00 95.25           C  
ATOM    449  N   LEU A  60       2.297  -8.367   6.805  1.00 96.56           N  
ATOM    450  CA  LEU A  60       1.021  -8.789   6.238  1.00 96.56           C  
ATOM    451  C   LEU A  60       0.320  -9.781   7.160  1.00 96.56           C  
ATOM    452  CB  LEU A  60       1.229  -9.414   4.855  1.00 96.56           C  
ATOM    453  O   LEU A  60      -0.907  -9.906   7.129  1.00 96.56           O  
ATOM    454  CG  LEU A  60       1.584  -8.453   3.721  1.00 96.56           C  
ATOM    455  CD1 LEU A  60       2.145  -9.219   2.529  1.00 96.56           C  
ATOM    456  CD2 LEU A  60       0.364  -7.637   3.312  1.00 96.56           C  
ATOM    457  N   LEU A  61       1.104 -10.445   8.000  1.00 96.62           N  
ATOM    458  CA  LEU A  61       0.562 -11.453   8.906  1.00 96.62           C  
ATOM    459  C   LEU A  61       0.399 -10.891  10.312  1.00 96.62           C  
ATOM    460  CB  LEU A  61       1.469 -12.688   8.938  1.00 96.62           C  
ATOM    461  O   LEU A  61      -0.042 -11.602  11.219  1.00 96.62           O  
ATOM    462  CG  LEU A  61       1.719 -13.375   7.594  1.00 96.62           C  
ATOM    463  CD1 LEU A  61       2.711 -14.523   7.766  1.00 96.62           C  
ATOM    464  CD2 LEU A  61       0.409 -13.883   7.000  1.00 96.62           C  
ATOM    465  N   SER A  62       0.710  -9.734  10.531  1.00 96.06           N  
ATOM    466  CA  SER A  62       0.743  -9.141  11.859  1.00 96.06           C  
ATOM    467  C   SER A  62      -0.661  -8.789  12.344  1.00 96.06           C  
ATOM    468  CB  SER A  62       1.620  -7.887  11.867  1.00 96.06           C  
ATOM    469  O   SER A  62      -1.615  -8.812  11.562  1.00 96.06           O  
ATOM    470  OG  SER A  62       0.939  -6.793  11.281  1.00 96.06           O  
ATOM    471  N   THR A  63      -0.755  -8.508  13.555  1.00 96.81           N  
ATOM    472  CA  THR A  63      -2.020  -8.172  14.195  1.00 96.81           C  
ATOM    473  C   THR A  63      -2.512  -6.805  13.727  1.00 96.81           C  
ATOM    474  CB  THR A  63      -1.883  -8.164  15.734  1.00 96.81           C  
ATOM    475  O   THR A  63      -3.686  -6.469  13.898  1.00 96.81           O  
ATOM    476  CG2 THR A  63      -1.612  -9.570  16.266  1.00 96.81           C  
ATOM    477  OG1 THR A  63      -0.798  -7.309  16.109  1.00 96.81           O  
ATOM    478  N   LEU A  64      -1.674  -6.047  13.109  1.00 96.50           N  
ATOM    479  CA  LEU A  64      -2.041  -4.754  12.539  1.00 96.50           C  
ATOM    480  C   LEU A  64      -3.209  -4.898  11.570  1.00 96.50           C  
ATOM    481  CB  LEU A  64      -0.844  -4.121  11.828  1.00 96.50           C  
ATOM    482  O   LEU A  64      -4.062  -4.016  11.484  1.00 96.50           O  
ATOM    483  CG  LEU A  64      -1.014  -2.672  11.375  1.00 96.50           C  
ATOM    484  CD1 LEU A  64      -1.180  -1.755  12.578  1.00 96.50           C  
ATOM    485  CD2 LEU A  64       0.174  -2.234  10.523  1.00 96.50           C  
ATOM    486  N   PHE A  65      -3.168  -6.090  10.891  1.00 97.81           N  
ATOM    487  CA  PHE A  65      -4.180  -6.344   9.867  1.00 97.81           C  
ATOM    488  C   PHE A  65      -5.246  -7.297  10.391  1.00 97.81           C  
ATOM    489  CB  PHE A  65      -3.539  -6.918   8.602  1.00 97.81           C  
ATOM    490  O   PHE A  65      -5.957  -7.934   9.609  1.00 97.81           O  
ATOM    491  CG  PHE A  65      -2.822  -5.891   7.770  1.00 97.81           C  
ATOM    492  CD1 PHE A  65      -3.516  -5.125   6.836  1.00 97.81           C  
ATOM    493  CD2 PHE A  65      -1.456  -5.691   7.914  1.00 97.81           C  
ATOM    494  CE1 PHE A  65      -2.857  -4.176   6.062  1.00 97.81           C  
ATOM    495  CE2 PHE A  65      -0.791  -4.742   7.141  1.00 97.81           C  
ATOM    496  CZ  PHE A  65      -1.492  -3.986   6.215  1.00 97.81           C  
ATOM    497  N   TYR A  66      -5.363  -7.426  11.734  1.00 97.56           N  
ATOM    498  CA  TYR A  66      -6.223  -8.430  12.352  1.00 97.56           C  
ATOM    499  C   TYR A  66      -7.648  -8.328  11.828  1.00 97.56           C  
ATOM    500  CB  TYR A  66      -6.211  -8.289  13.875  1.00 97.56           C  
ATOM    501  O   TYR A  66      -8.242  -9.328  11.406  1.00 97.56           O  
ATOM    502  CG  TYR A  66      -7.176  -9.211  14.578  1.00 97.56           C  
ATOM    503  CD1 TYR A  66      -8.383  -8.734  15.086  1.00 97.56           C  
ATOM    504  CD2 TYR A  66      -6.879 -10.562  14.742  1.00 97.56           C  
ATOM    505  CE1 TYR A  66      -9.273  -9.586  15.734  1.00 97.56           C  
ATOM    506  CE2 TYR A  66      -7.758 -11.414  15.391  1.00 97.56           C  
ATOM    507  OH  TYR A  66      -9.828 -11.766  16.531  1.00 97.56           O  
ATOM    508  CZ  TYR A  66      -8.953 -10.922  15.883  1.00 97.56           C  
ATOM    509  N   GLU A  67      -8.234  -7.113  11.820  1.00 97.31           N  
ATOM    510  CA  GLU A  67      -9.602  -6.906  11.375  1.00 97.31           C  
ATOM    511  C   GLU A  67      -9.766  -7.262   9.898  1.00 97.31           C  
ATOM    512  CB  GLU A  67     -10.039  -5.457  11.609  1.00 97.31           C  
ATOM    513  O   GLU A  67     -10.766  -7.871   9.500  1.00 97.31           O  
ATOM    514  CG  GLU A  67     -10.234  -5.109  13.078  1.00 97.31           C  
ATOM    515  CD  GLU A  67     -10.781  -3.707  13.297  1.00 97.31           C  
ATOM    516  OE1 GLU A  67     -11.336  -3.434  14.383  1.00 97.31           O  
ATOM    517  OE2 GLU A  67     -10.641  -2.875  12.375  1.00 97.31           O  
ATOM    518  N   CYS A  68      -8.773  -6.930   9.117  1.00 97.62           N  
ATOM    519  CA  CYS A  68      -8.805  -7.230   7.688  1.00 97.62           C  
ATOM    520  C   CYS A  68      -8.664  -8.727   7.441  1.00 97.62           C  
ATOM    521  CB  CYS A  68      -7.695  -6.477   6.957  1.00 97.62           C  
ATOM    522  O   CYS A  68      -9.273  -9.266   6.516  1.00 97.62           O  
ATOM    523  SG  CYS A  68      -7.766  -6.641   5.160  1.00 97.62           S  
ATOM    524  N   HIS A  69      -7.910  -9.406   8.273  1.00 98.31           N  
ATOM    525  CA  HIS A  69      -7.715 -10.844   8.117  1.00 98.31           C  
ATOM    526  C   HIS A  69      -9.039 -11.594   8.172  1.00 98.31           C  
ATOM    527  CB  HIS A  69      -6.766 -11.375   9.188  1.00 98.31           C  
ATOM    528  O   HIS A  69      -9.188 -12.648   7.555  1.00 98.31           O  
ATOM    529  CG  HIS A  69      -5.348 -10.938   9.016  1.00 98.31           C  
ATOM    530  CD2 HIS A  69      -4.719 -10.367   7.957  1.00 98.31           C  
ATOM    531  ND1 HIS A  69      -4.398 -11.062  10.008  1.00 98.31           N  
ATOM    532  CE1 HIS A  69      -3.244 -10.594   9.562  1.00 98.31           C  
ATOM    533  NE2 HIS A  69      -3.412 -10.164   8.320  1.00 98.31           N  
ATOM    534  N   GLN A  70     -10.008 -11.031   8.898  1.00 97.31           N  
ATOM    535  CA  GLN A  70     -11.312 -11.664   9.055  1.00 97.31           C  
ATOM    536  C   GLN A  70     -12.094 -11.664   7.746  1.00 97.31           C  
ATOM    537  CB  GLN A  70     -12.117 -10.969  10.148  1.00 97.31           C  
ATOM    538  O   GLN A  70     -12.938 -12.531   7.520  1.00 97.31           O  
ATOM    539  CG  GLN A  70     -11.461 -11.008  11.523  1.00 97.31           C  
ATOM    540  CD  GLN A  70     -11.281 -12.422  12.047  1.00 97.31           C  
ATOM    541  NE2 GLN A  70     -10.039 -12.789  12.344  1.00 97.31           N  
ATOM    542  OE1 GLN A  70     -12.250 -13.172  12.195  1.00 97.31           O  
ATOM    543  N   VAL A  71     -11.734 -10.727   6.871  1.00 96.38           N  
ATOM    544  CA  VAL A  71     -12.531 -10.602   5.652  1.00 96.38           C  
ATOM    545  C   VAL A  71     -11.672 -10.961   4.441  1.00 96.38           C  
ATOM    546  CB  VAL A  71     -13.109  -9.180   5.496  1.00 96.38           C  
ATOM    547  O   VAL A  71     -12.188 -11.414   3.420  1.00 96.38           O  
ATOM    548  CG1 VAL A  71     -14.148  -8.898   6.586  1.00 96.38           C  
ATOM    549  CG2 VAL A  71     -11.992  -8.141   5.527  1.00 96.38           C  
ATOM    550  N   ILE A  72     -10.359 -10.734   4.574  1.00 97.12           N  
ATOM    551  CA  ILE A  72      -9.445 -11.031   3.475  1.00 97.12           C  
ATOM    552  C   ILE A  72      -8.227 -11.781   4.004  1.00 97.12           C  
ATOM    553  CB  ILE A  72      -9.016  -9.750   2.734  1.00 97.12           C  
ATOM    554  O   ILE A  72      -7.387 -11.195   4.691  1.00 97.12           O  
ATOM    555  CG1 ILE A  72     -10.242  -8.969   2.260  1.00 97.12           C  
ATOM    556  CG2 ILE A  72      -8.094 -10.086   1.560  1.00 97.12           C  
ATOM    557  CD1 ILE A  72      -9.914  -7.621   1.627  1.00 97.12           C  
ATOM    558  N   PRO A  73      -8.070 -13.047   3.672  1.00 97.69           N  
ATOM    559  CA  PRO A  73      -6.871 -13.773   4.094  1.00 97.69           C  
ATOM    560  C   PRO A  73      -5.598 -13.250   3.434  1.00 97.69           C  
ATOM    561  CB  PRO A  73      -7.160 -15.211   3.648  1.00 97.69           C  
ATOM    562  O   PRO A  73      -5.586 -12.984   2.230  1.00 97.69           O  
ATOM    563  CG  PRO A  73      -8.641 -15.266   3.467  1.00 97.69           C  
ATOM    564  CD  PRO A  73      -9.117 -13.914   3.027  1.00 97.69           C  
ATOM    565  N   PRO A  74      -4.500 -13.102   4.125  1.00 97.62           N  
ATOM    566  CA  PRO A  74      -3.297 -12.445   3.605  1.00 97.62           C  
ATOM    567  C   PRO A  74      -2.385 -13.398   2.838  1.00 97.62           C  
ATOM    568  CB  PRO A  74      -2.607 -11.930   4.871  1.00 97.62           C  
ATOM    569  O   PRO A  74      -1.351 -12.984   2.312  1.00 97.62           O  
ATOM    570  CG  PRO A  74      -2.957 -12.922   5.930  1.00 97.62           C  
ATOM    571  CD  PRO A  74      -4.363 -13.391   5.695  1.00 97.62           C  
ATOM    572  N   ASN A  75      -2.652 -14.758   2.682  1.00 96.19           N  
ATOM    573  CA  ASN A  75      -1.718 -15.789   2.252  1.00 96.19           C  
ATOM    574  C   ASN A  75      -1.187 -15.516   0.848  1.00 96.19           C  
ATOM    575  CB  ASN A  75      -2.379 -17.172   2.314  1.00 96.19           C  
ATOM    576  O   ASN A  75       0.017 -15.617   0.604  1.00 96.19           O  
ATOM    577  CG  ASN A  75      -2.746 -17.578   3.727  1.00 96.19           C  
ATOM    578  ND2 ASN A  75      -1.967 -18.484   4.305  1.00 96.19           N  
ATOM    579  OD1 ASN A  75      -3.725 -17.078   4.293  1.00 96.19           O  
ATOM    580  N   THR A  76      -2.102 -15.094  -0.036  1.00 94.38           N  
ATOM    581  CA  THR A  76      -1.683 -14.859  -1.413  1.00 94.38           C  
ATOM    582  C   THR A  76      -0.779 -13.633  -1.499  1.00 94.38           C  
ATOM    583  CB  THR A  76      -2.896 -14.672  -2.342  1.00 94.38           C  
ATOM    584  O   THR A  76       0.212 -13.633  -2.232  1.00 94.38           O  
ATOM    585  CG2 THR A  76      -2.457 -14.445  -3.783  1.00 94.38           C  
ATOM    586  OG1 THR A  76      -3.721 -15.844  -2.283  1.00 94.38           O  
ATOM    587  N   PHE A  77      -1.103 -12.617  -0.726  1.00 95.19           N  
ATOM    588  CA  PHE A  77      -0.284 -11.414  -0.710  1.00 95.19           C  
ATOM    589  C   PHE A  77       1.072 -11.688  -0.072  1.00 95.19           C  
ATOM    590  CB  PHE A  77      -1.000 -10.289   0.043  1.00 95.19           C  
ATOM    591  O   PHE A  77       2.100 -11.211  -0.556  1.00 95.19           O  
ATOM    592  CG  PHE A  77      -2.197  -9.734  -0.683  1.00 95.19           C  
ATOM    593  CD1 PHE A  77      -2.074  -8.641  -1.529  1.00 95.19           C  
ATOM    594  CD2 PHE A  77      -3.449 -10.312  -0.518  1.00 95.19           C  
ATOM    595  CE1 PHE A  77      -3.182  -8.133  -2.203  1.00 95.19           C  
ATOM    596  CE2 PHE A  77      -4.562  -9.812  -1.188  1.00 95.19           C  
ATOM    597  CZ  PHE A  77      -4.426  -8.719  -2.029  1.00 95.19           C  
ATOM    598  N   TYR A  78       1.042 -12.414   1.012  1.00 94.75           N  
ATOM    599  CA  TYR A  78       2.281 -12.805   1.674  1.00 94.75           C  
ATOM    600  C   TYR A  78       3.162 -13.625   0.742  1.00 94.75           C  
ATOM    601  CB  TYR A  78       1.983 -13.594   2.949  1.00 94.75           C  
ATOM    602  O   TYR A  78       4.363 -13.375   0.629  1.00 94.75           O  
ATOM    603  CG  TYR A  78       3.221 -14.016   3.705  1.00 94.75           C  
ATOM    604  CD1 TYR A  78       3.688 -15.328   3.637  1.00 94.75           C  
ATOM    605  CD2 TYR A  78       3.924 -13.109   4.484  1.00 94.75           C  
ATOM    606  CE1 TYR A  78       4.824 -15.727   4.332  1.00 94.75           C  
ATOM    607  CE2 TYR A  78       5.062 -13.492   5.184  1.00 94.75           C  
ATOM    608  OH  TYR A  78       6.633 -15.188   5.793  1.00 94.75           O  
ATOM    609  CZ  TYR A  78       5.508 -14.805   5.102  1.00 94.75           C  
ATOM    610  N   ALA A  79       2.641 -14.648   0.092  1.00 92.38           N  
ATOM    611  CA  ALA A  79       3.381 -15.500  -0.835  1.00 92.38           C  
ATOM    612  C   ALA A  79       3.988 -14.680  -1.969  1.00 92.38           C  
ATOM    613  CB  ALA A  79       2.473 -16.594  -1.399  1.00 92.38           C  
ATOM    614  O   ALA A  79       5.152 -14.867  -2.326  1.00 92.38           O  
ATOM    615  N   THR A  80       3.156 -13.750  -2.518  1.00 90.88           N  
ATOM    616  CA  THR A  80       3.625 -12.867  -3.582  1.00 90.88           C  
ATOM    617  C   THR A  80       4.742 -11.961  -3.078  1.00 90.88           C  
ATOM    618  CB  THR A  80       2.475 -12.016  -4.145  1.00 90.88           C  
ATOM    619  O   THR A  80       5.734 -11.742  -3.775  1.00 90.88           O  
ATOM    620  CG2 THR A  80       2.967 -11.102  -5.262  1.00 90.88           C  
ATOM    621  OG1 THR A  80       1.453 -12.875  -4.660  1.00 90.88           O  
ATOM    622  N   CYS A  81       4.582 -11.438  -1.950  1.00 91.44           N  
ATOM    623  CA  CYS A  81       5.598 -10.578  -1.344  1.00 91.44           C  
ATOM    624  C   CYS A  81       6.914 -11.328  -1.182  1.00 91.44           C  
ATOM    625  CB  CYS A  81       5.121 -10.070   0.015  1.00 91.44           C  
ATOM    626  O   CYS A  81       7.973 -10.812  -1.535  1.00 91.44           O  
ATOM    627  SG  CYS A  81       6.277  -8.930   0.808  1.00 91.44           S  
ATOM    628  N   GLU A  82       6.844 -12.578  -0.842  1.00 88.19           N  
ATOM    629  CA  GLU A  82       8.023 -13.398  -0.628  1.00 88.19           C  
ATOM    630  C   GLU A  82       8.742 -13.688  -1.942  1.00 88.19           C  
ATOM    631  CB  GLU A  82       7.645 -14.719   0.060  1.00 88.19           C  
ATOM    632  O   GLU A  82       9.977 -13.742  -1.983  1.00 88.19           O  
ATOM    633  CG  GLU A  82       7.352 -14.570   1.546  1.00 88.19           C  
ATOM    634  CD  GLU A  82       8.602 -14.320   2.381  1.00 88.19           C  
ATOM    635  OE1 GLU A  82       8.836 -13.164   2.787  1.00 88.19           O  
ATOM    636  OE2 GLU A  82       9.344 -15.297   2.631  1.00 88.19           O  
ATOM    637  N   GLU A  83       7.930 -13.688  -2.947  1.00 84.00           N  
ATOM    638  CA  GLU A  83       8.492 -13.977  -4.262  1.00 84.00           C  
ATOM    639  C   GLU A  83       9.109 -12.734  -4.887  1.00 84.00           C  
ATOM    640  CB  GLU A  83       7.418 -14.555  -5.191  1.00 84.00           C  
ATOM    641  O   GLU A  83      10.094 -12.828  -5.625  1.00 84.00           O  
ATOM    642  CG  GLU A  83       6.992 -15.969  -4.836  1.00 84.00           C  
ATOM    643  CD  GLU A  83       5.879 -16.500  -5.727  1.00 84.00           C  
ATOM    644  OE1 GLU A  83       5.469 -17.672  -5.551  1.00 84.00           O  
ATOM    645  OE2 GLU A  83       5.418 -15.742  -6.609  1.00 84.00           O  
ATOM    646  N   ASN A  84       8.500 -11.477  -4.484  1.00 77.75           N  
ATOM    647  CA  ASN A  84       8.836 -10.227  -5.145  1.00 77.75           C  
ATOM    648  C   ASN A  84       9.578  -9.273  -4.207  1.00 77.75           C  
ATOM    649  CB  ASN A  84       7.574  -9.547  -5.688  1.00 77.75           C  
ATOM    650  O   ASN A  84       9.602  -8.062  -4.430  1.00 77.75           O  
ATOM    651  CG  ASN A  84       7.004 -10.258  -6.898  1.00 77.75           C  
ATOM    652  ND2 ASN A  84       5.746 -10.672  -6.809  1.00 77.75           N  
ATOM    653  OD1 ASN A  84       7.695 -10.438  -7.910  1.00 77.75           O  
ATOM    654  N   ASN A  85      10.492  -9.703  -3.361  1.00 74.50           N  
ATOM    655  CA  ASN A  85      11.109  -8.883  -2.316  1.00 74.50           C  
ATOM    656  C   ASN A  85      12.594  -8.672  -2.572  1.00 74.50           C  
ATOM    657  CB  ASN A  85      10.891  -9.523  -0.942  1.00 74.50           C  
ATOM    658  O   ASN A  85      13.383  -8.594  -1.630  1.00 74.50           O  
ATOM    659  CG  ASN A  85      11.539 -10.891  -0.826  1.00 74.50           C  
ATOM    660  ND2 ASN A  85      10.883 -11.805  -0.127  1.00 74.50           N  
ATOM    661  OD1 ASN A  85      12.633 -11.117  -1.358  1.00 74.50           O  
ATOM    662  N   CYS A  86      12.922  -8.484  -3.777  1.00 74.81           N  
ATOM    663  CA  CYS A  86      14.352  -8.398  -4.086  1.00 74.81           C  
ATOM    664  C   CYS A  86      14.938  -7.086  -3.578  1.00 74.81           C  
ATOM    665  CB  CYS A  86      14.578  -8.523  -5.590  1.00 74.81           C  
ATOM    666  O   CYS A  86      16.016  -7.074  -2.975  1.00 74.81           O  
ATOM    667  SG  CYS A  86      14.477 -10.227  -6.199  1.00 74.81           S  
ATOM    668  N   PHE A  87      14.172  -5.941  -3.717  1.00 68.62           N  
ATOM    669  CA  PHE A  87      14.766  -4.641  -3.436  1.00 68.62           C  
ATOM    670  C   PHE A  87      13.953  -3.893  -2.385  1.00 68.62           C  
ATOM    671  CB  PHE A  87      14.867  -3.805  -4.715  1.00 68.62           C  
ATOM    672  O   PHE A  87      14.305  -2.777  -1.998  1.00 68.62           O  
ATOM    673  CG  PHE A  87      15.727  -4.426  -5.781  1.00 68.62           C  
ATOM    674  CD1 PHE A  87      17.109  -4.379  -5.691  1.00 68.62           C  
ATOM    675  CD2 PHE A  87      15.148  -5.059  -6.875  1.00 68.62           C  
ATOM    676  CE1 PHE A  87      17.906  -4.953  -6.676  1.00 68.62           C  
ATOM    677  CE2 PHE A  87      15.945  -5.637  -7.863  1.00 68.62           C  
ATOM    678  CZ  PHE A  87      17.328  -5.578  -7.762  1.00 68.62           C  
ATOM    679  N   GLY A  88      12.938  -4.582  -1.762  1.00 71.19           N  
ATOM    680  CA  GLY A  88      12.188  -3.988  -0.668  1.00 71.19           C  
ATOM    681  C   GLY A  88      11.031  -3.121  -1.138  1.00 71.19           C  
ATOM    682  O   GLY A  88       9.977  -3.082  -0.501  1.00 71.19           O  
ATOM    683  N   GLU A  89      11.281  -2.311  -2.346  1.00 76.00           N  
ATOM    684  CA  GLU A  89      10.227  -1.430  -2.838  1.00 76.00           C  
ATOM    685  C   GLU A  89       8.984  -2.223  -3.223  1.00 76.00           C  
ATOM    686  CB  GLU A  89      10.727  -0.616  -4.035  1.00 76.00           C  
ATOM    687  O   GLU A  89       7.859  -1.732  -3.078  1.00 76.00           O  
ATOM    688  CG  GLU A  89      11.688   0.502  -3.664  1.00 76.00           C  
ATOM    689  CD  GLU A  89      12.055   1.393  -4.840  1.00 76.00           C  
ATOM    690  OE1 GLU A  89      12.812   2.375  -4.645  1.00 76.00           O  
ATOM    691  OE2 GLU A  89      11.594   1.105  -5.965  1.00 76.00           O  
ATOM    692  N   GLU A  90       9.227  -3.420  -3.607  1.00 84.12           N  
ATOM    693  CA  GLU A  90       8.141  -4.293  -4.031  1.00 84.12           C  
ATOM    694  C   GLU A  90       7.246  -4.672  -2.852  1.00 84.12           C  
ATOM    695  CB  GLU A  90       8.680  -5.551  -4.703  1.00 84.12           C  
ATOM    696  O   GLU A  90       6.047  -4.895  -3.020  1.00 84.12           O  
ATOM    697  CG  GLU A  90       9.422  -5.281  -6.008  1.00 84.12           C  
ATOM    698  CD  GLU A  90      10.914  -5.035  -5.812  1.00 84.12           C  
ATOM    699  OE1 GLU A  90      11.656  -5.016  -6.816  1.00 84.12           O  
ATOM    700  OE2 GLU A  90      11.328  -4.863  -4.648  1.00 84.12           O  
ATOM    701  N   VAL A  91       7.906  -4.652  -1.704  1.00 90.44           N  
ATOM    702  CA  VAL A  91       7.164  -5.012  -0.500  1.00 90.44           C  
ATOM    703  C   VAL A  91       6.062  -3.984  -0.245  1.00 90.44           C  
ATOM    704  CB  VAL A  91       8.094  -5.117   0.730  1.00 90.44           C  
ATOM    705  O   VAL A  91       4.914  -4.348   0.023  1.00 90.44           O  
ATOM    706  CG1 VAL A  91       7.277  -5.305   2.008  1.00 90.44           C  
ATOM    707  CG2 VAL A  91       9.086  -6.262   0.552  1.00 90.44           C  
ATOM    708  N   CYS A  92       6.363  -2.670  -0.450  1.00 93.06           N  
ATOM    709  CA  CYS A  92       5.426  -1.595  -0.149  1.00 93.06           C  
ATOM    710  C   CYS A  92       4.230  -1.632  -1.092  1.00 93.06           C  
ATOM    711  CB  CYS A  92       6.121  -0.236  -0.245  1.00 93.06           C  
ATOM    712  O   CYS A  92       3.096  -1.396  -0.673  1.00 93.06           O  
ATOM    713  SG  CYS A  92       7.453  -0.013   0.954  1.00 93.06           S  
ATOM    714  N   GLU A  93       4.508  -2.033  -2.312  1.00 92.44           N  
ATOM    715  CA  GLU A  93       3.428  -2.117  -3.291  1.00 92.44           C  
ATOM    716  C   GLU A  93       2.451  -3.234  -2.939  1.00 92.44           C  
ATOM    717  CB  GLU A  93       3.992  -2.336  -4.695  1.00 92.44           C  
ATOM    718  O   GLU A  93       1.234  -3.055  -3.035  1.00 92.44           O  
ATOM    719  CG  GLU A  93       4.746  -1.134  -5.250  1.00 92.44           C  
ATOM    720  CD  GLU A  93       5.379  -1.396  -6.605  1.00 92.44           C  
ATOM    721  OE1 GLU A  93       6.082  -0.502  -7.133  1.00 92.44           O  
ATOM    722  OE2 GLU A  93       5.176  -2.506  -7.148  1.00 92.44           O  
ATOM    723  N   ILE A  94       3.008  -4.297  -2.496  1.00 94.12           N  
ATOM    724  CA  ILE A  94       2.176  -5.441  -2.143  1.00 94.12           C  
ATOM    725  C   ILE A  94       1.375  -5.125  -0.881  1.00 94.12           C  
ATOM    726  CB  ILE A  94       3.025  -6.715  -1.934  1.00 94.12           C  
ATOM    727  O   ILE A  94       0.171  -5.387  -0.821  1.00 94.12           O  
ATOM    728  CG1 ILE A  94       3.660  -7.156  -3.258  1.00 94.12           C  
ATOM    729  CG2 ILE A  94       2.174  -7.840  -1.334  1.00 94.12           C  
ATOM    730  CD1 ILE A  94       4.703  -8.250  -3.107  1.00 94.12           C  
ATOM    731  N   VAL A  95       2.037  -4.547   0.146  1.00 95.56           N  
ATOM    732  CA  VAL A  95       1.359  -4.199   1.390  1.00 95.56           C  
ATOM    733  C   VAL A  95       0.291  -3.143   1.116  1.00 95.56           C  
ATOM    734  CB  VAL A  95       2.354  -3.688   2.455  1.00 95.56           C  
ATOM    735  O   VAL A  95      -0.819  -3.221   1.647  1.00 95.56           O  
ATOM    736  CG1 VAL A  95       1.615  -3.252   3.719  1.00 95.56           C  
ATOM    737  CG2 VAL A  95       3.387  -4.766   2.779  1.00 95.56           C  
ATOM    738  N   ALA A  96       0.625  -2.172   0.249  1.00 95.69           N  
ATOM    739  CA  ALA A  96      -0.329  -1.131  -0.122  1.00 95.69           C  
ATOM    740  C   ALA A  96      -1.556  -1.729  -0.805  1.00 95.69           C  
ATOM    741  CB  ALA A  96       0.335  -0.101  -1.034  1.00 95.69           C  
ATOM    742  O   ALA A  96      -2.684  -1.294  -0.560  1.00 95.69           O  
ATOM    743  N   SER A  97      -1.315  -2.701  -1.661  1.00 95.38           N  
ATOM    744  CA  SER A  97      -2.418  -3.365  -2.352  1.00 95.38           C  
ATOM    745  C   SER A  97      -3.328  -4.090  -1.367  1.00 95.38           C  
ATOM    746  CB  SER A  97      -1.883  -4.352  -3.389  1.00 95.38           C  
ATOM    747  O   SER A  97      -4.555  -4.000  -1.465  1.00 95.38           O  
ATOM    748  OG  SER A  97      -1.216  -3.670  -4.438  1.00 95.38           O  
ATOM    749  N   TYR A  98      -2.734  -4.828  -0.450  1.00 97.38           N  
ATOM    750  CA  TYR A  98      -3.510  -5.520   0.576  1.00 97.38           C  
ATOM    751  C   TYR A  98      -4.297  -4.527   1.421  1.00 97.38           C  
ATOM    752  CB  TYR A  98      -2.592  -6.355   1.473  1.00 97.38           C  
ATOM    753  O   TYR A  98      -5.484  -4.730   1.687  1.00 97.38           O  
ATOM    754  CG  TYR A  98      -3.336  -7.227   2.457  1.00 97.38           C  
ATOM    755  CD1 TYR A  98      -3.061  -7.160   3.820  1.00 97.38           C  
ATOM    756  CD2 TYR A  98      -4.312  -8.117   2.025  1.00 97.38           C  
ATOM    757  CE1 TYR A  98      -3.740  -7.961   4.730  1.00 97.38           C  
ATOM    758  CE2 TYR A  98      -5.000  -8.922   2.926  1.00 97.38           C  
ATOM    759  OH  TYR A  98      -5.383  -9.633   5.172  1.00 97.38           O  
ATOM    760  CZ  TYR A  98      -4.707  -8.836   4.273  1.00 97.38           C  
ATOM    761  N   ALA A  99      -3.650  -3.451   1.854  1.00 97.12           N  
ATOM    762  CA  ALA A  99      -4.297  -2.412   2.650  1.00 97.12           C  
ATOM    763  C   ALA A  99      -5.453  -1.774   1.885  1.00 97.12           C  
ATOM    764  CB  ALA A  99      -3.283  -1.346   3.061  1.00 97.12           C  
ATOM    765  O   ALA A  99      -6.496  -1.467   2.467  1.00 97.12           O  
ATOM    766  N   HIS A 100      -5.258  -1.567   0.575  1.00 96.00           N  
ATOM    767  CA  HIS A 100      -6.316  -1.012  -0.262  1.00 96.00           C  
ATOM    768  C   HIS A 100      -7.543  -1.917  -0.274  1.00 96.00           C  
ATOM    769  CB  HIS A 100      -5.812  -0.793  -1.689  1.00 96.00           C  
ATOM    770  O   HIS A 100      -8.672  -1.441  -0.131  1.00 96.00           O  
ATOM    771  CG  HIS A 100      -6.871  -0.321  -2.635  1.00 96.00           C  
ATOM    772  CD2 HIS A 100      -7.477  -0.944  -3.672  1.00 96.00           C  
ATOM    773  ND1 HIS A 100      -7.418   0.941  -2.566  1.00 96.00           N  
ATOM    774  CE1 HIS A 100      -8.320   1.074  -3.525  1.00 96.00           C  
ATOM    775  NE2 HIS A 100      -8.375  -0.055  -4.211  1.00 96.00           N  
ATOM    776  N   LEU A 101      -7.309  -3.176  -0.448  1.00 96.31           N  
ATOM    777  CA  LEU A 101      -8.414  -4.125  -0.461  1.00 96.31           C  
ATOM    778  C   LEU A 101      -9.141  -4.133   0.880  1.00 96.31           C  
ATOM    779  CB  LEU A 101      -7.910  -5.535  -0.790  1.00 96.31           C  
ATOM    780  O   LEU A 101     -10.367  -4.230   0.925  1.00 96.31           O  
ATOM    781  CG  LEU A 101      -8.977  -6.598  -1.034  1.00 96.31           C  
ATOM    782  CD1 LEU A 101      -9.914  -6.164  -2.160  1.00 96.31           C  
ATOM    783  CD2 LEU A 101      -8.336  -7.941  -1.356  1.00 96.31           C  
ATOM    784  N   CYS A 102      -8.406  -4.012   1.927  1.00 96.81           N  
ATOM    785  CA  CYS A 102      -9.008  -3.898   3.250  1.00 96.81           C  
ATOM    786  C   CYS A 102      -9.938  -2.689   3.324  1.00 96.81           C  
ATOM    787  CB  CYS A 102      -7.930  -3.791   4.324  1.00 96.81           C  
ATOM    788  O   CYS A 102     -11.055  -2.789   3.838  1.00 96.81           O  
ATOM    789  SG  CYS A 102      -6.906  -5.273   4.480  1.00 96.81           S  
ATOM    790  N   LYS A 103      -9.516  -1.596   2.785  1.00 95.25           N  
ATOM    791  CA  LYS A 103     -10.297  -0.362   2.803  1.00 95.25           C  
ATOM    792  C   LYS A 103     -11.586  -0.516   2.004  1.00 95.25           C  
ATOM    793  CB  LYS A 103      -9.469   0.801   2.248  1.00 95.25           C  
ATOM    794  O   LYS A 103     -12.641  -0.037   2.422  1.00 95.25           O  
ATOM    795  CG  LYS A 103      -8.375   1.288   3.188  1.00 95.25           C  
ATOM    796  CD  LYS A 103      -7.656   2.506   2.623  1.00 95.25           C  
ATOM    797  CE  LYS A 103      -6.723   2.125   1.482  1.00 95.25           C  
ATOM    798  NZ  LYS A 103      -5.324   1.911   1.962  1.00 95.25           N  
ATOM    799  N   VAL A 104     -11.422  -1.126   0.895  1.00 94.31           N  
ATOM    800  CA  VAL A 104     -12.586  -1.361   0.049  1.00 94.31           C  
ATOM    801  C   VAL A 104     -13.633  -2.154   0.824  1.00 94.31           C  
ATOM    802  CB  VAL A 104     -12.203  -2.107  -1.249  1.00 94.31           C  
ATOM    803  O   VAL A 104     -14.836  -1.985   0.604  1.00 94.31           O  
ATOM    804  CG1 VAL A 104     -13.453  -2.602  -1.976  1.00 94.31           C  
ATOM    805  CG2 VAL A 104     -11.375  -1.206  -2.158  1.00 94.31           C  
ATOM    806  N   HIS A 105     -13.133  -2.949   1.796  1.00 95.19           N  
ATOM    807  CA  HIS A 105     -14.047  -3.773   2.586  1.00 95.19           C  
ATOM    808  C   HIS A 105     -14.336  -3.131   3.938  1.00 95.19           C  
ATOM    809  CB  HIS A 105     -13.461  -5.172   2.785  1.00 95.19           C  
ATOM    810  O   HIS A 105     -14.734  -3.814   4.883  1.00 95.19           O  
ATOM    811  CG  HIS A 105     -13.656  -6.078   1.612  1.00 95.19           C  
ATOM    812  CD2 HIS A 105     -12.867  -6.328   0.539  1.00 95.19           C  
ATOM    813  ND1 HIS A 105     -14.781  -6.855   1.453  1.00 95.19           N  
ATOM    814  CE1 HIS A 105     -14.680  -7.547   0.330  1.00 95.19           C  
ATOM    815  NE2 HIS A 105     -13.531  -7.242  -0.244  1.00 95.19           N  
ATOM    816  N   GLY A 106     -13.984  -1.848   4.000  1.00 94.25           N  
ATOM    817  CA  GLY A 106     -14.422  -1.053   5.137  1.00 94.25           C  
ATOM    818  C   GLY A 106     -13.453  -1.085   6.301  1.00 94.25           C  
ATOM    819  O   GLY A 106     -13.805  -0.722   7.422  1.00 94.25           O  
ATOM    820  N   VAL A 107     -12.305  -1.649   6.094  1.00 95.94           N  
ATOM    821  CA  VAL A 107     -11.312  -1.733   7.152  1.00 95.94           C  
ATOM    822  C   VAL A 107     -10.125  -0.832   6.816  1.00 95.94           C  
ATOM    823  CB  VAL A 107     -10.828  -3.186   7.367  1.00 95.94           C  
ATOM    824  O   VAL A 107      -9.430  -1.051   5.820  1.00 95.94           O  
ATOM    825  CG1 VAL A 107      -9.789  -3.252   8.484  1.00 95.94           C  
ATOM    826  CG2 VAL A 107     -12.016  -4.098   7.684  1.00 95.94           C  
ATOM    827  N   CYS A 108      -9.883   0.124   7.633  1.00 94.94           N  
ATOM    828  CA  CYS A 108      -8.727   0.997   7.488  1.00 94.94           C  
ATOM    829  C   CYS A 108      -7.555   0.488   8.320  1.00 94.94           C  
ATOM    830  CB  CYS A 108      -9.070   2.426   7.902  1.00 94.94           C  
ATOM    831  O   CYS A 108      -7.727   0.108   9.477  1.00 94.94           O  
ATOM    832  SG  CYS A 108     -10.242   3.242   6.789  1.00 94.94           S  
ATOM    833  N   VAL A 109      -6.383   0.466   7.699  1.00 95.69           N  
ATOM    834  CA  VAL A 109      -5.184   0.013   8.391  1.00 95.69           C  
ATOM    835  C   VAL A 109      -4.094   1.078   8.289  1.00 95.69           C  
ATOM    836  CB  VAL A 109      -4.672  -1.330   7.824  1.00 95.69           C  
ATOM    837  O   VAL A 109      -3.693   1.458   7.184  1.00 95.69           O  
ATOM    838  CG1 VAL A 109      -3.492  -1.850   8.648  1.00 95.69           C  
ATOM    839  CG2 VAL A 109      -5.801  -2.359   7.797  1.00 95.69           C  
ATOM    840  N   ASP A 110      -3.682   1.614   9.391  1.00 95.69           N  
ATOM    841  CA  ASP A 110      -2.541   2.523   9.430  1.00 95.69           C  
ATOM    842  C   ASP A 110      -1.229   1.753   9.562  1.00 95.69           C  
ATOM    843  CB  ASP A 110      -2.686   3.512  10.594  1.00 95.69           C  
ATOM    844  O   ASP A 110      -0.792   1.439  10.672  1.00 95.69           O  
ATOM    845  CG  ASP A 110      -1.627   4.602  10.578  1.00 95.69           C  
ATOM    846  OD1 ASP A 110      -0.792   4.629   9.648  1.00 95.69           O  
ATOM    847  OD2 ASP A 110      -1.624   5.438  11.508  1.00 95.69           O  
ATOM    848  N   TRP A 111      -0.616   1.441   8.469  1.00 95.50           N  
ATOM    849  CA  TRP A 111       0.483   0.481   8.477  1.00 95.50           C  
ATOM    850  C   TRP A 111       1.802   1.160   8.117  1.00 95.50           C  
ATOM    851  CB  TRP A 111       0.203  -0.663   7.496  1.00 95.50           C  
ATOM    852  O   TRP A 111       2.875   0.593   8.336  1.00 95.50           O  
ATOM    853  CG  TRP A 111       0.025  -0.218   6.078  1.00 95.50           C  
ATOM    854  CD1 TRP A 111      -1.128   0.223   5.488  1.00 95.50           C  
ATOM    855  CD2 TRP A 111       1.033  -0.176   5.062  1.00 95.50           C  
ATOM    856  CE2 TRP A 111       0.421   0.302   3.883  1.00 95.50           C  
ATOM    857  CE3 TRP A 111       2.398  -0.496   5.035  1.00 95.50           C  
ATOM    858  NE1 TRP A 111      -0.897   0.538   4.168  1.00 95.50           N  
ATOM    859  CH2 TRP A 111       2.459   0.148   2.691  1.00 95.50           C  
ATOM    860  CZ2 TRP A 111       1.127   0.468   2.689  1.00 95.50           C  
ATOM    861  CZ3 TRP A 111       3.098  -0.330   3.848  1.00 95.50           C  
ATOM    862  N   ARG A 112       1.731   2.377   7.500  1.00 95.56           N  
ATOM    863  CA  ARG A 112       2.969   3.062   7.137  1.00 95.56           C  
ATOM    864  C   ARG A 112       3.596   3.740   8.352  1.00 95.56           C  
ATOM    865  CB  ARG A 112       2.709   4.094   6.035  1.00 95.56           C  
ATOM    866  O   ARG A 112       2.887   4.281   9.203  1.00 95.56           O  
ATOM    867  CG  ARG A 112       2.266   3.488   4.715  1.00 95.56           C  
ATOM    868  CD  ARG A 112       2.023   4.555   3.656  1.00 95.56           C  
ATOM    869  NE  ARG A 112       1.605   3.971   2.387  1.00 95.56           N  
ATOM    870  NH1 ARG A 112       3.723   3.279   1.770  1.00 95.56           N  
ATOM    871  NH2 ARG A 112       1.935   2.879   0.392  1.00 95.56           N  
ATOM    872  CZ  ARG A 112       2.422   3.377   1.519  1.00 95.56           C  
ATOM    873  N   THR A 113       4.914   3.615   8.383  1.00 94.44           N  
ATOM    874  CA  THR A 113       5.711   4.316   9.383  1.00 94.44           C  
ATOM    875  C   THR A 113       6.922   4.984   8.742  1.00 94.44           C  
ATOM    876  CB  THR A 113       6.176   3.361  10.500  1.00 94.44           C  
ATOM    877  O   THR A 113       7.281   4.668   7.605  1.00 94.44           O  
ATOM    878  CG2 THR A 113       5.004   2.576  11.078  1.00 94.44           C  
ATOM    879  OG1 THR A 113       7.137   2.443   9.961  1.00 94.44           O  
ATOM    880  N   PRO A 114       7.500   5.953   9.469  1.00 93.31           N  
ATOM    881  CA  PRO A 114       8.703   6.570   8.914  1.00 93.31           C  
ATOM    882  C   PRO A 114       9.789   5.547   8.570  1.00 93.31           C  
ATOM    883  CB  PRO A 114       9.172   7.504  10.039  1.00 93.31           C  
ATOM    884  O   PRO A 114      10.562   5.750   7.633  1.00 93.31           O  
ATOM    885  CG  PRO A 114       7.926   7.859  10.781  1.00 93.31           C  
ATOM    886  CD  PRO A 114       7.031   6.656  10.812  1.00 93.31           C  
ATOM    887  N   ASP A 115       9.766   4.414   9.188  1.00 92.06           N  
ATOM    888  CA  ASP A 115      10.805   3.408   9.000  1.00 92.06           C  
ATOM    889  C   ASP A 115      10.320   2.275   8.094  1.00 92.06           C  
ATOM    890  CB  ASP A 115      11.266   2.846  10.344  1.00 92.06           C  
ATOM    891  O   ASP A 115      11.086   1.380   7.742  1.00 92.06           O  
ATOM    892  CG  ASP A 115      11.930   3.887  11.227  1.00 92.06           C  
ATOM    893  OD1 ASP A 115      12.695   4.730  10.703  1.00 92.06           O  
ATOM    894  OD2 ASP A 115      11.703   3.861  12.453  1.00 92.06           O  
ATOM    895  N   PHE A 116       9.047   2.363   7.754  1.00 91.94           N  
ATOM    896  CA  PHE A 116       8.477   1.316   6.914  1.00 91.94           C  
ATOM    897  C   PHE A 116       7.547   1.912   5.867  1.00 91.94           C  
ATOM    898  CB  PHE A 116       7.723   0.295   7.770  1.00 91.94           C  
ATOM    899  O   PHE A 116       6.496   2.461   6.199  1.00 91.94           O  
ATOM    900  CG  PHE A 116       7.277  -0.923   7.008  1.00 91.94           C  
ATOM    901  CD1 PHE A 116       5.996  -0.997   6.473  1.00 91.94           C  
ATOM    902  CD2 PHE A 116       8.141  -1.996   6.824  1.00 91.94           C  
ATOM    903  CE1 PHE A 116       5.582  -2.123   5.766  1.00 91.94           C  
ATOM    904  CE2 PHE A 116       7.730  -3.125   6.117  1.00 91.94           C  
ATOM    905  CZ  PHE A 116       6.453  -3.186   5.590  1.00 91.94           C  
ATOM    906  N   CYS A 117       7.895   1.848   4.598  1.00 92.62           N  
ATOM    907  CA  CYS A 117       7.109   2.299   3.455  1.00 92.62           C  
ATOM    908  C   CYS A 117       6.504   3.674   3.717  1.00 92.62           C  
ATOM    909  CB  CYS A 117       6.004   1.297   3.133  1.00 92.62           C  
ATOM    910  O   CYS A 117       5.309   3.879   3.510  1.00 92.62           O  
ATOM    911  SG  CYS A 117       6.613  -0.342   2.682  1.00 92.62           S  
ATOM    912  N   ALA A 118       7.406   4.656   4.117  1.00 94.06           N  
ATOM    913  CA  ALA A 118       6.961   6.023   4.379  1.00 94.06           C  
ATOM    914  C   ALA A 118       6.383   6.660   3.121  1.00 94.06           C  
ATOM    915  CB  ALA A 118       8.117   6.867   4.918  1.00 94.06           C  
ATOM    916  O   ALA A 118       6.820   6.367   2.008  1.00 94.06           O  
ATOM    917  N   MET A 119       5.434   7.445   3.387  1.00 94.00           N  
ATOM    918  CA  MET A 119       4.832   8.227   2.309  1.00 94.00           C  
ATOM    919  C   MET A 119       4.895   9.719   2.619  1.00 94.00           C  
ATOM    920  CB  MET A 119       3.379   7.801   2.080  1.00 94.00           C  
ATOM    921  O   MET A 119       4.016  10.250   3.301  1.00 94.00           O  
ATOM    922  CG  MET A 119       2.738   8.445   0.861  1.00 94.00           C  
ATOM    923  SD  MET A 119       0.986   7.941   0.643  1.00 94.00           S  
ATOM    924  CE  MET A 119       1.213   6.254   0.017  1.00 94.00           C  
ATOM    925  N   PRO A 120       5.965  10.281   2.180  1.00 93.75           N  
ATOM    926  CA  PRO A 120       6.113  11.719   2.414  1.00 93.75           C  
ATOM    927  C   PRO A 120       5.176  12.555   1.543  1.00 93.75           C  
ATOM    928  CB  PRO A 120       7.578  11.984   2.057  1.00 93.75           C  
ATOM    929  O   PRO A 120       5.027  12.281   0.350  1.00 93.75           O  
ATOM    930  CG  PRO A 120       7.941  10.906   1.094  1.00 93.75           C  
ATOM    931  CD  PRO A 120       7.094   9.695   1.392  1.00 93.75           C  
ATOM    932  N   CYS A 121       4.504  13.500   2.223  1.00 93.44           N  
ATOM    933  CA  CYS A 121       3.584  14.391   1.528  1.00 93.44           C  
ATOM    934  C   CYS A 121       4.238  15.742   1.262  1.00 93.44           C  
ATOM    935  CB  CYS A 121       2.305  14.586   2.342  1.00 93.44           C  
ATOM    936  O   CYS A 121       5.137  16.156   1.993  1.00 93.44           O  
ATOM    937  SG  CYS A 121       1.306  13.086   2.490  1.00 93.44           S  
ATOM    938  N   PRO A 122       3.881  16.359   0.074  1.00 92.06           N  
ATOM    939  CA  PRO A 122       4.320  17.750  -0.129  1.00 92.06           C  
ATOM    940  C   PRO A 122       3.906  18.672   1.016  1.00 92.06           C  
ATOM    941  CB  PRO A 122       3.625  18.141  -1.433  1.00 92.06           C  
ATOM    942  O   PRO A 122       3.023  18.328   1.805  1.00 92.06           O  
ATOM    943  CG  PRO A 122       3.193  16.859  -2.051  1.00 92.06           C  
ATOM    944  CD  PRO A 122       3.031  15.836  -0.959  1.00 92.06           C  
ATOM    945  N   ALA A 123       4.629  19.812   1.335  1.00 87.69           N  
ATOM    946  CA  ALA A 123       4.559  20.734   2.469  1.00 87.69           C  
ATOM    947  C   ALA A 123       3.115  21.156   2.740  1.00 87.69           C  
ATOM    948  CB  ALA A 123       5.426  21.969   2.215  1.00 87.69           C  
ATOM    949  O   ALA A 123       2.721  21.328   3.896  1.00 87.69           O  
ATOM    950  N   SER A 124       2.168  21.109   1.823  1.00 88.00           N  
ATOM    951  CA  SER A 124       0.824  21.641   2.020  1.00 88.00           C  
ATOM    952  C   SER A 124      -0.188  20.531   2.250  1.00 88.00           C  
ATOM    953  CB  SER A 124       0.401  22.484   0.816  1.00 88.00           C  
ATOM    954  O   SER A 124      -1.373  20.797   2.465  1.00 88.00           O  
ATOM    955  OG  SER A 124       0.457  21.734  -0.377  1.00 88.00           O  
ATOM    956  N   LEU A 125       0.317  19.266   2.186  1.00 91.69           N  
ATOM    957  CA  LEU A 125      -0.591  18.125   2.340  1.00 91.69           C  
ATOM    958  C   LEU A 125      -0.195  17.281   3.539  1.00 91.69           C  
ATOM    959  CB  LEU A 125      -0.604  17.281   1.069  1.00 91.69           C  
ATOM    960  O   LEU A 125       0.958  17.312   3.973  1.00 91.69           O  
ATOM    961  CG  LEU A 125      -1.009  17.984  -0.222  1.00 91.69           C  
ATOM    962  CD1 LEU A 125      -0.862  17.047  -1.414  1.00 91.69           C  
ATOM    963  CD2 LEU A 125      -2.438  18.516  -0.120  1.00 91.69           C  
ATOM    964  N   ILE A 126      -1.251  16.641   4.102  1.00 92.94           N  
ATOM    965  CA  ILE A 126      -1.048  15.805   5.281  1.00 92.94           C  
ATOM    966  C   ILE A 126      -1.430  14.359   4.961  1.00 92.94           C  
ATOM    967  CB  ILE A 126      -1.865  16.312   6.484  1.00 92.94           C  
ATOM    968  O   ILE A 126      -2.486  14.109   4.379  1.00 92.94           O  
ATOM    969  CG1 ILE A 126      -1.453  17.750   6.836  1.00 92.94           C  
ATOM    970  CG2 ILE A 126      -1.695  15.391   7.691  1.00 92.94           C  
ATOM    971  CD1 ILE A 126      -2.352  18.422   7.867  1.00 92.94           C  
ATOM    972  N   TYR A 127      -0.493  13.484   5.293  1.00 93.88           N  
ATOM    973  CA  TYR A 127      -0.778  12.070   5.105  1.00 93.88           C  
ATOM    974  C   TYR A 127      -1.927  11.617   6.004  1.00 93.88           C  
ATOM    975  CB  TYR A 127       0.468  11.227   5.395  1.00 93.88           C  
ATOM    976  O   TYR A 127      -1.934  11.906   7.203  1.00 93.88           O  
ATOM    977  CG  TYR A 127       0.213   9.734   5.379  1.00 93.88           C  
ATOM    978  CD1 TYR A 127       0.125   9.016   6.566  1.00 93.88           C  
ATOM    979  CD2 TYR A 127       0.060   9.055   4.180  1.00 93.88           C  
ATOM    980  CE1 TYR A 127      -0.108   7.645   6.559  1.00 93.88           C  
ATOM    981  CE2 TYR A 127      -0.174   7.680   4.160  1.00 93.88           C  
ATOM    982  OH  TYR A 127      -0.488   5.629   5.340  1.00 93.88           O  
ATOM    983  CZ  TYR A 127      -0.257   6.984   5.352  1.00 93.88           C  
ATOM    984  N   GLN A 128      -2.828  10.992   5.410  1.00 94.06           N  
ATOM    985  CA  GLN A 128      -3.928  10.352   6.129  1.00 94.06           C  
ATOM    986  C   GLN A 128      -4.109   8.906   5.691  1.00 94.06           C  
ATOM    987  CB  GLN A 128      -5.227  11.133   5.918  1.00 94.06           C  
ATOM    988  O   GLN A 128      -4.254   8.625   4.496  1.00 94.06           O  
ATOM    989  CG  GLN A 128      -5.215  12.523   6.531  1.00 94.06           C  
ATOM    990  CD  GLN A 128      -6.551  13.234   6.406  1.00 94.06           C  
ATOM    991  NE2 GLN A 128      -7.133  13.609   7.539  1.00 94.06           N  
ATOM    992  OE1 GLN A 128      -7.059  13.438   5.297  1.00 94.06           O  
ATOM    993  N   PRO A 129      -4.117   7.973   6.641  1.00 93.56           N  
ATOM    994  CA  PRO A 129      -4.199   6.551   6.293  1.00 93.56           C  
ATOM    995  C   PRO A 129      -5.613   6.121   5.906  1.00 93.56           C  
ATOM    996  CB  PRO A 129      -3.744   5.848   7.574  1.00 93.56           C  
ATOM    997  O   PRO A 129      -5.789   5.090   5.250  1.00 93.56           O  
ATOM    998  CG  PRO A 129      -4.102   6.793   8.680  1.00 93.56           C  
ATOM    999  CD  PRO A 129      -3.922   8.195   8.180  1.00 93.56           C  
ATOM   1000  N   CYS A 130      -6.566   6.945   6.250  1.00 93.50           N  
ATOM   1001  CA  CYS A 130      -7.953   6.512   6.105  1.00 93.50           C  
ATOM   1002  C   CYS A 130      -8.875   7.711   5.910  1.00 93.50           C  
ATOM   1003  CB  CYS A 130      -8.398   5.707   7.324  1.00 93.50           C  
ATOM   1004  O   CYS A 130      -9.766   7.949   6.727  1.00 93.50           O  
ATOM   1005  SG  CYS A 130      -9.898   4.742   7.051  1.00 93.50           S  
ATOM   1006  N   LYS A 131      -8.812   8.445   4.832  1.00 92.38           N  
ATOM   1007  CA  LYS A 131      -9.664   9.586   4.527  1.00 92.38           C  
ATOM   1008  C   LYS A 131     -10.977   9.141   3.887  1.00 92.38           C  
ATOM   1009  CB  LYS A 131      -8.938  10.570   3.607  1.00 92.38           C  
ATOM   1010  O   LYS A 131     -10.977   8.547   2.809  1.00 92.38           O  
ATOM   1011  CG  LYS A 131      -9.758  11.797   3.238  1.00 92.38           C  
ATOM   1012  CD  LYS A 131      -9.898  12.750   4.418  1.00 92.38           C  
ATOM   1013  CE  LYS A 131     -10.547  14.062   4.004  1.00 92.38           C  
ATOM   1014  NZ  LYS A 131     -10.688  15.000   5.156  1.00 92.38           N  
ATOM   1015  N   LYS A 132     -12.086   9.391   4.656  1.00 89.31           N  
ATOM   1016  CA  LYS A 132     -13.438   9.062   4.199  1.00 89.31           C  
ATOM   1017  C   LYS A 132     -14.109  10.281   3.580  1.00 89.31           C  
ATOM   1018  CB  LYS A 132     -14.281   8.531   5.359  1.00 89.31           C  
ATOM   1019  O   LYS A 132     -13.789  11.422   3.930  1.00 89.31           O  
ATOM   1020  CG  LYS A 132     -13.773   7.211   5.934  1.00 89.31           C  
ATOM   1021  CD  LYS A 132     -14.672   6.715   7.059  1.00 89.31           C  
ATOM   1022  CE  LYS A 132     -14.164   5.406   7.645  1.00 89.31           C  
ATOM   1023  NZ  LYS A 132     -15.016   4.934   8.773  1.00 89.31           N  
ATOM   1024  N   GLY A 133     -14.891  10.031   2.592  1.00 86.12           N  
ATOM   1025  CA  GLY A 133     -15.664  11.117   2.016  1.00 86.12           C  
ATOM   1026  C   GLY A 133     -15.016  11.727   0.786  1.00 86.12           C  
ATOM   1027  O   GLY A 133     -14.133  11.117   0.174  1.00 86.12           O  
ATOM   1028  N   CYS A 134     -15.484  12.828   0.406  1.00 83.88           N  
ATOM   1029  CA  CYS A 134     -15.023  13.523  -0.791  1.00 83.88           C  
ATOM   1030  C   CYS A 134     -13.820  14.406  -0.481  1.00 83.88           C  
ATOM   1031  CB  CYS A 134     -16.156  14.375  -1.381  1.00 83.88           C  
ATOM   1032  O   CYS A 134     -13.734  14.984   0.600  1.00 83.88           O  
ATOM   1033  SG  CYS A 134     -17.594  13.422  -1.881  1.00 83.88           S  
ATOM   1034  N   THR A 135     -12.766  14.203  -1.301  1.00 80.81           N  
ATOM   1035  CA  THR A 135     -11.570  15.031  -1.173  1.00 80.81           C  
ATOM   1036  C   THR A 135     -11.594  16.172  -2.191  1.00 80.81           C  
ATOM   1037  CB  THR A 135     -10.289  14.195  -1.354  1.00 80.81           C  
ATOM   1038  O   THR A 135     -12.133  16.016  -3.289  1.00 80.81           O  
ATOM   1039  CG2 THR A 135     -10.164  13.141  -0.263  1.00 80.81           C  
ATOM   1040  OG1 THR A 135     -10.328  13.547  -2.631  1.00 80.81           O  
ATOM   1041  N   LYS A 136     -11.109  17.359  -1.723  1.00 79.44           N  
ATOM   1042  CA  LYS A 136     -11.023  18.531  -2.578  1.00 79.44           C  
ATOM   1043  C   LYS A 136      -9.570  18.906  -2.867  1.00 79.44           C  
ATOM   1044  CB  LYS A 136     -11.750  19.719  -1.933  1.00 79.44           C  
ATOM   1045  O   LYS A 136      -8.664  18.500  -2.143  1.00 79.44           O  
ATOM   1046  CG  LYS A 136     -13.234  19.500  -1.722  1.00 79.44           C  
ATOM   1047  CD  LYS A 136     -13.898  20.703  -1.070  1.00 79.44           C  
ATOM   1048  CE  LYS A 136     -15.391  20.469  -0.854  1.00 79.44           C  
ATOM   1049  NZ  LYS A 136     -16.031  21.625  -0.137  1.00 79.44           N  
ATOM   1050  N   HIS A 137      -9.438  19.641  -3.994  1.00 79.06           N  
ATOM   1051  CA  HIS A 137      -8.141  20.234  -4.285  1.00 79.06           C  
ATOM   1052  C   HIS A 137      -7.863  21.422  -3.369  1.00 79.06           C  
ATOM   1053  CB  HIS A 137      -8.070  20.672  -5.750  1.00 79.06           C  
ATOM   1054  O   HIS A 137      -8.781  22.172  -3.021  1.00 79.06           O  
ATOM   1055  CG  HIS A 137      -7.211  19.797  -6.602  1.00 79.06           C  
ATOM   1056  CD2 HIS A 137      -6.023  20.031  -7.207  1.00 79.06           C  
ATOM   1057  ND1 HIS A 137      -7.551  18.500  -6.910  1.00 79.06           N  
ATOM   1058  CE1 HIS A 137      -6.605  17.969  -7.672  1.00 79.06           C  
ATOM   1059  NE2 HIS A 137      -5.668  18.891  -7.867  1.00 79.06           N  
ATOM   1060  N   CYS A 138      -6.605  21.594  -2.750  1.00 77.81           N  
ATOM   1061  CA  CYS A 138      -6.199  22.578  -1.754  1.00 77.81           C  
ATOM   1062  C   CYS A 138      -6.082  23.969  -2.375  1.00 77.81           C  
ATOM   1063  CB  CYS A 138      -4.871  22.188  -1.113  1.00 77.81           C  
ATOM   1064  O   CYS A 138      -6.355  24.969  -1.718  1.00 77.81           O  
ATOM   1065  SG  CYS A 138      -4.934  20.625  -0.211  1.00 77.81           S  
ATOM   1066  N   GLU A 139      -5.750  24.125  -3.723  1.00 72.75           N  
ATOM   1067  CA  GLU A 139      -5.520  25.422  -4.359  1.00 72.75           C  
ATOM   1068  C   GLU A 139      -6.738  25.859  -5.160  1.00 72.75           C  
ATOM   1069  CB  GLU A 139      -4.289  25.359  -5.266  1.00 72.75           C  
ATOM   1070  O   GLU A 139      -7.273  25.094  -5.965  1.00 72.75           O  
ATOM   1071  CG  GLU A 139      -2.969  25.484  -4.516  1.00 72.75           C  
ATOM   1072  CD  GLU A 139      -1.755  25.469  -5.434  1.00 72.75           C  
ATOM   1073  OE1 GLU A 139      -0.621  25.672  -4.941  1.00 72.75           O  
ATOM   1074  OE2 GLU A 139      -1.940  25.266  -6.652  1.00 72.75           O  
ATOM   1075  N   ASN A 140      -7.852  26.234  -4.609  1.00 57.06           N  
ATOM   1076  CA  ASN A 140      -8.867  27.188  -5.059  1.00 57.06           C  
ATOM   1077  C   ASN A 140      -9.305  26.906  -6.492  1.00 57.06           C  
ATOM   1078  CB  ASN A 140      -8.359  28.625  -4.926  1.00 57.06           C  
ATOM   1079  O   ASN A 140      -8.477  26.891  -7.406  1.00 57.06           O  
ATOM   1080  CG  ASN A 140      -8.570  29.188  -3.535  1.00 57.06           C  
ATOM   1081  ND2 ASN A 140      -7.926  30.312  -3.252  1.00 57.06           N  
ATOM   1082  OD1 ASN A 140      -9.297  28.609  -2.721  1.00 57.06           O  
ATOM   1083  N   GLY A 141     -10.461  26.172  -6.934  1.00 55.59           N  
ATOM   1084  CA  GLY A 141     -11.547  26.578  -7.816  1.00 55.59           C  
ATOM   1085  C   GLY A 141     -11.992  25.469  -8.758  1.00 55.59           C  
ATOM   1086  O   GLY A 141     -12.891  25.672  -9.578  1.00 55.59           O  
ATOM   1087  N   THR A 142     -11.578  24.312  -8.664  1.00 55.81           N  
ATOM   1088  CA  THR A 142     -12.383  23.344  -9.406  1.00 55.81           C  
ATOM   1089  C   THR A 142     -13.156  22.438  -8.453  1.00 55.81           C  
ATOM   1090  CB  THR A 142     -11.508  22.484 -10.336  1.00 55.81           C  
ATOM   1091  O   THR A 142     -12.664  22.094  -7.375  1.00 55.81           O  
ATOM   1092  CG2 THR A 142     -10.891  23.328 -11.445  1.00 55.81           C  
ATOM   1093  OG1 THR A 142     -10.461  21.875  -9.570  1.00 55.81           O  
ATOM   1094  N   ASP A 143     -14.289  22.859  -7.984  1.00 61.31           N  
ATOM   1095  CA  ASP A 143     -15.273  22.047  -7.270  1.00 61.31           C  
ATOM   1096  C   ASP A 143     -15.078  20.562  -7.559  1.00 61.31           C  
ATOM   1097  CB  ASP A 143     -16.703  22.469  -7.648  1.00 61.31           C  
ATOM   1098  O   ASP A 143     -16.016  19.766  -7.434  1.00 61.31           O  
ATOM   1099  CG  ASP A 143     -17.609  22.641  -6.445  1.00 61.31           C  
ATOM   1100  OD1 ASP A 143     -17.141  22.484  -5.297  1.00 61.31           O  
ATOM   1101  OD2 ASP A 143     -18.797  22.953  -6.645  1.00 61.31           O  
ATOM   1102  N   MET A 144     -13.867  20.297  -8.141  1.00 66.12           N  
ATOM   1103  CA  MET A 144     -13.883  18.859  -8.453  1.00 66.12           C  
ATOM   1104  C   MET A 144     -13.602  18.031  -7.203  1.00 66.12           C  
ATOM   1105  CB  MET A 144     -12.852  18.531  -9.539  1.00 66.12           C  
ATOM   1106  O   MET A 144     -12.625  18.297  -6.488  1.00 66.12           O  
ATOM   1107  CG  MET A 144     -13.336  18.844 -10.945  1.00 66.12           C  
ATOM   1108  SD  MET A 144     -12.203  18.172 -12.234  1.00 66.12           S  
ATOM   1109  CE  MET A 144     -11.773  19.703 -13.102  1.00 66.12           C  
ATOM   1110  N   GLN A 145     -14.641  17.516  -6.781  1.00 75.81           N  
ATOM   1111  CA  GLN A 145     -14.695  16.609  -5.633  1.00 75.81           C  
ATOM   1112  C   GLN A 145     -14.570  15.156  -6.062  1.00 75.81           C  
ATOM   1113  CB  GLN A 145     -16.000  16.812  -4.855  1.00 75.81           C  
ATOM   1114  O   GLN A 145     -15.188  14.734  -7.043  1.00 75.81           O  
ATOM   1115  CG  GLN A 145     -16.047  16.078  -3.527  1.00 75.81           C  
ATOM   1116  CD  GLN A 145     -17.297  16.375  -2.732  1.00 75.81           C  
ATOM   1117  NE2 GLN A 145     -17.516  15.625  -1.652  1.00 75.81           N  
ATOM   1118  OE1 GLN A 145     -18.078  17.266  -3.084  1.00 75.81           O  
ATOM   1119  N   ILE A 146     -13.547  14.641  -5.539  1.00 77.75           N  
ATOM   1120  CA  ILE A 146     -13.414  13.203  -5.762  1.00 77.75           C  
ATOM   1121  C   ILE A 146     -13.969  12.438  -4.559  1.00 77.75           C  
ATOM   1122  CB  ILE A 146     -11.945  12.805  -6.016  1.00 77.75           C  
ATOM   1123  O   ILE A 146     -13.508  12.625  -3.432  1.00 77.75           O  
ATOM   1124  CG1 ILE A 146     -11.383  13.570  -7.223  1.00 77.75           C  
ATOM   1125  CG2 ILE A 146     -11.820  11.297  -6.223  1.00 77.75           C  
ATOM   1126  CD1 ILE A 146      -9.883  13.438  -7.398  1.00 77.75           C  
ATOM   1127  N   CYS A 147     -15.008  11.719  -4.918  1.00 84.62           N  
ATOM   1128  CA  CYS A 147     -15.641  10.930  -3.867  1.00 84.62           C  
ATOM   1129  C   CYS A 147     -15.523   9.445  -4.160  1.00 84.62           C  
ATOM   1130  CB  CYS A 147     -17.109  11.320  -3.715  1.00 84.62           C  
ATOM   1131  O   CYS A 147     -15.695   9.016  -5.301  1.00 84.62           O  
ATOM   1132  SG  CYS A 147     -17.375  13.094  -3.467  1.00 84.62           S  
ATOM   1133  N   THR A 148     -14.992   8.820  -3.176  1.00 84.00           N  
ATOM   1134  CA  THR A 148     -14.984   7.363  -3.264  1.00 84.00           C  
ATOM   1135  C   THR A 148     -15.891   6.750  -2.199  1.00 84.00           C  
ATOM   1136  CB  THR A 148     -13.555   6.805  -3.109  1.00 84.00           C  
ATOM   1137  O   THR A 148     -16.203   7.398  -1.199  1.00 84.00           O  
ATOM   1138  CG2 THR A 148     -12.648   7.301  -4.230  1.00 84.00           C  
ATOM   1139  OG1 THR A 148     -13.016   7.230  -1.850  1.00 84.00           O  
ATOM   1140  N   ASP A 149     -16.516   5.660  -2.561  1.00 88.06           N  
ATOM   1141  CA  ASP A 149     -17.422   4.977  -1.641  1.00 88.06           C  
ATOM   1142  C   ASP A 149     -16.641   4.293  -0.516  1.00 88.06           C  
ATOM   1143  CB  ASP A 149     -18.281   3.949  -2.389  1.00 88.06           C  
ATOM   1144  O   ASP A 149     -17.250   3.688   0.377  1.00 88.06           O  
ATOM   1145  CG  ASP A 149     -19.234   4.586  -3.379  1.00 88.06           C  
ATOM   1146  OD1 ASP A 149     -19.594   5.773  -3.211  1.00 88.06           O  
ATOM   1147  OD2 ASP A 149     -19.641   3.893  -4.336  1.00 88.06           O  
ATOM   1148  N   TYR A 150     -15.391   4.254  -0.558  1.00 87.94           N  
ATOM   1149  CA  TYR A 150     -14.555   3.680   0.490  1.00 87.94           C  
ATOM   1150  C   TYR A 150     -13.445   4.648   0.892  1.00 87.94           C  
ATOM   1151  CB  TYR A 150     -13.945   2.354   0.028  1.00 87.94           C  
ATOM   1152  O   TYR A 150     -13.172   5.617   0.180  1.00 87.94           O  
ATOM   1153  CG  TYR A 150     -13.148   2.463  -1.247  1.00 87.94           C  
ATOM   1154  CD1 TYR A 150     -13.750   2.311  -2.490  1.00 87.94           C  
ATOM   1155  CD2 TYR A 150     -11.781   2.719  -1.211  1.00 87.94           C  
ATOM   1156  CE1 TYR A 150     -13.016   2.408  -3.668  1.00 87.94           C  
ATOM   1157  CE2 TYR A 150     -11.031   2.820  -2.381  1.00 87.94           C  
ATOM   1158  OH  TYR A 150     -10.930   2.764  -4.766  1.00 87.94           O  
ATOM   1159  CZ  TYR A 150     -11.664   2.664  -3.604  1.00 87.94           C  
ATOM   1160  N   ALA A 151     -12.922   4.473   2.045  1.00 92.00           N  
ATOM   1161  CA  ALA A 151     -11.828   5.301   2.549  1.00 92.00           C  
ATOM   1162  C   ALA A 151     -10.562   5.098   1.724  1.00 92.00           C  
ATOM   1163  CB  ALA A 151     -11.562   4.988   4.020  1.00 92.00           C  
ATOM   1164  O   ALA A 151     -10.320   4.012   1.196  1.00 92.00           O  
ATOM   1165  N   THR A 152      -9.812   6.238   1.532  1.00 92.38           N  
ATOM   1166  CA  THR A 152      -8.570   6.180   0.768  1.00 92.38           C  
ATOM   1167  C   THR A 152      -7.398   6.688   1.601  1.00 92.38           C  
ATOM   1168  CB  THR A 152      -8.672   7.000  -0.532  1.00 92.38           C  
ATOM   1169  O   THR A 152      -7.570   7.555   2.463  1.00 92.38           O  
ATOM   1170  CG2 THR A 152      -9.742   6.426  -1.459  1.00 92.38           C  
ATOM   1171  OG1 THR A 152      -9.016   8.352  -0.209  1.00 92.38           O  
ATOM   1172  N   GLU A 153      -6.238   6.109   1.385  1.00 93.75           N  
ATOM   1173  CA  GLU A 153      -4.977   6.562   1.962  1.00 93.75           C  
ATOM   1174  C   GLU A 153      -4.250   7.512   1.019  1.00 93.75           C  
ATOM   1175  CB  GLU A 153      -4.082   5.367   2.301  1.00 93.75           C  
ATOM   1176  O   GLU A 153      -4.270   7.324  -0.200  1.00 93.75           O  
ATOM   1177  CG  GLU A 153      -2.717   5.758   2.848  1.00 93.75           C  
ATOM   1178  CD  GLU A 153      -1.747   4.590   2.936  1.00 93.75           C  
ATOM   1179  OE1 GLU A 153      -0.958   4.527   3.904  1.00 93.75           O  
ATOM   1180  OE2 GLU A 153      -1.777   3.730   2.025  1.00 93.75           O  
ATOM   1181  N   GLY A 154      -3.684   8.492   1.613  1.00 93.31           N  
ATOM   1182  CA  GLY A 154      -2.928   9.414   0.783  1.00 93.31           C  
ATOM   1183  C   GLY A 154      -2.660  10.742   1.462  1.00 93.31           C  
ATOM   1184  O   GLY A 154      -2.729  10.852   2.688  1.00 93.31           O  
ATOM   1185  N   CYS A 155      -2.188  11.656   0.685  1.00 93.25           N  
ATOM   1186  CA  CYS A 155      -1.913  13.023   1.124  1.00 93.25           C  
ATOM   1187  C   CYS A 155      -3.080  13.945   0.796  1.00 93.25           C  
ATOM   1188  CB  CYS A 155      -0.635  13.547   0.472  1.00 93.25           C  
ATOM   1189  O   CYS A 155      -3.479  14.062  -0.364  1.00 93.25           O  
ATOM   1190  SG  CYS A 155       0.844  12.602   0.902  1.00 93.25           S  
ATOM   1191  N   PHE A 156      -3.590  14.531   1.873  1.00 91.31           N  
ATOM   1192  CA  PHE A 156      -4.793  15.344   1.738  1.00 91.31           C  
ATOM   1193  C   PHE A 156      -4.582  16.719   2.344  1.00 91.31           C  
ATOM   1194  CB  PHE A 156      -5.984  14.656   2.406  1.00 91.31           C  
ATOM   1195  O   PHE A 156      -3.645  16.938   3.117  1.00 91.31           O  
ATOM   1196  CG  PHE A 156      -6.266  13.273   1.877  1.00 91.31           C  
ATOM   1197  CD1 PHE A 156      -7.086  13.094   0.770  1.00 91.31           C  
ATOM   1198  CD2 PHE A 156      -5.707  12.156   2.486  1.00 91.31           C  
ATOM   1199  CE1 PHE A 156      -7.344  11.812   0.278  1.00 91.31           C  
ATOM   1200  CE2 PHE A 156      -5.961  10.875   1.999  1.00 91.31           C  
ATOM   1201  CZ  PHE A 156      -6.781  10.711   0.896  1.00 91.31           C  
ATOM   1202  N   CYS A 157      -5.531  17.625   1.964  1.00 89.25           N  
ATOM   1203  CA  CYS A 157      -5.520  18.984   2.498  1.00 89.25           C  
ATOM   1204  C   CYS A 157      -5.746  18.969   4.004  1.00 89.25           C  
ATOM   1205  CB  CYS A 157      -6.582  19.828   1.812  1.00 89.25           C  
ATOM   1206  O   CYS A 157      -6.500  18.141   4.520  1.00 89.25           O  
ATOM   1207  SG  CYS A 157      -6.328  20.031   0.034  1.00 89.25           S  
ATOM   1208  N   PRO A 158      -5.133  19.828   4.637  1.00 85.81           N  
ATOM   1209  CA  PRO A 158      -5.387  19.938   6.074  1.00 85.81           C  
ATOM   1210  C   PRO A 158      -6.836  20.297   6.395  1.00 85.81           C  
ATOM   1211  CB  PRO A 158      -4.441  21.062   6.512  1.00 85.81           C  
ATOM   1212  O   PRO A 158      -7.520  20.906   5.574  1.00 85.81           O  
ATOM   1213  CG  PRO A 158      -3.557  21.297   5.332  1.00 85.81           C  
ATOM   1214  CD  PRO A 158      -4.211  20.703   4.117  1.00 85.81           C  
ATOM   1215  N   PRO A 159      -7.332  19.781   7.504  1.00 76.88           N  
ATOM   1216  CA  PRO A 159      -8.711  20.109   7.883  1.00 76.88           C  
ATOM   1217  C   PRO A 159      -8.961  21.625   7.938  1.00 76.88           C  
ATOM   1218  CB  PRO A 159      -8.852  19.484   9.273  1.00 76.88           C  
ATOM   1219  O   PRO A 159      -8.086  22.375   8.359  1.00 76.88           O  
ATOM   1220  CG  PRO A 159      -7.449  19.266   9.734  1.00 76.88           C  
ATOM   1221  CD  PRO A 159      -6.543  19.266   8.539  1.00 76.88           C  
ATOM   1222  N   GLY A 160     -10.047  22.094   7.387  1.00 71.31           N  
ATOM   1223  CA  GLY A 160     -10.508  23.453   7.566  1.00 71.31           C  
ATOM   1224  C   GLY A 160     -10.078  24.375   6.441  1.00 71.31           C  
ATOM   1225  O   GLY A 160     -10.289  25.594   6.508  1.00 71.31           O  
ATOM   1226  N   GLN A 161      -9.422  23.875   5.395  1.00 57.72           N  
ATOM   1227  CA  GLN A 161      -9.148  24.734   4.254  1.00 57.72           C  
ATOM   1228  C   GLN A 161     -10.289  24.703   3.248  1.00 57.72           C  
ATOM   1229  CB  GLN A 161      -7.836  24.328   3.572  1.00 57.72           C  
ATOM   1230  O   GLN A 161     -10.984  23.688   3.125  1.00 57.72           O  
ATOM   1231  CG  GLN A 161      -6.680  25.281   3.842  1.00 57.72           C  
ATOM   1232  CD  GLN A 161      -5.402  24.859   3.143  1.00 57.72           C  
ATOM   1233  NE2 GLN A 161      -4.273  25.031   3.820  1.00 57.72           N  
ATOM   1234  OE1 GLN A 161      -5.426  24.391   2.002  1.00 57.72           O  
TER    1235      GLN A 161                                                      
ENDMDL                                                                          
END                                                                             
