# Supplementary material for: Computational Modeling of Low-Abundance Proteins in Venom Gland Transcriptomes: Bothrops asper and Bothrops jararaca
Source: Toxins (Basel). 2025 May 22;17(6):262. doi: 10.3390/toxins17060262 (PMC12197698; doi:10.3390/toxins17060262)
Supplement: Supplementary file 1 [file toxins-17-00262-s001.zip › Supplementary Material 1/File S2 Apolipophorin/vWFD/vWFD-B_jararaca_model1_AF.pdb]

MODEL     1                                                                     
ATOM      1  N   CYS A   1      13.555   6.543  11.414  1.00 51.75           N  
ATOM      2  CA  CYS A   1      13.172   5.867  10.180  1.00 51.75           C  
ATOM      3  C   CYS A   1      14.039   6.332   9.016  1.00 51.75           C  
ATOM      4  CB  CYS A   1      11.695   6.121   9.859  1.00 51.75           C  
ATOM      5  O   CYS A   1      14.336   7.523   8.891  1.00 51.75           O  
ATOM      6  SG  CYS A   1      10.680   4.629   9.859  1.00 51.75           S  
ATOM      7  N   GLY A   2      14.648   5.293   8.156  1.00 47.59           N  
ATOM      8  CA  GLY A   2      15.773   5.625   7.289  1.00 47.59           C  
ATOM      9  C   GLY A   2      16.016   7.117   7.176  1.00 47.59           C  
ATOM     10  O   GLY A   2      15.180   7.922   7.594  1.00 47.59           O  
ATOM     11  N   THR A   3      17.141   7.559   7.500  1.00 49.69           N  
ATOM     12  CA  THR A   3      17.609   8.938   7.504  1.00 49.69           C  
ATOM     13  C   THR A   3      17.094   9.688   6.277  1.00 49.69           C  
ATOM     14  CB  THR A   3      19.141   9.008   7.551  1.00 49.69           C  
ATOM     15  O   THR A   3      17.047  10.922   6.270  1.00 49.69           O  
ATOM     16  CG2 THR A   3      19.672   8.562   8.906  1.00 49.69           C  
ATOM     17  OG1 THR A   3      19.688   8.148   6.535  1.00 49.69           O  
ATOM     18  N   THR A   4      16.250   8.859   5.332  1.00 57.06           N  
ATOM     19  CA  THR A   4      15.883   9.570   4.113  1.00 57.06           C  
ATOM     20  C   THR A   4      14.375   9.539   3.904  1.00 57.06           C  
ATOM     21  CB  THR A   4      16.578   8.961   2.883  1.00 57.06           C  
ATOM     22  O   THR A   4      13.875   9.961   2.857  1.00 57.06           O  
ATOM     23  CG2 THR A   4      18.094   9.164   2.957  1.00 57.06           C  
ATOM     24  OG1 THR A   4      16.312   7.559   2.820  1.00 57.06           O  
ATOM     25  N   GLY A   5      13.570   9.219   4.988  1.00 55.16           N  
ATOM     26  CA  GLY A   5      12.133   9.305   4.781  1.00 55.16           C  
ATOM     27  C   GLY A   5      11.555   8.078   4.094  1.00 55.16           C  
ATOM     28  O   GLY A   5      10.445   8.133   3.557  1.00 55.16           O  
ATOM     29  N   THR A   6      12.188   6.859   4.145  1.00 57.31           N  
ATOM     30  CA  THR A   6      11.758   5.621   3.506  1.00 57.31           C  
ATOM     31  C   THR A   6      10.680   4.930   4.336  1.00 57.31           C  
ATOM     32  CB  THR A   6      12.945   4.656   3.299  1.00 57.31           C  
ATOM     33  O   THR A   6      10.398   5.344   5.461  1.00 57.31           O  
ATOM     34  CG2 THR A   6      13.812   5.098   2.121  1.00 57.31           C  
ATOM     35  OG1 THR A   6      13.750   4.637   4.484  1.00 57.31           O  
ATOM     36  N   THR A   7       9.961   3.871   3.662  1.00 53.91           N  
ATOM     37  CA  THR A   7       8.930   2.930   4.090  1.00 53.91           C  
ATOM     38  C   THR A   7       9.438   2.061   5.238  1.00 53.91           C  
ATOM     39  CB  THR A   7       8.477   2.031   2.922  1.00 53.91           C  
ATOM     40  O   THR A   7      10.523   1.491   5.160  1.00 53.91           O  
ATOM     41  CG2 THR A   7       7.254   1.207   3.307  1.00 53.91           C  
ATOM     42  OG1 THR A   7       8.156   2.852   1.794  1.00 53.91           O  
ATOM     43  N   CYS A   8       9.180   2.350   6.512  1.00 58.47           N  
ATOM     44  CA  CYS A   8       9.445   1.662   7.773  1.00 58.47           C  
ATOM     45  C   CYS A   8       8.312   0.704   8.117  1.00 58.47           C  
ATOM     46  CB  CYS A   8       9.641   2.672   8.906  1.00 58.47           C  
ATOM     47  O   CYS A   8       7.254   0.734   7.492  1.00 58.47           O  
ATOM     48  SG  CYS A   8      10.914   3.904   8.570  1.00 58.47           S  
ATOM     49  N   SER A   9       8.711  -0.379   8.734  1.00 53.34           N  
ATOM     50  CA  SER A   9       7.816  -1.310   9.422  1.00 53.34           C  
ATOM     51  C   SER A   9       6.676  -0.572  10.109  1.00 53.34           C  
ATOM     52  CB  SER A   9       8.594  -2.141  10.445  1.00 53.34           C  
ATOM     53  O   SER A   9       6.906   0.375  10.867  1.00 53.34           O  
ATOM     54  OG  SER A   9       7.734  -3.062  11.094  1.00 53.34           O  
ATOM     55  N   LYS A  10       5.570  -0.549   9.594  1.00 71.00           N  
ATOM     56  CA  LYS A  10       4.297   0.087   9.922  1.00 71.00           C  
ATOM     57  C   LYS A  10       3.416  -0.843  10.750  1.00 71.00           C  
ATOM     58  CB  LYS A  10       3.564   0.508   8.641  1.00 71.00           C  
ATOM     59  O   LYS A  10       3.650  -2.053  10.797  1.00 71.00           O  
ATOM     60  CG  LYS A  10       4.293   1.571   7.836  1.00 71.00           C  
ATOM     61  CD  LYS A  10       3.439   2.072   6.676  1.00 71.00           C  
ATOM     62  CE  LYS A  10       4.176   3.121   5.852  1.00 71.00           C  
ATOM     63  NZ  LYS A  10       3.277   3.762   4.844  1.00 71.00           N  
ATOM     64  N   SER A  11       2.967  -0.316  11.812  1.00 85.00           N  
ATOM     65  CA  SER A  11       1.876  -0.922  12.562  1.00 85.00           C  
ATOM     66  C   SER A  11       0.519  -0.503  12.008  1.00 85.00           C  
ATOM     67  CB  SER A  11       1.971  -0.542  14.047  1.00 85.00           C  
ATOM     68  O   SER A  11       0.308   0.669  11.695  1.00 85.00           O  
ATOM     69  OG  SER A  11       0.867  -1.058  14.766  1.00 85.00           O  
ATOM     70  N   ILE A  12      -0.236  -1.540  11.688  1.00 89.69           N  
ATOM     71  CA  ILE A  12      -1.604  -1.321  11.234  1.00 89.69           C  
ATOM     72  C   ILE A  12      -2.584  -1.712  12.336  1.00 89.69           C  
ATOM     73  CB  ILE A  12      -1.907  -2.115   9.945  1.00 89.69           C  
ATOM     74  O   ILE A  12      -2.498  -2.811  12.891  1.00 89.69           O  
ATOM     75  CG1 ILE A  12      -0.905  -1.749   8.844  1.00 89.69           C  
ATOM     76  CG2 ILE A  12      -3.346  -1.866   9.477  1.00 89.69           C  
ATOM     77  CD1 ILE A  12      -0.784  -2.795   7.742  1.00 89.69           C  
ATOM     78  N   LYS A  13      -3.404  -0.730  12.648  1.00 91.56           N  
ATOM     79  CA  LYS A  13      -4.453  -1.008  13.625  1.00 91.56           C  
ATOM     80  C   LYS A  13      -5.832  -0.962  12.977  1.00 91.56           C  
ATOM     81  CB  LYS A  13      -4.387  -0.012  14.781  1.00 91.56           C  
ATOM     82  O   LYS A  13      -6.176   0.012  12.305  1.00 91.56           O  
ATOM     83  CG  LYS A  13      -3.115  -0.109  15.609  1.00 91.56           C  
ATOM     84  CD  LYS A  13      -3.113   0.899  16.750  1.00 91.56           C  
ATOM     85  CE  LYS A  13      -1.812   0.848  17.547  1.00 91.56           C  
ATOM     86  NZ  LYS A  13      -1.785   1.867  18.641  1.00 91.56           N  
ATOM     87  N   VAL A  14      -6.551  -2.076  13.117  1.00 91.44           N  
ATOM     88  CA  VAL A  14      -7.922  -2.154  12.625  1.00 91.44           C  
ATOM     89  C   VAL A  14      -8.898  -2.180  13.797  1.00 91.44           C  
ATOM     90  CB  VAL A  14      -8.133  -3.396  11.727  1.00 91.44           C  
ATOM     91  O   VAL A  14      -8.789  -3.035  14.680  1.00 91.44           O  
ATOM     92  CG1 VAL A  14      -9.562  -3.434  11.180  1.00 91.44           C  
ATOM     93  CG2 VAL A  14      -7.121  -3.408  10.586  1.00 91.44           C  
ATOM     94  N   PHE A  15      -9.766  -1.166  13.758  1.00 90.81           N  
ATOM     95  CA  PHE A  15     -10.789  -1.078  14.797  1.00 90.81           C  
ATOM     96  C   PHE A  15     -12.148  -1.479  14.250  1.00 90.81           C  
ATOM     97  CB  PHE A  15     -10.844   0.340  15.375  1.00 90.81           C  
ATOM     98  O   PHE A  15     -12.609  -0.928  13.250  1.00 90.81           O  
ATOM     99  CG  PHE A  15      -9.539   0.815  15.953  1.00 90.81           C  
ATOM    100  CD1 PHE A  15      -9.234   0.574  17.281  1.00 90.81           C  
ATOM    101  CD2 PHE A  15      -8.625   1.504  15.164  1.00 90.81           C  
ATOM    102  CE1 PHE A  15      -8.023   1.013  17.828  1.00 90.81           C  
ATOM    103  CE2 PHE A  15      -7.422   1.945  15.703  1.00 90.81           C  
ATOM    104  CZ  PHE A  15      -7.121   1.699  17.031  1.00 90.81           C  
ATOM    105  N   PHE A  16     -12.773  -2.500  14.891  1.00 88.81           N  
ATOM    106  CA  PHE A  16     -14.125  -2.928  14.531  1.00 88.81           C  
ATOM    107  C   PHE A  16     -14.906  -3.338  15.766  1.00 88.81           C  
ATOM    108  CB  PHE A  16     -14.070  -4.090  13.531  1.00 88.81           C  
ATOM    109  O   PHE A  16     -14.562  -4.312  16.438  1.00 88.81           O  
ATOM    110  CG  PHE A  16     -15.422  -4.484  12.992  1.00 88.81           C  
ATOM    111  CD1 PHE A  16     -16.000  -5.699  13.344  1.00 88.81           C  
ATOM    112  CD2 PHE A  16     -16.109  -3.645  12.125  1.00 88.81           C  
ATOM    113  CE1 PHE A  16     -17.250  -6.066  12.852  1.00 88.81           C  
ATOM    114  CE2 PHE A  16     -17.359  -4.008  11.625  1.00 88.81           C  
ATOM    115  CZ  PHE A  16     -17.922  -5.219  11.984  1.00 88.81           C  
ATOM    116  N   LYS A  17     -15.969  -2.574  15.984  1.00 86.38           N  
ATOM    117  CA  LYS A  17     -16.750  -2.760  17.203  1.00 86.38           C  
ATOM    118  C   LYS A  17     -15.859  -2.633  18.438  1.00 86.38           C  
ATOM    119  CB  LYS A  17     -17.438  -4.121  17.203  1.00 86.38           C  
ATOM    120  O   LYS A  17     -15.211  -1.605  18.641  1.00 86.38           O  
ATOM    121  CG  LYS A  17     -18.469  -4.285  16.094  1.00 86.38           C  
ATOM    122  CD  LYS A  17     -19.203  -5.617  16.188  1.00 86.38           C  
ATOM    123  CE  LYS A  17     -20.281  -5.746  15.133  1.00 86.38           C  
ATOM    124  NZ  LYS A  17     -20.953  -7.082  15.188  1.00 86.38           N  
ATOM    125  N   ASN A  18     -15.820  -3.627  19.328  1.00 86.69           N  
ATOM    126  CA  ASN A  18     -15.039  -3.545  20.562  1.00 86.69           C  
ATOM    127  C   ASN A  18     -13.703  -4.273  20.422  1.00 86.69           C  
ATOM    128  CB  ASN A  18     -15.836  -4.105  21.734  1.00 86.69           C  
ATOM    129  O   ASN A  18     -13.055  -4.578  21.422  1.00 86.69           O  
ATOM    130  CG  ASN A  18     -17.094  -3.314  22.016  1.00 86.69           C  
ATOM    131  ND2 ASN A  18     -18.109  -3.980  22.578  1.00 86.69           N  
ATOM    132  OD1 ASN A  18     -17.172  -2.113  21.750  1.00 86.69           O  
ATOM    133  N   TYR A  19     -13.281  -4.473  19.094  1.00 87.56           N  
ATOM    134  CA  TYR A  19     -12.039  -5.207  18.859  1.00 87.56           C  
ATOM    135  C   TYR A  19     -10.992  -4.324  18.203  1.00 87.56           C  
ATOM    136  CB  TYR A  19     -12.289  -6.453  18.016  1.00 87.56           C  
ATOM    137  O   TYR A  19     -11.336  -3.443  17.406  1.00 87.56           O  
ATOM    138  CG  TYR A  19     -13.172  -7.477  18.688  1.00 87.56           C  
ATOM    139  CD1 TYR A  19     -12.625  -8.523  19.422  1.00 87.56           C  
ATOM    140  CD2 TYR A  19     -14.562  -7.398  18.578  1.00 87.56           C  
ATOM    141  CE1 TYR A  19     -13.438  -9.477  20.031  1.00 87.56           C  
ATOM    142  CE2 TYR A  19     -15.383  -8.336  19.203  1.00 87.56           C  
ATOM    143  OH  TYR A  19     -15.617 -10.305  20.531  1.00 87.56           O  
ATOM    144  CZ  TYR A  19     -14.812  -9.367  19.922  1.00 87.56           C  
ATOM    145  N   GLU A  20      -9.789  -4.531  18.641  1.00 90.56           N  
ATOM    146  CA  GLU A  20      -8.625  -3.904  18.016  1.00 90.56           C  
ATOM    147  C   GLU A  20      -7.629  -4.949  17.531  1.00 90.56           C  
ATOM    148  CB  GLU A  20      -7.941  -2.951  19.000  1.00 90.56           C  
ATOM    149  O   GLU A  20      -7.172  -5.793  18.297  1.00 90.56           O  
ATOM    150  CG  GLU A  20      -6.715  -2.254  18.438  1.00 90.56           C  
ATOM    151  CD  GLU A  20      -5.945  -1.453  19.469  1.00 90.56           C  
ATOM    152  OE1 GLU A  20      -4.934  -0.807  19.109  1.00 90.56           O  
ATOM    153  OE2 GLU A  20      -6.355  -1.472  20.656  1.00 90.56           O  
ATOM    154  N   LEU A  21      -7.500  -4.906  16.188  1.00 90.94           N  
ATOM    155  CA  LEU A  21      -6.500  -5.770  15.578  1.00 90.94           C  
ATOM    156  C   LEU A  21      -5.219  -4.992  15.281  1.00 90.94           C  
ATOM    157  CB  LEU A  21      -7.043  -6.387  14.281  1.00 90.94           C  
ATOM    158  O   LEU A  21      -5.254  -3.977  14.578  1.00 90.94           O  
ATOM    159  CG  LEU A  21      -6.137  -7.402  13.586  1.00 90.94           C  
ATOM    160  CD1 LEU A  21      -5.938  -8.633  14.469  1.00 90.94           C  
ATOM    161  CD2 LEU A  21      -6.723  -7.801  12.234  1.00 90.94           C  
ATOM    162  N   ILE A  22      -4.125  -5.477  15.867  1.00 92.00           N  
ATOM    163  CA  ILE A  22      -2.832  -4.832  15.672  1.00 92.00           C  
ATOM    164  C   ILE A  22      -1.948  -5.703  14.789  1.00 92.00           C  
ATOM    165  CB  ILE A  22      -2.129  -4.555  17.016  1.00 92.00           C  
ATOM    166  O   ILE A  22      -1.649  -6.848  15.133  1.00 92.00           O  
ATOM    167  CG1 ILE A  22      -3.020  -3.684  17.922  1.00 92.00           C  
ATOM    168  CG2 ILE A  22      -0.767  -3.893  16.797  1.00 92.00           C  
ATOM    169  CD1 ILE A  22      -2.500  -3.529  19.344  1.00 92.00           C  
ATOM    170  N   LEU A  23      -1.582  -5.172  13.586  1.00 90.75           N  
ATOM    171  CA  LEU A  23      -0.690  -5.836  12.641  1.00 90.75           C  
ATOM    172  C   LEU A  23       0.691  -5.188  12.656  1.00 90.75           C  
ATOM    173  CB  LEU A  23      -1.276  -5.785  11.227  1.00 90.75           C  
ATOM    174  O   LEU A  23       0.857  -4.059  12.188  1.00 90.75           O  
ATOM    175  CG  LEU A  23      -2.756  -6.148  11.094  1.00 90.75           C  
ATOM    176  CD1 LEU A  23      -3.234  -5.910   9.664  1.00 90.75           C  
ATOM    177  CD2 LEU A  23      -2.992  -7.594  11.508  1.00 90.75           C  
ATOM    178  N   THR A  24       1.584  -5.930  13.273  1.00 88.88           N  
ATOM    179  CA  THR A  24       2.926  -5.367  13.391  1.00 88.88           C  
ATOM    180  C   THR A  24       3.973  -6.480  13.438  1.00 88.88           C  
ATOM    181  CB  THR A  24       3.053  -4.484  14.648  1.00 88.88           C  
ATOM    182  O   THR A  24       3.684  -7.594  13.875  1.00 88.88           O  
ATOM    183  CG2 THR A  24       2.961  -5.324  15.922  1.00 88.88           C  
ATOM    184  OG1 THR A  24       4.316  -3.811  14.625  1.00 88.88           O  
ATOM    185  N   GLU A  25       5.168  -6.289  12.984  1.00 82.62           N  
ATOM    186  CA  GLU A  25       6.305  -7.199  13.070  1.00 82.62           C  
ATOM    187  C   GLU A  25       5.957  -8.570  12.508  1.00 82.62           C  
ATOM    188  CB  GLU A  25       6.777  -7.328  14.523  1.00 82.62           C  
ATOM    189  O   GLU A  25       6.234  -9.594  13.141  1.00 82.62           O  
ATOM    190  CG  GLU A  25       7.148  -6.000  15.164  1.00 82.62           C  
ATOM    191  CD  GLU A  25       8.453  -5.422  14.648  1.00 82.62           C  
ATOM    192  OE1 GLU A  25       8.711  -4.215  14.844  1.00 82.62           O  
ATOM    193  OE2 GLU A  25       9.234  -6.188  14.031  1.00 82.62           O  
ATOM    194  N   GLU A  26       5.227  -8.602  11.383  1.00 82.94           N  
ATOM    195  CA  GLU A  26       4.922  -9.828  10.648  1.00 82.94           C  
ATOM    196  C   GLU A  26       3.939 -10.703  11.422  1.00 82.94           C  
ATOM    197  CB  GLU A  26       6.203 -10.609  10.359  1.00 82.94           C  
ATOM    198  O   GLU A  26       3.861 -11.906  11.195  1.00 82.94           O  
ATOM    199  CG  GLU A  26       7.199  -9.859   9.484  1.00 82.94           C  
ATOM    200  CD  GLU A  26       8.453 -10.664   9.172  1.00 82.94           C  
ATOM    201  OE1 GLU A  26       9.461 -10.070   8.734  1.00 82.94           O  
ATOM    202  OE2 GLU A  26       8.422 -11.898   9.375  1.00 82.94           O  
ATOM    203  N   GLN A  27       3.430 -10.125  12.570  1.00 86.69           N  
ATOM    204  CA  GLN A  27       2.434 -10.820  13.383  1.00 86.69           C  
ATOM    205  C   GLN A  27       1.183  -9.961  13.562  1.00 86.69           C  
ATOM    206  CB  GLN A  27       3.018 -11.195  14.742  1.00 86.69           C  
ATOM    207  O   GLN A  27       1.188  -8.766  13.258  1.00 86.69           O  
ATOM    208  CG  GLN A  27       4.238 -12.102  14.656  1.00 86.69           C  
ATOM    209  CD  GLN A  27       4.730 -12.555  16.016  1.00 86.69           C  
ATOM    210  NE2 GLN A  27       4.969 -13.852  16.172  1.00 86.69           N  
ATOM    211  OE1 GLN A  27       4.895 -11.734  16.938  1.00 86.69           O  
ATOM    212  N   TYR A  28       0.068 -10.656  13.992  1.00 87.56           N  
ATOM    213  CA  TYR A  28      -1.116  -9.898  14.375  1.00 87.56           C  
ATOM    214  C   TYR A  28      -1.556 -10.258  15.789  1.00 87.56           C  
ATOM    215  CB  TYR A  28      -2.262 -10.148  13.391  1.00 87.56           C  
ATOM    216  O   TYR A  28      -1.284 -11.359  16.266  1.00 87.56           O  
ATOM    217  CG  TYR A  28      -2.799 -11.562  13.438  1.00 87.56           C  
ATOM    218  CD1 TYR A  28      -2.275 -12.555  12.617  1.00 87.56           C  
ATOM    219  CD2 TYR A  28      -3.834 -11.906  14.305  1.00 87.56           C  
ATOM    220  CE1 TYR A  28      -2.770 -13.852  12.648  1.00 87.56           C  
ATOM    221  CE2 TYR A  28      -4.336 -13.203  14.352  1.00 87.56           C  
ATOM    222  OH  TYR A  28      -4.289 -15.453  13.562  1.00 87.56           O  
ATOM    223  CZ  TYR A  28      -3.797 -14.164  13.523  1.00 87.56           C  
ATOM    224  N   LYS A  29      -1.984  -9.227  16.453  1.00 89.56           N  
ATOM    225  CA  LYS A  29      -2.520  -9.352  17.812  1.00 89.56           C  
ATOM    226  C   LYS A  29      -3.938  -8.797  17.891  1.00 89.56           C  
ATOM    227  CB  LYS A  29      -1.614  -8.641  18.812  1.00 89.56           C  
ATOM    228  O   LYS A  29      -4.215  -7.711  17.375  1.00 89.56           O  
ATOM    229  CG  LYS A  29      -2.055  -8.797  20.266  1.00 89.56           C  
ATOM    230  CD  LYS A  29      -1.120  -8.062  21.219  1.00 89.56           C  
ATOM    231  CE  LYS A  29      -1.613  -8.141  22.656  1.00 89.56           C  
ATOM    232  NZ  LYS A  29      -0.708  -7.402  23.594  1.00 89.56           N  
ATOM    233  N   VAL A  30      -4.828  -9.609  18.500  1.00 85.12           N  
ATOM    234  CA  VAL A  30      -6.195  -9.148  18.703  1.00 85.12           C  
ATOM    235  C   VAL A  30      -6.371  -8.672  20.141  1.00 85.12           C  
ATOM    236  CB  VAL A  30      -7.223 -10.258  18.391  1.00 85.12           C  
ATOM    237  O   VAL A  30      -6.137  -9.430  21.094  1.00 85.12           O  
ATOM    238  CG1 VAL A  30      -8.648  -9.750  18.578  1.00 85.12           C  
ATOM    239  CG2 VAL A  30      -7.023 -10.781  16.969  1.00 85.12           C  
ATOM    240  N   VAL A  31      -6.605  -7.367  20.234  1.00 84.25           N  
ATOM    241  CA  VAL A  31      -6.832  -6.773  21.547  1.00 84.25           C  
ATOM    242  C   VAL A  31      -8.328  -6.543  21.766  1.00 84.25           C  
ATOM    243  CB  VAL A  31      -6.059  -5.449  21.719  1.00 84.25           C  
ATOM    244  O   VAL A  31      -8.977  -5.879  20.953  1.00 84.25           O  
ATOM    245  CG1 VAL A  31      -6.262  -4.879  23.125  1.00 84.25           C  
ATOM    246  CG2 VAL A  31      -4.574  -5.656  21.438  1.00 84.25           C  
ATOM    247  N   LYS A  32      -8.938  -7.320  22.719  1.00 77.31           N  
ATOM    248  CA  LYS A  32     -10.336  -7.172  23.125  1.00 77.31           C  
ATOM    249  C   LYS A  32     -10.492  -6.059  24.156  1.00 77.31           C  
ATOM    250  CB  LYS A  32     -10.867  -8.492  23.688  1.00 77.31           C  
ATOM    251  O   LYS A  32      -9.773  -6.020  25.156  1.00 77.31           O  
ATOM    252  CG  LYS A  32     -12.383  -8.547  23.797  1.00 77.31           C  
ATOM    253  CD  LYS A  32     -12.867  -9.930  24.219  1.00 77.31           C  
ATOM    254  CE  LYS A  32     -14.375  -9.969  24.375  1.00 77.31           C  
ATOM    255  NZ  LYS A  32     -14.852 -11.320  24.797  1.00 77.31           N  
ATOM    256  N   ARG A  33     -11.547  -5.188  23.812  1.00 71.00           N  
ATOM    257  CA  ARG A  33     -11.773  -4.133  24.781  1.00 71.00           C  
ATOM    258  C   ARG A  33     -12.750  -4.590  25.875  1.00 71.00           C  
ATOM    259  CB  ARG A  33     -12.297  -2.867  24.109  1.00 71.00           C  
ATOM    260  O   ARG A  33     -12.633  -4.188  27.031  1.00 71.00           O  
ATOM    261  CG  ARG A  33     -11.242  -2.094  23.344  1.00 71.00           C  
ATOM    262  CD  ARG A  33     -11.805  -0.822  22.719  1.00 71.00           C  
ATOM    263  NE  ARG A  33     -10.797  -0.100  21.953  1.00 71.00           N  
ATOM    264  NH1 ARG A  33     -12.227   1.566  21.250  1.00 71.00           N  
ATOM    265  NH2 ARG A  33     -10.023   1.593  20.609  1.00 71.00           N  
ATOM    266  CZ  ARG A  33     -11.016   1.019  21.266  1.00 71.00           C  
ATOM    267  N   GLU A  34     -13.461  -5.938  25.719  1.00 68.12           N  
ATOM    268  CA  GLU A  34     -14.383  -6.465  26.719  1.00 68.12           C  
ATOM    269  C   GLU A  34     -14.523  -7.977  26.594  1.00 68.12           C  
ATOM    270  CB  GLU A  34     -15.758  -5.797  26.594  1.00 68.12           C  
ATOM    271  O   GLU A  34     -14.375  -8.531  25.500  1.00 68.12           O  
ATOM    272  CG  GLU A  34     -15.781  -4.352  27.078  1.00 68.12           C  
ATOM    273  CD  GLU A  34     -17.172  -3.750  27.078  1.00 68.12           C  
ATOM    274  OE1 GLU A  34     -17.344  -2.609  27.578  1.00 68.12           O  
ATOM    275  OE2 GLU A  34     -18.109  -4.422  26.594  1.00 68.12           O  
ATOM    276  N   SER A  35     -14.688  -8.828  27.734  1.00 61.03           N  
ATOM    277  CA  SER A  35     -14.750 -10.266  27.984  1.00 61.03           C  
ATOM    278  C   SER A  35     -16.047 -10.867  27.438  1.00 61.03           C  
ATOM    279  CB  SER A  35     -14.648 -10.555  29.484  1.00 61.03           C  
ATOM    280  O   SER A  35     -17.094 -10.242  27.500  1.00 61.03           O  
ATOM    281  OG  SER A  35     -13.414 -10.086  30.000  1.00 61.03           O  
ATOM    282  N   GLY A  36     -15.914 -11.750  26.328  1.00 62.94           N  
ATOM    283  CA  GLY A  36     -16.969 -12.734  26.125  1.00 62.94           C  
ATOM    284  C   GLY A  36     -17.609 -12.641  24.750  1.00 62.94           C  
ATOM    285  O   GLY A  36     -18.641 -13.273  24.500  1.00 62.94           O  
ATOM    286  N   GLY A  37     -16.922 -12.125  23.688  1.00 65.38           N  
ATOM    287  CA  GLY A  37     -17.500 -12.141  22.344  1.00 65.38           C  
ATOM    288  C   GLY A  37     -16.656 -12.891  21.344  1.00 65.38           C  
ATOM    289  O   GLY A  37     -15.516 -13.266  21.641  1.00 65.38           O  
ATOM    290  N   HIS A  38     -17.297 -13.547  20.359  1.00 72.88           N  
ATOM    291  CA  HIS A  38     -16.703 -14.188  19.188  1.00 72.88           C  
ATOM    292  C   HIS A  38     -15.992 -13.180  18.297  1.00 72.88           C  
ATOM    293  CB  HIS A  38     -17.797 -14.914  18.375  1.00 72.88           C  
ATOM    294  O   HIS A  38     -16.453 -12.039  18.141  1.00 72.88           O  
ATOM    295  CG  HIS A  38     -17.250 -15.875  17.375  1.00 72.88           C  
ATOM    296  CD2 HIS A  38     -17.578 -16.094  16.078  1.00 72.88           C  
ATOM    297  ND1 HIS A  38     -16.250 -16.766  17.672  1.00 72.88           N  
ATOM    298  CE1 HIS A  38     -15.977 -17.500  16.594  1.00 72.88           C  
ATOM    299  NE2 HIS A  38     -16.766 -17.094  15.617  1.00 72.88           N  
ATOM    300  N   ILE A  39     -14.727 -13.492  17.938  1.00 73.94           N  
ATOM    301  CA  ILE A  39     -13.945 -12.695  17.000  1.00 73.94           C  
ATOM    302  C   ILE A  39     -14.734 -12.492  15.719  1.00 73.94           C  
ATOM    303  CB  ILE A  39     -12.586 -13.359  16.688  1.00 73.94           C  
ATOM    304  O   ILE A  39     -15.117 -13.453  15.047  1.00 73.94           O  
ATOM    305  CG1 ILE A  39     -11.766 -13.531  17.984  1.00 73.94           C  
ATOM    306  CG2 ILE A  39     -11.805 -12.539  15.664  1.00 73.94           C  
ATOM    307  CD1 ILE A  39     -10.500 -14.352  17.797  1.00 73.94           C  
ATOM    308  N   PRO A  40     -15.117 -11.234  15.430  1.00 80.56           N  
ATOM    309  CA  PRO A  40     -16.000 -10.961  14.289  1.00 80.56           C  
ATOM    310  C   PRO A  40     -15.266 -11.016  12.953  1.00 80.56           C  
ATOM    311  CB  PRO A  40     -16.516  -9.555  14.578  1.00 80.56           C  
ATOM    312  O   PRO A  40     -15.805 -10.570  11.930  1.00 80.56           O  
ATOM    313  CG  PRO A  40     -15.406  -8.875  15.312  1.00 80.56           C  
ATOM    314  CD  PRO A  40     -14.703  -9.898  16.156  1.00 80.56           C  
ATOM    315  N   TYR A  41     -13.945 -11.453  12.906  1.00 85.88           N  
ATOM    316  CA  TYR A  41     -13.250 -11.445  11.625  1.00 85.88           C  
ATOM    317  C   TYR A  41     -12.758 -12.844  11.266  1.00 85.88           C  
ATOM    318  CB  TYR A  41     -12.070 -10.469  11.664  1.00 85.88           C  
ATOM    319  O   TYR A  41     -12.633 -13.711  12.133  1.00 85.88           O  
ATOM    320  CG  TYR A  41     -11.312 -10.484  12.969  1.00 85.88           C  
ATOM    321  CD1 TYR A  41     -11.609  -9.578  13.984  1.00 85.88           C  
ATOM    322  CD2 TYR A  41     -10.289 -11.406  13.180  1.00 85.88           C  
ATOM    323  CE1 TYR A  41     -10.906  -9.594  15.180  1.00 85.88           C  
ATOM    324  CE2 TYR A  41      -9.578 -11.422  14.383  1.00 85.88           C  
ATOM    325  OH  TYR A  41      -9.203 -10.531  16.562  1.00 85.88           O  
ATOM    326  CZ  TYR A  41      -9.898 -10.516  15.375  1.00 85.88           C  
ATOM    327  N   ARG A  42     -12.617 -13.086   9.969  1.00 90.50           N  
ATOM    328  CA  ARG A  42     -11.961 -14.266   9.422  1.00 90.50           C  
ATOM    329  C   ARG A  42     -10.578 -13.922   8.867  1.00 90.50           C  
ATOM    330  CB  ARG A  42     -12.812 -14.906   8.328  1.00 90.50           C  
ATOM    331  O   ARG A  42     -10.445 -13.000   8.062  1.00 90.50           O  
ATOM    332  CG  ARG A  42     -14.133 -15.477   8.836  1.00 90.50           C  
ATOM    333  CD  ARG A  42     -14.938 -16.109   7.707  1.00 90.50           C  
ATOM    334  NE  ARG A  42     -16.234 -16.594   8.180  1.00 90.50           N  
ATOM    335  NH1 ARG A  42     -16.984 -17.234   6.094  1.00 90.50           N  
ATOM    336  NH2 ARG A  42     -18.328 -17.516   7.934  1.00 90.50           N  
ATOM    337  CZ  ARG A  42     -17.172 -17.109   7.398  1.00 90.50           C  
ATOM    338  N   ILE A  43      -9.625 -14.602   9.406  1.00 91.19           N  
ATOM    339  CA  ILE A  43      -8.258 -14.344   8.984  1.00 91.19           C  
ATOM    340  C   ILE A  43      -7.715 -15.562   8.234  1.00 91.19           C  
ATOM    341  CB  ILE A  43      -7.348 -14.016  10.195  1.00 91.19           C  
ATOM    342  O   ILE A  43      -7.758 -16.688   8.742  1.00 91.19           O  
ATOM    343  CG1 ILE A  43      -7.898 -12.805  10.961  1.00 91.19           C  
ATOM    344  CG2 ILE A  43      -5.910 -13.758   9.727  1.00 91.19           C  
ATOM    345  CD1 ILE A  43      -7.145 -12.492  12.242  1.00 91.19           C  
ATOM    346  N   ASN A  44      -7.277 -15.289   7.047  1.00 92.62           N  
ATOM    347  CA  ASN A  44      -6.699 -16.344   6.227  1.00 92.62           C  
ATOM    348  C   ASN A  44      -5.406 -15.898   5.555  1.00 92.62           C  
ATOM    349  CB  ASN A  44      -7.707 -16.828   5.176  1.00 92.62           C  
ATOM    350  O   ASN A  44      -5.254 -14.719   5.223  1.00 92.62           O  
ATOM    351  CG  ASN A  44      -8.969 -17.391   5.789  1.00 92.62           C  
ATOM    352  ND2 ASN A  44     -10.109 -17.141   5.156  1.00 92.62           N  
ATOM    353  OD1 ASN A  44      -8.922 -18.062   6.824  1.00 92.62           O  
ATOM    354  N   GLN A  45      -4.523 -16.844   5.473  1.00 91.25           N  
ATOM    355  CA  GLN A  45      -3.307 -16.609   4.703  1.00 91.25           C  
ATOM    356  C   GLN A  45      -3.506 -16.953   3.230  1.00 91.25           C  
ATOM    357  CB  GLN A  45      -2.137 -17.406   5.281  1.00 91.25           C  
ATOM    358  O   GLN A  45      -3.941 -18.062   2.904  1.00 91.25           O  
ATOM    359  CG  GLN A  45      -0.790 -17.047   4.664  1.00 91.25           C  
ATOM    360  CD  GLN A  45       0.380 -17.594   5.469  1.00 91.25           C  
ATOM    361  NE2 GLN A  45       1.464 -17.938   4.781  1.00 91.25           N  
ATOM    362  OE1 GLN A  45       0.312 -17.688   6.695  1.00 91.25           O  
ATOM    363  N   MET A  46      -3.230 -15.969   2.377  1.00 87.88           N  
ATOM    364  CA  MET A  46      -3.271 -16.156   0.931  1.00 87.88           C  
ATOM    365  C   MET A  46      -1.954 -15.742   0.288  1.00 87.88           C  
ATOM    366  CB  MET A  46      -4.430 -15.367   0.317  1.00 87.88           C  
ATOM    367  O   MET A  46      -1.706 -14.547   0.094  1.00 87.88           O  
ATOM    368  CG  MET A  46      -5.797 -15.805   0.812  1.00 87.88           C  
ATOM    369  SD  MET A  46      -7.168 -14.953  -0.066  1.00 87.88           S  
ATOM    370  CE  MET A  46      -7.047 -15.750  -1.691  1.00 87.88           C  
ATOM    371  N   GLY A  47      -1.180 -16.719  -0.123  1.00 87.06           N  
ATOM    372  CA  GLY A  47       0.142 -16.359  -0.608  1.00 87.06           C  
ATOM    373  C   GLY A  47       0.959 -15.586   0.413  1.00 87.06           C  
ATOM    374  O   GLY A  47       1.092 -16.016   1.561  1.00 87.06           O  
ATOM    375  N   ILE A  48       1.434 -14.398   0.003  1.00 86.94           N  
ATOM    376  CA  ILE A  48       2.279 -13.609   0.892  1.00 86.94           C  
ATOM    377  C   ILE A  48       1.417 -12.664   1.720  1.00 86.94           C  
ATOM    378  CB  ILE A  48       3.344 -12.820   0.102  1.00 86.94           C  
ATOM    379  O   ILE A  48       1.936 -11.883   2.525  1.00 86.94           O  
ATOM    380  CG1 ILE A  48       2.670 -11.859  -0.890  1.00 86.94           C  
ATOM    381  CG2 ILE A  48       4.305 -13.766  -0.619  1.00 86.94           C  
ATOM    382  CD1 ILE A  48       3.625 -10.867  -1.536  1.00 86.94           C  
ATOM    383  N   TYR A  49       0.071 -12.703   1.521  1.00 91.19           N  
ATOM    384  CA  TYR A  49      -0.811 -11.750   2.191  1.00 91.19           C  
ATOM    385  C   TYR A  49      -1.546 -12.414   3.352  1.00 91.19           C  
ATOM    386  CB  TYR A  49      -1.821 -11.164   1.201  1.00 91.19           C  
ATOM    387  O   TYR A  49      -1.886 -13.602   3.283  1.00 91.19           O  
ATOM    388  CG  TYR A  49      -1.206 -10.234   0.189  1.00 91.19           C  
ATOM    389  CD1 TYR A  49      -0.903  -8.914   0.523  1.00 91.19           C  
ATOM    390  CD2 TYR A  49      -0.928 -10.664  -1.104  1.00 91.19           C  
ATOM    391  CE1 TYR A  49      -0.338  -8.047  -0.406  1.00 91.19           C  
ATOM    392  CE2 TYR A  49      -0.363  -9.805  -2.041  1.00 91.19           C  
ATOM    393  OH  TYR A  49       0.488  -7.648  -2.609  1.00 91.19           O  
ATOM    394  CZ  TYR A  49      -0.072  -8.500  -1.685  1.00 91.19           C  
ATOM    395  N   LEU A  50      -1.690 -11.680   4.395  1.00 93.25           N  
ATOM    396  CA  LEU A  50      -2.693 -11.938   5.422  1.00 93.25           C  
ATOM    397  C   LEU A  50      -4.016 -11.258   5.078  1.00 93.25           C  
ATOM    398  CB  LEU A  50      -2.199 -11.453   6.789  1.00 93.25           C  
ATOM    399  O   LEU A  50      -4.082 -10.031   4.992  1.00 93.25           O  
ATOM    400  CG  LEU A  50      -3.010 -11.906   8.000  1.00 93.25           C  
ATOM    401  CD1 LEU A  50      -2.830 -13.406   8.227  1.00 93.25           C  
ATOM    402  CD2 LEU A  50      -2.602 -11.125   9.242  1.00 93.25           C  
ATOM    403  N   MET A  51      -5.004 -12.094   4.867  1.00 94.06           N  
ATOM    404  CA  MET A  51      -6.320 -11.578   4.492  1.00 94.06           C  
ATOM    405  C   MET A  51      -7.250 -11.539   5.699  1.00 94.06           C  
ATOM    406  CB  MET A  51      -6.938 -12.430   3.383  1.00 94.06           C  
ATOM    407  O   MET A  51      -7.512 -12.570   6.320  1.00 94.06           O  
ATOM    408  CG  MET A  51      -8.258 -11.883   2.855  1.00 94.06           C  
ATOM    409  SD  MET A  51      -8.961 -12.922   1.514  1.00 94.06           S  
ATOM    410  CE  MET A  51      -9.578 -14.320   2.484  1.00 94.06           C  
ATOM    411  N   ILE A  52      -7.730 -10.336   5.977  1.00 94.25           N  
ATOM    412  CA  ILE A  52      -8.633 -10.141   7.102  1.00 94.25           C  
ATOM    413  C   ILE A  52     -10.000  -9.680   6.594  1.00 94.25           C  
ATOM    414  CB  ILE A  52      -8.070  -9.117   8.109  1.00 94.25           C  
ATOM    415  O   ILE A  52     -10.148  -8.547   6.141  1.00 94.25           O  
ATOM    416  CG1 ILE A  52      -6.652  -9.516   8.539  1.00 94.25           C  
ATOM    417  CG2 ILE A  52      -8.992  -8.992   9.328  1.00 94.25           C  
ATOM    418  CD1 ILE A  52      -5.875  -8.406   9.234  1.00 94.25           C  
ATOM    419  N   GLU A  53     -10.930 -10.648   6.734  1.00 94.06           N  
ATOM    420  CA  GLU A  53     -12.305 -10.305   6.387  1.00 94.06           C  
ATOM    421  C   GLU A  53     -13.086  -9.828   7.613  1.00 94.06           C  
ATOM    422  CB  GLU A  53     -13.016 -11.500   5.746  1.00 94.06           C  
ATOM    423  O   GLU A  53     -13.398 -10.625   8.500  1.00 94.06           O  
ATOM    424  CG  GLU A  53     -14.391 -11.172   5.180  1.00 94.06           C  
ATOM    425  CD  GLU A  53     -15.047 -12.352   4.480  1.00 94.06           C  
ATOM    426  OE1 GLU A  53     -16.141 -12.172   3.889  1.00 94.06           O  
ATOM    427  OE2 GLU A  53     -14.469 -13.453   4.520  1.00 94.06           O  
ATOM    428  N   ILE A  54     -13.359  -8.555   7.688  1.00 91.31           N  
ATOM    429  CA  ILE A  54     -13.984  -7.902   8.836  1.00 91.31           C  
ATOM    430  C   ILE A  54     -15.500  -8.102   8.773  1.00 91.31           C  
ATOM    431  CB  ILE A  54     -13.648  -6.398   8.891  1.00 91.31           C  
ATOM    432  O   ILE A  54     -16.125  -8.523   9.758  1.00 91.31           O  
ATOM    433  CG1 ILE A  54     -12.133  -6.199   9.000  1.00 91.31           C  
ATOM    434  CG2 ILE A  54     -14.375  -5.723  10.055  1.00 91.31           C  
ATOM    435  CD1 ILE A  54     -11.688  -4.742   8.945  1.00 91.31           C  
ATOM    436  N   GLN A  55     -16.109  -7.754   7.742  1.00 89.62           N  
ATOM    437  CA  GLN A  55     -17.516  -7.996   7.422  1.00 89.62           C  
ATOM    438  C   GLN A  55     -17.703  -8.180   5.918  1.00 89.62           C  
ATOM    439  CB  GLN A  55     -18.391  -6.844   7.926  1.00 89.62           C  
ATOM    440  O   GLN A  55     -16.812  -7.898   5.129  1.00 89.62           O  
ATOM    441  CG  GLN A  55     -18.109  -5.516   7.234  1.00 89.62           C  
ATOM    442  CD  GLN A  55     -18.953  -4.383   7.781  1.00 89.62           C  
ATOM    443  NE2 GLN A  55     -18.859  -3.217   7.152  1.00 89.62           N  
ATOM    444  OE1 GLN A  55     -19.688  -4.551   8.766  1.00 89.62           O  
ATOM    445  N   LYS A  56     -18.797  -8.766   5.672  1.00 89.06           N  
ATOM    446  CA  LYS A  56     -19.062  -9.023   4.258  1.00 89.06           C  
ATOM    447  C   LYS A  56     -18.781  -7.781   3.414  1.00 89.06           C  
ATOM    448  CB  LYS A  56     -20.516  -9.477   4.055  1.00 89.06           C  
ATOM    449  O   LYS A  56     -19.312  -6.703   3.693  1.00 89.06           O  
ATOM    450  CG  LYS A  56     -20.812  -9.969   2.646  1.00 89.06           C  
ATOM    451  CD  LYS A  56     -22.250 -10.438   2.516  1.00 89.06           C  
ATOM    452  CE  LYS A  56     -22.578 -10.875   1.093  1.00 89.06           C  
ATOM    453  NZ  LYS A  56     -23.984 -11.344   0.961  1.00 89.06           N  
ATOM    454  N   GLY A  57     -17.828  -7.910   2.424  1.00 91.25           N  
ATOM    455  CA  GLY A  57     -17.547  -6.844   1.479  1.00 91.25           C  
ATOM    456  C   GLY A  57     -16.406  -5.938   1.921  1.00 91.25           C  
ATOM    457  O   GLY A  57     -16.062  -4.980   1.225  1.00 91.25           O  
ATOM    458  N   LEU A  58     -15.820  -6.109   3.193  1.00 93.44           N  
ATOM    459  CA  LEU A  58     -14.688  -5.340   3.701  1.00 93.44           C  
ATOM    460  C   LEU A  58     -13.531  -6.262   4.059  1.00 93.44           C  
ATOM    461  CB  LEU A  58     -15.102  -4.523   4.930  1.00 93.44           C  
ATOM    462  O   LEU A  58     -13.586  -6.988   5.055  1.00 93.44           O  
ATOM    463  CG  LEU A  58     -13.992  -3.734   5.625  1.00 93.44           C  
ATOM    464  CD1 LEU A  58     -13.352  -2.758   4.648  1.00 93.44           C  
ATOM    465  CD2 LEU A  58     -14.547  -2.998   6.840  1.00 93.44           C  
ATOM    466  N   ILE A  59     -12.469  -6.094   3.252  1.00 94.75           N  
ATOM    467  CA  ILE A  59     -11.312  -6.973   3.400  1.00 94.75           C  
ATOM    468  C   ILE A  59     -10.039  -6.133   3.498  1.00 94.75           C  
ATOM    469  CB  ILE A  59     -11.211  -7.973   2.230  1.00 94.75           C  
ATOM    470  O   ILE A  59      -9.859  -5.180   2.738  1.00 94.75           O  
ATOM    471  CG1 ILE A  59     -12.461  -8.852   2.166  1.00 94.75           C  
ATOM    472  CG2 ILE A  59      -9.945  -8.828   2.361  1.00 94.75           C  
ATOM    473  CD1 ILE A  59     -12.594  -9.648   0.877  1.00 94.75           C  
ATOM    474  N   VAL A  60      -9.219  -6.539   4.453  1.00 94.50           N  
ATOM    475  CA  VAL A  60      -7.883  -5.953   4.574  1.00 94.50           C  
ATOM    476  C   VAL A  60      -6.828  -6.980   4.180  1.00 94.50           C  
ATOM    477  CB  VAL A  60      -7.617  -5.434   6.004  1.00 94.50           C  
ATOM    478  O   VAL A  60      -6.820  -8.102   4.695  1.00 94.50           O  
ATOM    479  CG1 VAL A  60      -6.211  -4.848   6.113  1.00 94.50           C  
ATOM    480  CG2 VAL A  60      -8.664  -4.395   6.402  1.00 94.50           C  
ATOM    481  N   LEU A  61      -5.969  -6.590   3.225  1.00 93.62           N  
ATOM    482  CA  LEU A  61      -4.836  -7.418   2.822  1.00 93.62           C  
ATOM    483  C   LEU A  61      -3.520  -6.781   3.252  1.00 93.62           C  
ATOM    484  CB  LEU A  61      -4.844  -7.633   1.308  1.00 93.62           C  
ATOM    485  O   LEU A  61      -3.277  -5.602   2.980  1.00 93.62           O  
ATOM    486  CG  LEU A  61      -6.062  -8.352   0.730  1.00 93.62           C  
ATOM    487  CD1 LEU A  61      -6.055  -8.273  -0.793  1.00 93.62           C  
ATOM    488  CD2 LEU A  61      -6.098  -9.805   1.192  1.00 93.62           C  
ATOM    489  N   TRP A  62      -2.779  -7.570   3.906  1.00 93.06           N  
ATOM    490  CA  TRP A  62      -1.500  -7.086   4.414  1.00 93.06           C  
ATOM    491  C   TRP A  62      -0.376  -8.062   4.078  1.00 93.06           C  
ATOM    492  CB  TRP A  62      -1.569  -6.867   5.930  1.00 93.06           C  
ATOM    493  O   TRP A  62      -0.482  -9.258   4.352  1.00 93.06           O  
ATOM    494  CG  TRP A  62      -0.267  -6.453   6.543  1.00 93.06           C  
ATOM    495  CD1 TRP A  62       0.594  -5.492   6.086  1.00 93.06           C  
ATOM    496  CD2 TRP A  62       0.325  -6.988   7.730  1.00 93.06           C  
ATOM    497  CE2 TRP A  62       1.546  -6.305   7.934  1.00 93.06           C  
ATOM    498  CE3 TRP A  62      -0.058  -7.980   8.648  1.00 93.06           C  
ATOM    499  NE1 TRP A  62       1.686  -5.402   6.918  1.00 93.06           N  
ATOM    500  CH2 TRP A  62       1.987  -7.559   9.891  1.00 93.06           C  
ATOM    501  CZ2 TRP A  62       2.387  -6.586   9.016  1.00 93.06           C  
ATOM    502  CZ3 TRP A  62       0.780  -8.258   9.719  1.00 93.06           C  
ATOM    503  N   ASP A  63       0.707  -7.531   3.521  1.00 89.00           N  
ATOM    504  CA  ASP A  63       1.785  -8.414   3.088  1.00 89.00           C  
ATOM    505  C   ASP A  63       2.766  -8.680   4.227  1.00 89.00           C  
ATOM    506  CB  ASP A  63       2.523  -7.816   1.890  1.00 89.00           C  
ATOM    507  O   ASP A  63       3.865  -9.195   4.000  1.00 89.00           O  
ATOM    508  CG  ASP A  63       3.344  -6.590   2.252  1.00 89.00           C  
ATOM    509  OD1 ASP A  63       3.158  -6.035   3.357  1.00 89.00           O  
ATOM    510  OD2 ASP A  63       4.180  -6.168   1.422  1.00 89.00           O  
ATOM    511  N   LYS A  64       2.357  -8.289   5.441  1.00 87.69           N  
ATOM    512  CA  LYS A  64       3.121  -8.508   6.664  1.00 87.69           C  
ATOM    513  C   LYS A  64       4.363  -7.625   6.703  1.00 87.69           C  
ATOM    514  CB  LYS A  64       3.520  -9.984   6.789  1.00 87.69           C  
ATOM    515  O   LYS A  64       5.297  -7.891   7.465  1.00 87.69           O  
ATOM    516  CG  LYS A  64       2.346 -10.922   7.000  1.00 87.69           C  
ATOM    517  CD  LYS A  64       2.814 -12.352   7.262  1.00 87.69           C  
ATOM    518  CE  LYS A  64       1.646 -13.273   7.574  1.00 87.69           C  
ATOM    519  NZ  LYS A  64       2.102 -14.672   7.844  1.00 87.69           N  
ATOM    520  N   ARG A  65       4.328  -6.750   5.734  1.00 83.00           N  
ATOM    521  CA  ARG A  65       5.434  -5.797   5.719  1.00 83.00           C  
ATOM    522  C   ARG A  65       4.922  -4.371   5.531  1.00 83.00           C  
ATOM    523  CB  ARG A  65       6.430  -6.145   4.609  1.00 83.00           C  
ATOM    524  O   ARG A  65       4.348  -3.787   6.453  1.00 83.00           O  
ATOM    525  CG  ARG A  65       7.781  -5.465   4.758  1.00 83.00           C  
ATOM    526  CD  ARG A  65       8.750  -5.887   3.664  1.00 83.00           C  
ATOM    527  NE  ARG A  65      10.023  -5.180   3.770  1.00 83.00           N  
ATOM    528  NH1 ARG A  65      11.086  -6.426   2.137  1.00 83.00           N  
ATOM    529  NH2 ARG A  65      12.211  -4.750   3.221  1.00 83.00           N  
ATOM    530  CZ  ARG A  65      11.102  -5.453   3.041  1.00 83.00           C  
ATOM    531  N   THR A  66       4.918  -3.824   4.328  1.00 81.69           N  
ATOM    532  CA  THR A  66       4.648  -2.398   4.203  1.00 81.69           C  
ATOM    533  C   THR A  66       3.395  -2.158   3.363  1.00 81.69           C  
ATOM    534  CB  THR A  66       5.840  -1.655   3.570  1.00 81.69           C  
ATOM    535  O   THR A  66       2.920  -1.026   3.254  1.00 81.69           O  
ATOM    536  CG2 THR A  66       7.082  -1.764   4.449  1.00 81.69           C  
ATOM    537  OG1 THR A  66       6.125  -2.227   2.287  1.00 81.69           O  
ATOM    538  N   SER A  67       2.871  -3.217   2.771  1.00 87.75           N  
ATOM    539  CA  SER A  67       1.764  -3.010   1.846  1.00 87.75           C  
ATOM    540  C   SER A  67       0.436  -3.430   2.467  1.00 87.75           C  
ATOM    541  CB  SER A  67       1.996  -3.787   0.549  1.00 87.75           C  
ATOM    542  O   SER A  67       0.333  -4.508   3.055  1.00 87.75           O  
ATOM    543  OG  SER A  67       3.152  -3.312  -0.121  1.00 87.75           O  
ATOM    544  N   VAL A  68      -0.505  -2.471   2.361  1.00 91.44           N  
ATOM    545  CA  VAL A  68      -1.867  -2.729   2.816  1.00 91.44           C  
ATOM    546  C   VAL A  68      -2.855  -2.416   1.696  1.00 91.44           C  
ATOM    547  CB  VAL A  68      -2.211  -1.903   4.078  1.00 91.44           C  
ATOM    548  O   VAL A  68      -2.736  -1.389   1.023  1.00 91.44           O  
ATOM    549  CG1 VAL A  68      -3.643  -2.182   4.531  1.00 91.44           C  
ATOM    550  CG2 VAL A  68      -1.223  -2.209   5.199  1.00 91.44           C  
ATOM    551  N   PHE A  69      -3.748  -3.375   1.467  1.00 92.62           N  
ATOM    552  CA  PHE A  69      -4.828  -3.188   0.504  1.00 92.62           C  
ATOM    553  C   PHE A  69      -6.188  -3.287   1.188  1.00 92.62           C  
ATOM    554  CB  PHE A  69      -4.730  -4.223  -0.622  1.00 92.62           C  
ATOM    555  O   PHE A  69      -6.410  -4.180   2.008  1.00 92.62           O  
ATOM    556  CG  PHE A  69      -3.477  -4.105  -1.446  1.00 92.62           C  
ATOM    557  CD1 PHE A  69      -3.465  -3.355  -2.617  1.00 92.62           C  
ATOM    558  CD2 PHE A  69      -2.311  -4.746  -1.050  1.00 92.62           C  
ATOM    559  CE1 PHE A  69      -2.305  -3.248  -3.381  1.00 92.62           C  
ATOM    560  CE2 PHE A  69      -1.147  -4.641  -1.809  1.00 92.62           C  
ATOM    561  CZ  PHE A  69      -1.147  -3.893  -2.975  1.00 92.62           C  
ATOM    562  N   LEU A  70      -6.996  -2.279   0.902  1.00 93.12           N  
ATOM    563  CA  LEU A  70      -8.383  -2.326   1.354  1.00 93.12           C  
ATOM    564  C   LEU A  70      -9.320  -2.633   0.192  1.00 93.12           C  
ATOM    565  CB  LEU A  70      -8.781  -1.000   2.008  1.00 93.12           C  
ATOM    566  O   LEU A  70      -9.289  -1.953  -0.837  1.00 93.12           O  
ATOM    567  CG  LEU A  70      -8.016  -0.620   3.279  1.00 93.12           C  
ATOM    568  CD1 LEU A  70      -8.375   0.800   3.707  1.00 93.12           C  
ATOM    569  CD2 LEU A  70      -8.320  -1.611   4.398  1.00 93.12           C  
ATOM    570  N   LYS A  71     -10.102  -3.678   0.366  1.00 92.69           N  
ATOM    571  CA  LYS A  71     -11.125  -4.031  -0.613  1.00 92.69           C  
ATOM    572  C   LYS A  71     -12.523  -3.855  -0.031  1.00 92.69           C  
ATOM    573  CB  LYS A  71     -10.938  -5.469  -1.096  1.00 92.69           C  
ATOM    574  O   LYS A  71     -12.859  -4.469   0.984  1.00 92.69           O  
ATOM    575  CG  LYS A  71     -11.797  -5.840  -2.297  1.00 92.69           C  
ATOM    576  CD  LYS A  71     -11.484  -7.246  -2.791  1.00 92.69           C  
ATOM    577  CE  LYS A  71     -12.391  -7.641  -3.949  1.00 92.69           C  
ATOM    578  NZ  LYS A  71     -12.086  -9.016  -4.445  1.00 92.69           N  
ATOM    579  N   LEU A  72     -13.234  -3.016  -0.770  1.00 94.69           N  
ATOM    580  CA  LEU A  72     -14.594  -2.721  -0.335  1.00 94.69           C  
ATOM    581  C   LEU A  72     -15.602  -3.084  -1.420  1.00 94.69           C  
ATOM    582  CB  LEU A  72     -14.734  -1.240   0.031  1.00 94.69           C  
ATOM    583  O   LEU A  72     -15.344  -2.867  -2.607  1.00 94.69           O  
ATOM    584  CG  LEU A  72     -13.758  -0.709   1.083  1.00 94.69           C  
ATOM    585  CD1 LEU A  72     -13.930   0.797   1.252  1.00 94.69           C  
ATOM    586  CD2 LEU A  72     -13.961  -1.428   2.412  1.00 94.69           C  
ATOM    587  N   SER A  73     -16.734  -3.713  -1.020  1.00 95.00           N  
ATOM    588  CA  SER A  73     -17.828  -3.941  -1.963  1.00 95.00           C  
ATOM    589  C   SER A  73     -18.531  -2.637  -2.322  1.00 95.00           C  
ATOM    590  CB  SER A  73     -18.844  -4.930  -1.385  1.00 95.00           C  
ATOM    591  O   SER A  73     -18.328  -1.612  -1.669  1.00 95.00           O  
ATOM    592  OG  SER A  73     -19.484  -4.383  -0.250  1.00 95.00           O  
ATOM    593  N   ALA A  74     -19.375  -2.629  -3.324  1.00 94.31           N  
ATOM    594  CA  ALA A  74     -20.062  -1.465  -3.879  1.00 94.31           C  
ATOM    595  C   ALA A  74     -20.969  -0.822  -2.840  1.00 94.31           C  
ATOM    596  CB  ALA A  74     -20.859  -1.859  -5.117  1.00 94.31           C  
ATOM    597  O   ALA A  74     -21.312   0.359  -2.947  1.00 94.31           O  
ATOM    598  N   GLU A  75     -21.312  -1.547  -1.867  1.00 95.12           N  
ATOM    599  CA  GLU A  75     -22.203  -1.043  -0.837  1.00 95.12           C  
ATOM    600  C   GLU A  75     -21.562   0.073  -0.027  1.00 95.12           C  
ATOM    601  CB  GLU A  75     -22.656  -2.176   0.092  1.00 95.12           C  
ATOM    602  O   GLU A  75     -22.250   0.859   0.626  1.00 95.12           O  
ATOM    603  CG  GLU A  75     -23.422  -3.281  -0.611  1.00 95.12           C  
ATOM    604  CD  GLU A  75     -23.781  -4.445   0.302  1.00 95.12           C  
ATOM    605  OE1 GLU A  75     -24.359  -5.441  -0.179  1.00 95.12           O  
ATOM    606  OE2 GLU A  75     -23.453  -4.359   1.511  1.00 95.12           O  
ATOM    607  N   PHE A  76     -20.250   0.135  -0.087  1.00 95.31           N  
ATOM    608  CA  PHE A  76     -19.531   1.112   0.717  1.00 95.31           C  
ATOM    609  C   PHE A  76     -19.266   2.381  -0.085  1.00 95.31           C  
ATOM    610  CB  PHE A  76     -18.203   0.522   1.222  1.00 95.31           C  
ATOM    611  O   PHE A  76     -18.703   3.348   0.441  1.00 95.31           O  
ATOM    612  CG  PHE A  76     -18.375  -0.491   2.322  1.00 95.31           C  
ATOM    613  CD1 PHE A  76     -18.453  -0.089   3.650  1.00 95.31           C  
ATOM    614  CD2 PHE A  76     -18.469  -1.846   2.027  1.00 95.31           C  
ATOM    615  CE1 PHE A  76     -18.609  -1.024   4.672  1.00 95.31           C  
ATOM    616  CE2 PHE A  76     -18.625  -2.785   3.041  1.00 95.31           C  
ATOM    617  CZ  PHE A  76     -18.688  -2.373   4.363  1.00 95.31           C  
ATOM    618  N   LYS A  77     -19.672   2.412  -1.322  1.00 95.81           N  
ATOM    619  CA  LYS A  77     -19.469   3.588  -2.164  1.00 95.81           C  
ATOM    620  C   LYS A  77     -20.141   4.820  -1.556  1.00 95.81           C  
ATOM    621  CB  LYS A  77     -20.016   3.338  -3.570  1.00 95.81           C  
ATOM    622  O   LYS A  77     -21.328   4.797  -1.247  1.00 95.81           O  
ATOM    623  CG  LYS A  77     -19.656   4.422  -4.578  1.00 95.81           C  
ATOM    624  CD  LYS A  77     -20.109   4.051  -5.984  1.00 95.81           C  
ATOM    625  CE  LYS A  77     -19.797   5.152  -6.984  1.00 95.81           C  
ATOM    626  NZ  LYS A  77     -20.188   4.770  -8.375  1.00 95.81           N  
ATOM    627  N   GLY A  78     -19.344   5.848  -1.285  1.00 95.00           N  
ATOM    628  CA  GLY A  78     -19.859   7.094  -0.737  1.00 95.00           C  
ATOM    629  C   GLY A  78     -20.078   7.035   0.762  1.00 95.00           C  
ATOM    630  O   GLY A  78     -20.578   7.996   1.355  1.00 95.00           O  
ATOM    631  N   GLU A  79     -19.703   5.949   1.360  1.00 95.00           N  
ATOM    632  CA  GLU A  79     -19.969   5.770   2.783  1.00 95.00           C  
ATOM    633  C   GLU A  79     -18.688   5.816   3.600  1.00 95.00           C  
ATOM    634  CB  GLU A  79     -20.703   4.449   3.031  1.00 95.00           C  
ATOM    635  O   GLU A  79     -18.703   5.637   4.820  1.00 95.00           O  
ATOM    636  CG  GLU A  79     -22.078   4.367   2.359  1.00 95.00           C  
ATOM    637  CD  GLU A  79     -23.062   5.387   2.891  1.00 95.00           C  
ATOM    638  OE1 GLU A  79     -23.781   6.020   2.078  1.00 95.00           O  
ATOM    639  OE2 GLU A  79     -23.125   5.559   4.129  1.00 95.00           O  
ATOM    640  N   VAL A  80     -17.562   5.961   2.855  1.00 94.75           N  
ATOM    641  CA  VAL A  80     -16.281   5.934   3.553  1.00 94.75           C  
ATOM    642  C   VAL A  80     -15.555   7.266   3.352  1.00 94.75           C  
ATOM    643  CB  VAL A  80     -15.391   4.766   3.066  1.00 94.75           C  
ATOM    644  O   VAL A  80     -15.906   8.039   2.461  1.00 94.75           O  
ATOM    645  CG1 VAL A  80     -16.062   3.424   3.359  1.00 94.75           C  
ATOM    646  CG2 VAL A  80     -15.102   4.906   1.573  1.00 94.75           C  
ATOM    647  N   CYS A  81     -14.633   7.492   4.293  1.00 95.00           N  
ATOM    648  CA  CYS A  81     -13.766   8.656   4.184  1.00 95.00           C  
ATOM    649  C   CYS A  81     -12.359   8.336   4.691  1.00 95.00           C  
ATOM    650  CB  CYS A  81     -14.344   9.836   4.965  1.00 95.00           C  
ATOM    651  O   CYS A  81     -12.164   7.355   5.406  1.00 95.00           O  
ATOM    652  SG  CYS A  81     -14.508   9.523   6.738  1.00 95.00           S  
ATOM    653  N   GLY A  82     -11.375   9.070   4.191  1.00 94.88           N  
ATOM    654  CA  GLY A  82     -10.008   8.867   4.633  1.00 94.88           C  
ATOM    655  C   GLY A  82      -8.992   8.984   3.510  1.00 94.88           C  
ATOM    656  O   GLY A  82      -9.289   9.547   2.453  1.00 94.88           O  
ATOM    657  N   LEU A  83      -7.816   8.391   3.814  1.00 93.88           N  
ATOM    658  CA  LEU A  83      -6.711   8.516   2.871  1.00 93.88           C  
ATOM    659  C   LEU A  83      -7.008   7.766   1.578  1.00 93.88           C  
ATOM    660  CB  LEU A  83      -5.414   7.992   3.494  1.00 93.88           C  
ATOM    661  O   LEU A  83      -6.441   8.078   0.529  1.00 93.88           O  
ATOM    662  CG  LEU A  83      -4.789   8.859   4.590  1.00 93.88           C  
ATOM    663  CD1 LEU A  83      -3.584   8.156   5.199  1.00 93.88           C  
ATOM    664  CD2 LEU A  83      -4.391  10.219   4.031  1.00 93.88           C  
ATOM    665  N   CYS A  84      -7.922   6.801   1.678  1.00 92.38           N  
ATOM    666  CA  CYS A  84      -8.281   6.031   0.492  1.00 92.38           C  
ATOM    667  C   CYS A  84      -9.531   6.605  -0.172  1.00 92.38           C  
ATOM    668  CB  CYS A  84      -8.516   4.566   0.854  1.00 92.38           C  
ATOM    669  O   CYS A  84     -10.055   6.023  -1.123  1.00 92.38           O  
ATOM    670  SG  CYS A  84      -7.016   3.691   1.349  1.00 92.38           S  
ATOM    671  N   GLY A  85     -10.047   7.770   0.358  1.00 93.69           N  
ATOM    672  CA  GLY A  85     -11.117   8.500  -0.293  1.00 93.69           C  
ATOM    673  C   GLY A  85     -12.500   7.969   0.052  1.00 93.69           C  
ATOM    674  O   GLY A  85     -12.656   7.234   1.026  1.00 93.69           O  
ATOM    675  N   ASN A  86     -13.500   8.422  -0.728  1.00 95.12           N  
ATOM    676  CA  ASN A  86     -14.875   8.070  -0.408  1.00 95.12           C  
ATOM    677  C   ASN A  86     -15.430   7.035  -1.385  1.00 95.12           C  
ATOM    678  CB  ASN A  86     -15.758   9.312  -0.396  1.00 95.12           C  
ATOM    679  O   ASN A  86     -16.641   6.785  -1.409  1.00 95.12           O  
ATOM    680  CG  ASN A  86     -15.852   9.977  -1.757  1.00 95.12           C  
ATOM    681  ND2 ASN A  86     -16.656  11.031  -1.849  1.00 95.12           N  
ATOM    682  OD1 ASN A  86     -15.211   9.547  -2.717  1.00 95.12           O  
ATOM    683  N   TYR A  87     -14.633   6.473  -2.215  1.00 95.44           N  
ATOM    684  CA  TYR A  87     -14.922   5.328  -3.074  1.00 95.44           C  
ATOM    685  C   TYR A  87     -16.062   5.645  -4.027  1.00 95.44           C  
ATOM    686  CB  TYR A  87     -15.273   4.098  -2.230  1.00 95.44           C  
ATOM    687  O   TYR A  87     -16.922   4.793  -4.281  1.00 95.44           O  
ATOM    688  CG  TYR A  87     -15.383   2.824  -3.033  1.00 95.44           C  
ATOM    689  CD1 TYR A  87     -16.141   1.753  -2.578  1.00 95.44           C  
ATOM    690  CD2 TYR A  87     -14.719   2.688  -4.250  1.00 95.44           C  
ATOM    691  CE1 TYR A  87     -16.250   0.577  -3.314  1.00 95.44           C  
ATOM    692  CE2 TYR A  87     -14.812   1.517  -4.992  1.00 95.44           C  
ATOM    693  OH  TYR A  87     -15.672  -0.694  -5.250  1.00 95.44           O  
ATOM    694  CZ  TYR A  87     -15.578   0.468  -4.520  1.00 95.44           C  
ATOM    695  N   ASP A  88     -16.250   6.902  -4.504  1.00 95.50           N  
ATOM    696  CA  ASP A  88     -17.359   7.293  -5.371  1.00 95.50           C  
ATOM    697  C   ASP A  88     -16.938   7.254  -6.840  1.00 95.50           C  
ATOM    698  CB  ASP A  88     -17.859   8.695  -5.004  1.00 95.50           C  
ATOM    699  O   ASP A  88     -17.734   7.578  -7.723  1.00 95.50           O  
ATOM    700  CG  ASP A  88     -16.797   9.766  -5.195  1.00 95.50           C  
ATOM    701  OD1 ASP A  88     -15.664   9.445  -5.598  1.00 95.50           O  
ATOM    702  OD2 ASP A  88     -17.109  10.953  -4.938  1.00 95.50           O  
ATOM    703  N   GLY A  89     -15.719   6.934  -7.098  1.00 92.69           N  
ATOM    704  CA  GLY A  89     -15.219   6.797  -8.461  1.00 92.69           C  
ATOM    705  C   GLY A  89     -14.836   8.125  -9.094  1.00 92.69           C  
ATOM    706  O   GLY A  89     -14.562   8.188 -10.289  1.00 92.69           O  
ATOM    707  N   ASN A  90     -14.898   9.195  -8.320  1.00 94.94           N  
ATOM    708  CA  ASN A  90     -14.547  10.531  -8.773  1.00 94.94           C  
ATOM    709  C   ASN A  90     -13.141  10.922  -8.344  1.00 94.94           C  
ATOM    710  CB  ASN A  90     -15.562  11.555  -8.266  1.00 94.94           C  
ATOM    711  O   ASN A  90     -12.914  11.250  -7.176  1.00 94.94           O  
ATOM    712  CG  ASN A  90     -15.305  12.953  -8.805  1.00 94.94           C  
ATOM    713  ND2 ASN A  90     -16.234  13.867  -8.539  1.00 94.94           N  
ATOM    714  OD1 ASN A  90     -14.289  13.203  -9.445  1.00 94.94           O  
ATOM    715  N   GLY A  91     -12.164  11.016  -9.305  1.00 91.75           N  
ATOM    716  CA  GLY A  91     -10.781  11.320  -9.000  1.00 91.75           C  
ATOM    717  C   GLY A  91     -10.555  12.773  -8.641  1.00 91.75           C  
ATOM    718  O   GLY A  91      -9.539  13.117  -8.023  1.00 91.75           O  
ATOM    719  N   VAL A  92     -11.531  13.648  -8.953  1.00 94.62           N  
ATOM    720  CA  VAL A  92     -11.398  15.094  -8.781  1.00 94.62           C  
ATOM    721  C   VAL A  92     -11.445  15.438  -7.293  1.00 94.62           C  
ATOM    722  CB  VAL A  92     -12.508  15.859  -9.539  1.00 94.62           C  
ATOM    723  O   VAL A  92     -10.789  16.391  -6.848  1.00 94.62           O  
ATOM    724  CG1 VAL A  92     -12.484  17.344  -9.172  1.00 94.62           C  
ATOM    725  CG2 VAL A  92     -12.336  15.680 -11.047  1.00 94.62           C  
ATOM    726  N   ASN A  93     -12.117  14.594  -6.539  1.00 94.81           N  
ATOM    727  CA  ASN A  93     -12.281  14.953  -5.133  1.00 94.81           C  
ATOM    728  C   ASN A  93     -11.602  13.938  -4.219  1.00 94.81           C  
ATOM    729  CB  ASN A  93     -13.758  15.086  -4.777  1.00 94.81           C  
ATOM    730  O   ASN A  93     -11.992  13.789  -3.059  1.00 94.81           O  
ATOM    731  CG  ASN A  93     -14.516  13.781  -4.914  1.00 94.81           C  
ATOM    732  ND2 ASN A  93     -15.805  13.797  -4.594  1.00 94.81           N  
ATOM    733  OD1 ASN A  93     -13.945  12.758  -5.305  1.00 94.81           O  
ATOM    734  N   ASP A  94     -10.641  13.203  -4.820  1.00 93.81           N  
ATOM    735  CA  ASP A  94      -9.984  12.156  -4.043  1.00 93.81           C  
ATOM    736  C   ASP A  94      -9.125  12.758  -2.936  1.00 93.81           C  
ATOM    737  CB  ASP A  94      -9.133  11.266  -4.949  1.00 93.81           C  
ATOM    738  O   ASP A  94      -8.852  12.102  -1.928  1.00 93.81           O  
ATOM    739  CG  ASP A  94      -9.961  10.250  -5.719  1.00 93.81           C  
ATOM    740  OD1 ASP A  94     -11.180  10.141  -5.473  1.00 93.81           O  
ATOM    741  OD2 ASP A  94      -9.383   9.539  -6.574  1.00 93.81           O  
ATOM    742  N   PHE A  95      -8.773  14.039  -3.146  1.00 96.25           N  
ATOM    743  CA  PHE A  95      -8.023  14.727  -2.102  1.00 96.25           C  
ATOM    744  C   PHE A  95      -8.938  15.602  -1.260  1.00 96.25           C  
ATOM    745  CB  PHE A  95      -6.902  15.570  -2.713  1.00 96.25           C  
ATOM    746  O   PHE A  95      -8.797  16.828  -1.243  1.00 96.25           O  
ATOM    747  CG  PHE A  95      -5.797  14.758  -3.334  1.00 96.25           C  
ATOM    748  CD1 PHE A  95      -5.695  13.398  -3.094  1.00 96.25           C  
ATOM    749  CD2 PHE A  95      -4.855  15.367  -4.156  1.00 96.25           C  
ATOM    750  CE1 PHE A  95      -4.676  12.641  -3.666  1.00 96.25           C  
ATOM    751  CE2 PHE A  95      -3.832  14.617  -4.734  1.00 96.25           C  
ATOM    752  CZ  PHE A  95      -3.742  13.258  -4.488  1.00 96.25           C  
ATOM    753  N   THR A  96      -9.852  14.984  -0.569  1.00 97.38           N  
ATOM    754  CA  THR A  96     -10.734  15.625   0.395  1.00 97.38           C  
ATOM    755  C   THR A  96     -10.180  15.500   1.810  1.00 97.38           C  
ATOM    756  CB  THR A  96     -12.156  15.023   0.346  1.00 97.38           C  
ATOM    757  O   THR A  96      -9.906  14.398   2.283  1.00 97.38           O  
ATOM    758  CG2 THR A  96     -13.094  15.742   1.309  1.00 97.38           C  
ATOM    759  OG1 THR A  96     -12.672  15.141  -0.985  1.00 97.38           O  
ATOM    760  N   THR A  97     -10.016  16.594   2.447  1.00 96.75           N  
ATOM    761  CA  THR A  97      -9.391  16.641   3.764  1.00 96.75           C  
ATOM    762  C   THR A  97     -10.359  16.172   4.844  1.00 96.75           C  
ATOM    763  CB  THR A  97      -8.891  18.062   4.094  1.00 96.75           C  
ATOM    764  O   THR A  97     -11.539  15.938   4.562  1.00 96.75           O  
ATOM    765  CG2 THR A  97      -7.984  18.594   2.992  1.00 96.75           C  
ATOM    766  OG1 THR A  97     -10.016  18.938   4.238  1.00 96.75           O  
ATOM    767  N   ARG A  98      -9.828  16.031   6.117  1.00 95.06           N  
ATOM    768  CA  ARG A  98     -10.641  15.617   7.258  1.00 95.06           C  
ATOM    769  C   ARG A  98     -11.773  16.609   7.508  1.00 95.06           C  
ATOM    770  CB  ARG A  98      -9.773  15.484   8.516  1.00 95.06           C  
ATOM    771  O   ARG A  98     -12.852  16.219   7.973  1.00 95.06           O  
ATOM    772  CG  ARG A  98     -10.516  14.922   9.719  1.00 95.06           C  
ATOM    773  CD  ARG A  98      -9.570  14.633  10.875  1.00 95.06           C  
ATOM    774  NE  ARG A  98      -8.922  13.336  10.727  1.00 95.06           N  
ATOM    775  NH1 ARG A  98      -7.914  13.375  12.805  1.00 95.06           N  
ATOM    776  NH2 ARG A  98      -7.605  11.578  11.414  1.00 95.06           N  
ATOM    777  CZ  ARG A  98      -8.148  12.766  11.648  1.00 95.06           C  
ATOM    778  N   SER A  99     -11.516  17.844   7.148  1.00 95.19           N  
ATOM    779  CA  SER A  99     -12.516  18.891   7.359  1.00 95.19           C  
ATOM    780  C   SER A  99     -13.477  18.984   6.176  1.00 95.19           C  
ATOM    781  CB  SER A  99     -11.836  20.234   7.586  1.00 95.19           C  
ATOM    782  O   SER A  99     -14.266  19.922   6.090  1.00 95.19           O  
ATOM    783  OG  SER A  99     -11.055  20.609   6.461  1.00 95.19           O  
ATOM    784  N   ARG A 100     -13.336  18.094   5.148  1.00 94.88           N  
ATOM    785  CA  ARG A 100     -14.234  17.922   4.008  1.00 94.88           C  
ATOM    786  C   ARG A 100     -13.992  19.000   2.957  1.00 94.88           C  
ATOM    787  CB  ARG A 100     -15.695  17.953   4.469  1.00 94.88           C  
ATOM    788  O   ARG A 100     -14.891  19.328   2.182  1.00 94.88           O  
ATOM    789  CG  ARG A 100     -16.094  16.781   5.332  1.00 94.88           C  
ATOM    790  CD  ARG A 100     -17.609  16.719   5.539  1.00 94.88           C  
ATOM    791  NE  ARG A 100     -18.000  15.586   6.379  1.00 94.88           N  
ATOM    792  NH1 ARG A 100     -20.266  15.922   6.148  1.00 94.88           N  
ATOM    793  NH2 ARG A 100     -19.484  14.188   7.426  1.00 94.88           N  
ATOM    794  CZ  ARG A 100     -19.250  15.234   6.648  1.00 94.88           C  
ATOM    795  N   SER A 101     -12.789  19.500   2.934  1.00 96.88           N  
ATOM    796  CA  SER A 101     -12.375  20.422   1.880  1.00 96.88           C  
ATOM    797  C   SER A 101     -11.555  19.703   0.811  1.00 96.88           C  
ATOM    798  CB  SER A 101     -11.562  21.578   2.467  1.00 96.88           C  
ATOM    799  O   SER A 101     -10.703  18.875   1.129  1.00 96.88           O  
ATOM    800  OG  SER A 101     -12.328  22.297   3.418  1.00 96.88           O  
ATOM    801  N   VAL A 102     -11.820  20.078  -0.477  1.00 97.00           N  
ATOM    802  CA  VAL A 102     -11.039  19.516  -1.579  1.00 97.00           C  
ATOM    803  C   VAL A 102      -9.805  20.375  -1.825  1.00 97.00           C  
ATOM    804  CB  VAL A 102     -11.883  19.406  -2.871  1.00 97.00           C  
ATOM    805  O   VAL A 102      -9.906  21.578  -2.029  1.00 97.00           O  
ATOM    806  CG1 VAL A 102     -11.047  18.844  -4.016  1.00 97.00           C  
ATOM    807  CG2 VAL A 102     -13.125  18.562  -2.631  1.00 97.00           C  
ATOM    808  N   VAL A 103      -8.672  19.625  -1.759  1.00 96.88           N  
ATOM    809  CA  VAL A 103      -7.426  20.375  -1.908  1.00 96.88           C  
ATOM    810  C   VAL A 103      -6.625  19.812  -3.080  1.00 96.88           C  
ATOM    811  CB  VAL A 103      -6.582  20.328  -0.616  1.00 96.88           C  
ATOM    812  O   VAL A 103      -6.887  18.688  -3.539  1.00 96.88           O  
ATOM    813  CG1 VAL A 103      -7.328  20.984   0.541  1.00 96.88           C  
ATOM    814  CG2 VAL A 103      -6.215  18.891  -0.266  1.00 96.88           C  
ATOM    815  N   GLY A 104      -5.703  20.609  -3.643  1.00 94.56           N  
ATOM    816  CA  GLY A 104      -4.855  20.188  -4.750  1.00 94.56           C  
ATOM    817  C   GLY A 104      -3.490  19.703  -4.301  1.00 94.56           C  
ATOM    818  O   GLY A 104      -2.771  19.062  -5.070  1.00 94.56           O  
ATOM    819  N   ASP A 105      -3.186  19.922  -3.068  1.00 93.62           N  
ATOM    820  CA  ASP A 105      -1.877  19.562  -2.521  1.00 93.62           C  
ATOM    821  C   ASP A 105      -1.940  18.250  -1.741  1.00 93.62           C  
ATOM    822  CB  ASP A 105      -1.353  20.688  -1.624  1.00 93.62           C  
ATOM    823  O   ASP A 105      -2.645  18.156  -0.734  1.00 93.62           O  
ATOM    824  CG  ASP A 105       0.064  20.438  -1.135  1.00 93.62           C  
ATOM    825  OD1 ASP A 105       0.322  19.391  -0.520  1.00 93.62           O  
ATOM    826  OD2 ASP A 105       0.929  21.312  -1.362  1.00 93.62           O  
ATOM    827  N   VAL A 106      -1.133  17.219  -2.115  1.00 91.38           N  
ATOM    828  CA  VAL A 106      -1.170  15.867  -1.549  1.00 91.38           C  
ATOM    829  C   VAL A 106      -0.645  15.898  -0.115  1.00 91.38           C  
ATOM    830  CB  VAL A 106      -0.349  14.875  -2.398  1.00 91.38           C  
ATOM    831  O   VAL A 106      -1.104  15.133   0.736  1.00 91.38           O  
ATOM    832  CG1 VAL A 106       1.133  15.242  -2.383  1.00 91.38           C  
ATOM    833  CG2 VAL A 106      -0.551  13.445  -1.890  1.00 91.38           C  
ATOM    834  N   LEU A 107       0.285  16.828   0.165  1.00 92.88           N  
ATOM    835  CA  LEU A 107       0.829  16.922   1.515  1.00 92.88           C  
ATOM    836  C   LEU A 107      -0.218  17.469   2.484  1.00 92.88           C  
ATOM    837  CB  LEU A 107       2.066  17.828   1.530  1.00 92.88           C  
ATOM    838  O   LEU A 107      -0.362  16.953   3.598  1.00 92.88           O  
ATOM    839  CG  LEU A 107       3.342  17.234   0.928  1.00 92.88           C  
ATOM    840  CD1 LEU A 107       4.438  18.297   0.858  1.00 92.88           C  
ATOM    841  CD2 LEU A 107       3.809  16.031   1.738  1.00 92.88           C  
ATOM    842  N   GLU A 108      -0.859  18.500   2.031  1.00 95.06           N  
ATOM    843  CA  GLU A 108      -1.954  19.016   2.846  1.00 95.06           C  
ATOM    844  C   GLU A 108      -3.008  17.938   3.104  1.00 95.06           C  
ATOM    845  CB  GLU A 108      -2.596  20.234   2.170  1.00 95.06           C  
ATOM    846  O   GLU A 108      -3.475  17.781   4.234  1.00 95.06           O  
ATOM    847  CG  GLU A 108      -3.719  20.859   2.980  1.00 95.06           C  
ATOM    848  CD  GLU A 108      -4.312  22.094   2.322  1.00 95.06           C  
ATOM    849  OE1 GLU A 108      -5.355  22.594   2.801  1.00 95.06           O  
ATOM    850  OE2 GLU A 108      -3.730  22.562   1.319  1.00 95.06           O  
ATOM    851  N   PHE A 109      -3.381  17.250   2.082  1.00 95.75           N  
ATOM    852  CA  PHE A 109      -4.352  16.156   2.168  1.00 95.75           C  
ATOM    853  C   PHE A 109      -3.881  15.094   3.148  1.00 95.75           C  
ATOM    854  CB  PHE A 109      -4.586  15.539   0.788  1.00 95.75           C  
ATOM    855  O   PHE A 109      -4.617  14.719   4.066  1.00 95.75           O  
ATOM    856  CG  PHE A 109      -5.332  14.234   0.830  1.00 95.75           C  
ATOM    857  CD1 PHE A 109      -4.715  13.055   0.443  1.00 95.75           C  
ATOM    858  CD2 PHE A 109      -6.652  14.188   1.258  1.00 95.75           C  
ATOM    859  CE1 PHE A 109      -5.402  11.844   0.481  1.00 95.75           C  
ATOM    860  CE2 PHE A 109      -7.348  12.984   1.300  1.00 95.75           C  
ATOM    861  CZ  PHE A 109      -6.719  11.812   0.910  1.00 95.75           C  
ATOM    862  N   GLY A 110      -2.689  14.562   2.990  1.00 93.94           N  
ATOM    863  CA  GLY A 110      -2.143  13.516   3.844  1.00 93.94           C  
ATOM    864  C   GLY A 110      -2.059  13.922   5.305  1.00 93.94           C  
ATOM    865  O   GLY A 110      -2.453  13.164   6.188  1.00 93.94           O  
ATOM    866  N   ASN A 111      -1.606  15.141   5.527  1.00 94.62           N  
ATOM    867  CA  ASN A 111      -1.419  15.625   6.891  1.00 94.62           C  
ATOM    868  C   ASN A 111      -2.754  15.883   7.582  1.00 94.62           C  
ATOM    869  CB  ASN A 111      -0.569  16.906   6.895  1.00 94.62           C  
ATOM    870  O   ASN A 111      -2.848  15.797   8.812  1.00 94.62           O  
ATOM    871  CG  ASN A 111       0.906  16.609   6.684  1.00 94.62           C  
ATOM    872  ND2 ASN A 111       1.575  17.484   5.934  1.00 94.62           N  
ATOM    873  OD1 ASN A 111       1.439  15.625   7.191  1.00 94.62           O  
ATOM    874  N   SER A 112      -3.793  16.219   6.816  1.00 95.94           N  
ATOM    875  CA  SER A 112      -5.113  16.500   7.371  1.00 95.94           C  
ATOM    876  C   SER A 112      -5.727  15.242   8.000  1.00 95.94           C  
ATOM    877  CB  SER A 112      -6.047  17.031   6.285  1.00 95.94           C  
ATOM    878  O   SER A 112      -6.656  15.344   8.805  1.00 95.94           O  
ATOM    879  OG  SER A 112      -6.492  15.992   5.438  1.00 95.94           O  
ATOM    880  N   TRP A 113      -5.234  14.047   7.676  1.00 95.62           N  
ATOM    881  CA  TRP A 113      -5.824  12.797   8.148  1.00 95.62           C  
ATOM    882  C   TRP A 113      -4.992  12.203   9.281  1.00 95.62           C  
ATOM    883  CB  TRP A 113      -5.941  11.789   7.004  1.00 95.62           C  
ATOM    884  O   TRP A 113      -5.199  11.047   9.672  1.00 95.62           O  
ATOM    885  CG  TRP A 113      -7.098  12.047   6.086  1.00 95.62           C  
ATOM    886  CD1 TRP A 113      -7.051  12.602   4.836  1.00 95.62           C  
ATOM    887  CD2 TRP A 113      -8.477  11.766   6.344  1.00 95.62           C  
ATOM    888  CE2 TRP A 113      -9.211  12.172   5.207  1.00 95.62           C  
ATOM    889  CE3 TRP A 113      -9.164  11.203   7.426  1.00 95.62           C  
ATOM    890  NE1 TRP A 113      -8.312  12.680   4.305  1.00 95.62           N  
ATOM    891  CH2 TRP A 113     -11.242  11.484   6.199  1.00 95.62           C  
ATOM    892  CZ2 TRP A 113     -10.594  12.039   5.125  1.00 95.62           C  
ATOM    893  CZ3 TRP A 113     -10.547  11.062   7.344  1.00 95.62           C  
ATOM    894  N   LYS A 114      -4.109  12.914   9.844  1.00 94.06           N  
ATOM    895  CA  LYS A 114      -3.400  12.484  11.047  1.00 94.06           C  
ATOM    896  C   LYS A 114      -4.375  12.211  12.188  1.00 94.06           C  
ATOM    897  CB  LYS A 114      -2.371  13.531  11.469  1.00 94.06           C  
ATOM    898  O   LYS A 114      -5.340  12.953  12.375  1.00 94.06           O  
ATOM    899  CG  LYS A 114      -1.261  13.750  10.453  1.00 94.06           C  
ATOM    900  CD  LYS A 114      -0.189  14.688  11.000  1.00 94.06           C  
ATOM    901  CE  LYS A 114      -0.752  16.078  11.281  1.00 94.06           C  
ATOM    902  NZ  LYS A 114       0.280  16.984  11.867  1.00 94.06           N  
ATOM    903  N   VAL A 115      -4.051  11.117  12.820  1.00 91.38           N  
ATOM    904  CA  VAL A 115      -4.918  10.727  13.930  1.00 91.38           C  
ATOM    905  C   VAL A 115      -4.590  11.562  15.164  1.00 91.38           C  
ATOM    906  CB  VAL A 115      -4.785   9.227  14.258  1.00 91.38           C  
ATOM    907  O   VAL A 115      -5.488  12.094  15.820  1.00 91.38           O  
ATOM    908  CG1 VAL A 115      -5.551   8.883  15.531  1.00 91.38           C  
ATOM    909  CG2 VAL A 115      -5.285   8.375  13.086  1.00 91.38           C  
ATOM    910  N   SER A 116      -3.283  11.820  15.422  1.00 90.94           N  
ATOM    911  CA  SER A 116      -2.832  12.578  16.594  1.00 90.94           C  
ATOM    912  C   SER A 116      -2.221  13.914  16.172  1.00 90.94           C  
ATOM    913  CB  SER A 116      -1.816  11.766  17.391  1.00 90.94           C  
ATOM    914  O   SER A 116      -1.343  13.961  15.312  1.00 90.94           O  
ATOM    915  OG  SER A 116      -1.264  12.547  18.438  1.00 90.94           O  
ATOM    916  N   PRO A 117      -2.633  14.953  16.844  1.00 88.75           N  
ATOM    917  CA  PRO A 117      -2.086  16.281  16.531  1.00 88.75           C  
ATOM    918  C   PRO A 117      -0.603  16.391  16.875  1.00 88.75           C  
ATOM    919  CB  PRO A 117      -2.926  17.219  17.406  1.00 88.75           C  
ATOM    920  O   PRO A 117       0.086  17.281  16.359  1.00 88.75           O  
ATOM    921  CG  PRO A 117      -3.508  16.344  18.469  1.00 88.75           C  
ATOM    922  CD  PRO A 117      -3.693  14.969  17.891  1.00 88.75           C  
ATOM    923  N   THR A 118      -0.154  15.523  17.719  1.00 91.75           N  
ATOM    924  CA  THR A 118       1.239  15.586  18.156  1.00 91.75           C  
ATOM    925  C   THR A 118       2.152  14.945  17.109  1.00 91.75           C  
ATOM    926  CB  THR A 118       1.437  14.891  19.516  1.00 91.75           C  
ATOM    927  O   THR A 118       3.373  15.102  17.172  1.00 91.75           O  
ATOM    928  CG2 THR A 118       0.646  15.586  20.609  1.00 91.75           C  
ATOM    929  OG1 THR A 118       0.994  13.531  19.406  1.00 91.75           O  
ATOM    930  N   CYS A 119       1.533  14.227  16.156  1.00 88.75           N  
ATOM    931  CA  CYS A 119       2.297  13.648  15.055  1.00 88.75           C  
ATOM    932  C   CYS A 119       2.775  14.727  14.094  1.00 88.75           C  
ATOM    933  CB  CYS A 119       1.454  12.617  14.297  1.00 88.75           C  
ATOM    934  O   CYS A 119       1.984  15.562  13.641  1.00 88.75           O  
ATOM    935  SG  CYS A 119       2.371  11.711  13.031  1.00 88.75           S  
ATOM    936  N   PRO A 120       4.168  14.789  13.859  1.00 90.25           N  
ATOM    937  CA  PRO A 120       4.668  15.828  12.961  1.00 90.25           C  
ATOM    938  C   PRO A 120       4.133  15.688  11.539  1.00 90.25           C  
ATOM    939  CB  PRO A 120       6.188  15.625  13.000  1.00 90.25           C  
ATOM    940  O   PRO A 120       3.807  14.586  11.102  1.00 90.25           O  
ATOM    941  CG  PRO A 120       6.371  14.203  13.422  1.00 90.25           C  
ATOM    942  CD  PRO A 120       5.195  13.797  14.258  1.00 90.25           C  
ATOM    943  N   ASP A 121       4.055  16.859  10.875  1.00 90.31           N  
ATOM    944  CA  ASP A 121       3.633  16.828   9.484  1.00 90.31           C  
ATOM    945  C   ASP A 121       4.668  16.125   8.609  1.00 90.31           C  
ATOM    946  CB  ASP A 121       3.393  18.250   8.969  1.00 90.31           C  
ATOM    947  O   ASP A 121       5.871  16.250   8.844  1.00 90.31           O  
ATOM    948  CG  ASP A 121       2.092  18.844   9.469  1.00 90.31           C  
ATOM    949  OD1 ASP A 121       1.304  18.141  10.125  1.00 90.31           O  
ATOM    950  OD2 ASP A 121       1.851  20.047   9.203  1.00 90.31           O  
ATOM    951  N   ALA A 122       4.074  15.320   7.711  1.00 86.75           N  
ATOM    952  CA  ALA A 122       4.938  14.742   6.684  1.00 86.75           C  
ATOM    953  C   ALA A 122       5.473  15.820   5.746  1.00 86.75           C  
ATOM    954  CB  ALA A 122       4.184  13.680   5.895  1.00 86.75           C  
ATOM    955  O   ALA A 122       4.785  16.812   5.469  1.00 86.75           O  
ATOM    956  N   LYS A 123       6.652  15.719   5.410  1.00 84.75           N  
ATOM    957  CA  LYS A 123       7.293  16.625   4.473  1.00 84.75           C  
ATOM    958  C   LYS A 123       7.652  15.922   3.170  1.00 84.75           C  
ATOM    959  CB  LYS A 123       8.547  17.250   5.098  1.00 84.75           C  
ATOM    960  O   LYS A 123       7.805  14.703   3.143  1.00 84.75           O  
ATOM    961  CG  LYS A 123       8.289  18.016   6.387  1.00 84.75           C  
ATOM    962  CD  LYS A 123       9.578  18.562   6.980  1.00 84.75           C  
ATOM    963  CE  LYS A 123       9.328  19.281   8.297  1.00 84.75           C  
ATOM    964  NZ  LYS A 123      10.602  19.781   8.906  1.00 84.75           N  
ATOM    965  N   CYS A 124       7.449  16.719   2.094  1.00 74.81           N  
ATOM    966  CA  CYS A 124       7.891  16.172   0.817  1.00 74.81           C  
ATOM    967  C   CYS A 124       9.359  15.766   0.875  1.00 74.81           C  
ATOM    968  CB  CYS A 124       7.672  17.172  -0.307  1.00 74.81           C  
ATOM    969  O   CYS A 124      10.195  16.531   1.364  1.00 74.81           O  
ATOM    970  SG  CYS A 124       7.910  16.500  -1.960  1.00 74.81           S  
ATOM    971  N   VAL A 125       9.578  14.453   0.561  1.00 66.31           N  
ATOM    972  CA  VAL A 125      10.945  13.961   0.427  1.00 66.31           C  
ATOM    973  C   VAL A 125      11.523  14.391  -0.922  1.00 66.31           C  
ATOM    974  CB  VAL A 125      11.016  12.422   0.570  1.00 66.31           C  
ATOM    975  O   VAL A 125      10.883  14.211  -1.961  1.00 66.31           O  
ATOM    976  CG1 VAL A 125      12.453  11.930   0.465  1.00 66.31           C  
ATOM    977  CG2 VAL A 125      10.391  11.984   1.895  1.00 66.31           C  
ATOM    978  N   LYS A 126      12.250  15.469  -0.982  1.00 68.12           N  
ATOM    979  CA  LYS A 126      13.008  15.914  -2.148  1.00 68.12           C  
ATOM    980  C   LYS A 126      13.664  14.742  -2.863  1.00 68.12           C  
ATOM    981  CB  LYS A 126      14.070  16.938  -1.739  1.00 68.12           C  
ATOM    982  O   LYS A 126      14.070  13.766  -2.225  1.00 68.12           O  
ATOM    983  CG  LYS A 126      13.500  18.281  -1.305  1.00 68.12           C  
ATOM    984  CD  LYS A 126      14.609  19.281  -0.988  1.00 68.12           C  
ATOM    985  CE  LYS A 126      14.047  20.594  -0.458  1.00 68.12           C  
ATOM    986  NZ  LYS A 126      15.125  21.562  -0.136  1.00 68.12           N  
ATOM    987  N   ASP A 127      13.156  14.383  -4.031  1.00 81.81           N  
ATOM    988  CA  ASP A 127      13.664  13.555  -5.121  1.00 81.81           C  
ATOM    989  C   ASP A 127      14.750  12.602  -4.625  1.00 81.81           C  
ATOM    990  CB  ASP A 127      14.211  14.430  -6.250  1.00 81.81           C  
ATOM    991  O   ASP A 127      15.938  12.930  -4.680  1.00 81.81           O  
ATOM    992  CG  ASP A 127      14.578  13.633  -7.492  1.00 81.81           C  
ATOM    993  OD1 ASP A 127      14.297  12.422  -7.539  1.00 81.81           O  
ATOM    994  OD2 ASP A 127      15.156  14.234  -8.430  1.00 81.81           O  
ATOM    995  N   PRO A 128      14.414  11.492  -4.035  1.00 85.12           N  
ATOM    996  CA  PRO A 128      15.359  10.523  -3.479  1.00 85.12           C  
ATOM    997  C   PRO A 128      16.500  10.188  -4.441  1.00 85.12           C  
ATOM    998  CB  PRO A 128      14.492   9.289  -3.223  1.00 85.12           C  
ATOM    999  O   PRO A 128      17.641   9.984  -4.008  1.00 85.12           O  
ATOM   1000  CG  PRO A 128      13.109   9.828  -3.041  1.00 85.12           C  
ATOM   1001  CD  PRO A 128      12.953  11.047  -3.906  1.00 85.12           C  
ATOM   1002  N   CYS A 129      16.203  10.242  -5.613  1.00 88.81           N  
ATOM   1003  CA  CYS A 129      17.219   9.875  -6.590  1.00 88.81           C  
ATOM   1004  C   CYS A 129      18.266  10.977  -6.723  1.00 88.81           C  
ATOM   1005  CB  CYS A 129      16.594   9.594  -7.949  1.00 88.81           C  
ATOM   1006  O   CYS A 129      19.406  10.719  -7.113  1.00 88.81           O  
ATOM   1007  SG  CYS A 129      15.555   8.109  -7.977  1.00 88.81           S  
ATOM   1008  N   SER A 130      17.922  12.195  -6.500  1.00 89.44           N  
ATOM   1009  CA  SER A 130      18.891  13.289  -6.445  1.00 89.44           C  
ATOM   1010  C   SER A 130      19.812  13.148  -5.234  1.00 89.44           C  
ATOM   1011  CB  SER A 130      18.188  14.641  -6.406  1.00 89.44           C  
ATOM   1012  O   SER A 130      21.000  13.469  -5.305  1.00 89.44           O  
ATOM   1013  OG  SER A 130      17.438  14.852  -7.590  1.00 89.44           O  
ATOM   1014  N   LYS A 131      19.297  12.656  -4.188  1.00 85.88           N  
ATOM   1015  CA  LYS A 131      20.047  12.453  -2.961  1.00 85.88           C  
ATOM   1016  C   LYS A 131      20.922  11.195  -3.053  1.00 85.88           C  
ATOM   1017  CB  LYS A 131      19.125  12.352  -1.755  1.00 85.88           C  
ATOM   1018  O   LYS A 131      21.969  11.109  -2.400  1.00 85.88           O  
ATOM   1019  CG  LYS A 131      18.484  13.672  -1.351  1.00 85.88           C  
ATOM   1020  CD  LYS A 131      17.781  13.570  -0.005  1.00 85.88           C  
ATOM   1021  CE  LYS A 131      17.188  14.906   0.422  1.00 85.88           C  
ATOM   1022  NZ  LYS A 131      16.469  14.805   1.727  1.00 85.88           N  
ATOM   1023  N   ASN A 132      20.438  10.250  -3.840  1.00 87.12           N  
ATOM   1024  CA  ASN A 132      21.172   9.000  -4.055  1.00 87.12           C  
ATOM   1025  C   ASN A 132      21.359   8.719  -5.543  1.00 87.12           C  
ATOM   1026  CB  ASN A 132      20.453   7.836  -3.381  1.00 87.12           C  
ATOM   1027  O   ASN A 132      20.797   7.758  -6.074  1.00 87.12           O  
ATOM   1028  CG  ASN A 132      20.234   8.062  -1.897  1.00 87.12           C  
ATOM   1029  ND2 ASN A 132      18.969   8.133  -1.483  1.00 87.12           N  
ATOM   1030  OD1 ASN A 132      21.188   8.172  -1.129  1.00 87.12           O  
ATOM   1031  N   PRO A 133      22.219   9.516  -6.227  1.00 89.50           N  
ATOM   1032  CA  PRO A 133      22.359   9.398  -7.676  1.00 89.50           C  
ATOM   1033  C   PRO A 133      22.922   8.047  -8.109  1.00 89.50           C  
ATOM   1034  CB  PRO A 133      23.344  10.531  -8.016  1.00 89.50           C  
ATOM   1035  O   PRO A 133      22.656   7.594  -9.227  1.00 89.50           O  
ATOM   1036  CG  PRO A 133      23.984  10.883  -6.719  1.00 89.50           C  
ATOM   1037  CD  PRO A 133      23.016  10.617  -5.609  1.00 89.50           C  
ATOM   1038  N   TYR A 134      23.750   7.387  -7.309  1.00 89.75           N  
ATOM   1039  CA  TYR A 134      24.359   6.109  -7.656  1.00 89.75           C  
ATOM   1040  C   TYR A 134      23.297   5.020  -7.797  1.00 89.75           C  
ATOM   1041  CB  TYR A 134      25.391   5.699  -6.605  1.00 89.75           C  
ATOM   1042  O   TYR A 134      23.547   3.971  -8.391  1.00 89.75           O  
ATOM   1043  CG  TYR A 134      24.812   5.555  -5.215  1.00 89.75           C  
ATOM   1044  CD1 TYR A 134      24.766   6.641  -4.344  1.00 89.75           C  
ATOM   1045  CD2 TYR A 134      24.328   4.332  -4.770  1.00 89.75           C  
ATOM   1046  CE1 TYR A 134      24.250   6.512  -3.062  1.00 89.75           C  
ATOM   1047  CE2 TYR A 134      23.797   4.191  -3.490  1.00 89.75           C  
ATOM   1048  OH  TYR A 134      23.234   5.152  -1.377  1.00 89.75           O  
ATOM   1049  CZ  TYR A 134      23.766   5.285  -2.645  1.00 89.75           C  
ATOM   1050  N   ARG A 135      22.031   5.281  -7.309  1.00 90.38           N  
ATOM   1051  CA  ARG A 135      20.953   4.289  -7.324  1.00 90.38           C  
ATOM   1052  C   ARG A 135      20.031   4.508  -8.516  1.00 90.38           C  
ATOM   1053  CB  ARG A 135      20.156   4.336  -6.023  1.00 90.38           C  
ATOM   1054  O   ARG A 135      19.234   3.625  -8.867  1.00 90.38           O  
ATOM   1055  CG  ARG A 135      20.922   3.816  -4.812  1.00 90.38           C  
ATOM   1056  CD  ARG A 135      20.016   3.682  -3.594  1.00 90.38           C  
ATOM   1057  NE  ARG A 135      20.719   3.059  -2.473  1.00 90.38           N  
ATOM   1058  NH1 ARG A 135      20.016   0.911  -2.965  1.00 90.38           N  
ATOM   1059  NH2 ARG A 135      21.359   1.296  -1.154  1.00 90.38           N  
ATOM   1060  CZ  ARG A 135      20.703   1.756  -2.201  1.00 90.38           C  
ATOM   1061  N   LYS A 136      20.125   5.629  -9.109  1.00 91.94           N  
ATOM   1062  CA  LYS A 136      19.156   6.035 -10.133  1.00 91.94           C  
ATOM   1063  C   LYS A 136      19.156   5.062 -11.305  1.00 91.94           C  
ATOM   1064  CB  LYS A 136      19.469   7.453 -10.625  1.00 91.94           C  
ATOM   1065  O   LYS A 136      18.109   4.559 -11.703  1.00 91.94           O  
ATOM   1066  CG  LYS A 136      18.438   8.008 -11.594  1.00 91.94           C  
ATOM   1067  CD  LYS A 136      18.688   9.477 -11.898  1.00 91.94           C  
ATOM   1068  CE  LYS A 136      17.625  10.047 -12.844  1.00 91.94           C  
ATOM   1069  NZ  LYS A 136      17.859  11.492 -13.133  1.00 91.94           N  
ATOM   1070  N   SER A 137      20.344   4.766 -11.906  1.00 94.38           N  
ATOM   1071  CA  SER A 137      20.422   3.885 -13.070  1.00 94.38           C  
ATOM   1072  C   SER A 137      19.922   2.484 -12.742  1.00 94.38           C  
ATOM   1073  CB  SER A 137      21.859   3.807 -13.586  1.00 94.38           C  
ATOM   1074  O   SER A 137      19.156   1.891 -13.516  1.00 94.38           O  
ATOM   1075  OG  SER A 137      22.281   5.066 -14.078  1.00 94.38           O  
ATOM   1076  N   TRP A 138      20.375   2.029 -11.609  1.00 93.00           N  
ATOM   1077  CA  TRP A 138      19.922   0.719 -11.156  1.00 93.00           C  
ATOM   1078  C   TRP A 138      18.406   0.701 -10.969  1.00 93.00           C  
ATOM   1079  CB  TRP A 138      20.609   0.335  -9.852  1.00 93.00           C  
ATOM   1080  O   TRP A 138      17.734  -0.239 -11.398  1.00 93.00           O  
ATOM   1081  CG  TRP A 138      20.172  -0.984  -9.289  1.00 93.00           C  
ATOM   1082  CD1 TRP A 138      20.703  -2.215  -9.570  1.00 93.00           C  
ATOM   1083  CD2 TRP A 138      19.109  -1.205  -8.359  1.00 93.00           C  
ATOM   1084  CE2 TRP A 138      19.047  -2.596  -8.117  1.00 93.00           C  
ATOM   1085  CE3 TRP A 138      18.203  -0.360  -7.699  1.00 93.00           C  
ATOM   1086  NE1 TRP A 138      20.031  -3.188  -8.867  1.00 93.00           N  
ATOM   1087  CH2 TRP A 138      17.250  -2.312  -6.609  1.00 93.00           C  
ATOM   1088  CZ2 TRP A 138      18.109  -3.160  -7.242  1.00 93.00           C  
ATOM   1089  CZ3 TRP A 138      17.281  -0.925  -6.828  1.00 93.00           C  
ATOM   1090  N   SER A 139      17.797   1.687 -10.297  1.00 93.88           N  
ATOM   1091  CA  SER A 139      16.375   1.775 -10.023  1.00 93.88           C  
ATOM   1092  C   SER A 139      15.562   1.811 -11.312  1.00 93.88           C  
ATOM   1093  CB  SER A 139      16.062   3.016  -9.180  1.00 93.88           C  
ATOM   1094  O   SER A 139      14.570   1.090 -11.453  1.00 93.88           O  
ATOM   1095  OG  SER A 139      16.672   2.932  -7.910  1.00 93.88           O  
ATOM   1096  N   GLN A 140      16.031   2.586 -12.320  1.00 96.06           N  
ATOM   1097  CA  GLN A 140      15.352   2.691 -13.602  1.00 96.06           C  
ATOM   1098  C   GLN A 140      15.375   1.361 -14.352  1.00 96.06           C  
ATOM   1099  CB  GLN A 140      15.977   3.789 -14.461  1.00 96.06           C  
ATOM   1100  O   GLN A 140      14.367   0.948 -14.930  1.00 96.06           O  
ATOM   1101  CG  GLN A 140      15.680   5.199 -13.969  1.00 96.06           C  
ATOM   1102  CD  GLN A 140      16.438   6.262 -14.734  1.00 96.06           C  
ATOM   1103  NE2 GLN A 140      15.836   7.434 -14.891  1.00 96.06           N  
ATOM   1104  OE1 GLN A 140      17.578   6.031 -15.188  1.00 96.06           O  
ATOM   1105  N   LYS A 141      16.516   0.769 -14.281  1.00 95.81           N  
ATOM   1106  CA  LYS A 141      16.656  -0.510 -14.969  1.00 95.81           C  
ATOM   1107  C   LYS A 141      15.750  -1.570 -14.352  1.00 95.81           C  
ATOM   1108  CB  LYS A 141      18.109  -0.981 -14.938  1.00 95.81           C  
ATOM   1109  O   LYS A 141      15.008  -2.254 -15.070  1.00 95.81           O  
ATOM   1110  CG  LYS A 141      18.344  -2.305 -15.648  1.00 95.81           C  
ATOM   1111  CD  LYS A 141      19.828  -2.684 -15.648  1.00 95.81           C  
ATOM   1112  CE  LYS A 141      20.062  -4.008 -16.359  1.00 95.81           C  
ATOM   1113  NZ  LYS A 141      21.516  -4.367 -16.391  1.00 95.81           N  
ATOM   1114  N   LYS A 142      15.812  -1.704 -13.125  1.00 95.19           N  
ATOM   1115  CA  LYS A 142      15.047  -2.750 -12.453  1.00 95.19           C  
ATOM   1116  C   LYS A 142      13.547  -2.480 -12.531  1.00 95.19           C  
ATOM   1117  CB  LYS A 142      15.477  -2.869 -10.984  1.00 95.19           C  
ATOM   1118  O   LYS A 142      12.758  -3.395 -12.781  1.00 95.19           O  
ATOM   1119  CG  LYS A 142      16.891  -3.414 -10.797  1.00 95.19           C  
ATOM   1120  CD  LYS A 142      17.016  -4.836 -11.336  1.00 95.19           C  
ATOM   1121  CE  LYS A 142      18.406  -5.402 -11.094  1.00 95.19           C  
ATOM   1122  NZ  LYS A 142      18.531  -6.789 -11.633  1.00 95.19           N  
ATOM   1123  N   CYS A 143      13.086  -1.221 -12.383  1.00 96.69           N  
ATOM   1124  CA  CYS A 143      11.672  -0.848 -12.352  1.00 96.69           C  
ATOM   1125  C   CYS A 143      11.070  -0.889 -13.750  1.00 96.69           C  
ATOM   1126  CB  CYS A 143      11.500   0.546 -11.750  1.00 96.69           C  
ATOM   1127  O   CYS A 143       9.844  -0.857 -13.898  1.00 96.69           O  
ATOM   1128  SG  CYS A 143      11.758   0.606  -9.961  1.00 96.69           S  
ATOM   1129  N   SER A 144      11.938  -1.063 -14.836  1.00 97.44           N  
ATOM   1130  CA  SER A 144      11.469  -1.093 -16.219  1.00 97.44           C  
ATOM   1131  C   SER A 144      10.617  -2.330 -16.484  1.00 97.44           C  
ATOM   1132  CB  SER A 144      12.648  -1.054 -17.188  1.00 97.44           C  
ATOM   1133  O   SER A 144       9.859  -2.373 -17.453  1.00 97.44           O  
ATOM   1134  OG  SER A 144      13.391  -2.256 -17.125  1.00 97.44           O  
ATOM   1135  N   ILE A 145      10.688  -3.266 -15.594  1.00 97.75           N  
ATOM   1136  CA  ILE A 145       9.883  -4.473 -15.719  1.00 97.75           C  
ATOM   1137  C   ILE A 145       8.398  -4.102 -15.734  1.00 97.75           C  
ATOM   1138  CB  ILE A 145      10.172  -5.477 -14.586  1.00 97.75           C  
ATOM   1139  O   ILE A 145       7.578  -4.812 -16.328  1.00 97.75           O  
ATOM   1140  CG1 ILE A 145       9.500  -6.824 -14.875  1.00 97.75           C  
ATOM   1141  CG2 ILE A 145       9.719  -4.914 -13.234  1.00 97.75           C  
ATOM   1142  CD1 ILE A 145       9.969  -7.957 -13.969  1.00 97.75           C  
ATOM   1143  N   ILE A 146       8.016  -3.023 -15.031  1.00 98.00           N  
ATOM   1144  CA  ILE A 146       6.637  -2.561 -14.969  1.00 98.00           C  
ATOM   1145  C   ILE A 146       6.152  -2.205 -16.375  1.00 98.00           C  
ATOM   1146  CB  ILE A 146       6.484  -1.345 -14.023  1.00 98.00           C  
ATOM   1147  O   ILE A 146       4.980  -2.412 -16.703  1.00 98.00           O  
ATOM   1148  CG1 ILE A 146       6.621  -1.784 -12.562  1.00 98.00           C  
ATOM   1149  CG2 ILE A 146       5.148  -0.637 -14.266  1.00 98.00           C  
ATOM   1150  CD1 ILE A 146       6.680  -0.629 -11.578  1.00 98.00           C  
ATOM   1151  N   ASN A 147       7.082  -1.797 -17.203  1.00 97.50           N  
ATOM   1152  CA  ASN A 147       6.750  -1.404 -18.578  1.00 97.50           C  
ATOM   1153  C   ASN A 147       7.039  -2.527 -19.562  1.00 97.50           C  
ATOM   1154  CB  ASN A 147       7.516  -0.138 -18.969  1.00 97.50           C  
ATOM   1155  O   ASN A 147       6.840  -2.365 -20.766  1.00 97.50           O  
ATOM   1156  CG  ASN A 147       7.070   1.079 -18.188  1.00 97.50           C  
ATOM   1157  ND2 ASN A 147       8.031   1.874 -17.719  1.00 97.50           N  
ATOM   1158  OD1 ASN A 147       5.875   1.304 -17.984  1.00 97.50           O  
ATOM   1159  N   SER A 148       7.461  -3.602 -19.125  1.00 97.56           N  
ATOM   1160  CA  SER A 148       7.891  -4.684 -20.000  1.00 97.56           C  
ATOM   1161  C   SER A 148       6.707  -5.508 -20.484  1.00 97.56           C  
ATOM   1162  CB  SER A 148       8.891  -5.590 -19.281  1.00 97.56           C  
ATOM   1163  O   SER A 148       5.562  -5.242 -20.109  1.00 97.56           O  
ATOM   1164  OG  SER A 148       8.234  -6.445 -18.375  1.00 97.56           O  
ATOM   1165  N   GLU A 149       6.949  -6.473 -21.281  1.00 97.19           N  
ATOM   1166  CA  GLU A 149       5.941  -7.352 -21.859  1.00 97.19           C  
ATOM   1167  C   GLU A 149       5.297  -8.234 -20.797  1.00 97.19           C  
ATOM   1168  CB  GLU A 149       6.559  -8.219 -22.969  1.00 97.19           C  
ATOM   1169  O   GLU A 149       4.227  -8.805 -21.016  1.00 97.19           O  
ATOM   1170  CG  GLU A 149       7.699  -9.102 -22.484  1.00 97.19           C  
ATOM   1171  CD  GLU A 149       8.352  -9.898 -23.609  1.00 97.19           C  
ATOM   1172  OE1 GLU A 149       9.352 -10.602 -23.344  1.00 97.19           O  
ATOM   1173  OE2 GLU A 149       7.859  -9.812 -24.750  1.00 97.19           O  
ATOM   1174  N   VAL A 150       6.012  -8.305 -19.672  1.00 97.12           N  
ATOM   1175  CA  VAL A 150       5.504  -9.117 -18.578  1.00 97.12           C  
ATOM   1176  C   VAL A 150       4.113  -8.641 -18.172  1.00 97.12           C  
ATOM   1177  CB  VAL A 150       6.457  -9.078 -17.359  1.00 97.12           C  
ATOM   1178  O   VAL A 150       3.227  -9.453 -17.891  1.00 97.12           O  
ATOM   1179  CG1 VAL A 150       5.809  -9.742 -16.141  1.00 97.12           C  
ATOM   1180  CG2 VAL A 150       7.785  -9.758 -17.688  1.00 97.12           C  
ATOM   1181  N   PHE A 151       3.875  -7.234 -18.219  1.00 97.31           N  
ATOM   1182  CA  PHE A 151       2.604  -6.668 -17.781  1.00 97.31           C  
ATOM   1183  C   PHE A 151       1.838  -6.094 -18.969  1.00 97.31           C  
ATOM   1184  CB  PHE A 151       2.828  -5.582 -16.734  1.00 97.31           C  
ATOM   1185  O   PHE A 151       0.959  -5.246 -18.797  1.00 97.31           O  
ATOM   1186  CG  PHE A 151       3.357  -6.105 -15.422  1.00 97.31           C  
ATOM   1187  CD1 PHE A 151       2.545  -6.848 -14.578  1.00 97.31           C  
ATOM   1188  CD2 PHE A 151       4.668  -5.855 -15.039  1.00 97.31           C  
ATOM   1189  CE1 PHE A 151       3.031  -7.336 -13.367  1.00 97.31           C  
ATOM   1190  CE2 PHE A 151       5.160  -6.336 -13.836  1.00 97.31           C  
ATOM   1191  CZ  PHE A 151       4.340  -7.078 -13.000  1.00 97.31           C  
ATOM   1192  N   ALA A 152       2.117  -6.535 -20.234  1.00 96.25           N  
ATOM   1193  CA  ALA A 152       1.551  -5.945 -21.453  1.00 96.25           C  
ATOM   1194  C   ALA A 152       0.027  -6.035 -21.438  1.00 96.25           C  
ATOM   1195  CB  ALA A 152       2.117  -6.633 -22.688  1.00 96.25           C  
ATOM   1196  O   ALA A 152      -0.660  -5.074 -21.797  1.00 96.25           O  
ATOM   1197  N   ALA A 153      -0.507  -7.117 -20.953  1.00 95.38           N  
ATOM   1198  CA  ALA A 153      -1.950  -7.348 -20.969  1.00 95.38           C  
ATOM   1199  C   ALA A 153      -2.658  -6.434 -19.969  1.00 95.38           C  
ATOM   1200  CB  ALA A 153      -2.256  -8.812 -20.641  1.00 95.38           C  
ATOM   1201  O   ALA A 153      -3.855  -6.172 -20.109  1.00 95.38           O  
ATOM   1202  N   CYS A 154      -1.896  -5.871 -19.047  1.00 96.75           N  
ATOM   1203  CA  CYS A 154      -2.445  -5.086 -17.953  1.00 96.75           C  
ATOM   1204  C   CYS A 154      -2.400  -3.598 -18.266  1.00 96.75           C  
ATOM   1205  CB  CYS A 154      -1.679  -5.367 -16.656  1.00 96.75           C  
ATOM   1206  O   CYS A 154      -3.184  -2.818 -17.719  1.00 96.75           O  
ATOM   1207  SG  CYS A 154      -2.344  -4.508 -15.211  1.00 96.75           S  
ATOM   1208  N   HIS A 155      -1.575  -3.215 -19.203  1.00 96.62           N  
ATOM   1209  CA  HIS A 155      -1.252  -1.813 -19.453  1.00 96.62           C  
ATOM   1210  C   HIS A 155      -2.484  -1.032 -19.891  1.00 96.62           C  
ATOM   1211  CB  HIS A 155      -0.150  -1.693 -20.500  1.00 96.62           C  
ATOM   1212  O   HIS A 155      -2.623   0.151 -19.578  1.00 96.62           O  
ATOM   1213  CG  HIS A 155       1.204  -2.086 -20.000  1.00 96.62           C  
ATOM   1214  CD2 HIS A 155       1.686  -2.209 -18.750  1.00 96.62           C  
ATOM   1215  ND1 HIS A 155       2.246  -2.404 -20.844  1.00 96.62           N  
ATOM   1216  CE1 HIS A 155       3.312  -2.707 -20.125  1.00 96.62           C  
ATOM   1217  NE2 HIS A 155       2.998  -2.596 -18.844  1.00 96.62           N  
ATOM   1218  N   SER A 156      -3.393  -1.837 -20.531  1.00 95.38           N  
ATOM   1219  CA  SER A 156      -4.586  -1.145 -21.000  1.00 95.38           C  
ATOM   1220  C   SER A 156      -5.551  -0.862 -19.859  1.00 95.38           C  
ATOM   1221  CB  SER A 156      -5.293  -1.967 -22.094  1.00 95.38           C  
ATOM   1222  O   SER A 156      -6.375   0.053 -19.938  1.00 95.38           O  
ATOM   1223  OG  SER A 156      -5.746  -3.203 -21.562  1.00 95.38           O  
ATOM   1224  N   GLN A 157      -5.418  -1.568 -18.797  1.00 94.75           N  
ATOM   1225  CA  GLN A 157      -6.352  -1.453 -17.672  1.00 94.75           C  
ATOM   1226  C   GLN A 157      -5.746  -0.646 -16.531  1.00 94.75           C  
ATOM   1227  CB  GLN A 157      -6.770  -2.838 -17.188  1.00 94.75           C  
ATOM   1228  O   GLN A 157      -6.465   0.042 -15.805  1.00 94.75           O  
ATOM   1229  CG  GLN A 157      -7.449  -3.691 -18.250  1.00 94.75           C  
ATOM   1230  CD  GLN A 157      -8.766  -3.104 -18.719  1.00 94.75           C  
ATOM   1231  NE2 GLN A 157      -9.039  -3.219 -20.016  1.00 94.75           N  
ATOM   1232  OE1 GLN A 157      -9.531  -2.551 -17.922  1.00 94.75           O  
ATOM   1233  N   VAL A 158      -4.480  -0.774 -16.359  1.00 95.06           N  
ATOM   1234  CA  VAL A 158      -3.754  -0.090 -15.289  1.00 95.06           C  
ATOM   1235  C   VAL A 158      -2.594   0.706 -15.883  1.00 95.06           C  
ATOM   1236  CB  VAL A 158      -3.232  -1.084 -14.227  1.00 95.06           C  
ATOM   1237  O   VAL A 158      -1.660   0.128 -16.438  1.00 95.06           O  
ATOM   1238  CG1 VAL A 158      -2.506  -0.345 -13.102  1.00 95.06           C  
ATOM   1239  CG2 VAL A 158      -4.383  -1.917 -13.664  1.00 95.06           C  
ATOM   1240  N   GLU A 159      -2.701   2.020 -15.812  1.00 94.88           N  
ATOM   1241  CA  GLU A 159      -1.659   2.893 -16.344  1.00 94.88           C  
ATOM   1242  C   GLU A 159      -0.329   2.664 -15.633  1.00 94.88           C  
ATOM   1243  CB  GLU A 159      -2.074   4.363 -16.219  1.00 94.88           C  
ATOM   1244  O   GLU A 159      -0.226   2.863 -14.422  1.00 94.88           O  
ATOM   1245  CG  GLU A 159      -1.301   5.297 -17.141  1.00 94.88           C  
ATOM   1246  CD  GLU A 159       0.017   5.766 -16.547  1.00 94.88           C  
ATOM   1247  OE1 GLU A 159       0.988   5.977 -17.312  1.00 94.88           O  
ATOM   1248  OE2 GLU A 159       0.079   5.926 -15.305  1.00 94.88           O  
ATOM   1249  N   PRO A 160       0.787   2.359 -16.266  1.00 97.19           N  
ATOM   1250  CA  PRO A 160       2.049   1.920 -15.672  1.00 97.19           C  
ATOM   1251  C   PRO A 160       2.924   3.086 -15.219  1.00 97.19           C  
ATOM   1252  CB  PRO A 160       2.723   1.138 -16.797  1.00 97.19           C  
ATOM   1253  O   PRO A 160       3.781   2.918 -14.344  1.00 97.19           O  
ATOM   1254  CG  PRO A 160       2.092   1.654 -18.047  1.00 97.19           C  
ATOM   1255  CD  PRO A 160       0.667   2.023 -17.750  1.00 97.19           C  
ATOM   1256  N   THR A 161       2.775   4.227 -15.828  1.00 96.81           N  
ATOM   1257  CA  THR A 161       3.707   5.336 -15.656  1.00 96.81           C  
ATOM   1258  C   THR A 161       3.818   5.730 -14.188  1.00 96.81           C  
ATOM   1259  CB  THR A 161       3.277   6.559 -16.484  1.00 96.81           C  
ATOM   1260  O   THR A 161       4.922   5.867 -13.656  1.00 96.81           O  
ATOM   1261  CG2 THR A 161       4.223   7.734 -16.266  1.00 96.81           C  
ATOM   1262  OG1 THR A 161       3.285   6.211 -17.875  1.00 96.81           O  
ATOM   1263  N   LYS A 162       2.707   5.840 -13.539  1.00 93.44           N  
ATOM   1264  CA  LYS A 162       2.705   6.270 -12.148  1.00 93.44           C  
ATOM   1265  C   LYS A 162       3.367   5.227 -11.250  1.00 93.44           C  
ATOM   1266  CB  LYS A 162       1.278   6.543 -11.672  1.00 93.44           C  
ATOM   1267  O   LYS A 162       4.082   5.578 -10.305  1.00 93.44           O  
ATOM   1268  CG  LYS A 162       0.633   7.762 -12.312  1.00 93.44           C  
ATOM   1269  CD  LYS A 162      -0.767   8.008 -11.766  1.00 93.44           C  
ATOM   1270  CE  LYS A 162      -1.432   9.195 -12.445  1.00 93.44           C  
ATOM   1271  NZ  LYS A 162      -2.842   9.383 -11.984  1.00 93.44           N  
ATOM   1272  N   TYR A 163       3.195   3.994 -11.523  1.00 96.19           N  
ATOM   1273  CA  TYR A 163       3.779   2.908 -10.750  1.00 96.19           C  
ATOM   1274  C   TYR A 163       5.277   2.803 -10.992  1.00 96.19           C  
ATOM   1275  CB  TYR A 163       3.100   1.578 -11.086  1.00 96.19           C  
ATOM   1276  O   TYR A 163       6.051   2.529 -10.070  1.00 96.19           O  
ATOM   1277  CG  TYR A 163       1.719   1.434 -10.492  1.00 96.19           C  
ATOM   1278  CD1 TYR A 163       1.540   0.896  -9.219  1.00 96.19           C  
ATOM   1279  CD2 TYR A 163       0.592   1.833 -11.203  1.00 96.19           C  
ATOM   1280  CE1 TYR A 163       0.269   0.760  -8.664  1.00 96.19           C  
ATOM   1281  CE2 TYR A 163      -0.683   1.700 -10.664  1.00 96.19           C  
ATOM   1282  OH  TYR A 163      -2.094   1.031  -8.852  1.00 96.19           O  
ATOM   1283  CZ  TYR A 163      -0.834   1.164  -9.398  1.00 96.19           C  
ATOM   1284  N   TYR A 164       5.652   2.998 -12.258  1.00 97.69           N  
ATOM   1285  CA  TYR A 164       7.070   3.012 -12.594  1.00 97.69           C  
ATOM   1286  C   TYR A 164       7.801   4.113 -11.836  1.00 97.69           C  
ATOM   1287  CB  TYR A 164       7.262   3.199 -14.102  1.00 97.69           C  
ATOM   1288  O   TYR A 164       8.828   3.865 -11.211  1.00 97.69           O  
ATOM   1289  CG  TYR A 164       8.695   3.434 -14.508  1.00 97.69           C  
ATOM   1290  CD1 TYR A 164       9.180   4.723 -14.711  1.00 97.69           C  
ATOM   1291  CD2 TYR A 164       9.570   2.367 -14.695  1.00 97.69           C  
ATOM   1292  CE1 TYR A 164      10.500   4.945 -15.086  1.00 97.69           C  
ATOM   1293  CE2 TYR A 164      10.891   2.576 -15.070  1.00 97.69           C  
ATOM   1294  OH  TYR A 164      12.656   4.078 -15.633  1.00 97.69           O  
ATOM   1295  CZ  TYR A 164      11.344   3.867 -15.266  1.00 97.69           C  
ATOM   1296  N   GLU A 165       7.262   5.305 -11.875  1.00 95.19           N  
ATOM   1297  CA  GLU A 165       7.891   6.445 -11.219  1.00 95.19           C  
ATOM   1298  C   GLU A 165       7.965   6.234  -9.703  1.00 95.19           C  
ATOM   1299  CB  GLU A 165       7.129   7.734 -11.531  1.00 95.19           C  
ATOM   1300  O   GLU A 165       8.977   6.539  -9.078  1.00 95.19           O  
ATOM   1301  CG  GLU A 165       7.266   8.195 -12.977  1.00 95.19           C  
ATOM   1302  CD  GLU A 165       6.430   9.422 -13.297  1.00 95.19           C  
ATOM   1303  OE1 GLU A 165       6.512   9.930 -14.438  1.00 95.19           O  
ATOM   1304  OE2 GLU A 165       5.691   9.883 -12.398  1.00 95.19           O  
ATOM   1305  N   ALA A 166       6.930   5.715  -9.172  1.00 92.00           N  
ATOM   1306  CA  ALA A 166       6.910   5.414  -7.742  1.00 92.00           C  
ATOM   1307  C   ALA A 166       7.953   4.355  -7.391  1.00 92.00           C  
ATOM   1308  CB  ALA A 166       5.520   4.953  -7.312  1.00 92.00           C  
ATOM   1309  O   ALA A 166       8.625   4.457  -6.359  1.00 92.00           O  
ATOM   1310  N   CYS A 167       8.023   3.336  -8.242  1.00 94.19           N  
ATOM   1311  CA  CYS A 167       9.016   2.285  -8.039  1.00 94.19           C  
ATOM   1312  C   CYS A 167      10.430   2.863  -8.016  1.00 94.19           C  
ATOM   1313  CB  CYS A 167       8.906   1.227  -9.133  1.00 94.19           C  
ATOM   1314  O   CYS A 167      11.203   2.584  -7.098  1.00 94.19           O  
ATOM   1315  SG  CYS A 167      10.180  -0.057  -9.039  1.00 94.19           S  
ATOM   1316  N   VAL A 168      10.766   3.748  -8.945  1.00 93.75           N  
ATOM   1317  CA  VAL A 168      12.086   4.355  -9.039  1.00 93.75           C  
ATOM   1318  C   VAL A 168      12.359   5.199  -7.797  1.00 93.75           C  
ATOM   1319  CB  VAL A 168      12.219   5.227 -10.312  1.00 93.75           C  
ATOM   1320  O   VAL A 168      13.430   5.102  -7.195  1.00 93.75           O  
ATOM   1321  CG1 VAL A 168      13.516   6.031 -10.281  1.00 93.75           C  
ATOM   1322  CG2 VAL A 168      12.156   4.355 -11.562  1.00 93.75           C  
ATOM   1323  N   THR A 169      11.352   5.941  -7.480  1.00 90.88           N  
ATOM   1324  CA  THR A 169      11.492   6.805  -6.312  1.00 90.88           C  
ATOM   1325  C   THR A 169      11.734   5.973  -5.055  1.00 90.88           C  
ATOM   1326  CB  THR A 169      10.242   7.688  -6.117  1.00 90.88           C  
ATOM   1327  O   THR A 169      12.641   6.270  -4.273  1.00 90.88           O  
ATOM   1328  CG2 THR A 169      10.367   8.539  -4.859  1.00 90.88           C  
ATOM   1329  OG1 THR A 169      10.094   8.547  -7.254  1.00 90.88           O  
ATOM   1330  N   ASP A 170      10.961   4.926  -4.852  1.00 88.56           N  
ATOM   1331  CA  ASP A 170      11.086   4.062  -3.682  1.00 88.56           C  
ATOM   1332  C   ASP A 170      12.438   3.350  -3.670  1.00 88.56           C  
ATOM   1333  CB  ASP A 170       9.953   3.037  -3.645  1.00 88.56           C  
ATOM   1334  O   ASP A 170      13.094   3.258  -2.627  1.00 88.56           O  
ATOM   1335  CG  ASP A 170       8.625   3.641  -3.238  1.00 88.56           C  
ATOM   1336  OD1 ASP A 170       8.570   4.848  -2.914  1.00 88.56           O  
ATOM   1337  OD2 ASP A 170       7.613   2.904  -3.238  1.00 88.56           O  
ATOM   1338  N   ALA A 171      12.859   2.893  -4.820  1.00 90.50           N  
ATOM   1339  CA  ALA A 171      14.125   2.168  -4.930  1.00 90.50           C  
ATOM   1340  C   ALA A 171      15.312   3.090  -4.664  1.00 90.50           C  
ATOM   1341  CB  ALA A 171      14.250   1.522  -6.305  1.00 90.50           C  
ATOM   1342  O   ALA A 171      16.297   2.686  -4.039  1.00 90.50           O  
ATOM   1343  N   CYS A 172      15.219   4.344  -5.055  1.00 89.62           N  
ATOM   1344  CA  CYS A 172      16.281   5.320  -4.816  1.00 89.62           C  
ATOM   1345  C   CYS A 172      16.375   5.676  -3.334  1.00 89.62           C  
ATOM   1346  CB  CYS A 172      16.047   6.586  -5.637  1.00 89.62           C  
ATOM   1347  O   CYS A 172      17.453   5.938  -2.820  1.00 89.62           O  
ATOM   1348  SG  CYS A 172      16.531   6.430  -7.367  1.00 89.62           S  
ATOM   1349  N   ALA A 173      15.305   5.660  -2.748  1.00 85.31           N  
ATOM   1350  CA  ALA A 173      15.219   6.094  -1.357  1.00 85.31           C  
ATOM   1351  C   ALA A 173      15.578   4.961  -0.404  1.00 85.31           C  
ATOM   1352  CB  ALA A 173      13.812   6.617  -1.051  1.00 85.31           C  
ATOM   1353  O   ALA A 173      15.758   5.184   0.796  1.00 85.31           O  
ATOM   1354  N   CYS A 174      15.656   3.807  -0.932  1.00 81.31           N  
ATOM   1355  CA  CYS A 174      15.805   2.617  -0.100  1.00 81.31           C  
ATOM   1356  C   CYS A 174      17.172   2.604   0.584  1.00 81.31           C  
ATOM   1357  CB  CYS A 174      15.633   1.352  -0.938  1.00 81.31           C  
ATOM   1358  O   CYS A 174      18.203   2.646  -0.083  1.00 81.31           O  
ATOM   1359  SG  CYS A 174      15.312  -0.131   0.042  1.00 81.31           S  
ATOM   1360  N   ASP A 175      17.250   2.635   1.900  1.00 73.06           N  
ATOM   1361  CA  ASP A 175      18.516   2.645   2.641  1.00 73.06           C  
ATOM   1362  C   ASP A 175      18.625   1.414   3.537  1.00 73.06           C  
ATOM   1363  CB  ASP A 175      18.625   3.918   3.480  1.00 73.06           C  
ATOM   1364  O   ASP A 175      19.656   1.221   4.203  1.00 73.06           O  
ATOM   1365  CG  ASP A 175      17.469   4.098   4.453  1.00 73.06           C  
ATOM   1366  OD1 ASP A 175      16.547   3.256   4.465  1.00 73.06           O  
ATOM   1367  OD2 ASP A 175      17.484   5.094   5.207  1.00 73.06           O  
ATOM   1368  N   THR A 176      17.531   0.569   3.625  1.00 62.75           N  
ATOM   1369  CA  THR A 176      17.406  -0.598   4.492  1.00 62.75           C  
ATOM   1370  C   THR A 176      16.750  -1.755   3.754  1.00 62.75           C  
ATOM   1371  CB  THR A 176      16.609  -0.267   5.762  1.00 62.75           C  
ATOM   1372  O   THR A 176      16.000  -1.539   2.797  1.00 62.75           O  
ATOM   1373  CG2 THR A 176      17.328   0.771   6.617  1.00 62.75           C  
ATOM   1374  OG1 THR A 176      15.320   0.248   5.387  1.00 62.75           O  
ATOM   1375  N   GLY A 177      17.281  -3.115   4.004  1.00 60.69           N  
ATOM   1376  CA  GLY A 177      16.547  -4.273   3.512  1.00 60.69           C  
ATOM   1377  C   GLY A 177      16.984  -4.711   2.129  1.00 60.69           C  
ATOM   1378  O   GLY A 177      16.359  -5.578   1.517  1.00 60.69           O  
ATOM   1379  N   GLY A 178      18.422  -4.531   1.821  1.00 62.06           N  
ATOM   1380  CA  GLY A 178      19.047  -4.875   0.550  1.00 62.06           C  
ATOM   1381  C   GLY A 178      18.375  -4.191  -0.635  1.00 62.06           C  
ATOM   1382  O   GLY A 178      17.406  -3.465  -0.474  1.00 62.06           O  
ATOM   1383  N   ASP A 179      19.062  -4.090  -1.767  1.00 66.69           N  
ATOM   1384  CA  ASP A 179      18.688  -3.443  -3.021  1.00 66.69           C  
ATOM   1385  C   ASP A 179      17.375  -4.012  -3.570  1.00 66.69           C  
ATOM   1386  CB  ASP A 179      19.812  -3.604  -4.055  1.00 66.69           C  
ATOM   1387  O   ASP A 179      16.625  -3.301  -4.230  1.00 66.69           O  
ATOM   1388  CG  ASP A 179      21.031  -2.758  -3.744  1.00 66.69           C  
ATOM   1389  OD1 ASP A 179      20.906  -1.782  -2.971  1.00 66.69           O  
ATOM   1390  OD2 ASP A 179      22.109  -3.066  -4.281  1.00 66.69           O  
ATOM   1391  N   CYS A 180      16.766  -5.098  -2.986  1.00 74.38           N  
ATOM   1392  CA  CYS A 180      15.625  -5.746  -3.637  1.00 74.38           C  
ATOM   1393  C   CYS A 180      14.336  -5.492  -2.865  1.00 74.38           C  
ATOM   1394  CB  CYS A 180      15.867  -7.250  -3.766  1.00 74.38           C  
ATOM   1395  O   CYS A 180      13.242  -5.562  -3.432  1.00 74.38           O  
ATOM   1396  SG  CYS A 180      14.789  -8.062  -4.965  1.00 74.38           S  
ATOM   1397  N   GLU A 181      14.414  -5.090  -1.712  1.00 80.31           N  
ATOM   1398  CA  GLU A 181      13.188  -5.062  -0.918  1.00 80.31           C  
ATOM   1399  C   GLU A 181      12.266  -3.939  -1.372  1.00 80.31           C  
ATOM   1400  CB  GLU A 181      13.516  -4.906   0.569  1.00 80.31           C  
ATOM   1401  O   GLU A 181      11.070  -4.164  -1.596  1.00 80.31           O  
ATOM   1402  CG  GLU A 181      12.312  -5.082   1.485  1.00 80.31           C  
ATOM   1403  CD  GLU A 181      12.672  -5.023   2.961  1.00 80.31           C  
ATOM   1404  OE1 GLU A 181      11.750  -5.000   3.809  1.00 80.31           O  
ATOM   1405  OE2 GLU A 181      13.883  -5.000   3.275  1.00 80.31           O  
ATOM   1406  N   CYS A 182      12.742  -2.719  -1.506  1.00 85.19           N  
ATOM   1407  CA  CYS A 182      11.930  -1.583  -1.924  1.00 85.19           C  
ATOM   1408  C   CYS A 182      11.461  -1.748  -3.363  1.00 85.19           C  
ATOM   1409  CB  CYS A 182      12.719  -0.280  -1.779  1.00 85.19           C  
ATOM   1410  O   CYS A 182      10.289  -1.521  -3.670  1.00 85.19           O  
ATOM   1411  SG  CYS A 182      13.133   0.132  -0.071  1.00 85.19           S  
ATOM   1412  N   PHE A 183      12.375  -2.146  -4.148  1.00 90.06           N  
ATOM   1413  CA  PHE A 183      12.055  -2.426  -5.543  1.00 90.06           C  
ATOM   1414  C   PHE A 183      10.969  -3.496  -5.645  1.00 90.06           C  
ATOM   1415  CB  PHE A 183      13.305  -2.869  -6.309  1.00 90.06           C  
ATOM   1416  O   PHE A 183       9.977  -3.318  -6.352  1.00 90.06           O  
ATOM   1417  CG  PHE A 183      13.008  -3.695  -7.527  1.00 90.06           C  
ATOM   1418  CD1 PHE A 183      13.250  -5.062  -7.535  1.00 90.06           C  
ATOM   1419  CD2 PHE A 183      12.492  -3.104  -8.672  1.00 90.06           C  
ATOM   1420  CE1 PHE A 183      12.977  -5.832  -8.664  1.00 90.06           C  
ATOM   1421  CE2 PHE A 183      12.211  -3.863  -9.805  1.00 90.06           C  
ATOM   1422  CZ  PHE A 183      12.461  -5.227  -9.797  1.00 90.06           C  
ATOM   1423  N   CYS A 184      11.148  -4.637  -4.965  1.00 90.69           N  
ATOM   1424  CA  CYS A 184      10.227  -5.766  -5.051  1.00 90.69           C  
ATOM   1425  C   CYS A 184       8.844  -5.387  -4.535  1.00 90.69           C  
ATOM   1426  CB  CYS A 184      10.773  -6.957  -4.266  1.00 90.69           C  
ATOM   1427  O   CYS A 184       7.832  -5.793  -5.102  1.00 90.69           O  
ATOM   1428  SG  CYS A 184      12.188  -7.766  -5.043  1.00 90.69           S  
ATOM   1429  N   THR A 185       8.867  -4.602  -3.482  1.00 88.88           N  
ATOM   1430  CA  THR A 185       7.598  -4.164  -2.912  1.00 88.88           C  
ATOM   1431  C   THR A 185       6.820  -3.309  -3.912  1.00 88.88           C  
ATOM   1432  CB  THR A 185       7.816  -3.365  -1.613  1.00 88.88           C  
ATOM   1433  O   THR A 185       5.613  -3.486  -4.082  1.00 88.88           O  
ATOM   1434  CG2 THR A 185       6.492  -2.842  -1.061  1.00 88.88           C  
ATOM   1435  OG1 THR A 185       8.430  -4.215  -0.635  1.00 88.88           O  
ATOM   1436  N   ALA A 186       7.543  -2.445  -4.570  1.00 91.69           N  
ATOM   1437  CA  ALA A 186       6.906  -1.562  -5.543  1.00 91.69           C  
ATOM   1438  C   ALA A 186       6.367  -2.355  -6.730  1.00 91.69           C  
ATOM   1439  CB  ALA A 186       7.891  -0.498  -6.020  1.00 91.69           C  
ATOM   1440  O   ALA A 186       5.230  -2.141  -7.164  1.00 91.69           O  
ATOM   1441  N   VAL A 187       7.113  -3.289  -7.211  1.00 94.88           N  
ATOM   1442  CA  VAL A 187       6.695  -4.094  -8.352  1.00 94.88           C  
ATOM   1443  C   VAL A 187       5.527  -4.996  -7.953  1.00 94.88           C  
ATOM   1444  CB  VAL A 187       7.859  -4.945  -8.906  1.00 94.88           C  
ATOM   1445  O   VAL A 187       4.578  -5.168  -8.719  1.00 94.88           O  
ATOM   1446  CG1 VAL A 187       7.355  -5.945  -9.945  1.00 94.88           C  
ATOM   1447  CG2 VAL A 187       8.938  -4.047  -9.500  1.00 94.88           C  
ATOM   1448  N   ALA A 188       5.617  -5.559  -6.770  1.00 93.19           N  
ATOM   1449  CA  ALA A 188       4.547  -6.414  -6.262  1.00 93.19           C  
ATOM   1450  C   ALA A 188       3.225  -5.656  -6.184  1.00 93.19           C  
ATOM   1451  CB  ALA A 188       4.918  -6.973  -4.887  1.00 93.19           C  
ATOM   1452  O   ALA A 188       2.162  -6.215  -6.461  1.00 93.19           O  
ATOM   1453  N   ALA A 189       3.305  -4.398  -5.828  1.00 92.69           N  
ATOM   1454  CA  ALA A 189       2.100  -3.578  -5.758  1.00 92.69           C  
ATOM   1455  C   ALA A 189       1.434  -3.461  -7.125  1.00 92.69           C  
ATOM   1456  CB  ALA A 189       2.434  -2.191  -5.211  1.00 92.69           C  
ATOM   1457  O   ALA A 189       0.212  -3.592  -7.238  1.00 92.69           O  
ATOM   1458  N   TYR A 190       2.193  -3.234  -8.180  1.00 95.88           N  
ATOM   1459  CA  TYR A 190       1.652  -3.156  -9.531  1.00 95.88           C  
ATOM   1460  C   TYR A 190       1.087  -4.500  -9.969  1.00 95.88           C  
ATOM   1461  CB  TYR A 190       2.730  -2.697 -10.516  1.00 95.88           C  
ATOM   1462  O   TYR A 190       0.012  -4.562 -10.570  1.00 95.88           O  
ATOM   1463  CG  TYR A 190       2.209  -2.426 -11.906  1.00 95.88           C  
ATOM   1464  CD1 TYR A 190       2.615  -3.203 -12.984  1.00 95.88           C  
ATOM   1465  CD2 TYR A 190       1.309  -1.392 -12.141  1.00 95.88           C  
ATOM   1466  CE1 TYR A 190       2.137  -2.955 -14.266  1.00 95.88           C  
ATOM   1467  CE2 TYR A 190       0.825  -1.135 -13.414  1.00 95.88           C  
ATOM   1468  OH  TYR A 190       0.768  -1.672 -15.742  1.00 95.88           O  
ATOM   1469  CZ  TYR A 190       1.244  -1.921 -14.477  1.00 95.88           C  
ATOM   1470  N   ALA A 191       1.800  -5.527  -9.664  1.00 95.25           N  
ATOM   1471  CA  ALA A 191       1.338  -6.871 -10.008  1.00 95.25           C  
ATOM   1472  C   ALA A 191      -0.010  -7.168  -9.359  1.00 95.25           C  
ATOM   1473  CB  ALA A 191       2.371  -7.914  -9.586  1.00 95.25           C  
ATOM   1474  O   ALA A 191      -0.884  -7.777  -9.977  1.00 95.25           O  
ATOM   1475  N   LYS A 192      -0.149  -6.793  -8.156  1.00 92.69           N  
ATOM   1476  CA  LYS A 192      -1.403  -7.023  -7.441  1.00 92.69           C  
ATOM   1477  C   LYS A 192      -2.562  -6.305  -8.125  1.00 92.69           C  
ATOM   1478  CB  LYS A 192      -1.286  -6.574  -5.984  1.00 92.69           C  
ATOM   1479  O   LYS A 192      -3.617  -6.898  -8.359  1.00 92.69           O  
ATOM   1480  CG  LYS A 192      -2.596  -6.633  -5.211  1.00 92.69           C  
ATOM   1481  CD  LYS A 192      -3.150  -8.055  -5.164  1.00 92.69           C  
ATOM   1482  CE  LYS A 192      -4.453  -8.117  -4.375  1.00 92.69           C  
ATOM   1483  NZ  LYS A 192      -5.586  -8.602  -5.219  1.00 92.69           N  
ATOM   1484  N   VAL A 193      -2.375  -5.062  -8.383  1.00 92.38           N  
ATOM   1485  CA  VAL A 193      -3.434  -4.289  -9.023  1.00 92.38           C  
ATOM   1486  C   VAL A 193      -3.748  -4.883 -10.398  1.00 92.38           C  
ATOM   1487  CB  VAL A 193      -3.043  -2.801  -9.164  1.00 92.38           C  
ATOM   1488  O   VAL A 193      -4.914  -4.977 -10.789  1.00 92.38           O  
ATOM   1489  CG1 VAL A 193      -4.105  -2.035  -9.945  1.00 92.38           C  
ATOM   1490  CG2 VAL A 193      -2.834  -2.174  -7.789  1.00 92.38           C  
ATOM   1491  N   CYS A 194      -2.754  -5.359 -11.102  1.00 94.12           N  
ATOM   1492  CA  CYS A 194      -2.926  -5.984 -12.406  1.00 94.12           C  
ATOM   1493  C   CYS A 194      -3.758  -7.254 -12.305  1.00 94.12           C  
ATOM   1494  CB  CYS A 194      -1.567  -6.301 -13.031  1.00 94.12           C  
ATOM   1495  O   CYS A 194      -4.609  -7.520 -13.156  1.00 94.12           O  
ATOM   1496  SG  CYS A 194      -0.819  -4.906 -13.898  1.00 94.12           S  
ATOM   1497  N   SER A 195      -3.553  -7.977 -11.258  1.00 91.75           N  
ATOM   1498  CA  SER A 195      -4.242  -9.250 -11.070  1.00 91.75           C  
ATOM   1499  C   SER A 195      -5.711  -9.039 -10.727  1.00 91.75           C  
ATOM   1500  CB  SER A 195      -3.562 -10.070  -9.969  1.00 91.75           C  
ATOM   1501  O   SER A 195      -6.543  -9.914 -10.961  1.00 91.75           O  
ATOM   1502  OG  SER A 195      -3.783  -9.484  -8.703  1.00 91.75           O  
ATOM   1503  N   ASP A 196      -6.035  -7.902 -10.211  1.00 86.50           N  
ATOM   1504  CA  ASP A 196      -7.410  -7.621  -9.812  1.00 86.50           C  
ATOM   1505  C   ASP A 196      -8.266  -7.238 -11.016  1.00 86.50           C  
ATOM   1506  CB  ASP A 196      -7.441  -6.504  -8.766  1.00 86.50           C  
ATOM   1507  O   ASP A 196      -9.492  -7.145 -10.906  1.00 86.50           O  
ATOM   1508  CG  ASP A 196      -7.000  -6.969  -7.387  1.00 86.50           C  
ATOM   1509  OD1 ASP A 196      -6.844  -8.188  -7.176  1.00 86.50           O  
ATOM   1510  OD2 ASP A 196      -6.812  -6.102  -6.504  1.00 86.50           O  
ATOM   1511  N   HIS A 197      -7.625  -7.164 -12.203  1.00 78.25           N  
ATOM   1512  CA  HIS A 197      -8.367  -6.863 -13.430  1.00 78.25           C  
ATOM   1513  C   HIS A 197      -8.258  -8.008 -14.430  1.00 78.25           C  
ATOM   1514  CB  HIS A 197      -7.863  -5.562 -14.055  1.00 78.25           C  
ATOM   1515  O   HIS A 197      -9.195  -8.266 -15.188  1.00 78.25           O  
ATOM   1516  CG  HIS A 197      -8.180  -4.348 -13.242  1.00 78.25           C  
ATOM   1517  CD2 HIS A 197      -7.395  -3.547 -12.492  1.00 78.25           C  
ATOM   1518  ND1 HIS A 197      -9.461  -3.828 -13.148  1.00 78.25           N  
ATOM   1519  CE1 HIS A 197      -9.438  -2.760 -12.375  1.00 78.25           C  
ATOM   1520  NE2 HIS A 197      -8.195  -2.566 -11.961  1.00 78.25           N  
TER    1521      HIS A 197                                                      
ENDMDL                                                                          
END                                                                             
