# Supplementary material for: Computational Modeling of Low-Abundance Proteins in Venom Gland Transcriptomes: Bothrops asper and Bothrops jararaca
Source: Toxins (Basel). 2025 May 22;17(6):262. doi: 10.3390/toxins17060262 (PMC12197698; doi:10.3390/toxins17060262)
Supplement: Supplementary file 1 [file toxins-17-00262-s001.zip › Supplementary Material 1/File S2 Apolipophorin/vWFD/vWFD-Muscle_B.jararaca_PFAM.fa]

>Bothrops_jararaca/1-197
CGTTGTTCSKSIKVFFKNYELILTEEQYKVVKRESGGHIPYRINQMGIYLMIEIQKGLIVLWDKRTSVFLKL
SAEFKGEVCGLCGNYDGNGVNDFTTRSRSVVGDVLEFGNSWKVSPTCPDAKCVKDPCSKNPYRKSWSQKKCS
IINSEVFAACHSQVEPTKYYEACVTDACACDTGGDCECFCTAVAAYAKVCSDH
>Glycoprotein|Families/1-196
CGTTGTTCSKSIKVFFKNYELILTEEQYKVVKRESGGHIPYRINQMGIYLMIEIQKGLIVLWDKRTSVFLKL
SAEFKGEVCGLCGNYDGNGVNDFTTRSRSVVGDVLEFGNSWKVSPTCPDAKCVKDPCSKNPYRKSWSQKKCS
IINSEVFAACHSQVEPTKYYEACVTDACACDTGGDCECFCTAVAAYAKVCSD-
>VWFD|Domain/1-99
CGTTGTTCSKSIKVFFKNYELILTEEQYKVVKRESGGHIPYRINQMGIYLMIEIQKGLIVLWDKRTSVFLKL
SAEFKGEVCGLCGNYDGNGVNDFTTRS---------------------------------------------
-----------------------------------------------------
>C8|Domain/1-62
------------------------------------------------------------------------
---------------------------------------------------------------KSWSQKKCS
IINSEVFAACHSQVEPTKYYEACVTDACACDTGGDCECFCTAVAAYAKVCSDH
