# Supplementary material for: Computational Modeling of Low-Abundance Proteins in Venom Gland Transcriptomes: Bothrops asper and Bothrops jararaca
Source: Toxins (Basel). 2025 May 22;17(6):262. doi: 10.3390/toxins17060262 (PMC12197698; doi:10.3390/toxins17060262)
Supplement: Supplementary file 1 [file toxins-17-00262-s001.zip › Supplementary Material 1/File S3 ARSB/ARSB-B.asper_PFAM.txt]

##gff-version 3
##feature-ontology http://song.cvs.sourceforge.net/viewvc/song/ontology/sofa.obo?revision=1.269
##interproscan-version 5.66-98.0
##sequence-region B.asper_ARSB 1 361
B.asper_ARSB	.	polypeptide	1	361	.	+	.	ID=B.asper_ARSB;md5=1f609db33c1757fe93e71c3bae1a490a
B.asper_ARSB	ProSitePatterns	protein_match	52	64	.	+	.	date=04-04-2024;Target=B.asper_ARSB 52 64;ID=match$1_52_64;signature_desc=Sulfatases signature 1.;Name=PS00523;status=T;Dbxref="InterPro:IPR024607","MetaCyc:PWY-6821","MetaCyc:PWY-7644","MetaCyc:PWY-7651","Reactome:R-BTA-1663150","Reactome:R-BTA-6798695","Reactome:R-BTA-9840310","Reactome:R-CFA-1663150","Reactome:R-CFA-2022857","Reactome:R-CFA-6798695","Reactome:R-CFA-9840310","Reactome:R-HSA-1663150","Reactome:R-HSA-196071","Reactome:R-HSA-2022857","Reactome:R-HSA-2024096","Reactome:R-HSA-2024101","Reactome:R-HSA-2206285","Reactome:R-HSA-2206290","Reactome:R-HSA-2206296","Reactome:R-HSA-2206305","Reactome:R-HSA-2206307","Reactome:R-HSA-432720","Reactome:R-HSA-6798695","Reactome:R-HSA-9840310","Reactome:R-MMU-1663150","Reactome:R-MMU-2022857","Reactome:R-MMU-2024096","Reactome:R-MMU-2024101","Reactome:R-MMU-432720","Reactome:R-MMU-6798695","Reactome:R-MMU-9840310","Reactome:R-RNO-1663150","Reactome:R-RNO-196071","Reactome:R-RNO-2022857","Reactome:R-RNO-2024101","Reactome:R-RNO-6798695","Reactome:R-RNO-9840310"
B.asper_ARSB	PIRSR	protein_match	4	108	1.1E-17	+	.	date=04-04-2024;Target=B.asper_ARSB 4 108;ID=match$2_4_108;Name=PIRSR036666-50;status=T
B.asper_ARSB	PIRSR	protein_match	4	361	2.4E-75	+	.	date=04-04-2024;Target=B.asper_ARSB 4 361;ID=match$3_4_361;Name=PIRSR635626-1;status=T
B.asper_ARSB	PIRSR	protein_match	5	118	1.4E-9	+	.	date=04-04-2024;Target=B.asper_ARSB 5 118;ID=match$4_5_118;Name=PIRSR036665-51;status=T
B.asper_ARSB	Gene3D	protein_match	4	361	3.5E-94	+	.	date=04-04-2024;Target=B.asper_ARSB 4 361;ID=match$5_4_361;Name=G3DSA:3.40.720.10;status=T;Dbxref="InterPro:IPR017850","MetaCyc:PWY-1042","MetaCyc:PWY-2221","MetaCyc:PWY-4702","MetaCyc:PWY-5484","MetaCyc:PWY-5491","MetaCyc:PWY-5723","MetaCyc:PWY-5757","MetaCyc:PWY-5940","MetaCyc:PWY-5978","MetaCyc:PWY-6129","MetaCyc:PWY-6142","MetaCyc:PWY-6147","MetaCyc:PWY-6148","MetaCyc:PWY-6348","MetaCyc:PWY-6350","MetaCyc:PWY-6352","MetaCyc:PWY-6365","MetaCyc:PWY-6366","MetaCyc:PWY-6368","MetaCyc:PWY-6383","MetaCyc:PWY-6456","MetaCyc:PWY-6545","MetaCyc:PWY-6546","MetaCyc:PWY-6558","MetaCyc:PWY-6567","MetaCyc:PWY-6568","MetaCyc:PWY-6575","MetaCyc:PWY-6580","MetaCyc:PWY-6627","MetaCyc:PWY-6650","MetaCyc:PWY-6664","MetaCyc:PWY-6686","MetaCyc:PWY-6689","MetaCyc:PWY-6720","MetaCyc:PWY-6724","MetaCyc:PWY-6797","MetaCyc:PWY-6804","MetaCyc:PWY-6821","MetaCyc:PWY-6859","MetaCyc:PWY-6886","MetaCyc:PWY-6901","MetaCyc:PWY-6955","MetaCyc:PWY-6990","MetaCyc:PWY-6991","MetaCyc:PWY-7003","MetaCyc:PWY-7018","MetaCyc:PWY-7119","MetaCyc:PWY-7124","MetaCyc:PWY-7134","MetaCyc:PWY-7180","MetaCyc:PWY-7184","MetaCyc:PWY-7187","MetaCyc:PWY-7206","MetaCyc:PWY-7218","MetaCyc:PWY-7277","MetaCyc:PWY-7321","MetaCyc:PWY-7366","MetaCyc:PWY-7419","MetaCyc:PWY-7531","MetaCyc:PWY-7539","MetaCyc:PWY-7644","MetaCyc:PWY-7651","MetaCyc:PWY-7719","MetaCyc:PWY-7771","MetaCyc:PWY-7782","MetaCyc:PWY-7783","MetaCyc:PWY-7815","MetaCyc:PWY-7816","MetaCyc:PWY-7817","MetaCyc:PWY-7818","MetaCyc:PWY-7819","MetaCyc:PWY-7820","MetaCyc:PWY-7821","MetaCyc:PWY-7831","MetaCyc:PWY-7863","MetaCyc:PWY-7878","MetaCyc:PWY-7881","MetaCyc:PWY-7882","MetaCyc:PWY-7981","MetaCyc:PWY-8045","MetaCyc:PWY-8051","MetaCyc:PWY-8052","MetaCyc:PWY-8053","MetaCyc:PWY-8176","MetaCyc:PWY-8247","MetaCyc:PWY-8248","MetaCyc:PWY-8282","MetaCyc:PWY-8289","MetaCyc:PWY-8358","MetaCyc:PWY-8362","MetaCyc:PWY-8365","MetaCyc:PWY-8367","MetaCyc:PWY-8372","MetaCyc:PWY-8373","MetaCyc:PWY-8381","MetaCyc:PWY-8404","MetaCyc:PWY-8429","MetaCyc:PWY-8430","Reactome:R-BTA-163125","Reactome:R-BTA-1663150","Reactome:R-BTA-6798695","Reactome:R-BTA-6814848","Reactome:R-BTA-9840310","Reactome:R-CEL-196843","Reactome:R-CFA-1663150","Reactome:R-CFA-2022857","Reactome:R-CFA-6798695","Reactome:R-CFA-9840310","Reactome:R-DME-6811438","Reactome:R-DRE-1663150","Reactome:R-DRE-6798695","Reactome:R-DRE-6814848","Reactome:R-DRE-9840310","Reactome:R-HSA-1483166","Reactome:R-HSA-162710","Reactome:R-HSA-163125","Reactome:R-HSA-1663150","Reactome:R-HSA-196071","Reactome:R-HSA-196843","Reactome:R-HSA-199220","Reactome:R-HSA-2022857","Reactome:R-HSA-2024096","Reactome:R-HSA-2024101","Reactome:R-HSA-2206285","Reactome:R-HSA-2206290","Reactome:R-HSA-2206296","Reactome:R-HSA-2206305","Reactome:R-HSA-2206307","Reactome:R-HSA-432720","Reactome:R-HSA-6798695","Reactome:R-HSA-6811438","Reactome:R-HSA-6814848","Reactome:R-HSA-8935690","Reactome:R-HSA-9636383","Reactome:R-HSA-9636569","Reactome:R-HSA-9840310","Reactome:R-MMU-162710","Reactome:R-MMU-163125","Reactome:R-MMU-1663150","Reactome:R-MMU-196843","Reactome:R-MMU-2022857","Reactome:R-MMU-2024096","Reactome:R-MMU-2024101","Reactome:R-MMU-432720","Reactome:R-MMU-6798695","Reactome:R-MMU-6811438","Reactome:R-MMU-6814848","Reactome:R-MMU-9840310","Reactome:R-RNO-1483166","Reactome:R-RNO-163125","Reactome:R-RNO-1663150","Reactome:R-RNO-196071","Reactome:R-RNO-196843","Reactome:R-RNO-2022857","Reactome:R-RNO-2024101","Reactome:R-RNO-6798695","Reactome:R-RNO-6811438","Reactome:R-RNO-6814848","Reactome:R-RNO-8935690","Reactome:R-RNO-9840310","Reactome:R-SCE-162710","Reactome:R-SCE-196843","Reactome:R-SCE-6798695","Reactome:R-SCE-6814848","Reactome:R-SCE-9840310","Reactome:R-SPO-162710","Reactome:R-SPO-196843","Reactome:R-SPO-6798695","Reactome:R-SPO-6814848","Reactome:R-SPO-9840310","Reactome:R-XTR-6798695"
B.asper_ARSB	PIRSR	protein_match	4	361	2.4E-75	+	.	date=04-04-2024;Target=B.asper_ARSB 4 361;ID=match$6_4_361;Name=PIRSR635626-2;status=T
B.asper_ARSB	ProSitePatterns	protein_match	99	109	.	+	.	date=04-04-2024;Target=B.asper_ARSB 99 109;ID=match$7_99_109;signature_desc=Sulfatases signature 2.;Name=PS00149;status=T;Dbxref="InterPro:IPR024607","MetaCyc:PWY-6821","MetaCyc:PWY-7644","MetaCyc:PWY-7651","Reactome:R-BTA-1663150","Reactome:R-BTA-6798695","Reactome:R-BTA-9840310","Reactome:R-CFA-1663150","Reactome:R-CFA-2022857","Reactome:R-CFA-6798695","Reactome:R-CFA-9840310","Reactome:R-HSA-1663150","Reactome:R-HSA-196071","Reactome:R-HSA-2022857","Reactome:R-HSA-2024096","Reactome:R-HSA-2024101","Reactome:R-HSA-2206285","Reactome:R-HSA-2206290","Reactome:R-HSA-2206296","Reactome:R-HSA-2206305","Reactome:R-HSA-2206307","Reactome:R-HSA-432720","Reactome:R-HSA-6798695","Reactome:R-HSA-9840310","Reactome:R-MMU-1663150","Reactome:R-MMU-2022857","Reactome:R-MMU-2024096","Reactome:R-MMU-2024101","Reactome:R-MMU-432720","Reactome:R-MMU-6798695","Reactome:R-MMU-9840310","Reactome:R-RNO-1663150","Reactome:R-RNO-196071","Reactome:R-RNO-2022857","Reactome:R-RNO-2024101","Reactome:R-RNO-6798695","Reactome:R-RNO-9840310"
B.asper_ARSB	PIRSR	protein_match	5	118	1.4E-9	+	.	date=04-04-2024;Target=B.asper_ARSB 5 118;ID=match$8_5_118;Name=PIRSR036665-50;status=T
B.asper_ARSB	Pfam	protein_match	6	347	2.1E-49	+	.	date=04-04-2024;Target=B.asper_ARSB 6 347;ID=match$9_6_347;signature_desc=Sulfatase;Name=PF00884;status=T;Dbxref="InterPro:IPR000917","MetaCyc:PWY-4702","MetaCyc:PWY-5491","MetaCyc:PWY-5978","MetaCyc:PWY-6129","MetaCyc:PWY-6148","MetaCyc:PWY-6350","MetaCyc:PWY-6352","MetaCyc:PWY-6365","MetaCyc:PWY-6366","MetaCyc:PWY-6368","MetaCyc:PWY-6456","MetaCyc:PWY-6546","MetaCyc:PWY-6558","MetaCyc:PWY-6567","MetaCyc:PWY-6568","MetaCyc:PWY-6575","MetaCyc:PWY-6580","MetaCyc:PWY-6627","MetaCyc:PWY-6664","MetaCyc:PWY-6686","MetaCyc:PWY-6689","MetaCyc:PWY-6720","MetaCyc:PWY-6724","MetaCyc:PWY-6804","MetaCyc:PWY-6821","MetaCyc:PWY-6955","MetaCyc:PWY-6990","MetaCyc:PWY-6991","MetaCyc:PWY-7018","MetaCyc:PWY-7119","MetaCyc:PWY-7134","MetaCyc:PWY-7321","MetaCyc:PWY-7366","MetaCyc:PWY-7531","MetaCyc:PWY-7644","MetaCyc:PWY-7651","MetaCyc:PWY-7771","MetaCyc:PWY-7815","MetaCyc:PWY-7816","MetaCyc:PWY-7817","MetaCyc:PWY-7818","MetaCyc:PWY-7819","MetaCyc:PWY-7820","MetaCyc:PWY-7831","MetaCyc:PWY-7863","MetaCyc:PWY-7878","MetaCyc:PWY-7881","MetaCyc:PWY-7882","MetaCyc:PWY-7981","MetaCyc:PWY-8045","MetaCyc:PWY-8052","MetaCyc:PWY-8176","MetaCyc:PWY-8247","MetaCyc:PWY-8248","MetaCyc:PWY-8282","MetaCyc:PWY-8358","MetaCyc:PWY-8367","MetaCyc:PWY-8372","MetaCyc:PWY-8373","MetaCyc:PWY-8381","MetaCyc:PWY-8429","MetaCyc:PWY-8430","Reactome:R-BTA-1663150","Reactome:R-BTA-6798695","Reactome:R-BTA-9840310","Reactome:R-CFA-1663150","Reactome:R-CFA-2022857","Reactome:R-CFA-6798695","Reactome:R-CFA-9840310","Reactome:R-DRE-1663150","Reactome:R-DRE-9840310","Reactome:R-HSA-1663150","Reactome:R-HSA-196071","Reactome:R-HSA-2022857","Reactome:R-HSA-2024096","Reactome:R-HSA-2024101","Reactome:R-HSA-2206285","Reactome:R-HSA-2206290","Reactome:R-HSA-2206296","Reactome:R-HSA-2206305","Reactome:R-HSA-2206307","Reactome:R-HSA-432720","Reactome:R-HSA-6798695","Reactome:R-HSA-9840310","Reactome:R-MMU-1663150","Reactome:R-MMU-2022857","Reactome:R-MMU-2024096","Reactome:R-MMU-2024101","Reactome:R-MMU-432720","Reactome:R-MMU-6798695","Reactome:R-MMU-9840310","Reactome:R-RNO-1663150","Reactome:R-RNO-196071","Reactome:R-RNO-2022857","Reactome:R-RNO-2024101","Reactome:R-RNO-6798695","Reactome:R-RNO-9840310","Reactome:R-SCE-162710"
B.asper_ARSB	SUPERFAMILY	protein_match	4	361	4.94E-95	+	.	date=04-04-2024;Target=B.asper_ARSB 4 361;ID=match$10_4_361;Name=SSF53649;status=T;Dbxref="InterPro:IPR017850","MetaCyc:PWY-1042","MetaCyc:PWY-2221","MetaCyc:PWY-4702","MetaCyc:PWY-5484","MetaCyc:PWY-5491","MetaCyc:PWY-5723","MetaCyc:PWY-5757","MetaCyc:PWY-5940","MetaCyc:PWY-5978","MetaCyc:PWY-6129","MetaCyc:PWY-6142","MetaCyc:PWY-6147","MetaCyc:PWY-6148","MetaCyc:PWY-6348","MetaCyc:PWY-6350","MetaCyc:PWY-6352","MetaCyc:PWY-6365","MetaCyc:PWY-6366","MetaCyc:PWY-6368","MetaCyc:PWY-6383","MetaCyc:PWY-6456","MetaCyc:PWY-6545","MetaCyc:PWY-6546","MetaCyc:PWY-6558","MetaCyc:PWY-6567","MetaCyc:PWY-6568","MetaCyc:PWY-6575","MetaCyc:PWY-6580","MetaCyc:PWY-6627","MetaCyc:PWY-6650","MetaCyc:PWY-6664","MetaCyc:PWY-6686","MetaCyc:PWY-6689","MetaCyc:PWY-6720","MetaCyc:PWY-6724","MetaCyc:PWY-6797","MetaCyc:PWY-6804","MetaCyc:PWY-6821","MetaCyc:PWY-6859","MetaCyc:PWY-6886","MetaCyc:PWY-6901","MetaCyc:PWY-6955","MetaCyc:PWY-6990","MetaCyc:PWY-6991","MetaCyc:PWY-7003","MetaCyc:PWY-7018","MetaCyc:PWY-7119","MetaCyc:PWY-7124","MetaCyc:PWY-7134","MetaCyc:PWY-7180","MetaCyc:PWY-7184","MetaCyc:PWY-7187","MetaCyc:PWY-7206","MetaCyc:PWY-7218","MetaCyc:PWY-7277","MetaCyc:PWY-7321","MetaCyc:PWY-7366","MetaCyc:PWY-7419","MetaCyc:PWY-7531","MetaCyc:PWY-7539","MetaCyc:PWY-7644","MetaCyc:PWY-7651","MetaCyc:PWY-7719","MetaCyc:PWY-7771","MetaCyc:PWY-7782","MetaCyc:PWY-7783","MetaCyc:PWY-7815","MetaCyc:PWY-7816","MetaCyc:PWY-7817","MetaCyc:PWY-7818","MetaCyc:PWY-7819","MetaCyc:PWY-7820","MetaCyc:PWY-7821","MetaCyc:PWY-7831","MetaCyc:PWY-7863","MetaCyc:PWY-7878","MetaCyc:PWY-7881","MetaCyc:PWY-7882","MetaCyc:PWY-7981","MetaCyc:PWY-8045","MetaCyc:PWY-8051","MetaCyc:PWY-8052","MetaCyc:PWY-8053","MetaCyc:PWY-8176","MetaCyc:PWY-8247","MetaCyc:PWY-8248","MetaCyc:PWY-8282","MetaCyc:PWY-8289","MetaCyc:PWY-8358","MetaCyc:PWY-8362","MetaCyc:PWY-8365","MetaCyc:PWY-8367","MetaCyc:PWY-8372","MetaCyc:PWY-8373","MetaCyc:PWY-8381","MetaCyc:PWY-8404","MetaCyc:PWY-8429","MetaCyc:PWY-8430","Reactome:R-BTA-163125","Reactome:R-BTA-1663150","Reactome:R-BTA-6798695","Reactome:R-BTA-6814848","Reactome:R-BTA-9840310","Reactome:R-CEL-196843","Reactome:R-CFA-1663150","Reactome:R-CFA-2022857","Reactome:R-CFA-6798695","Reactome:R-CFA-9840310","Reactome:R-DME-6811438","Reactome:R-DRE-1663150","Reactome:R-DRE-6798695","Reactome:R-DRE-6814848","Reactome:R-DRE-9840310","Reactome:R-HSA-1483166","Reactome:R-HSA-162710","Reactome:R-HSA-163125","Reactome:R-HSA-1663150","Reactome:R-HSA-196071","Reactome:R-HSA-196843","Reactome:R-HSA-199220","Reactome:R-HSA-2022857","Reactome:R-HSA-2024096","Reactome:R-HSA-2024101","Reactome:R-HSA-2206285","Reactome:R-HSA-2206290","Reactome:R-HSA-2206296","Reactome:R-HSA-2206305","Reactome:R-HSA-2206307","Reactome:R-HSA-432720","Reactome:R-HSA-6798695","Reactome:R-HSA-6811438","Reactome:R-HSA-6814848","Reactome:R-HSA-8935690","Reactome:R-HSA-9636383","Reactome:R-HSA-9636569","Reactome:R-HSA-9840310","Reactome:R-MMU-162710","Reactome:R-MMU-163125","Reactome:R-MMU-1663150","Reactome:R-MMU-196843","Reactome:R-MMU-2022857","Reactome:R-MMU-2024096","Reactome:R-MMU-2024101","Reactome:R-MMU-432720","Reactome:R-MMU-6798695","Reactome:R-MMU-6811438","Reactome:R-MMU-6814848","Reactome:R-MMU-9840310","Reactome:R-RNO-1483166","Reactome:R-RNO-163125","Reactome:R-RNO-1663150","Reactome:R-RNO-196071","Reactome:R-RNO-196843","Reactome:R-RNO-2022857","Reactome:R-RNO-2024101","Reactome:R-RNO-6798695","Reactome:R-RNO-6811438","Reactome:R-RNO-6814848","Reactome:R-RNO-8935690","Reactome:R-RNO-9840310","Reactome:R-SCE-162710","Reactome:R-SCE-196843","Reactome:R-SCE-6798695","Reactome:R-SCE-6814848","Reactome:R-SCE-9840310","Reactome:R-SPO-162710","Reactome:R-SPO-196843","Reactome:R-SPO-6798695","Reactome:R-SPO-6814848","Reactome:R-SPO-9840310","Reactome:R-XTR-6798695"
B.asper_ARSB	PIRSR	protein_match	4	361	2.4E-75	+	.	date=04-04-2024;Target=B.asper_ARSB 4 361;ID=match$11_4_361;Name=PIRSR635626-4;status=T
B.asper_ARSB	PANTHER	protein_match	4	361	9.2E-109	+	.	date=04-04-2024;Target=B.asper_ARSB 361;ID=match$12_4_361;Name=PTHR42693;status=T
B.asper_ARSB	PIRSR	protein_match	4	113	1.6E-12	+	.	date=04-04-2024;Target=B.asper_ARSB 4 113;ID=match$13_4_113;Name=PIRSR000972-50;status=T
B.asper_ARSB	FunFam	protein_match	6	361	6.9E-198	+	.	date=04-04-2024;Target=B.asper_ARSB 6 361;ID=match$14_6_361;signature_desc=arylsulfatase G isoform X1;Name=G3DSA:3.40.720.10:FF:000031;status=T
##FASTA
>B.asper_ARSB
AVFKKPNFIVILADDIGWGDFGANWDLKKGTPNLDKIAQEGMRFLDFHSAASTCSPSRAS
LLTGRLGLRNGVTHNFAVTSVAGLPLNETILAEVLKEAGYLTAMIGKWHLGHHGSFHPSF
RGFDFYFGIPYSPDMGCTDTPGYNLPPCPACPRCSTTVTNHQKNCYPEIALPLFENLTIV
QQPVNLTALATKYTEKVVHFIHYASQKGLPFFLYLALAHMHVPLVLSETPWNQSCQDPYG
TYLKEMDALVGQVKDAVDSTAKEDTFLWFTGDNGPWSEKCDYAGSVGPYTGMWQKTKGGS
SAKQTTWEGGHRVPTVAYWPGKIPANVTSPLMLSTLDIFPTLVSLANATLPLNRRFDGID
I
>match$1_52_64
STCSPSRASLLTG
>match$2_4_108
KKPNFIVILADDIGWGDFGANWDLKKGTPNLDKIAQEGMRFLDFHSAASTCSPSRASLLT
GRLGLRNGVTHNFAVTSVAGLPLNETILAEVLKEAGYLTAMIGKW
>match$3_4_361
KKPNFIVILADDIGWGDFGANWDLKKGTPNLDKIAQEGMRFLDFHSAASTCSPSRASLLT
GRLGLRNGVTHNFAVTSVAGLPLNETILAEVLKEAGYLTAMIGKWHLGHHGSFHPSFRGF
DFYFGIPYSPDMGCTDTPGYNLPPCPACPRCSTTVTNHQKNCYPEIALPLFENLTIVQQP
VNLTALATKYTEKVVHFIHYASQKGLPFFLYLALAHMHVPLVLSETPWNQSCQDPYGTYL
KEMDALVGQVKDAVDSTAKEDTFLWFTGDNGPWSEKCDYAGSVGPYTGMWQKTKGGSSAK
QTTWEGGHRVPTVAYWPGKIPANVTSPLMLSTLDIFPTLVSLANATLPLNRRFDGIDI
>match$4_5_118
KPNFIVILADDIGWGDFGANWDLKKGTPNLDKIAQEGMRFLDFHSAASTCSPSRASLLTG
RLGLRNGVTHNFAVTSVAGLPLNETILAEVLKEAGYLTAMIGKWHLGHHGSFHP
>match$5_4_361
KKPNFIVILADDIGWGDFGANWDLKKGTPNLDKIAQEGMRFLDFHSAASTCSPSRASLLT
GRLGLRNGVTHNFAVTSVAGLPLNETILAEVLKEAGYLTAMIGKWHLGHHGSFHPSFRGF
DFYFGIPYSPDMGCTDTPGYNLPPCPACPRCSTTVTNHQKNCYPEIALPLFENLTIVQQP
VNLTALATKYTEKVVHFIHYASQKGLPFFLYLALAHMHVPLVLSETPWNQSCQDPYGTYL
KEMDALVGQVKDAVDSTAKEDTFLWFTGDNGPWSEKCDYAGSVGPYTGMWQKTKGGSSAK
QTTWEGGHRVPTVAYWPGKIPANVTSPLMLSTLDIFPTLVSLANATLPLNRRFDGIDI
>match$6_4_361
KKPNFIVILADDIGWGDFGANWDLKKGTPNLDKIAQEGMRFLDFHSAASTCSPSRASLLT
GRLGLRNGVTHNFAVTSVAGLPLNETILAEVLKEAGYLTAMIGKWHLGHHGSFHPSFRGF
DFYFGIPYSPDMGCTDTPGYNLPPCPACPRCSTTVTNHQKNCYPEIALPLFENLTIVQQP
VNLTALATKYTEKVVHFIHYASQKGLPFFLYLALAHMHVPLVLSETPWNQSCQDPYGTYL
KEMDALVGQVKDAVDSTAKEDTFLWFTGDNGPWSEKCDYAGSVGPYTGMWQKTKGGSSAK
QTTWEGGHRVPTVAYWPGKIPANVTSPLMLSTLDIFPTLVSLANATLPLNRRFDGIDI
>match$7_99_109
GYLTAMIGKWH
>match$8_5_118
KPNFIVILADDIGWGDFGANWDLKKGTPNLDKIAQEGMRFLDFHSAASTCSPSRASLLTG
RLGLRNGVTHNFAVTSVAGLPLNETILAEVLKEAGYLTAMIGKWHLGHHGSFHP
>match$9_6_347
PNFIVILADDIGWGDFGANWDLKKGTPNLDKIAQEGMRFLDFHSAASTCSPSRASLLTGR
LGLRNGVTHNFAVTSVAGLPLNETILAEVLKEAGYLTAMIGKWHLGHHGSFHPSFRGFDF
YFGIPYSPDMGCTDTPGYNLPPCPACPRCSTTVTNHQKNCYPEIALPLFENLTIVQQPVN
LTALATKYTEKVVHFIHYASQKGLPFFLYLALAHMHVPLVLSETPWNQSCQDPYGTYLKE
MDALVGQVKDAVDSTAKEDTFLWFTGDNGPWSEKCDYAGSVGPYTGMWQKTKGGSSAKQT
TWEGGHRVPTVAYWPGKIPANVTSPLMLSTLDIFPTLVSLAN
>match$10_4_361
KKPNFIVILADDIGWGDFGANWDLKKGTPNLDKIAQEGMRFLDFHSAASTCSPSRASLLT
GRLGLRNGVTHNFAVTSVAGLPLNETILAEVLKEAGYLTAMIGKWHLGHHGSFHPSFRGF
DFYFGIPYSPDMGCTDTPGYNLPPCPACPRCSTTVTNHQKNCYPEIALPLFENLTIVQQP
VNLTALATKYTEKVVHFIHYASQKGLPFFLYLALAHMHVPLVLSETPWNQSCQDPYGTYL
KEMDALVGQVKDAVDSTAKEDTFLWFTGDNGPWSEKCDYAGSVGPYTGMWQKTKGGSSAK
QTTWEGGHRVPTVAYWPGKIPANVTSPLMLSTLDIFPTLVSLANATLPLNRRFDGIDI
>match$11_4_361
KKPNFIVILADDIGWGDFGANWDLKKGTPNLDKIAQEGMRFLDFHSAASTCSPSRASLLT
GRLGLRNGVTHNFAVTSVAGLPLNETILAEVLKEAGYLTAMIGKWHLGHHGSFHPSFRGF
DFYFGIPYSPDMGCTDTPGYNLPPCPACPRCSTTVTNHQKNCYPEIALPLFENLTIVQQP
VNLTALATKYTEKVVHFIHYASQKGLPFFLYLALAHMHVPLVLSETPWNQSCQDPYGTYL
KEMDALVGQVKDAVDSTAKEDTFLWFTGDNGPWSEKCDYAGSVGPYTGMWQKTKGGSSAK
QTTWEGGHRVPTVAYWPGKIPANVTSPLMLSTLDIFPTLVSLANATLPLNRRFDGIDI
>match$12_4_361
KKPNFIVILADDIGWGDFGANWDLKKGTPNLDKIAQEGMRFLDFHSAASTCSPSRASLLT
GRLGLRNGVTHNFAVTSVAGLPLNETILAEVLKEAGYLTAMIGKWHLGHHGSFHPSFRGF
DFYFGIPYSPDMGCTDTPGYNLPPCPACPRCSTTVTNHQKNCYPEIALPLFENLTIVQQP
VNLTALATKYTEKVVHFIHYASQKGLPFFLYLALAHMHVPLVLSETPWNQSCQDPYGTYL
KEMDALVGQVKDAVDSTAKEDTFLWFTGDNGPWSEKCDYAGSVGPYTGMWQKTKGGSSAK
QTTWEGGHRVPTVAYWPGKIPANVTSPLMLSTLDIFPTLVSLANATLPLNRRFDGIDI
>match$13_4_113
KKPNFIVILADDIGWGDFGANWDLKKGTPNLDKIAQEGMRFLDFHSAASTCSPSRASLLT
GRLGLRNGVTHNFAVTSVAGLPLNETILAEVLKEAGYLTAMIGKWHLGHH
>match$14_6_361
PNFIVILADDIGWGDFGANWDLKKGTPNLDKIAQEGMRFLDFHSAASTCSPSRASLLTGR
LGLRNGVTHNFAVTSVAGLPLNETILAEVLKEAGYLTAMIGKWHLGHHGSFHPSFRGFDF
YFGIPYSPDMGCTDTPGYNLPPCPACPRCSTTVTNHQKNCYPEIALPLFENLTIVQQPVN
LTALATKYTEKVVHFIHYASQKGLPFFLYLALAHMHVPLVLSETPWNQSCQDPYGTYLKE
MDALVGQVKDAVDSTAKEDTFLWFTGDNGPWSEKCDYAGSVGPYTGMWQKTKGGSSAKQT
TWEGGHRVPTVAYWPGKIPANVTSPLMLSTLDIFPTLVSLANATLPLNRRFDGIDI
