# Supplementary material for: Computational Modeling of Low-Abundance Proteins in Venom Gland Transcriptomes: Bothrops asper and Bothrops jararaca
Source: Toxins (Basel). 2025 May 22;17(6):262. doi: 10.3390/toxins17060262 (PMC12197698; doi:10.3390/toxins17060262)
Supplement: Supplementary file 1 [file toxins-17-00262-s001.zip › Supplementary Material 1/File S3 ARSB/ARSB-B_asper_model1_AF.pdb]

MODEL     1                                                                     
ATOM      1  N   ALA A   1     -27.078  -6.969  20.969  1.00 55.81           N  
ATOM      2  CA  ALA A   1     -25.656  -6.590  20.891  1.00 55.81           C  
ATOM      3  C   ALA A   1     -25.469  -5.383  19.984  1.00 55.81           C  
ATOM      4  CB  ALA A   1     -24.812  -7.770  20.406  1.00 55.81           C  
ATOM      5  O   ALA A   1     -26.062  -5.305  18.906  1.00 55.81           O  
ATOM      6  N   VAL A   2     -25.156  -4.086  20.484  1.00 62.25           N  
ATOM      7  CA  VAL A   2     -24.828  -2.859  19.766  1.00 62.25           C  
ATOM      8  C   VAL A   2     -23.750  -3.141  18.734  1.00 62.25           C  
ATOM      9  CB  VAL A   2     -24.359  -1.749  20.734  1.00 62.25           C  
ATOM     10  O   VAL A   2     -22.734  -3.771  19.031  1.00 62.25           O  
ATOM     11  CG1 VAL A   2     -24.016  -0.471  19.969  1.00 62.25           C  
ATOM     12  CG2 VAL A   2     -25.422  -1.475  21.797  1.00 62.25           C  
ATOM     13  N   PHE A   3     -24.141  -3.391  17.469  1.00 76.94           N  
ATOM     14  CA  PHE A   3     -23.203  -3.500  16.344  1.00 76.94           C  
ATOM     15  C   PHE A   3     -22.047  -2.529  16.516  1.00 76.94           C  
ATOM     16  CB  PHE A   3     -23.906  -3.236  15.016  1.00 76.94           C  
ATOM     17  O   PHE A   3     -22.234  -1.313  16.562  1.00 76.94           O  
ATOM     18  CG  PHE A   3     -23.000  -3.291  13.820  1.00 76.94           C  
ATOM     19  CD1 PHE A   3     -22.547  -2.125  13.219  1.00 76.94           C  
ATOM     20  CD2 PHE A   3     -22.594  -4.512  13.297  1.00 76.94           C  
ATOM     21  CE1 PHE A   3     -21.703  -2.172  12.109  1.00 76.94           C  
ATOM     22  CE2 PHE A   3     -21.750  -4.570  12.195  1.00 76.94           C  
ATOM     23  CZ  PHE A   3     -21.312  -3.398  11.602  1.00 76.94           C  
ATOM     24  N   LYS A   4     -20.891  -3.078  16.844  1.00 88.88           N  
ATOM     25  CA  LYS A   4     -19.672  -2.270  16.891  1.00 88.88           C  
ATOM     26  C   LYS A   4     -19.000  -2.207  15.523  1.00 88.88           C  
ATOM     27  CB  LYS A   4     -18.703  -2.822  17.938  1.00 88.88           C  
ATOM     28  O   LYS A   4     -18.688  -3.244  14.938  1.00 88.88           O  
ATOM     29  CG  LYS A   4     -17.516  -1.915  18.219  1.00 88.88           C  
ATOM     30  CD  LYS A   4     -16.656  -2.447  19.359  1.00 88.88           C  
ATOM     31  CE  LYS A   4     -15.477  -1.526  19.656  1.00 88.88           C  
ATOM     32  NZ  LYS A   4     -14.656  -2.027  20.797  1.00 88.88           N  
ATOM     33  N   LYS A   5     -18.766  -1.029  15.047  1.00 94.75           N  
ATOM     34  CA  LYS A   5     -18.125  -0.825  13.758  1.00 94.75           C  
ATOM     35  C   LYS A   5     -16.656  -1.235  13.805  1.00 94.75           C  
ATOM     36  CB  LYS A   5     -18.250   0.636  13.320  1.00 94.75           C  
ATOM     37  O   LYS A   5     -15.938  -0.875  14.734  1.00 94.75           O  
ATOM     38  CG  LYS A   5     -19.672   1.068  12.992  1.00 94.75           C  
ATOM     39  CD  LYS A   5     -19.719   2.514  12.516  1.00 94.75           C  
ATOM     40  CE  LYS A   5     -21.141   2.945  12.188  1.00 94.75           C  
ATOM     41  NZ  LYS A   5     -21.219   4.395  11.828  1.00 94.75           N  
ATOM     42  N   PRO A   6     -16.219  -1.965  12.789  1.00 97.56           N  
ATOM     43  CA  PRO A   6     -14.812  -2.365  12.781  1.00 97.56           C  
ATOM     44  C   PRO A   6     -13.883  -1.231  12.359  1.00 97.56           C  
ATOM     45  CB  PRO A   6     -14.781  -3.506  11.758  1.00 97.56           C  
ATOM     46  O   PRO A   6     -14.328  -0.254  11.750  1.00 97.56           O  
ATOM     47  CG  PRO A   6     -15.883  -3.191  10.797  1.00 97.56           C  
ATOM     48  CD  PRO A   6     -17.000  -2.525  11.547  1.00 97.56           C  
ATOM     49  N   ASN A   7     -12.562  -1.377  12.750  1.00 98.75           N  
ATOM     50  CA  ASN A   7     -11.492  -0.540  12.203  1.00 98.75           C  
ATOM     51  C   ASN A   7     -10.891  -1.154  10.945  1.00 98.75           C  
ATOM     52  CB  ASN A   7     -10.406  -0.301  13.250  1.00 98.75           C  
ATOM     53  O   ASN A   7     -10.789  -2.377  10.836  1.00 98.75           O  
ATOM     54  CG  ASN A   7     -10.961   0.234  14.555  1.00 98.75           C  
ATOM     55  ND2 ASN A   7     -10.602  -0.407  15.664  1.00 98.75           N  
ATOM     56  OD1 ASN A   7     -11.711   1.214  14.570  1.00 98.75           O  
ATOM     57  N   PHE A   8     -10.586  -0.278  10.008  1.00 98.88           N  
ATOM     58  CA  PHE A   8     -10.008  -0.790   8.773  1.00 98.88           C  
ATOM     59  C   PHE A   8      -8.625  -0.205   8.539  1.00 98.88           C  
ATOM     60  CB  PHE A   8     -10.922  -0.471   7.582  1.00 98.88           C  
ATOM     61  O   PHE A   8      -8.422   1.005   8.656  1.00 98.88           O  
ATOM     62  CG  PHE A   8     -12.336  -0.974   7.746  1.00 98.88           C  
ATOM     63  CD1 PHE A   8     -12.586  -2.322   7.965  1.00 98.88           C  
ATOM     64  CD2 PHE A   8     -13.406  -0.096   7.684  1.00 98.88           C  
ATOM     65  CE1 PHE A   8     -13.883  -2.791   8.117  1.00 98.88           C  
ATOM     66  CE2 PHE A   8     -14.711  -0.557   7.836  1.00 98.88           C  
ATOM     67  CZ  PHE A   8     -14.953  -1.904   8.055  1.00 98.88           C  
ATOM     68  N   ILE A   9      -7.699  -1.117   8.188  1.00 98.94           N  
ATOM     69  CA  ILE A   9      -6.387  -0.715   7.688  1.00 98.94           C  
ATOM     70  C   ILE A   9      -6.094  -1.429   6.371  1.00 98.94           C  
ATOM     71  CB  ILE A   9      -5.277  -1.015   8.719  1.00 98.94           C  
ATOM     72  O   ILE A   9      -6.109  -2.660   6.309  1.00 98.94           O  
ATOM     73  CG1 ILE A   9      -5.578  -0.317  10.047  1.00 98.94           C  
ATOM     74  CG2 ILE A   9      -3.908  -0.589   8.180  1.00 98.94           C  
ATOM     75  CD1 ILE A   9      -4.555  -0.596  11.141  1.00 98.94           C  
ATOM     76  N   VAL A  10      -5.871  -0.593   5.387  1.00 98.94           N  
ATOM     77  CA  VAL A  10      -5.418  -1.125   4.105  1.00 98.94           C  
ATOM     78  C   VAL A  10      -3.984  -0.677   3.838  1.00 98.94           C  
ATOM     79  CB  VAL A  10      -6.344  -0.681   2.949  1.00 98.94           C  
ATOM     80  O   VAL A  10      -3.703   0.523   3.785  1.00 98.94           O  
ATOM     81  CG1 VAL A  10      -5.797  -1.169   1.607  1.00 98.94           C  
ATOM     82  CG2 VAL A  10      -7.762  -1.195   3.174  1.00 98.94           C  
ATOM     83  N   ILE A  11      -3.109  -1.679   3.746  1.00 98.94           N  
ATOM     84  CA  ILE A  11      -1.718  -1.393   3.412  1.00 98.94           C  
ATOM     85  C   ILE A  11      -1.457  -1.739   1.947  1.00 98.94           C  
ATOM     86  CB  ILE A  11      -0.745  -2.168   4.328  1.00 98.94           C  
ATOM     87  O   ILE A  11      -1.680  -2.875   1.522  1.00 98.94           O  
ATOM     88  CG1 ILE A  11      -1.040  -1.864   5.801  1.00 98.94           C  
ATOM     89  CG2 ILE A  11       0.708  -1.832   3.979  1.00 98.94           C  
ATOM     90  CD1 ILE A  11      -0.250  -2.721   6.781  1.00 98.94           C  
ATOM     91  N   LEU A  12      -0.994  -0.737   1.178  1.00 98.88           N  
ATOM     92  CA  LEU A  12      -0.713  -0.914  -0.243  1.00 98.88           C  
ATOM     93  C   LEU A  12       0.768  -0.693  -0.536  1.00 98.88           C  
ATOM     94  CB  LEU A  12      -1.560   0.047  -1.082  1.00 98.88           C  
ATOM     95  O   LEU A  12       1.267   0.428  -0.421  1.00 98.88           O  
ATOM     96  CG  LEU A  12      -1.558  -0.190  -2.592  1.00 98.88           C  
ATOM     97  CD1 LEU A  12      -2.287  -1.486  -2.926  1.00 98.88           C  
ATOM     98  CD2 LEU A  12      -2.193   0.990  -3.320  1.00 98.88           C  
ATOM     99  N   ALA A  13       1.421  -1.775  -0.964  1.00 98.62           N  
ATOM    100  CA  ALA A  13       2.838  -1.689  -1.307  1.00 98.62           C  
ATOM    101  C   ALA A  13       3.027  -1.370  -2.787  1.00 98.62           C  
ATOM    102  CB  ALA A  13       3.551  -2.992  -0.952  1.00 98.62           C  
ATOM    103  O   ALA A  13       2.275  -1.857  -3.635  1.00 98.62           O  
ATOM    104  N   ASP A  14       3.992  -0.616  -3.127  1.00 98.56           N  
ATOM    105  CA  ASP A  14       4.293  -0.194  -4.492  1.00 98.56           C  
ATOM    106  C   ASP A  14       5.316  -1.125  -5.141  1.00 98.56           C  
ATOM    107  CB  ASP A  14       4.812   1.246  -4.504  1.00 98.56           C  
ATOM    108  O   ASP A  14       6.387  -1.371  -4.578  1.00 98.56           O  
ATOM    109  CG  ASP A  14       4.629   1.929  -5.852  1.00 98.56           C  
ATOM    110  OD1 ASP A  14       4.398   1.232  -6.859  1.00 98.56           O  
ATOM    111  OD2 ASP A  14       4.723   3.174  -5.898  1.00 98.56           O  
ATOM    112  N   ASP A  15       4.961  -1.639  -6.320  1.00 98.25           N  
ATOM    113  CA  ASP A  15       5.836  -2.418  -7.191  1.00 98.25           C  
ATOM    114  C   ASP A  15       6.309  -3.693  -6.500  1.00 98.25           C  
ATOM    115  CB  ASP A  15       7.039  -1.583  -7.633  1.00 98.25           C  
ATOM    116  O   ASP A  15       7.465  -4.094  -6.645  1.00 98.25           O  
ATOM    117  CG  ASP A  15       6.680  -0.512  -8.648  1.00 98.25           C  
ATOM    118  OD1 ASP A  15       5.512  -0.466  -9.102  1.00 98.25           O  
ATOM    119  OD2 ASP A  15       7.570   0.291  -9.000  1.00 98.25           O  
ATOM    120  N   ILE A  16       5.484  -4.238  -5.703  1.00 97.81           N  
ATOM    121  CA  ILE A  16       5.828  -5.500  -5.059  1.00 97.81           C  
ATOM    122  C   ILE A  16       5.258  -6.664  -5.867  1.00 97.81           C  
ATOM    123  CB  ILE A  16       5.312  -5.555  -3.604  1.00 97.81           C  
ATOM    124  O   ILE A  16       4.086  -6.645  -6.254  1.00 97.81           O  
ATOM    125  CG1 ILE A  16       5.867  -6.789  -2.885  1.00 97.81           C  
ATOM    126  CG2 ILE A  16       3.781  -5.543  -3.572  1.00 97.81           C  
ATOM    127  CD1 ILE A  16       5.645  -6.781  -1.378  1.00 97.81           C  
ATOM    128  N   GLY A  17       6.188  -7.656  -6.145  1.00 96.88           N  
ATOM    129  CA  GLY A  17       5.758  -8.797  -6.930  1.00 96.88           C  
ATOM    130  C   GLY A  17       5.277  -9.961  -6.078  1.00 96.88           C  
ATOM    131  O   GLY A  17       5.648 -10.070  -4.906  1.00 96.88           O  
ATOM    132  N   TRP A  18       4.496 -10.859  -6.660  1.00 97.75           N  
ATOM    133  CA  TRP A  18       4.016 -12.078  -6.012  1.00 97.75           C  
ATOM    134  C   TRP A  18       5.176 -12.875  -5.414  1.00 97.75           C  
ATOM    135  CB  TRP A  18       3.246 -12.953  -7.008  1.00 97.75           C  
ATOM    136  O   TRP A  18       5.062 -13.406  -4.309  1.00 97.75           O  
ATOM    137  CG  TRP A  18       2.436 -14.039  -6.363  1.00 97.75           C  
ATOM    138  CD1 TRP A  18       1.088 -14.031  -6.137  1.00 97.75           C  
ATOM    139  CD2 TRP A  18       2.926 -15.289  -5.863  1.00 97.75           C  
ATOM    140  CE2 TRP A  18       1.817 -15.992  -5.348  1.00 97.75           C  
ATOM    141  CE3 TRP A  18       4.195 -15.875  -5.805  1.00 97.75           C  
ATOM    142  NE1 TRP A  18       0.710 -15.203  -5.523  1.00 97.75           N  
ATOM    143  CH2 TRP A  18       3.193 -17.812  -4.730  1.00 97.75           C  
ATOM    144  CZ2 TRP A  18       1.941 -17.266  -4.773  1.00 97.75           C  
ATOM    145  CZ3 TRP A  18       4.316 -17.141  -5.238  1.00 97.75           C  
ATOM    146  N   GLY A  19       6.234 -12.836  -6.051  1.00 96.94           N  
ATOM    147  CA  GLY A  19       7.402 -13.609  -5.668  1.00 96.94           C  
ATOM    148  C   GLY A  19       8.227 -12.953  -4.578  1.00 96.94           C  
ATOM    149  O   GLY A  19       9.195 -13.531  -4.086  1.00 96.94           O  
ATOM    150  N   ASP A  20       7.871 -11.742  -4.172  1.00 96.75           N  
ATOM    151  CA  ASP A  20       8.609 -11.023  -3.137  1.00 96.75           C  
ATOM    152  C   ASP A  20       8.141 -11.438  -1.743  1.00 96.75           C  
ATOM    153  CB  ASP A  20       8.453  -9.516  -3.314  1.00 96.75           C  
ATOM    154  O   ASP A  20       8.828 -11.188  -0.751  1.00 96.75           O  
ATOM    155  CG  ASP A  20       9.000  -9.016  -4.641  1.00 96.75           C  
ATOM    156  OD1 ASP A  20      10.102  -9.445  -5.051  1.00 96.75           O  
ATOM    157  OD2 ASP A  20       8.320  -8.180  -5.285  1.00 96.75           O  
ATOM    158  N   PHE A  21       7.039 -12.000  -1.682  1.00 96.56           N  
ATOM    159  CA  PHE A  21       6.363 -12.438  -0.466  1.00 96.56           C  
ATOM    160  C   PHE A  21       6.816 -13.836  -0.064  1.00 96.56           C  
ATOM    161  CB  PHE A  21       4.844 -12.414  -0.658  1.00 96.56           C  
ATOM    162  O   PHE A  21       6.516 -14.812  -0.750  1.00 96.56           O  
ATOM    163  CG  PHE A  21       4.066 -12.484   0.630  1.00 96.56           C  
ATOM    164  CD1 PHE A  21       2.693 -12.680   0.620  1.00 96.56           C  
ATOM    165  CD2 PHE A  21       4.715 -12.352   1.852  1.00 96.56           C  
ATOM    166  CE1 PHE A  21       1.972 -12.742   1.811  1.00 96.56           C  
ATOM    167  CE2 PHE A  21       4.000 -12.414   3.045  1.00 96.56           C  
ATOM    168  CZ  PHE A  21       2.631 -12.609   3.023  1.00 96.56           C  
ATOM    169  N   GLY A  22       7.465 -13.922   1.071  1.00 95.31           N  
ATOM    170  CA  GLY A  22       8.023 -15.195   1.495  1.00 95.31           C  
ATOM    171  C   GLY A  22       7.004 -16.312   1.515  1.00 95.31           C  
ATOM    172  O   GLY A  22       7.285 -17.422   1.057  1.00 95.31           O  
ATOM    173  N   ALA A  23       5.875 -16.047   1.968  1.00 95.56           N  
ATOM    174  CA  ALA A  23       4.816 -17.062   2.082  1.00 95.56           C  
ATOM    175  C   ALA A  23       4.340 -17.516   0.705  1.00 95.56           C  
ATOM    176  CB  ALA A  23       3.646 -16.500   2.891  1.00 95.56           C  
ATOM    177  O   ALA A  23       3.766 -18.594   0.565  1.00 95.56           O  
ATOM    178  N   ASN A  24       4.578 -16.719  -0.329  1.00 96.38           N  
ATOM    179  CA  ASN A  24       4.117 -17.047  -1.674  1.00 96.38           C  
ATOM    180  C   ASN A  24       5.172 -17.828  -2.449  1.00 96.38           C  
ATOM    181  CB  ASN A  24       3.734 -15.773  -2.438  1.00 96.38           C  
ATOM    182  O   ASN A  24       4.836 -18.625  -3.334  1.00 96.38           O  
ATOM    183  CG  ASN A  24       2.424 -15.180  -1.958  1.00 96.38           C  
ATOM    184  ND2 ASN A  24       2.100 -13.992  -2.447  1.00 96.38           N  
ATOM    185  OD1 ASN A  24       1.711 -15.781  -1.152  1.00 96.38           O  
ATOM    186  N   TRP A  25       6.398 -17.547  -2.184  1.00 93.19           N  
ATOM    187  CA  TRP A  25       7.488 -18.047  -3.012  1.00 93.19           C  
ATOM    188  C   TRP A  25       8.656 -18.500  -2.148  1.00 93.19           C  
ATOM    189  CB  TRP A  25       7.953 -16.984  -4.004  1.00 93.19           C  
ATOM    190  O   TRP A  25       9.312 -17.688  -1.491  1.00 93.19           O  
ATOM    191  CG  TRP A  25       8.867 -17.500  -5.070  1.00 93.19           C  
ATOM    192  CD1 TRP A  25      10.195 -17.203  -5.227  1.00 93.19           C  
ATOM    193  CD2 TRP A  25       8.523 -18.391  -6.137  1.00 93.19           C  
ATOM    194  CE2 TRP A  25       9.688 -18.594  -6.902  1.00 93.19           C  
ATOM    195  CE3 TRP A  25       7.336 -19.031  -6.520  1.00 93.19           C  
ATOM    196  NE1 TRP A  25      10.695 -17.875  -6.324  1.00 93.19           N  
ATOM    197  CH2 TRP A  25       8.531 -20.031  -8.375  1.00 93.19           C  
ATOM    198  CZ2 TRP A  25       9.711 -19.422  -8.023  1.00 93.19           C  
ATOM    199  CZ3 TRP A  25       7.355 -19.844  -7.641  1.00 93.19           C  
ATOM    200  N   ASP A  26       8.945 -19.828  -2.115  1.00 83.31           N  
ATOM    201  CA  ASP A  26       9.906 -20.469  -1.229  1.00 83.31           C  
ATOM    202  C   ASP A  26      11.320 -19.984  -1.497  1.00 83.31           C  
ATOM    203  CB  ASP A  26       9.836 -22.000  -1.391  1.00 83.31           C  
ATOM    204  O   ASP A  26      12.180 -20.016  -0.610  1.00 83.31           O  
ATOM    205  CG  ASP A  26       8.578 -22.609  -0.795  1.00 83.31           C  
ATOM    206  OD1 ASP A  26       7.883 -21.922  -0.016  1.00 83.31           O  
ATOM    207  OD2 ASP A  26       8.289 -23.781  -1.106  1.00 83.31           O  
ATOM    208  N   LEU A  27      11.547 -19.438  -2.723  1.00 80.69           N  
ATOM    209  CA  LEU A  27      12.891 -19.016  -3.096  1.00 80.69           C  
ATOM    210  C   LEU A  27      13.203 -17.625  -2.521  1.00 80.69           C  
ATOM    211  CB  LEU A  27      13.039 -18.984  -4.621  1.00 80.69           C  
ATOM    212  O   LEU A  27      14.359 -17.203  -2.525  1.00 80.69           O  
ATOM    213  CG  LEU A  27      12.961 -20.344  -5.328  1.00 80.69           C  
ATOM    214  CD1 LEU A  27      13.070 -20.156  -6.840  1.00 80.69           C  
ATOM    215  CD2 LEU A  27      14.055 -21.281  -4.820  1.00 80.69           C  
ATOM    216  N   LYS A  28      12.148 -16.969  -2.057  1.00 81.19           N  
ATOM    217  CA  LYS A  28      12.320 -15.648  -1.470  1.00 81.19           C  
ATOM    218  C   LYS A  28      12.180 -15.695   0.049  1.00 81.19           C  
ATOM    219  CB  LYS A  28      11.312 -14.664  -2.062  1.00 81.19           C  
ATOM    220  O   LYS A  28      11.227 -16.281   0.569  1.00 81.19           O  
ATOM    221  CG  LYS A  28      11.641 -13.203  -1.785  1.00 81.19           C  
ATOM    222  CD  LYS A  28      12.945 -12.781  -2.451  1.00 81.19           C  
ATOM    223  CE  LYS A  28      13.211 -11.297  -2.279  1.00 81.19           C  
ATOM    224  NZ  LYS A  28      14.531 -10.898  -2.857  1.00 81.19           N  
ATOM    225  N   LYS A  29      13.180 -15.133   0.777  1.00 77.19           N  
ATOM    226  CA  LYS A  29      13.188 -14.953   2.227  1.00 77.19           C  
ATOM    227  C   LYS A  29      13.297 -13.477   2.598  1.00 77.19           C  
ATOM    228  CB  LYS A  29      14.344 -15.742   2.857  1.00 77.19           C  
ATOM    229  O   LYS A  29      13.516 -12.625   1.729  1.00 77.19           O  
ATOM    230  CG  LYS A  29      14.273 -17.234   2.617  1.00 77.19           C  
ATOM    231  CD  LYS A  29      15.398 -17.969   3.334  1.00 77.19           C  
ATOM    232  CE  LYS A  29      15.336 -19.469   3.082  1.00 77.19           C  
ATOM    233  NZ  LYS A  29      16.438 -20.203   3.773  1.00 77.19           N  
ATOM    234  N   GLY A  30      12.617 -13.039   3.734  1.00 88.56           N  
ATOM    235  CA  GLY A  30      12.898 -11.703   4.246  1.00 88.56           C  
ATOM    236  C   GLY A  30      11.648 -10.938   4.637  1.00 88.56           C  
ATOM    237  O   GLY A  30      11.680  -9.711   4.746  1.00 88.56           O  
ATOM    238  N   THR A  31      10.547 -11.672   4.637  1.00 97.06           N  
ATOM    239  CA  THR A  31       9.328 -10.992   5.066  1.00 97.06           C  
ATOM    240  C   THR A  31       8.727 -11.688   6.281  1.00 97.06           C  
ATOM    241  CB  THR A  31       8.289 -10.938   3.932  1.00 97.06           C  
ATOM    242  O   THR A  31       7.574 -12.133   6.242  1.00 97.06           O  
ATOM    243  CG2 THR A  31       8.789 -10.078   2.775  1.00 97.06           C  
ATOM    244  OG1 THR A  31       8.047 -12.266   3.451  1.00 97.06           O  
ATOM    245  N   PRO A  32       9.398 -11.828   7.391  1.00 97.75           N  
ATOM    246  CA  PRO A  32       8.906 -12.609   8.531  1.00 97.75           C  
ATOM    247  C   PRO A  32       7.613 -12.047   9.117  1.00 97.75           C  
ATOM    248  CB  PRO A  32      10.055 -12.500   9.547  1.00 97.75           C  
ATOM    249  O   PRO A  32       6.781 -12.805   9.625  1.00 97.75           O  
ATOM    250  CG  PRO A  32      10.781 -11.258   9.164  1.00 97.75           C  
ATOM    251  CD  PRO A  32      10.789 -11.141   7.668  1.00 97.75           C  
ATOM    252  N   ASN A  33       7.461 -10.734   9.078  1.00 98.62           N  
ATOM    253  CA  ASN A  33       6.246 -10.148   9.641  1.00 98.62           C  
ATOM    254  C   ASN A  33       5.031 -10.422   8.758  1.00 98.62           C  
ATOM    255  CB  ASN A  33       6.422  -8.648   9.852  1.00 98.62           C  
ATOM    256  O   ASN A  33       3.961 -10.773   9.250  1.00 98.62           O  
ATOM    257  CG  ASN A  33       7.480  -8.320  10.883  1.00 98.62           C  
ATOM    258  ND2 ASN A  33       8.555  -7.676  10.453  1.00 98.62           N  
ATOM    259  OD1 ASN A  33       7.332  -8.641  12.070  1.00 98.62           O  
ATOM    260  N   LEU A  34       5.250 -10.242   7.523  1.00 98.50           N  
ATOM    261  CA  LEU A  34       4.148 -10.562   6.617  1.00 98.50           C  
ATOM    262  C   LEU A  34       3.820 -12.055   6.668  1.00 98.50           C  
ATOM    263  CB  LEU A  34       4.500 -10.156   5.188  1.00 98.50           C  
ATOM    264  O   LEU A  34       2.650 -12.438   6.613  1.00 98.50           O  
ATOM    265  CG  LEU A  34       4.418  -8.664   4.867  1.00 98.50           C  
ATOM    266  CD1 LEU A  34       5.078  -8.367   3.525  1.00 98.50           C  
ATOM    267  CD2 LEU A  34       2.965  -8.195   4.867  1.00 98.50           C  
ATOM    268  N   ASP A  35       4.859 -12.867   6.711  1.00 98.12           N  
ATOM    269  CA  ASP A  35       4.637 -14.305   6.852  1.00 98.12           C  
ATOM    270  C   ASP A  35       3.824 -14.617   8.109  1.00 98.12           C  
ATOM    271  CB  ASP A  35       5.973 -15.055   6.891  1.00 98.12           C  
ATOM    272  O   ASP A  35       2.953 -15.484   8.086  1.00 98.12           O  
ATOM    273  CG  ASP A  35       6.711 -15.016   5.566  1.00 98.12           C  
ATOM    274  OD1 ASP A  35       6.125 -14.578   4.551  1.00 98.12           O  
ATOM    275  OD2 ASP A  35       7.895 -15.414   5.535  1.00 98.12           O  
ATOM    276  N   LYS A  36       4.172 -13.898   9.102  1.00 98.25           N  
ATOM    277  CA  LYS A  36       3.430 -14.086  10.352  1.00 98.25           C  
ATOM    278  C   LYS A  36       1.974 -13.664  10.188  1.00 98.25           C  
ATOM    279  CB  LYS A  36       4.082 -13.305  11.484  1.00 98.25           C  
ATOM    280  O   LYS A  36       1.066 -14.352  10.664  1.00 98.25           O  
ATOM    281  CG  LYS A  36       3.471 -13.570  12.852  1.00 98.25           C  
ATOM    282  CD  LYS A  36       4.227 -12.836  13.953  1.00 98.25           C  
ATOM    283  CE  LYS A  36       3.611 -13.102  15.320  1.00 98.25           C  
ATOM    284  NZ  LYS A  36       4.355 -12.391  16.406  1.00 98.25           N  
ATOM    285  N   ILE A  37       1.712 -12.609   9.539  1.00 98.44           N  
ATOM    286  CA  ILE A  37       0.345 -12.156   9.305  1.00 98.44           C  
ATOM    287  C   ILE A  37      -0.403 -13.203   8.477  1.00 98.44           C  
ATOM    288  CB  ILE A  37       0.318 -10.789   8.586  1.00 98.44           C  
ATOM    289  O   ILE A  37      -1.573 -13.492   8.734  1.00 98.44           O  
ATOM    290  CG1 ILE A  37       0.904  -9.703   9.500  1.00 98.44           C  
ATOM    291  CG2 ILE A  37      -1.108 -10.430   8.156  1.00 98.44           C  
ATOM    292  CD1 ILE A  37       1.089  -8.359   8.812  1.00 98.44           C  
ATOM    293  N   ALA A  38       0.274 -13.758   7.539  1.00 98.12           N  
ATOM    294  CA  ALA A  38      -0.322 -14.820   6.727  1.00 98.12           C  
ATOM    295  C   ALA A  38      -0.688 -16.031   7.582  1.00 98.12           C  
ATOM    296  CB  ALA A  38       0.632 -15.227   5.609  1.00 98.12           C  
ATOM    297  O   ALA A  38      -1.734 -16.641   7.379  1.00 98.12           O  
ATOM    298  N   GLN A  39       0.158 -16.359   8.477  1.00 98.00           N  
ATOM    299  CA  GLN A  39      -0.075 -17.484   9.367  1.00 98.00           C  
ATOM    300  C   GLN A  39      -1.236 -17.203  10.320  1.00 98.00           C  
ATOM    301  CB  GLN A  39       1.188 -17.812  10.172  1.00 98.00           C  
ATOM    302  O   GLN A  39      -1.981 -18.125  10.688  1.00 98.00           O  
ATOM    303  CG  GLN A  39       2.260 -18.531   9.359  1.00 98.00           C  
ATOM    304  CD  GLN A  39       3.566 -18.672  10.117  1.00 98.00           C  
ATOM    305  NE2 GLN A  39       4.656 -18.875   9.383  1.00 98.00           N  
ATOM    306  OE1 GLN A  39       3.596 -18.609  11.344  1.00 98.00           O  
ATOM    307  N   GLU A  40      -1.344 -15.969  10.688  1.00 98.12           N  
ATOM    308  CA  GLU A  40      -2.363 -15.594  11.664  1.00 98.12           C  
ATOM    309  C   GLU A  40      -3.652 -15.156  10.969  1.00 98.12           C  
ATOM    310  CB  GLU A  40      -1.851 -14.484  12.578  1.00 98.12           C  
ATOM    311  O   GLU A  40      -4.629 -14.805  11.633  1.00 98.12           O  
ATOM    312  CG  GLU A  40      -0.716 -14.914  13.492  1.00 98.12           C  
ATOM    313  CD  GLU A  40      -0.137 -13.773  14.312  1.00 98.12           C  
ATOM    314  OE1 GLU A  40       0.769 -14.016  15.141  1.00 98.12           O  
ATOM    315  OE2 GLU A  40      -0.594 -12.617  14.125  1.00 98.12           O  
ATOM    316  N   GLY A  41      -3.631 -15.109   9.711  1.00 98.25           N  
ATOM    317  CA  GLY A  41      -4.797 -14.719   8.930  1.00 98.25           C  
ATOM    318  C   GLY A  41      -5.004 -15.578   7.699  1.00 98.25           C  
ATOM    319  O   GLY A  41      -4.867 -16.797   7.758  1.00 98.25           O  
ATOM    320  N   MET A  42      -5.426 -14.891   6.676  1.00 98.44           N  
ATOM    321  CA  MET A  42      -5.703 -15.570   5.414  1.00 98.44           C  
ATOM    322  C   MET A  42      -4.836 -15.016   4.293  1.00 98.44           C  
ATOM    323  CB  MET A  42      -7.184 -15.438   5.047  1.00 98.44           C  
ATOM    324  O   MET A  42      -4.715 -13.797   4.141  1.00 98.44           O  
ATOM    325  CG  MET A  42      -7.562 -16.156   3.760  1.00 98.44           C  
ATOM    326  SD  MET A  42      -9.359 -16.047   3.402  1.00 98.44           S  
ATOM    327  CE  MET A  42     -10.016 -17.031   4.773  1.00 98.44           C  
ATOM    328  N   ARG A  43      -4.254 -15.914   3.643  1.00 98.31           N  
ATOM    329  CA  ARG A  43      -3.441 -15.594   2.473  1.00 98.31           C  
ATOM    330  C   ARG A  43      -4.180 -15.938   1.183  1.00 98.31           C  
ATOM    331  CB  ARG A  43      -2.107 -16.344   2.527  1.00 98.31           C  
ATOM    332  O   ARG A  43      -4.750 -17.016   1.057  1.00 98.31           O  
ATOM    333  CG  ARG A  43      -1.203 -16.078   1.335  1.00 98.31           C  
ATOM    334  CD  ARG A  43       0.218 -16.562   1.585  1.00 98.31           C  
ATOM    335  NE  ARG A  43       0.253 -17.984   1.898  1.00 98.31           N  
ATOM    336  NH1 ARG A  43       0.112 -18.688  -0.299  1.00 98.31           N  
ATOM    337  NH2 ARG A  43       0.240 -20.219   1.393  1.00 98.31           N  
ATOM    338  CZ  ARG A  43       0.202 -18.953   0.997  1.00 98.31           C  
ATOM    339  N   PHE A  44      -4.094 -14.992   0.174  1.00 98.44           N  
ATOM    340  CA  PHE A  44      -4.789 -15.172  -1.096  1.00 98.44           C  
ATOM    341  C   PHE A  44      -3.803 -15.523  -2.205  1.00 98.44           C  
ATOM    342  CB  PHE A  44      -5.566 -13.906  -1.467  1.00 98.44           C  
ATOM    343  O   PHE A  44      -2.883 -14.758  -2.490  1.00 98.44           O  
ATOM    344  CG  PHE A  44      -6.598 -13.508  -0.446  1.00 98.44           C  
ATOM    345  CD1 PHE A  44      -7.891 -14.023  -0.505  1.00 98.44           C  
ATOM    346  CD2 PHE A  44      -6.277 -12.625   0.573  1.00 98.44           C  
ATOM    347  CE1 PHE A  44      -8.844 -13.656   0.438  1.00 98.44           C  
ATOM    348  CE2 PHE A  44      -7.227 -12.250   1.521  1.00 98.44           C  
ATOM    349  CZ  PHE A  44      -8.516 -12.766   1.450  1.00 98.44           C  
ATOM    350  N   LEU A  45      -4.086 -16.594  -2.910  1.00 97.81           N  
ATOM    351  CA  LEU A  45      -3.152 -17.109  -3.908  1.00 97.81           C  
ATOM    352  C   LEU A  45      -3.404 -16.453  -5.266  1.00 97.81           C  
ATOM    353  CB  LEU A  45      -3.266 -18.625  -4.027  1.00 97.81           C  
ATOM    354  O   LEU A  45      -2.510 -16.422  -6.113  1.00 97.81           O  
ATOM    355  CG  LEU A  45      -2.895 -19.438  -2.781  1.00 97.81           C  
ATOM    356  CD1 LEU A  45      -3.006 -20.922  -3.064  1.00 97.81           C  
ATOM    357  CD2 LEU A  45      -1.487 -19.078  -2.314  1.00 97.81           C  
ATOM    358  N   ASP A  46      -4.691 -16.031  -5.469  1.00 98.25           N  
ATOM    359  CA  ASP A  46      -5.098 -15.492  -6.762  1.00 98.25           C  
ATOM    360  C   ASP A  46      -5.750 -14.117  -6.602  1.00 98.25           C  
ATOM    361  CB  ASP A  46      -6.051 -16.453  -7.473  1.00 98.25           C  
ATOM    362  O   ASP A  46      -6.961 -13.977  -6.789  1.00 98.25           O  
ATOM    363  CG  ASP A  46      -6.195 -16.156  -8.953  1.00 98.25           C  
ATOM    364  OD1 ASP A  46      -5.734 -15.086  -9.414  1.00 98.25           O  
ATOM    365  OD2 ASP A  46      -6.773 -17.000  -9.672  1.00 98.25           O  
ATOM    366  N   PHE A  47      -4.938 -13.117  -6.230  1.00 98.69           N  
ATOM    367  CA  PHE A  47      -5.383 -11.742  -5.988  1.00 98.69           C  
ATOM    368  C   PHE A  47      -4.750 -10.789  -6.988  1.00 98.69           C  
ATOM    369  CB  PHE A  47      -5.039 -11.312  -4.559  1.00 98.69           C  
ATOM    370  O   PHE A  47      -3.527 -10.750  -7.133  1.00 98.69           O  
ATOM    371  CG  PHE A  47      -5.816 -10.117  -4.082  1.00 98.69           C  
ATOM    372  CD1 PHE A  47      -5.352  -8.828  -4.328  1.00 98.69           C  
ATOM    373  CD2 PHE A  47      -7.012 -10.273  -3.393  1.00 98.69           C  
ATOM    374  CE1 PHE A  47      -6.066  -7.715  -3.893  1.00 98.69           C  
ATOM    375  CE2 PHE A  47      -7.730  -9.164  -2.953  1.00 98.69           C  
ATOM    376  CZ  PHE A  47      -7.258  -7.887  -3.203  1.00 98.69           C  
ATOM    377  N   HIS A  48      -5.668  -9.969  -7.613  1.00 98.69           N  
ATOM    378  CA  HIS A  48      -5.211  -9.188  -8.750  1.00 98.69           C  
ATOM    379  C   HIS A  48      -5.441  -7.695  -8.523  1.00 98.69           C  
ATOM    380  CB  HIS A  48      -5.922  -9.633 -10.031  1.00 98.69           C  
ATOM    381  O   HIS A  48      -6.516  -7.293  -8.070  1.00 98.69           O  
ATOM    382  CG  HIS A  48      -5.621 -11.047 -10.422  1.00 98.69           C  
ATOM    383  CD2 HIS A  48      -6.191 -12.219 -10.039  1.00 98.69           C  
ATOM    384  ND1 HIS A  48      -4.613 -11.383 -11.305  1.00 98.69           N  
ATOM    385  CE1 HIS A  48      -4.582 -12.695 -11.453  1.00 98.69           C  
ATOM    386  NE2 HIS A  48      -5.527 -13.227 -10.695  1.00 98.69           N  
ATOM    387  N   SER A  49      -4.320  -6.949  -8.781  1.00 98.62           N  
ATOM    388  CA  SER A  49      -4.484  -5.504  -8.883  1.00 98.62           C  
ATOM    389  C   SER A  49      -5.316  -5.125 -10.102  1.00 98.62           C  
ATOM    390  CB  SER A  49      -3.121  -4.812  -8.953  1.00 98.62           C  
ATOM    391  O   SER A  49      -5.207  -5.762 -11.156  1.00 98.62           O  
ATOM    392  OG  SER A  49      -3.273  -3.406  -9.039  1.00 98.62           O  
ATOM    393  N   ALA A  50      -6.184  -4.168 -10.008  1.00 97.88           N  
ATOM    394  CA  ALA A  50      -7.098  -3.803 -11.086  1.00 97.88           C  
ATOM    395  C   ALA A  50      -6.344  -3.205 -12.273  1.00 97.88           C  
ATOM    396  CB  ALA A  50      -8.156  -2.820 -10.586  1.00 97.88           C  
ATOM    397  O   ALA A  50      -6.879  -3.117 -13.383  1.00 97.88           O  
ATOM    398  N   ALA A  51      -5.172  -2.811 -12.023  1.00 98.19           N  
ATOM    399  CA  ALA A  51      -4.254  -2.291 -13.031  1.00 98.19           C  
ATOM    400  C   ALA A  51      -2.805  -2.611 -12.680  1.00 98.19           C  
ATOM    401  CB  ALA A  51      -4.438  -0.784 -13.195  1.00 98.19           C  
ATOM    402  O   ALA A  51      -2.488  -2.871 -11.516  1.00 98.19           O  
ATOM    403  N   SER A  52      -2.008  -2.592 -13.703  1.00 97.38           N  
ATOM    404  CA  SER A  52      -0.617  -2.980 -13.492  1.00 97.38           C  
ATOM    405  C   SER A  52       0.302  -1.765 -13.477  1.00 97.38           C  
ATOM    406  CB  SER A  52      -0.162  -3.961 -14.570  1.00 97.38           C  
ATOM    407  O   SER A  52       1.476  -1.862 -13.844  1.00 97.38           O  
ATOM    408  OG  SER A  52      -0.236  -3.365 -15.859  1.00 97.38           O  
ATOM    409  N   THR A  53      -0.316  -0.563 -13.172  1.00 97.69           N  
ATOM    410  CA  THR A  53       0.424   0.682 -12.992  1.00 97.69           C  
ATOM    411  C   THR A  53      -0.098   1.449 -11.781  1.00 97.69           C  
ATOM    412  CB  THR A  53       0.333   1.571 -14.242  1.00 97.69           C  
ATOM    413  O   THR A  53      -1.182   1.155 -11.273  1.00 97.69           O  
ATOM    414  CG2 THR A  53       1.082   0.947 -15.422  1.00 97.69           C  
ATOM    415  OG1 THR A  53      -1.043   1.740 -14.609  1.00 97.69           O  
ATOM    416  N   CYS A  54       0.667   2.396 -11.258  1.00 98.44           N  
ATOM    417  CA  CYS A  54       0.508   3.062  -9.977  1.00 98.44           C  
ATOM    418  C   CYS A  54      -0.837   3.773  -9.891  1.00 98.44           C  
ATOM    419  CB  CYS A  54       1.640   4.062  -9.742  1.00 98.44           C  
ATOM    420  O   CYS A  54      -1.729   3.344  -9.156  1.00 98.44           O  
ATOM    421  SG  CYS A  54       3.268   3.295  -9.578  1.00 98.44           S  
ATOM    422  N   SER A  55      -1.078   4.844 -10.664  1.00 98.69           N  
ATOM    423  CA  SER A  55      -2.268   5.676 -10.531  1.00 98.69           C  
ATOM    424  C   SER A  55      -3.537   4.879 -10.820  1.00 98.69           C  
ATOM    425  CB  SER A  55      -2.188   6.883 -11.469  1.00 98.69           C  
ATOM    426  O   SER A  55      -4.480   4.898 -10.031  1.00 98.69           O  
ATOM    427  OG  SER A  55      -1.143   7.754 -11.078  1.00 98.69           O  
ATOM    428  N   PRO A  56      -3.549   4.145 -11.883  1.00 98.75           N  
ATOM    429  CA  PRO A  56      -4.773   3.406 -12.195  1.00 98.75           C  
ATOM    430  C   PRO A  56      -5.117   2.365 -11.125  1.00 98.75           C  
ATOM    431  CB  PRO A  56      -4.457   2.734 -13.531  1.00 98.75           C  
ATOM    432  O   PRO A  56      -6.289   2.191 -10.781  1.00 98.75           O  
ATOM    433  CG  PRO A  56      -3.486   3.652 -14.195  1.00 98.75           C  
ATOM    434  CD  PRO A  56      -2.555   4.199 -13.156  1.00 98.75           C  
ATOM    435  N   SER A  57      -4.145   1.671 -10.625  1.00 98.75           N  
ATOM    436  CA  SER A  57      -4.391   0.673  -9.594  1.00 98.75           C  
ATOM    437  C   SER A  57      -4.914   1.321  -8.312  1.00 98.75           C  
ATOM    438  CB  SER A  57      -3.117  -0.116  -9.289  1.00 98.75           C  
ATOM    439  O   SER A  57      -5.840   0.808  -7.684  1.00 98.75           O  
ATOM    440  OG  SER A  57      -2.109   0.736  -8.773  1.00 98.75           O  
ATOM    441  N   ARG A  58      -4.344   2.408  -7.906  1.00 98.81           N  
ATOM    442  CA  ARG A  58      -4.770   3.113  -6.699  1.00 98.81           C  
ATOM    443  C   ARG A  58      -6.180   3.672  -6.863  1.00 98.81           C  
ATOM    444  CB  ARG A  58      -3.793   4.242  -6.367  1.00 98.81           C  
ATOM    445  O   ARG A  58      -6.996   3.584  -5.945  1.00 98.81           O  
ATOM    446  CG  ARG A  58      -2.416   3.760  -5.941  1.00 98.81           C  
ATOM    447  CD  ARG A  58      -1.420   4.906  -5.844  1.00 98.81           C  
ATOM    448  NE  ARG A  58      -0.068   4.426  -5.574  1.00 98.81           N  
ATOM    449  NH1 ARG A  58      -0.340   4.328  -3.283  1.00 98.81           N  
ATOM    450  NH2 ARG A  58       1.659   3.730  -4.230  1.00 98.81           N  
ATOM    451  CZ  ARG A  58       0.414   4.164  -4.363  1.00 98.81           C  
ATOM    452  N   ALA A  59      -6.375   4.230  -8.039  1.00 98.88           N  
ATOM    453  CA  ALA A  59      -7.707   4.758  -8.320  1.00 98.88           C  
ATOM    454  C   ALA A  59      -8.758   3.652  -8.266  1.00 98.88           C  
ATOM    455  CB  ALA A  59      -7.727   5.441  -9.688  1.00 98.88           C  
ATOM    456  O   ALA A  59      -9.836   3.836  -7.691  1.00 98.88           O  
ATOM    457  N   SER A  60      -8.422   2.559  -8.805  1.00 98.81           N  
ATOM    458  CA  SER A  60      -9.359   1.437  -8.844  1.00 98.81           C  
ATOM    459  C   SER A  60      -9.648   0.902  -7.445  1.00 98.81           C  
ATOM    460  CB  SER A  60      -8.805   0.314  -9.727  1.00 98.81           C  
ATOM    461  O   SER A  60     -10.789   0.576  -7.125  1.00 98.81           O  
ATOM    462  OG  SER A  60      -8.758   0.716 -11.086  1.00 98.81           O  
ATOM    463  N   LEU A  61      -8.656   0.829  -6.664  1.00 98.81           N  
ATOM    464  CA  LEU A  61      -8.836   0.374  -5.289  1.00 98.81           C  
ATOM    465  C   LEU A  61      -9.781   1.300  -4.527  1.00 98.81           C  
ATOM    466  CB  LEU A  61      -7.488   0.300  -4.566  1.00 98.81           C  
ATOM    467  O   LEU A  61     -10.695   0.834  -3.846  1.00 98.81           O  
ATOM    468  CG  LEU A  61      -7.520  -0.216  -3.127  1.00 98.81           C  
ATOM    469  CD1 LEU A  61      -6.203  -0.911  -2.785  1.00 98.81           C  
ATOM    470  CD2 LEU A  61      -7.793   0.926  -2.154  1.00 98.81           C  
ATOM    471  N   LEU A  62      -9.672   2.592  -4.680  1.00 98.88           N  
ATOM    472  CA  LEU A  62     -10.391   3.562  -3.865  1.00 98.88           C  
ATOM    473  C   LEU A  62     -11.797   3.801  -4.418  1.00 98.88           C  
ATOM    474  CB  LEU A  62      -9.625   4.887  -3.801  1.00 98.88           C  
ATOM    475  O   LEU A  62     -12.680   4.254  -3.693  1.00 98.88           O  
ATOM    476  CG  LEU A  62      -8.352   4.891  -2.953  1.00 98.88           C  
ATOM    477  CD1 LEU A  62      -7.609   6.211  -3.119  1.00 98.88           C  
ATOM    478  CD2 LEU A  62      -8.688   4.641  -1.486  1.00 98.88           C  
ATOM    479  N   THR A  63     -11.969   3.338  -5.684  1.00 98.75           N  
ATOM    480  CA  THR A  63     -13.281   3.605  -6.266  1.00 98.75           C  
ATOM    481  C   THR A  63     -14.062   2.311  -6.453  1.00 98.75           C  
ATOM    482  CB  THR A  63     -13.156   4.332  -7.617  1.00 98.75           C  
ATOM    483  O   THR A  63     -15.273   2.340  -6.680  1.00 98.75           O  
ATOM    484  CG2 THR A  63     -12.445   5.672  -7.457  1.00 98.75           C  
ATOM    485  OG1 THR A  63     -12.406   3.514  -8.523  1.00 98.75           O  
ATOM    486  N   GLY A  64     -13.336   1.204  -6.383  1.00 98.50           N  
ATOM    487  CA  GLY A  64     -13.961  -0.069  -6.699  1.00 98.50           C  
ATOM    488  C   GLY A  64     -14.312  -0.212  -8.164  1.00 98.50           C  
ATOM    489  O   GLY A  64     -15.164  -1.021  -8.531  1.00 98.50           O  
ATOM    490  N   ARG A  65     -13.625   0.637  -8.992  1.00 98.31           N  
ATOM    491  CA  ARG A  65     -13.945   0.667 -10.414  1.00 98.31           C  
ATOM    492  C   ARG A  65     -12.672   0.647 -11.266  1.00 98.31           C  
ATOM    493  CB  ARG A  65     -14.781   1.902 -10.758  1.00 98.31           C  
ATOM    494  O   ARG A  65     -11.656   1.216 -10.875  1.00 98.31           O  
ATOM    495  CG  ARG A  65     -16.078   2.002  -9.969  1.00 98.31           C  
ATOM    496  CD  ARG A  65     -16.734   3.367 -10.125  1.00 98.31           C  
ATOM    497  NE  ARG A  65     -17.031   3.666 -11.523  1.00 98.31           N  
ATOM    498  NH1 ARG A  65     -19.281   3.178 -11.367  1.00 98.31           N  
ATOM    499  NH2 ARG A  65     -18.391   3.863 -13.367  1.00 98.31           N  
ATOM    500  CZ  ARG A  65     -18.234   3.568 -12.086  1.00 98.31           C  
ATOM    501  N   LEU A  66     -12.812   0.031 -12.375  1.00 98.06           N  
ATOM    502  CA  LEU A  66     -11.695  -0.036 -13.312  1.00 98.06           C  
ATOM    503  C   LEU A  66     -11.359   1.348 -13.859  1.00 98.06           C  
ATOM    504  CB  LEU A  66     -12.023  -0.991 -14.461  1.00 98.06           C  
ATOM    505  O   LEU A  66     -12.242   2.209 -13.953  1.00 98.06           O  
ATOM    506  CG  LEU A  66     -12.055  -2.480 -14.117  1.00 98.06           C  
ATOM    507  CD1 LEU A  66     -12.758  -3.264 -15.227  1.00 98.06           C  
ATOM    508  CD2 LEU A  66     -10.648  -3.012 -13.891  1.00 98.06           C  
ATOM    509  N   GLY A  67     -10.102   1.496 -14.172  1.00 97.19           N  
ATOM    510  CA  GLY A  67      -9.617   2.758 -14.703  1.00 97.19           C  
ATOM    511  C   GLY A  67     -10.430   3.260 -15.883  1.00 97.19           C  
ATOM    512  O   GLY A  67     -10.688   4.457 -16.000  1.00 97.19           O  
ATOM    513  N   LEU A  68     -10.875   2.311 -16.672  1.00 96.19           N  
ATOM    514  CA  LEU A  68     -11.672   2.693 -17.844  1.00 96.19           C  
ATOM    515  C   LEU A  68     -12.961   3.375 -17.406  1.00 96.19           C  
ATOM    516  CB  LEU A  68     -11.984   1.467 -18.703  1.00 96.19           C  
ATOM    517  O   LEU A  68     -13.516   4.191 -18.156  1.00 96.19           O  
ATOM    518  CG  LEU A  68     -12.617   1.741 -20.062  1.00 96.19           C  
ATOM    519  CD1 LEU A  68     -11.641   2.502 -20.953  1.00 96.19           C  
ATOM    520  CD2 LEU A  68     -13.047   0.437 -20.734  1.00 96.19           C  
ATOM    521  N   ARG A  69     -13.477   3.154 -16.281  1.00 97.31           N  
ATOM    522  CA  ARG A  69     -14.742   3.719 -15.797  1.00 97.31           C  
ATOM    523  C   ARG A  69     -14.500   4.965 -14.953  1.00 97.31           C  
ATOM    524  CB  ARG A  69     -15.523   2.680 -14.992  1.00 97.31           C  
ATOM    525  O   ARG A  69     -15.258   5.930 -15.031  1.00 97.31           O  
ATOM    526  CG  ARG A  69     -16.125   1.568 -15.836  1.00 97.31           C  
ATOM    527  CD  ARG A  69     -17.016   0.656 -15.016  1.00 97.31           C  
ATOM    528  NE  ARG A  69     -17.438  -0.521 -15.773  1.00 97.31           N  
ATOM    529  NH1 ARG A  69     -19.094   0.567 -16.953  1.00 97.31           N  
ATOM    530  NH2 ARG A  69     -18.703  -1.664 -17.312  1.00 97.31           N  
ATOM    531  CZ  ARG A  69     -18.406  -0.537 -16.672  1.00 97.31           C  
ATOM    532  N   ASN A  70     -13.320   4.824 -14.203  1.00 97.50           N  
ATOM    533  CA  ASN A  70     -13.148   5.949 -13.281  1.00 97.50           C  
ATOM    534  C   ASN A  70     -12.328   7.070 -13.922  1.00 97.50           C  
ATOM    535  CB  ASN A  70     -12.484   5.484 -11.984  1.00 97.50           C  
ATOM    536  O   ASN A  70     -12.195   8.148 -13.344  1.00 97.50           O  
ATOM    537  CG  ASN A  70     -11.070   4.980 -12.195  1.00 97.50           C  
ATOM    538  ND2 ASN A  70     -10.594   4.141 -11.289  1.00 97.50           N  
ATOM    539  OD1 ASN A  70     -10.406   5.352 -13.172  1.00 97.50           O  
ATOM    540  N   GLY A  71     -11.758   6.801 -15.141  1.00 97.56           N  
ATOM    541  CA  GLY A  71     -11.109   7.844 -15.914  1.00 97.56           C  
ATOM    542  C   GLY A  71      -9.609   7.922 -15.688  1.00 97.56           C  
ATOM    543  O   GLY A  71      -8.938   8.789 -16.234  1.00 97.56           O  
ATOM    544  N   VAL A  72      -9.133   7.082 -14.797  1.00 98.44           N  
ATOM    545  CA  VAL A  72      -7.691   7.074 -14.555  1.00 98.44           C  
ATOM    546  C   VAL A  72      -7.051   5.891 -15.281  1.00 98.44           C  
ATOM    547  CB  VAL A  72      -7.371   7.008 -13.047  1.00 98.44           C  
ATOM    548  O   VAL A  72      -7.023   4.773 -14.758  1.00 98.44           O  
ATOM    549  CG1 VAL A  72      -5.863   7.102 -12.805  1.00 98.44           C  
ATOM    550  CG2 VAL A  72      -8.102   8.117 -12.297  1.00 98.44           C  
ATOM    551  N   THR A  73      -6.465   6.113 -16.469  1.00 96.81           N  
ATOM    552  CA  THR A  73      -5.977   5.027 -17.312  1.00 96.81           C  
ATOM    553  C   THR A  73      -4.457   5.074 -17.438  1.00 96.81           C  
ATOM    554  CB  THR A  73      -6.605   5.082 -18.719  1.00 96.81           C  
ATOM    555  O   THR A  73      -3.846   4.176 -18.016  1.00 96.81           O  
ATOM    556  CG2 THR A  73      -8.109   4.844 -18.656  1.00 96.81           C  
ATOM    557  OG1 THR A  73      -6.359   6.367 -19.297  1.00 96.81           O  
ATOM    558  N   HIS A  74      -3.877   6.145 -16.891  1.00 97.12           N  
ATOM    559  CA  HIS A  74      -2.424   6.273 -16.875  1.00 97.12           C  
ATOM    560  C   HIS A  74      -1.950   7.020 -15.633  1.00 97.12           C  
ATOM    561  CB  HIS A  74      -1.937   6.996 -18.141  1.00 97.12           C  
ATOM    562  O   HIS A  74      -2.760   7.598 -14.906  1.00 97.12           O  
ATOM    563  CG  HIS A  74      -2.414   8.406 -18.250  1.00 97.12           C  
ATOM    564  CD2 HIS A  74      -1.780   9.578 -18.000  1.00 97.12           C  
ATOM    565  ND1 HIS A  74      -3.695   8.734 -18.641  1.00 97.12           N  
ATOM    566  CE1 HIS A  74      -3.828  10.047 -18.641  1.00 97.12           C  
ATOM    567  NE2 HIS A  74      -2.680  10.586 -18.250  1.00 97.12           N  
ATOM    568  N   ASN A  75      -0.638   6.930 -15.367  1.00 97.69           N  
ATOM    569  CA  ASN A  75      -0.043   7.578 -14.211  1.00 97.69           C  
ATOM    570  C   ASN A  75      -0.032   9.094 -14.359  1.00 97.69           C  
ATOM    571  CB  ASN A  75       1.375   7.059 -13.969  1.00 97.69           C  
ATOM    572  O   ASN A  75       0.250   9.617 -15.438  1.00 97.69           O  
ATOM    573  CG  ASN A  75       1.394   5.645 -13.422  1.00 97.69           C  
ATOM    574  ND2 ASN A  75       2.549   4.996 -13.492  1.00 97.69           N  
ATOM    575  OD1 ASN A  75       0.378   5.141 -12.930  1.00 97.69           O  
ATOM    576  N   PHE A  76      -0.386   9.742 -13.328  1.00 97.75           N  
ATOM    577  CA  PHE A  76      -0.261  11.195 -13.281  1.00 97.75           C  
ATOM    578  C   PHE A  76       1.197  11.602 -13.125  1.00 97.75           C  
ATOM    579  CB  PHE A  76      -1.099  11.773 -12.141  1.00 97.75           C  
ATOM    580  O   PHE A  76       1.974  10.914 -12.461  1.00 97.75           O  
ATOM    581  CG  PHE A  76      -2.580  11.578 -12.320  1.00 97.75           C  
ATOM    582  CD1 PHE A  76      -3.271  12.258 -13.312  1.00 97.75           C  
ATOM    583  CD2 PHE A  76      -3.285  10.719 -11.484  1.00 97.75           C  
ATOM    584  CE1 PHE A  76      -4.645  12.086 -13.477  1.00 97.75           C  
ATOM    585  CE2 PHE A  76      -4.656  10.539 -11.641  1.00 97.75           C  
ATOM    586  CZ  PHE A  76      -5.332  11.219 -12.641  1.00 97.75           C  
ATOM    587  N   ALA A  77       1.521  12.766 -13.750  1.00 94.69           N  
ATOM    588  CA  ALA A  77       2.869  13.328 -13.695  1.00 94.69           C  
ATOM    589  C   ALA A  77       2.928  14.531 -12.758  1.00 94.69           C  
ATOM    590  CB  ALA A  77       3.334  13.734 -15.094  1.00 94.69           C  
ATOM    591  O   ALA A  77       1.895  14.992 -12.266  1.00 94.69           O  
ATOM    592  N   VAL A  78       4.184  14.992 -12.508  1.00 93.12           N  
ATOM    593  CA  VAL A  78       4.383  16.141 -11.633  1.00 93.12           C  
ATOM    594  C   VAL A  78       3.701  17.375 -12.227  1.00 93.12           C  
ATOM    595  CB  VAL A  78       5.883  16.422 -11.398  1.00 93.12           C  
ATOM    596  O   VAL A  78       3.379  18.312 -11.508  1.00 93.12           O  
ATOM    597  CG1 VAL A  78       6.531  15.281 -10.617  1.00 93.12           C  
ATOM    598  CG2 VAL A  78       6.602  16.641 -12.727  1.00 93.12           C  
ATOM    599  N   THR A  79       3.471  17.266 -13.539  1.00 93.00           N  
ATOM    600  CA  THR A  79       2.912  18.422 -14.242  1.00 93.00           C  
ATOM    601  C   THR A  79       1.398  18.281 -14.383  1.00 93.00           C  
ATOM    602  CB  THR A  79       3.549  18.594 -15.633  1.00 93.00           C  
ATOM    603  O   THR A  79       0.745  19.141 -14.977  1.00 93.00           O  
ATOM    604  CG2 THR A  79       5.031  18.922 -15.523  1.00 93.00           C  
ATOM    605  OG1 THR A  79       3.395  17.375 -16.375  1.00 93.00           O  
ATOM    606  N   SER A  80       0.906  17.172 -13.945  1.00 95.06           N  
ATOM    607  CA  SER A  80      -0.530  16.953 -14.078  1.00 95.06           C  
ATOM    608  C   SER A  80      -1.322  18.047 -13.359  1.00 95.06           C  
ATOM    609  CB  SER A  80      -0.917  15.578 -13.531  1.00 95.06           C  
ATOM    610  O   SER A  80      -1.020  18.375 -12.211  1.00 95.06           O  
ATOM    611  OG  SER A  80      -0.321  14.547 -14.289  1.00 95.06           O  
ATOM    612  N   VAL A  81      -2.248  18.594 -14.016  1.00 94.50           N  
ATOM    613  CA  VAL A  81      -3.045  19.656 -13.422  1.00 94.50           C  
ATOM    614  C   VAL A  81      -4.336  19.094 -12.852  1.00 94.50           C  
ATOM    615  CB  VAL A  81      -3.365  20.766 -14.453  1.00 94.50           C  
ATOM    616  O   VAL A  81      -4.988  19.719 -12.016  1.00 94.50           O  
ATOM    617  CG1 VAL A  81      -2.088  21.484 -14.891  1.00 94.50           C  
ATOM    618  CG2 VAL A  81      -4.086  20.172 -15.664  1.00 94.50           C  
ATOM    619  N   ALA A  82      -4.684  17.859 -13.297  1.00 96.00           N  
ATOM    620  CA  ALA A  82      -5.875  17.172 -12.797  1.00 96.00           C  
ATOM    621  C   ALA A  82      -5.496  15.883 -12.062  1.00 96.00           C  
ATOM    622  CB  ALA A  82      -6.832  16.859 -13.945  1.00 96.00           C  
ATOM    623  O   ALA A  82      -4.316  15.633 -11.812  1.00 96.00           O  
ATOM    624  N   GLY A  83      -6.492  15.195 -11.578  1.00 97.88           N  
ATOM    625  CA  GLY A  83      -6.344  13.922 -10.883  1.00 97.88           C  
ATOM    626  C   GLY A  83      -7.578  13.047 -10.977  1.00 97.88           C  
ATOM    627  O   GLY A  83      -8.273  13.055 -11.992  1.00 97.88           O  
ATOM    628  N   LEU A  84      -7.645  12.070 -10.008  1.00 98.50           N  
ATOM    629  CA  LEU A  84      -8.875  11.281  -9.945  1.00 98.50           C  
ATOM    630  C   LEU A  84     -10.102  12.188 -10.031  1.00 98.50           C  
ATOM    631  CB  LEU A  84      -8.914  10.461  -8.656  1.00 98.50           C  
ATOM    632  O   LEU A  84     -10.250  13.117  -9.234  1.00 98.50           O  
ATOM    633  CG  LEU A  84     -10.180   9.633  -8.422  1.00 98.50           C  
ATOM    634  CD1 LEU A  84     -10.352   8.602  -9.531  1.00 98.50           C  
ATOM    635  CD2 LEU A  84     -10.125   8.953  -7.055  1.00 98.50           C  
ATOM    636  N   PRO A  85     -10.906  11.953 -11.078  1.00 97.94           N  
ATOM    637  CA  PRO A  85     -12.055  12.836 -11.305  1.00 97.94           C  
ATOM    638  C   PRO A  85     -12.844  13.109 -10.031  1.00 97.94           C  
ATOM    639  CB  PRO A  85     -12.898  12.062 -12.320  1.00 97.94           C  
ATOM    640  O   PRO A  85     -13.078  12.203  -9.227  1.00 97.94           O  
ATOM    641  CG  PRO A  85     -11.914  11.234 -13.086  1.00 97.94           C  
ATOM    642  CD  PRO A  85     -10.852  10.758 -12.133  1.00 97.94           C  
ATOM    643  N   LEU A  86     -13.258  14.320  -9.852  1.00 97.50           N  
ATOM    644  CA  LEU A  86     -13.914  14.789  -8.633  1.00 97.50           C  
ATOM    645  C   LEU A  86     -15.328  14.234  -8.531  1.00 97.50           C  
ATOM    646  CB  LEU A  86     -13.945  16.312  -8.602  1.00 97.50           C  
ATOM    647  O   LEU A  86     -15.922  14.234  -7.453  1.00 97.50           O  
ATOM    648  CG  LEU A  86     -12.586  17.031  -8.523  1.00 97.50           C  
ATOM    649  CD1 LEU A  86     -12.781  18.531  -8.492  1.00 97.50           C  
ATOM    650  CD2 LEU A  86     -11.805  16.547  -7.309  1.00 97.50           C  
ATOM    651  N   ASN A  87     -15.859  13.773  -9.641  1.00 96.06           N  
ATOM    652  CA  ASN A  87     -17.203  13.203  -9.586  1.00 96.06           C  
ATOM    653  C   ASN A  87     -17.156  11.734  -9.156  1.00 96.06           C  
ATOM    654  CB  ASN A  87     -17.891  13.336 -10.938  1.00 96.06           C  
ATOM    655  O   ASN A  87     -18.203  11.102  -9.016  1.00 96.06           O  
ATOM    656  CG  ASN A  87     -17.203  12.562 -12.039  1.00 96.06           C  
ATOM    657  ND2 ASN A  87     -17.750  12.625 -13.250  1.00 96.06           N  
ATOM    658  OD1 ASN A  87     -16.172  11.922 -11.805  1.00 96.06           O  
ATOM    659  N   GLU A  88     -15.922  11.141  -8.938  1.00 97.62           N  
ATOM    660  CA  GLU A  88     -15.781   9.820  -8.328  1.00 97.62           C  
ATOM    661  C   GLU A  88     -15.867   9.906  -6.805  1.00 97.62           C  
ATOM    662  CB  GLU A  88     -14.469   9.164  -8.750  1.00 97.62           C  
ATOM    663  O   GLU A  88     -15.266  10.797  -6.195  1.00 97.62           O  
ATOM    664  CG  GLU A  88     -14.438   8.734 -10.203  1.00 97.62           C  
ATOM    665  CD  GLU A  88     -15.383   7.582 -10.508  1.00 97.62           C  
ATOM    666  OE1 GLU A  88     -15.750   7.395 -11.688  1.00 97.62           O  
ATOM    667  OE2 GLU A  88     -15.758   6.863  -9.555  1.00 97.62           O  
ATOM    668  N   THR A  89     -16.688   9.031  -6.289  1.00 97.81           N  
ATOM    669  CA  THR A  89     -16.719   8.875  -4.840  1.00 97.81           C  
ATOM    670  C   THR A  89     -15.734   7.793  -4.398  1.00 97.81           C  
ATOM    671  CB  THR A  89     -18.125   8.539  -4.332  1.00 97.81           C  
ATOM    672  O   THR A  89     -15.828   6.648  -4.848  1.00 97.81           O  
ATOM    673  CG2 THR A  89     -18.156   8.445  -2.811  1.00 97.81           C  
ATOM    674  OG1 THR A  89     -19.031   9.562  -4.754  1.00 97.81           O  
ATOM    675  N   ILE A  90     -14.797   8.266  -3.473  1.00 98.62           N  
ATOM    676  CA  ILE A  90     -13.812   7.266  -3.088  1.00 98.62           C  
ATOM    677  C   ILE A  90     -14.148   6.711  -1.708  1.00 98.62           C  
ATOM    678  CB  ILE A  90     -12.383   7.852  -3.096  1.00 98.62           C  
ATOM    679  O   ILE A  90     -14.961   7.285  -0.982  1.00 98.62           O  
ATOM    680  CG1 ILE A  90     -12.242   8.945  -2.027  1.00 98.62           C  
ATOM    681  CG2 ILE A  90     -12.023   8.391  -4.480  1.00 98.62           C  
ATOM    682  CD1 ILE A  90     -10.820   9.438  -1.824  1.00 98.62           C  
ATOM    683  N   LEU A  91     -13.523   5.570  -1.425  1.00 98.81           N  
ATOM    684  CA  LEU A  91     -13.781   4.781  -0.225  1.00 98.81           C  
ATOM    685  C   LEU A  91     -13.727   5.656   1.023  1.00 98.81           C  
ATOM    686  CB  LEU A  91     -12.766   3.641  -0.107  1.00 98.81           C  
ATOM    687  O   LEU A  91     -14.586   5.543   1.901  1.00 98.81           O  
ATOM    688  CG  LEU A  91     -12.914   2.719   1.104  1.00 98.81           C  
ATOM    689  CD1 LEU A  91     -14.312   2.109   1.133  1.00 98.81           C  
ATOM    690  CD2 LEU A  91     -11.852   1.626   1.082  1.00 98.81           C  
ATOM    691  N   ALA A  92     -12.781   6.570   1.086  1.00 98.81           N  
ATOM    692  CA  ALA A  92     -12.617   7.422   2.260  1.00 98.81           C  
ATOM    693  C   ALA A  92     -13.844   8.297   2.479  1.00 98.81           C  
ATOM    694  CB  ALA A  92     -11.367   8.289   2.117  1.00 98.81           C  
ATOM    695  O   ALA A  92     -14.289   8.492   3.613  1.00 98.81           O  
ATOM    696  N   GLU A  93     -14.406   8.781   1.448  1.00 98.69           N  
ATOM    697  CA  GLU A  93     -15.594   9.625   1.554  1.00 98.69           C  
ATOM    698  C   GLU A  93     -16.781   8.844   2.090  1.00 98.69           C  
ATOM    699  CB  GLU A  93     -15.938  10.242   0.196  1.00 98.69           C  
ATOM    700  O   GLU A  93     -17.516   9.328   2.949  1.00 98.69           O  
ATOM    701  CG  GLU A  93     -14.914  11.266  -0.290  1.00 98.69           C  
ATOM    702  CD  GLU A  93     -15.219  11.797  -1.685  1.00 98.69           C  
ATOM    703  OE1 GLU A  93     -15.867  12.859  -1.805  1.00 98.69           O  
ATOM    704  OE2 GLU A  93     -14.797  11.141  -2.664  1.00 98.69           O  
ATOM    705  N   VAL A  94     -16.875   7.648   1.559  1.00 98.75           N  
ATOM    706  CA  VAL A  94     -17.984   6.805   1.968  1.00 98.75           C  
ATOM    707  C   VAL A  94     -17.859   6.461   3.451  1.00 98.75           C  
ATOM    708  CB  VAL A  94     -18.062   5.508   1.127  1.00 98.75           C  
ATOM    709  O   VAL A  94     -18.828   6.574   4.203  1.00 98.75           O  
ATOM    710  CG1 VAL A  94     -19.172   4.590   1.642  1.00 98.75           C  
ATOM    711  CG2 VAL A  94     -18.281   5.844  -0.347  1.00 98.75           C  
ATOM    712  N   LEU A  95     -16.688   6.141   3.891  1.00 98.81           N  
ATOM    713  CA  LEU A  95     -16.484   5.727   5.273  1.00 98.81           C  
ATOM    714  C   LEU A  95     -16.531   6.922   6.215  1.00 98.81           C  
ATOM    715  CB  LEU A  95     -15.133   5.012   5.418  1.00 98.81           C  
ATOM    716  O   LEU A  95     -17.000   6.801   7.352  1.00 98.81           O  
ATOM    717  CG  LEU A  95     -15.023   3.627   4.777  1.00 98.81           C  
ATOM    718  CD1 LEU A  95     -13.609   3.078   4.934  1.00 98.81           C  
ATOM    719  CD2 LEU A  95     -16.047   2.672   5.391  1.00 98.81           C  
ATOM    720  N   LYS A  96     -16.031   8.023   5.762  1.00 98.62           N  
ATOM    721  CA  LYS A  96     -16.172   9.242   6.559  1.00 98.62           C  
ATOM    722  C   LYS A  96     -17.641   9.547   6.816  1.00 98.62           C  
ATOM    723  CB  LYS A  96     -15.508  10.430   5.867  1.00 98.62           C  
ATOM    724  O   LYS A  96     -18.031   9.836   7.949  1.00 98.62           O  
ATOM    725  CG  LYS A  96     -15.547  11.719   6.672  1.00 98.62           C  
ATOM    726  CD  LYS A  96     -14.727  12.812   6.012  1.00 98.62           C  
ATOM    727  CE  LYS A  96     -14.711  14.086   6.844  1.00 98.62           C  
ATOM    728  NZ  LYS A  96     -13.852  15.141   6.234  1.00 98.62           N  
ATOM    729  N   GLU A  97     -18.469   9.453   5.820  1.00 98.31           N  
ATOM    730  CA  GLU A  97     -19.906   9.688   5.949  1.00 98.31           C  
ATOM    731  C   GLU A  97     -20.547   8.672   6.898  1.00 98.31           C  
ATOM    732  CB  GLU A  97     -20.594   9.625   4.582  1.00 98.31           C  
ATOM    733  O   GLU A  97     -21.578   8.953   7.520  1.00 98.31           O  
ATOM    734  CG  GLU A  97     -22.062  10.039   4.605  1.00 98.31           C  
ATOM    735  CD  GLU A  97     -22.672  10.133   3.221  1.00 98.31           C  
ATOM    736  OE1 GLU A  97     -23.891  10.445   3.115  1.00 98.31           O  
ATOM    737  OE2 GLU A  97     -21.953   9.883   2.232  1.00 98.31           O  
ATOM    738  N   ALA A  98     -19.922   7.547   7.020  1.00 98.12           N  
ATOM    739  CA  ALA A  98     -20.438   6.484   7.879  1.00 98.12           C  
ATOM    740  C   ALA A  98     -19.906   6.629   9.305  1.00 98.12           C  
ATOM    741  CB  ALA A  98     -20.062   5.113   7.316  1.00 98.12           C  
ATOM    742  O   ALA A  98     -20.094   5.742  10.133  1.00 98.12           O  
ATOM    743  N   GLY A  99     -19.109   7.676   9.562  1.00 97.94           N  
ATOM    744  CA  GLY A  99     -18.734   7.992  10.930  1.00 97.94           C  
ATOM    745  C   GLY A  99     -17.297   7.605  11.258  1.00 97.94           C  
ATOM    746  O   GLY A  99     -16.922   7.574  12.430  1.00 97.94           O  
ATOM    747  N   TYR A 100     -16.516   7.258  10.219  1.00 98.75           N  
ATOM    748  CA  TYR A 100     -15.125   6.863  10.445  1.00 98.75           C  
ATOM    749  C   TYR A 100     -14.203   8.078  10.453  1.00 98.75           C  
ATOM    750  CB  TYR A 100     -14.664   5.875   9.367  1.00 98.75           C  
ATOM    751  O   TYR A 100     -14.422   9.039   9.711  1.00 98.75           O  
ATOM    752  CG  TYR A 100     -15.164   4.465   9.578  1.00 98.75           C  
ATOM    753  CD1 TYR A 100     -14.289   3.449   9.969  1.00 98.75           C  
ATOM    754  CD2 TYR A 100     -16.500   4.148   9.398  1.00 98.75           C  
ATOM    755  CE1 TYR A 100     -14.742   2.150  10.164  1.00 98.75           C  
ATOM    756  CE2 TYR A 100     -16.969   2.854   9.594  1.00 98.75           C  
ATOM    757  OH  TYR A 100     -16.531   0.577  10.172  1.00 98.75           O  
ATOM    758  CZ  TYR A 100     -16.078   1.862   9.977  1.00 98.75           C  
ATOM    759  N   LEU A 101     -13.250   8.086  11.367  1.00 98.75           N  
ATOM    760  CA  LEU A 101     -12.039   8.891  11.203  1.00 98.75           C  
ATOM    761  C   LEU A 101     -11.148   8.305  10.109  1.00 98.75           C  
ATOM    762  CB  LEU A 101     -11.266   8.969  12.523  1.00 98.75           C  
ATOM    763  O   LEU A 101     -10.812   7.117  10.148  1.00 98.75           O  
ATOM    764  CG  LEU A 101     -10.047   9.898  12.539  1.00 98.75           C  
ATOM    765  CD1 LEU A 101     -10.484  11.344  12.336  1.00 98.75           C  
ATOM    766  CD2 LEU A 101      -9.281   9.742  13.844  1.00 98.75           C  
ATOM    767  N   THR A 102     -10.742   9.164   9.094  1.00 98.94           N  
ATOM    768  CA  THR A 102     -10.039   8.625   7.938  1.00 98.94           C  
ATOM    769  C   THR A 102      -8.648   9.242   7.812  1.00 98.94           C  
ATOM    770  CB  THR A 102     -10.836   8.875   6.641  1.00 98.94           C  
ATOM    771  O   THR A 102      -8.477  10.445   8.000  1.00 98.94           O  
ATOM    772  CG2 THR A 102     -12.180   8.156   6.672  1.00 98.94           C  
ATOM    773  OG1 THR A 102     -11.055  10.281   6.484  1.00 98.94           O  
ATOM    774  N   ALA A 103      -7.703   8.391   7.516  1.00 98.94           N  
ATOM    775  CA  ALA A 103      -6.332   8.859   7.332  1.00 98.94           C  
ATOM    776  C   ALA A 103      -5.668   8.164   6.145  1.00 98.94           C  
ATOM    777  CB  ALA A 103      -5.516   8.633   8.602  1.00 98.94           C  
ATOM    778  O   ALA A 103      -5.922   6.988   5.883  1.00 98.94           O  
ATOM    779  N   MET A 104      -4.895   9.000   5.457  1.00 98.88           N  
ATOM    780  CA  MET A 104      -4.016   8.477   4.410  1.00 98.88           C  
ATOM    781  C   MET A 104      -2.557   8.781   4.727  1.00 98.88           C  
ATOM    782  CB  MET A 104      -4.395   9.062   3.049  1.00 98.88           C  
ATOM    783  O   MET A 104      -2.195   9.945   4.949  1.00 98.88           O  
ATOM    784  CG  MET A 104      -3.758   8.336   1.874  1.00 98.88           C  
ATOM    785  SD  MET A 104      -2.047   8.906   1.536  1.00 98.88           S  
ATOM    786  CE  MET A 104      -1.605   7.809   0.165  1.00 98.88           C  
ATOM    787  N   ILE A 105      -1.759   7.824   4.777  1.00 98.94           N  
ATOM    788  CA  ILE A 105      -0.328   7.965   5.031  1.00 98.94           C  
ATOM    789  C   ILE A 105       0.462   7.273   3.924  1.00 98.94           C  
ATOM    790  CB  ILE A 105       0.062   7.387   6.410  1.00 98.94           C  
ATOM    791  O   ILE A 105       0.255   6.090   3.652  1.00 98.94           O  
ATOM    792  CG1 ILE A 105      -0.694   8.117   7.527  1.00 98.94           C  
ATOM    793  CG2 ILE A 105       1.576   7.480   6.625  1.00 98.94           C  
ATOM    794  CD1 ILE A 105      -0.600   7.434   8.883  1.00 98.94           C  
ATOM    795  N   GLY A 106       1.291   8.023   3.230  1.00 98.81           N  
ATOM    796  CA  GLY A 106       2.109   7.449   2.174  1.00 98.81           C  
ATOM    797  C   GLY A 106       1.979   8.180   0.853  1.00 98.81           C  
ATOM    798  O   GLY A 106       1.780   9.398   0.828  1.00 98.81           O  
ATOM    799  N   LYS A 107       2.088   7.387  -0.248  1.00 98.75           N  
ATOM    800  CA  LYS A 107       2.062   7.910  -1.610  1.00 98.75           C  
ATOM    801  C   LYS A 107       0.631   8.055  -2.117  1.00 98.75           C  
ATOM    802  CB  LYS A 107       2.861   7.004  -2.549  1.00 98.75           C  
ATOM    803  O   LYS A 107      -0.108   7.070  -2.197  1.00 98.75           O  
ATOM    804  CG  LYS A 107       2.777   7.402  -4.016  1.00 98.75           C  
ATOM    805  CD  LYS A 107       3.471   6.383  -4.910  1.00 98.75           C  
ATOM    806  CE  LYS A 107       3.246   6.691  -6.387  1.00 98.75           C  
ATOM    807  NZ  LYS A 107       3.861   5.656  -7.270  1.00 98.75           N  
ATOM    808  N   TRP A 108       0.171   9.281  -2.604  1.00 98.75           N  
ATOM    809  CA  TRP A 108      -1.178   9.570  -3.074  1.00 98.75           C  
ATOM    810  C   TRP A 108      -1.328   9.219  -4.551  1.00 98.75           C  
ATOM    811  CB  TRP A 108      -1.516  11.047  -2.857  1.00 98.75           C  
ATOM    812  O   TRP A 108      -2.018   8.250  -4.895  1.00 98.75           O  
ATOM    813  CG  TRP A 108      -2.850  11.461  -3.406  1.00 98.75           C  
ATOM    814  CD1 TRP A 108      -3.117  12.531  -4.207  1.00 98.75           C  
ATOM    815  CD2 TRP A 108      -4.098  10.797  -3.193  1.00 98.75           C  
ATOM    816  CE2 TRP A 108      -5.086  11.523  -3.895  1.00 98.75           C  
ATOM    817  CE3 TRP A 108      -4.484   9.656  -2.477  1.00 98.75           C  
ATOM    818  NE1 TRP A 108      -4.461  12.578  -4.504  1.00 98.75           N  
ATOM    819  CH2 TRP A 108      -6.777  10.031  -3.189  1.00 98.75           C  
ATOM    820  CZ2 TRP A 108      -6.430  11.148  -3.898  1.00 98.75           C  
ATOM    821  CZ3 TRP A 108      -5.824   9.281  -2.482  1.00 98.75           C  
ATOM    822  N   HIS A 109      -0.565   9.984  -5.449  1.00 98.56           N  
ATOM    823  CA  HIS A 109      -0.385   9.750  -6.879  1.00 98.56           C  
ATOM    824  C   HIS A 109      -1.719   9.781  -7.617  1.00 98.56           C  
ATOM    825  CB  HIS A 109       0.312   8.406  -7.117  1.00 98.56           C  
ATOM    826  O   HIS A 109      -1.945   8.992  -8.539  1.00 98.56           O  
ATOM    827  CG  HIS A 109       1.230   8.414  -8.297  1.00 98.56           C  
ATOM    828  CD2 HIS A 109       1.188   9.109  -9.453  1.00 98.56           C  
ATOM    829  ND1 HIS A 109       2.354   7.613  -8.367  1.00 98.56           N  
ATOM    830  CE1 HIS A 109       2.965   7.828  -9.523  1.00 98.56           C  
ATOM    831  NE2 HIS A 109       2.277   8.734 -10.195  1.00 98.56           N  
ATOM    832  N   LEU A 110      -2.664  10.547  -7.180  1.00 98.69           N  
ATOM    833  CA  LEU A 110      -3.969  10.617  -7.832  1.00 98.69           C  
ATOM    834  C   LEU A 110      -4.375  12.070  -8.078  1.00 98.69           C  
ATOM    835  CB  LEU A 110      -5.031   9.914  -6.980  1.00 98.69           C  
ATOM    836  O   LEU A 110      -5.566  12.391  -8.062  1.00 98.69           O  
ATOM    837  CG  LEU A 110      -4.910   8.398  -6.867  1.00 98.69           C  
ATOM    838  CD1 LEU A 110      -5.930   7.855  -5.863  1.00 98.69           C  
ATOM    839  CD2 LEU A 110      -5.102   7.742  -8.234  1.00 98.69           C  
ATOM    840  N   GLY A 111      -3.375  12.930  -8.203  1.00 97.56           N  
ATOM    841  CA  GLY A 111      -3.590  14.359  -8.367  1.00 97.56           C  
ATOM    842  C   GLY A 111      -3.221  15.164  -7.137  1.00 97.56           C  
ATOM    843  O   GLY A 111      -3.602  14.805  -6.020  1.00 97.56           O  
ATOM    844  N   HIS A 112      -2.553  16.234  -7.379  1.00 94.06           N  
ATOM    845  CA  HIS A 112      -1.981  16.891  -6.215  1.00 94.06           C  
ATOM    846  C   HIS A 112      -2.381  18.375  -6.168  1.00 94.06           C  
ATOM    847  CB  HIS A 112      -0.458  16.766  -6.215  1.00 94.06           C  
ATOM    848  O   HIS A 112      -2.082  19.062  -5.199  1.00 94.06           O  
ATOM    849  CG  HIS A 112       0.185  17.234  -7.480  1.00 94.06           C  
ATOM    850  CD2 HIS A 112       0.851  18.391  -7.762  1.00 94.06           C  
ATOM    851  ND1 HIS A 112       0.179  16.500  -8.641  1.00 94.06           N  
ATOM    852  CE1 HIS A 112       0.817  17.172  -9.586  1.00 94.06           C  
ATOM    853  NE2 HIS A 112       1.234  18.312  -9.078  1.00 94.06           N  
ATOM    854  N   HIS A 113      -3.150  18.781  -7.133  1.00 91.69           N  
ATOM    855  CA  HIS A 113      -3.557  20.188  -7.176  1.00 91.69           C  
ATOM    856  C   HIS A 113      -4.973  20.359  -6.645  1.00 91.69           C  
ATOM    857  CB  HIS A 113      -3.461  20.734  -8.602  1.00 91.69           C  
ATOM    858  O   HIS A 113      -5.895  19.672  -7.070  1.00 91.69           O  
ATOM    859  CG  HIS A 113      -2.059  20.828  -9.117  1.00 91.69           C  
ATOM    860  CD2 HIS A 113      -1.391  20.062 -10.023  1.00 91.69           C  
ATOM    861  ND1 HIS A 113      -1.175  21.781  -8.688  1.00 91.69           N  
ATOM    862  CE1 HIS A 113      -0.019  21.625  -9.312  1.00 91.69           C  
ATOM    863  NE2 HIS A 113      -0.123  20.594 -10.125  1.00 91.69           N  
ATOM    864  N   GLY A 114      -5.098  21.344  -5.746  1.00 93.31           N  
ATOM    865  CA  GLY A 114      -6.414  21.797  -5.324  1.00 93.31           C  
ATOM    866  C   GLY A 114      -7.277  20.688  -4.766  1.00 93.31           C  
ATOM    867  O   GLY A 114      -6.879  20.000  -3.828  1.00 93.31           O  
ATOM    868  N   SER A 115      -8.406  20.516  -5.453  1.00 97.19           N  
ATOM    869  CA  SER A 115      -9.469  19.641  -4.977  1.00 97.19           C  
ATOM    870  C   SER A 115      -9.094  18.156  -5.137  1.00 97.19           C  
ATOM    871  CB  SER A 115     -10.773  19.922  -5.727  1.00 97.19           C  
ATOM    872  O   SER A 115      -9.781  17.281  -4.613  1.00 97.19           O  
ATOM    873  OG  SER A 115     -11.234  21.234  -5.457  1.00 97.19           O  
ATOM    874  N   PHE A 116      -7.926  17.938  -5.762  1.00 98.31           N  
ATOM    875  CA  PHE A 116      -7.523  16.547  -5.992  1.00 98.31           C  
ATOM    876  C   PHE A 116      -6.660  16.047  -4.840  1.00 98.31           C  
ATOM    877  CB  PHE A 116      -6.766  16.422  -7.312  1.00 98.31           C  
ATOM    878  O   PHE A 116      -6.359  14.844  -4.766  1.00 98.31           O  
ATOM    879  CG  PHE A 116      -7.586  16.781  -8.523  1.00 98.31           C  
ATOM    880  CD1 PHE A 116      -8.500  15.883  -9.055  1.00 98.31           C  
ATOM    881  CD2 PHE A 116      -7.438  18.031  -9.125  1.00 98.31           C  
ATOM    882  CE1 PHE A 116      -9.266  16.219 -10.172  1.00 98.31           C  
ATOM    883  CE2 PHE A 116      -8.195  18.359 -10.242  1.00 98.31           C  
ATOM    884  CZ  PHE A 116      -9.102  17.469 -10.766  1.00 98.31           C  
ATOM    885  N   HIS A 117      -6.289  16.906  -3.926  1.00 98.12           N  
ATOM    886  CA  HIS A 117      -5.512  16.578  -2.736  1.00 98.12           C  
ATOM    887  C   HIS A 117      -6.309  15.711  -1.776  1.00 98.12           C  
ATOM    888  CB  HIS A 117      -5.059  17.859  -2.027  1.00 98.12           C  
ATOM    889  O   HIS A 117      -7.520  15.883  -1.634  1.00 98.12           O  
ATOM    890  CG  HIS A 117      -4.027  17.625  -0.969  1.00 98.12           C  
ATOM    891  CD2 HIS A 117      -2.684  17.797  -0.983  1.00 98.12           C  
ATOM    892  ND1 HIS A 117      -4.344  17.156   0.288  1.00 98.12           N  
ATOM    893  CE1 HIS A 117      -3.236  17.047   1.003  1.00 98.12           C  
ATOM    894  NE2 HIS A 117      -2.215  17.422   0.255  1.00 98.12           N  
ATOM    895  N   PRO A 118      -5.574  14.711  -1.104  1.00 98.44           N  
ATOM    896  CA  PRO A 118      -6.277  13.805  -0.196  1.00 98.44           C  
ATOM    897  C   PRO A 118      -7.133  14.539   0.831  1.00 98.44           C  
ATOM    898  CB  PRO A 118      -5.141  13.039   0.489  1.00 98.44           C  
ATOM    899  O   PRO A 118      -8.180  14.039   1.244  1.00 98.44           O  
ATOM    900  CG  PRO A 118      -4.027  13.031  -0.509  1.00 98.44           C  
ATOM    901  CD  PRO A 118      -4.020  14.352  -1.222  1.00 98.44           C  
ATOM    902  N   SER A 119      -6.703  15.719   1.243  1.00 97.38           N  
ATOM    903  CA  SER A 119      -7.398  16.469   2.277  1.00 97.38           C  
ATOM    904  C   SER A 119      -8.797  16.891   1.818  1.00 97.38           C  
ATOM    905  CB  SER A 119      -6.594  17.719   2.666  1.00 97.38           C  
ATOM    906  O   SER A 119      -9.641  17.250   2.637  1.00 97.38           O  
ATOM    907  OG  SER A 119      -5.391  17.359   3.314  1.00 97.38           O  
ATOM    908  N   PHE A 120      -8.984  16.812   0.544  1.00 98.12           N  
ATOM    909  CA  PHE A 120     -10.273  17.203  -0.002  1.00 98.12           C  
ATOM    910  C   PHE A 120     -11.008  16.000  -0.576  1.00 98.12           C  
ATOM    911  CB  PHE A 120     -10.094  18.266  -1.082  1.00 98.12           C  
ATOM    912  O   PHE A 120     -11.992  16.156  -1.306  1.00 98.12           O  
ATOM    913  CG  PHE A 120      -9.375  19.500  -0.604  1.00 98.12           C  
ATOM    914  CD1 PHE A 120      -9.953  20.344   0.332  1.00 98.12           C  
ATOM    915  CD2 PHE A 120      -8.109  19.812  -1.094  1.00 98.12           C  
ATOM    916  CE1 PHE A 120      -9.281  21.484   0.775  1.00 98.12           C  
ATOM    917  CE2 PHE A 120      -7.434  20.953  -0.655  1.00 98.12           C  
ATOM    918  CZ  PHE A 120      -8.023  21.781   0.279  1.00 98.12           C  
ATOM    919  N   ARG A 121     -10.492  14.797  -0.251  1.00 98.25           N  
ATOM    920  CA  ARG A 121     -11.055  13.594  -0.867  1.00 98.25           C  
ATOM    921  C   ARG A 121     -11.492  12.594   0.192  1.00 98.25           C  
ATOM    922  CB  ARG A 121     -10.039  12.953  -1.811  1.00 98.25           C  
ATOM    923  O   ARG A 121     -11.414  11.383  -0.021  1.00 98.25           O  
ATOM    924  CG  ARG A 121      -9.602  13.852  -2.957  1.00 98.25           C  
ATOM    925  CD  ARG A 121     -10.781  14.250  -3.834  1.00 98.25           C  
ATOM    926  NE  ARG A 121     -11.461  13.086  -4.391  1.00 98.25           N  
ATOM    927  NH1 ARG A 121     -10.023  12.844  -6.180  1.00 98.25           N  
ATOM    928  NH2 ARG A 121     -11.781  11.391  -5.910  1.00 98.25           N  
ATOM    929  CZ  ARG A 121     -11.086  12.445  -5.492  1.00 98.25           C  
ATOM    930  N   GLY A 122     -11.891  13.156   1.375  1.00 98.25           N  
ATOM    931  CA  GLY A 122     -12.500  12.289   2.371  1.00 98.25           C  
ATOM    932  C   GLY A 122     -11.562  11.922   3.500  1.00 98.25           C  
ATOM    933  O   GLY A 122     -11.969  11.289   4.477  1.00 98.25           O  
ATOM    934  N   PHE A 123     -10.297  12.344   3.346  1.00 98.88           N  
ATOM    935  CA  PHE A 123      -9.352  12.000   4.398  1.00 98.88           C  
ATOM    936  C   PHE A 123      -9.219  13.148   5.398  1.00 98.88           C  
ATOM    937  CB  PHE A 123      -7.980  11.664   3.799  1.00 98.88           C  
ATOM    938  O   PHE A 123      -8.938  14.281   5.012  1.00 98.88           O  
ATOM    939  CG  PHE A 123      -7.957  10.391   3.008  1.00 98.88           C  
ATOM    940  CD1 PHE A 123      -8.031   9.156   3.650  1.00 98.88           C  
ATOM    941  CD2 PHE A 123      -7.863  10.414   1.623  1.00 98.88           C  
ATOM    942  CE1 PHE A 123      -8.016   7.969   2.920  1.00 98.88           C  
ATOM    943  CE2 PHE A 123      -7.844   9.234   0.888  1.00 98.88           C  
ATOM    944  CZ  PHE A 123      -7.918   8.008   1.538  1.00 98.88           C  
ATOM    945  N   ASP A 124      -9.359  12.828   6.711  1.00 98.75           N  
ATOM    946  CA  ASP A 124      -9.227  13.781   7.805  1.00 98.75           C  
ATOM    947  C   ASP A 124      -7.758  14.133   8.047  1.00 98.75           C  
ATOM    948  CB  ASP A 124      -9.859  13.234   9.078  1.00 98.75           C  
ATOM    949  O   ASP A 124      -7.445  15.227   8.523  1.00 98.75           O  
ATOM    950  CG  ASP A 124     -11.359  13.039   8.961  1.00 98.75           C  
ATOM    951  OD1 ASP A 124     -12.070  14.008   8.617  1.00 98.75           O  
ATOM    952  OD2 ASP A 124     -11.836  11.914   9.227  1.00 98.75           O  
ATOM    953  N   PHE A 125      -6.910  13.180   7.762  1.00 98.88           N  
ATOM    954  CA  PHE A 125      -5.477  13.336   7.969  1.00 98.88           C  
ATOM    955  C   PHE A 125      -4.691  12.742   6.805  1.00 98.88           C  
ATOM    956  CB  PHE A 125      -5.047  12.672   9.281  1.00 98.88           C  
ATOM    957  O   PHE A 125      -5.008  11.656   6.324  1.00 98.88           O  
ATOM    958  CG  PHE A 125      -3.561  12.695   9.516  1.00 98.88           C  
ATOM    959  CD1 PHE A 125      -2.801  11.539   9.367  1.00 98.88           C  
ATOM    960  CD2 PHE A 125      -2.920  13.875   9.883  1.00 98.88           C  
ATOM    961  CE1 PHE A 125      -1.426  11.562   9.586  1.00 98.88           C  
ATOM    962  CE2 PHE A 125      -1.546  13.898  10.094  1.00 98.88           C  
ATOM    963  CZ  PHE A 125      -0.800  12.742   9.945  1.00 98.88           C  
ATOM    964  N   TYR A 126      -3.684  13.586   6.348  1.00 98.88           N  
ATOM    965  CA  TYR A 126      -2.777  13.125   5.301  1.00 98.88           C  
ATOM    966  C   TYR A 126      -1.329  13.430   5.664  1.00 98.88           C  
ATOM    967  CB  TYR A 126      -3.131  13.781   3.961  1.00 98.88           C  
ATOM    968  O   TYR A 126      -1.009  14.547   6.086  1.00 98.88           O  
ATOM    969  CG  TYR A 126      -2.098  13.555   2.885  1.00 98.88           C  
ATOM    970  CD1 TYR A 126      -1.452  14.625   2.273  1.00 98.88           C  
ATOM    971  CD2 TYR A 126      -1.769  12.266   2.475  1.00 98.88           C  
ATOM    972  CE1 TYR A 126      -0.501  14.414   1.279  1.00 98.88           C  
ATOM    973  CE2 TYR A 126      -0.819  12.047   1.482  1.00 98.88           C  
ATOM    974  OH  TYR A 126       0.749  12.914  -0.093  1.00 98.88           O  
ATOM    975  CZ  TYR A 126      -0.192  13.125   0.891  1.00 98.88           C  
ATOM    976  N   PHE A 127      -0.474  12.422   5.547  1.00 98.94           N  
ATOM    977  CA  PHE A 127       0.977  12.531   5.648  1.00 98.94           C  
ATOM    978  C   PHE A 127       1.658  11.703   4.566  1.00 98.94           C  
ATOM    979  CB  PHE A 127       1.452  12.086   7.035  1.00 98.94           C  
ATOM    980  O   PHE A 127       1.491  10.484   4.516  1.00 98.94           O  
ATOM    981  CG  PHE A 127       2.932  12.250   7.250  1.00 98.94           C  
ATOM    982  CD1 PHE A 127       3.801  11.180   7.047  1.00 98.94           C  
ATOM    983  CD2 PHE A 127       3.455  13.469   7.656  1.00 98.94           C  
ATOM    984  CE1 PHE A 127       5.172  11.328   7.246  1.00 98.94           C  
ATOM    985  CE2 PHE A 127       4.824  13.625   7.855  1.00 98.94           C  
ATOM    986  CZ  PHE A 127       5.680  12.555   7.652  1.00 98.94           C  
ATOM    987  N   GLY A 128       2.322  12.391   3.641  1.00 98.69           N  
ATOM    988  CA  GLY A 128       2.982  11.594   2.617  1.00 98.69           C  
ATOM    989  C   GLY A 128       3.441  12.422   1.427  1.00 98.69           C  
ATOM    990  O   GLY A 128       3.457  13.648   1.486  1.00 98.69           O  
ATOM    991  N   ILE A 129       3.828  11.727   0.401  1.00 98.62           N  
ATOM    992  CA  ILE A 129       4.277  12.367  -0.830  1.00 98.62           C  
ATOM    993  C   ILE A 129       3.154  12.344  -1.863  1.00 98.62           C  
ATOM    994  CB  ILE A 129       5.539  11.680  -1.396  1.00 98.62           C  
ATOM    995  O   ILE A 129       2.367  11.398  -1.915  1.00 98.62           O  
ATOM    996  CG1 ILE A 129       5.277  10.188  -1.632  1.00 98.62           C  
ATOM    997  CG2 ILE A 129       6.734  11.883  -0.459  1.00 98.62           C  
ATOM    998  CD1 ILE A 129       6.430   9.453  -2.303  1.00 98.62           C  
ATOM    999  N   PRO A 130       3.053  13.391  -2.676  1.00 98.00           N  
ATOM   1000  CA  PRO A 130       1.888  13.570  -3.545  1.00 98.00           C  
ATOM   1001  C   PRO A 130       1.935  12.680  -4.785  1.00 98.00           C  
ATOM   1002  CB  PRO A 130       1.961  15.047  -3.932  1.00 98.00           C  
ATOM   1003  O   PRO A 130       0.898  12.414  -5.398  1.00 98.00           O  
ATOM   1004  CG  PRO A 130       3.412  15.398  -3.840  1.00 98.00           C  
ATOM   1005  CD  PRO A 130       4.008  14.648  -2.684  1.00 98.00           C  
ATOM   1006  N   TYR A 131       3.109  12.250  -5.160  1.00 97.44           N  
ATOM   1007  CA  TYR A 131       3.332  11.383  -6.312  1.00 97.44           C  
ATOM   1008  C   TYR A 131       4.520  10.461  -6.078  1.00 97.44           C  
ATOM   1009  CB  TYR A 131       3.561  12.219  -7.574  1.00 97.44           C  
ATOM   1010  O   TYR A 131       5.059  10.398  -4.969  1.00 97.44           O  
ATOM   1011  CG  TYR A 131       4.445  13.422  -7.355  1.00 97.44           C  
ATOM   1012  CD1 TYR A 131       3.906  14.703  -7.281  1.00 97.44           C  
ATOM   1013  CD2 TYR A 131       5.824  13.281  -7.219  1.00 97.44           C  
ATOM   1014  CE1 TYR A 131       4.719  15.812  -7.082  1.00 97.44           C  
ATOM   1015  CE2 TYR A 131       6.645  14.383  -7.020  1.00 97.44           C  
ATOM   1016  OH  TYR A 131       6.895  16.734  -6.750  1.00 97.44           O  
ATOM   1017  CZ  TYR A 131       6.086  15.648  -6.949  1.00 97.44           C  
ATOM   1018  N   SER A 132       4.949   9.711  -7.227  1.00 96.75           N  
ATOM   1019  CA  SER A 132       5.988   8.695  -7.098  1.00 96.75           C  
ATOM   1020  C   SER A 132       7.285   9.289  -6.566  1.00 96.75           C  
ATOM   1021  CB  SER A 132       6.242   8.016  -8.445  1.00 96.75           C  
ATOM   1022  O   SER A 132       7.617  10.438  -6.863  1.00 96.75           O  
ATOM   1023  OG  SER A 132       7.242   7.020  -8.328  1.00 96.75           O  
ATOM   1024  N   PRO A 133       7.988   8.453  -5.754  1.00 96.31           N  
ATOM   1025  CA  PRO A 133       9.211   8.969  -5.133  1.00 96.31           C  
ATOM   1026  C   PRO A 133      10.273   9.352  -6.156  1.00 96.31           C  
ATOM   1027  CB  PRO A 133       9.680   7.797  -4.266  1.00 96.31           C  
ATOM   1028  O   PRO A 133      11.234  10.055  -5.820  1.00 96.31           O  
ATOM   1029  CG  PRO A 133       9.094   6.582  -4.906  1.00 96.31           C  
ATOM   1030  CD  PRO A 133       7.742   6.941  -5.465  1.00 96.31           C  
ATOM   1031  N   ASP A 134      10.133   8.945  -7.383  1.00 95.19           N  
ATOM   1032  CA  ASP A 134      11.109   9.297  -8.414  1.00 95.19           C  
ATOM   1033  C   ASP A 134      10.695  10.555  -9.164  1.00 95.19           C  
ATOM   1034  CB  ASP A 134      11.289   8.133  -9.391  1.00 95.19           C  
ATOM   1035  O   ASP A 134      11.344  10.953 -10.133  1.00 95.19           O  
ATOM   1036  CG  ASP A 134      10.000   7.746 -10.094  1.00 95.19           C  
ATOM   1037  OD1 ASP A 134       8.906   7.961  -9.531  1.00 95.19           O  
ATOM   1038  OD2 ASP A 134      10.078   7.219 -11.227  1.00 95.19           O  
ATOM   1039  N   MET A 135       9.570  11.141  -8.758  1.00 95.31           N  
ATOM   1040  CA  MET A 135       9.078  12.336  -9.438  1.00 95.31           C  
ATOM   1041  C   MET A 135       9.469  13.602  -8.672  1.00 95.31           C  
ATOM   1042  CB  MET A 135       7.555  12.273  -9.586  1.00 95.31           C  
ATOM   1043  O   MET A 135       8.609  14.375  -8.258  1.00 95.31           O  
ATOM   1044  CG  MET A 135       7.074  11.141 -10.477  1.00 95.31           C  
ATOM   1045  SD  MET A 135       5.254  11.148 -10.703  1.00 95.31           S  
ATOM   1046  CE  MET A 135       5.078   9.805 -11.914  1.00 95.31           C  
ATOM   1047  N   GLY A 136      10.734  13.789  -8.523  1.00 94.56           N  
ATOM   1048  CA  GLY A 136      11.422  14.875  -7.844  1.00 94.56           C  
ATOM   1049  C   GLY A 136      12.797  14.484  -7.336  1.00 94.56           C  
ATOM   1050  O   GLY A 136      13.078  13.305  -7.121  1.00 94.56           O  
ATOM   1051  N   CYS A 137      13.688  15.539  -7.227  1.00 94.75           N  
ATOM   1052  CA  CYS A 137      15.039  15.250  -6.758  1.00 94.75           C  
ATOM   1053  C   CYS A 137      15.086  15.180  -5.234  1.00 94.75           C  
ATOM   1054  CB  CYS A 137      16.016  16.312  -7.254  1.00 94.75           C  
ATOM   1055  O   CYS A 137      14.250  15.781  -4.555  1.00 94.75           O  
ATOM   1056  SG  CYS A 137      15.703  17.969  -6.578  1.00 94.75           S  
ATOM   1057  N   THR A 138      15.953  14.352  -4.637  1.00 94.62           N  
ATOM   1058  CA  THR A 138      16.281  14.266  -3.219  1.00 94.62           C  
ATOM   1059  C   THR A 138      17.781  14.500  -3.000  1.00 94.62           C  
ATOM   1060  CB  THR A 138      15.883  12.906  -2.629  1.00 94.62           C  
ATOM   1061  O   THR A 138      18.547  14.531  -3.957  1.00 94.62           O  
ATOM   1062  CG2 THR A 138      14.438  12.562  -2.967  1.00 94.62           C  
ATOM   1063  OG1 THR A 138      16.734  11.891  -3.162  1.00 94.62           O  
ATOM   1064  N   ASP A 139      18.141  14.711  -1.681  1.00 92.25           N  
ATOM   1065  CA  ASP A 139      19.547  14.938  -1.354  1.00 92.25           C  
ATOM   1066  C   ASP A 139      20.344  13.648  -1.451  1.00 92.25           C  
ATOM   1067  CB  ASP A 139      19.672  15.539   0.046  1.00 92.25           C  
ATOM   1068  O   ASP A 139      21.547  13.672  -1.729  1.00 92.25           O  
ATOM   1069  CG  ASP A 139      19.172  16.969   0.129  1.00 92.25           C  
ATOM   1070  OD1 ASP A 139      19.203  17.688  -0.894  1.00 92.25           O  
ATOM   1071  OD2 ASP A 139      18.750  17.391   1.227  1.00 92.25           O  
ATOM   1072  N   THR A 140      19.594  12.562  -1.248  1.00 91.06           N  
ATOM   1073  CA  THR A 140      20.141  11.219  -1.377  1.00 91.06           C  
ATOM   1074  C   THR A 140      19.328  10.391  -2.379  1.00 91.06           C  
ATOM   1075  CB  THR A 140      20.172  10.492  -0.019  1.00 91.06           C  
ATOM   1076  O   THR A 140      18.344   9.750  -2.010  1.00 91.06           O  
ATOM   1077  CG2 THR A 140      21.156  11.148   0.936  1.00 91.06           C  
ATOM   1078  OG1 THR A 140      18.859  10.531   0.564  1.00 91.06           O  
ATOM   1079  N   PRO A 141      19.562  10.406  -3.730  1.00 88.38           N  
ATOM   1080  CA  PRO A 141      18.719   9.914  -4.820  1.00 88.38           C  
ATOM   1081  C   PRO A 141      18.469   8.406  -4.734  1.00 88.38           C  
ATOM   1082  CB  PRO A 141      19.516  10.266  -6.074  1.00 88.38           C  
ATOM   1083  O   PRO A 141      17.484   7.906  -5.266  1.00 88.38           O  
ATOM   1084  CG  PRO A 141      20.906  10.516  -5.586  1.00 88.38           C  
ATOM   1085  CD  PRO A 141      20.828  10.953  -4.148  1.00 88.38           C  
ATOM   1086  N   GLY A 142      19.281   7.699  -3.883  1.00 92.25           N  
ATOM   1087  CA  GLY A 142      19.078   6.266  -3.744  1.00 92.25           C  
ATOM   1088  C   GLY A 142      19.422   5.488  -5.000  1.00 92.25           C  
ATOM   1089  O   GLY A 142      20.016   6.035  -5.934  1.00 92.25           O  
ATOM   1090  N   TYR A 143      19.062   4.145  -5.047  1.00 93.81           N  
ATOM   1091  CA  TYR A 143      19.359   3.223  -6.141  1.00 93.81           C  
ATOM   1092  C   TYR A 143      18.250   3.260  -7.191  1.00 93.81           C  
ATOM   1093  CB  TYR A 143      19.531   1.797  -5.609  1.00 93.81           C  
ATOM   1094  O   TYR A 143      17.078   3.025  -6.883  1.00 93.81           O  
ATOM   1095  CG  TYR A 143      20.672   1.642  -4.637  1.00 93.81           C  
ATOM   1096  CD1 TYR A 143      21.938   1.275  -5.082  1.00 93.81           C  
ATOM   1097  CD2 TYR A 143      20.484   1.859  -3.277  1.00 93.81           C  
ATOM   1098  CE1 TYR A 143      23.000   1.129  -4.188  1.00 93.81           C  
ATOM   1099  CE2 TYR A 143      21.531   1.717  -2.377  1.00 93.81           C  
ATOM   1100  OH  TYR A 143      23.828   1.209  -1.955  1.00 93.81           O  
ATOM   1101  CZ  TYR A 143      22.781   1.352  -2.842  1.00 93.81           C  
ATOM   1102  N   ASN A 144      18.609   3.615  -8.398  1.00 94.06           N  
ATOM   1103  CA  ASN A 144      17.734   3.689  -9.562  1.00 94.06           C  
ATOM   1104  C   ASN A 144      18.484   3.367 -10.852  1.00 94.06           C  
ATOM   1105  CB  ASN A 144      17.078   5.070  -9.656  1.00 94.06           C  
ATOM   1106  O   ASN A 144      19.719   3.486 -10.906  1.00 94.06           O  
ATOM   1107  CG  ASN A 144      15.820   5.062 -10.492  1.00 94.06           C  
ATOM   1108  ND2 ASN A 144      15.273   6.246 -10.758  1.00 94.06           N  
ATOM   1109  OD1 ASN A 144      15.328   4.004 -10.891  1.00 94.06           O  
ATOM   1110  N   LEU A 145      17.828   2.984 -11.859  1.00 92.12           N  
ATOM   1111  CA  LEU A 145      18.391   2.719 -13.180  1.00 92.12           C  
ATOM   1112  C   LEU A 145      17.531   3.352 -14.273  1.00 92.12           C  
ATOM   1113  CB  LEU A 145      18.516   1.212 -13.414  1.00 92.12           C  
ATOM   1114  O   LEU A 145      16.375   2.965 -14.461  1.00 92.12           O  
ATOM   1115  CG  LEU A 145      19.234   0.784 -14.695  1.00 92.12           C  
ATOM   1116  CD1 LEU A 145      20.703   1.199 -14.641  1.00 92.12           C  
ATOM   1117  CD2 LEU A 145      19.109  -0.721 -14.906  1.00 92.12           C  
ATOM   1118  N   PRO A 146      18.141   4.289 -15.117  1.00 91.50           N  
ATOM   1119  CA  PRO A 146      19.453   4.871 -14.805  1.00 91.50           C  
ATOM   1120  C   PRO A 146      19.438   5.688 -13.516  1.00 91.50           C  
ATOM   1121  CB  PRO A 146      19.734   5.762 -16.016  1.00 91.50           C  
ATOM   1122  O   PRO A 146      18.375   6.105 -13.055  1.00 91.50           O  
ATOM   1123  CG  PRO A 146      18.391   6.215 -16.484  1.00 91.50           C  
ATOM   1124  CD  PRO A 146      17.406   5.109 -16.234  1.00 91.50           C  
ATOM   1125  N   PRO A 147      20.672   5.867 -12.883  1.00 90.69           N  
ATOM   1126  CA  PRO A 147      20.719   6.676 -11.664  1.00 90.69           C  
ATOM   1127  C   PRO A 147      20.344   8.141 -11.914  1.00 90.69           C  
ATOM   1128  CB  PRO A 147      22.172   6.547 -11.211  1.00 90.69           C  
ATOM   1129  O   PRO A 147      20.547   8.648 -13.016  1.00 90.69           O  
ATOM   1130  CG  PRO A 147      22.938   6.277 -12.461  1.00 90.69           C  
ATOM   1131  CD  PRO A 147      22.062   5.480 -13.398  1.00 90.69           C  
ATOM   1132  N   CYS A 148      19.734   8.797 -10.836  1.00 91.06           N  
ATOM   1133  CA  CYS A 148      19.422  10.219 -10.859  1.00 91.06           C  
ATOM   1134  C   CYS A 148      20.344  11.000  -9.930  1.00 91.06           C  
ATOM   1135  CB  CYS A 148      17.953  10.453 -10.461  1.00 91.06           C  
ATOM   1136  O   CYS A 148      20.766  10.484  -8.898  1.00 91.06           O  
ATOM   1137  SG  CYS A 148      16.766   9.797 -11.648  1.00 91.06           S  
ATOM   1138  N   PRO A 149      20.656  12.188 -10.336  1.00 90.50           N  
ATOM   1139  CA  PRO A 149      21.516  12.992  -9.461  1.00 90.50           C  
ATOM   1140  C   PRO A 149      20.766  13.555  -8.258  1.00 90.50           C  
ATOM   1141  CB  PRO A 149      22.000  14.117 -10.375  1.00 90.50           C  
ATOM   1142  O   PRO A 149      19.531  13.594  -8.258  1.00 90.50           O  
ATOM   1143  CG  PRO A 149      20.891  14.328 -11.344  1.00 90.50           C  
ATOM   1144  CD  PRO A 149      20.266  12.992 -11.648  1.00 90.50           C  
ATOM   1145  N   ALA A 150      21.531  13.953  -7.250  1.00 91.25           N  
ATOM   1146  CA  ALA A 150      20.969  14.672  -6.113  1.00 91.25           C  
ATOM   1147  C   ALA A 150      20.422  16.031  -6.547  1.00 91.25           C  
ATOM   1148  CB  ALA A 150      22.000  14.844  -5.008  1.00 91.25           C  
ATOM   1149  O   ALA A 150      20.750  16.531  -7.629  1.00 91.25           O  
ATOM   1150  N   CYS A 151      19.609  16.625  -5.625  1.00 91.56           N  
ATOM   1151  CA  CYS A 151      19.125  17.969  -5.902  1.00 91.56           C  
ATOM   1152  C   CYS A 151      20.281  18.953  -6.059  1.00 91.56           C  
ATOM   1153  CB  CYS A 151      18.188  18.438  -4.789  1.00 91.56           C  
ATOM   1154  O   CYS A 151      21.250  18.906  -5.297  1.00 91.56           O  
ATOM   1155  SG  CYS A 151      16.625  17.547  -4.719  1.00 91.56           S  
ATOM   1156  N   PRO A 152      20.281  19.781  -7.109  1.00 87.12           N  
ATOM   1157  CA  PRO A 152      21.344  20.781  -7.238  1.00 87.12           C  
ATOM   1158  C   PRO A 152      21.406  21.750  -6.055  1.00 87.12           C  
ATOM   1159  CB  PRO A 152      20.984  21.516  -8.531  1.00 87.12           C  
ATOM   1160  O   PRO A 152      20.359  22.156  -5.539  1.00 87.12           O  
ATOM   1161  CG  PRO A 152      19.516  21.312  -8.688  1.00 87.12           C  
ATOM   1162  CD  PRO A 152      19.125  20.031  -8.008  1.00 87.12           C  
ATOM   1163  N   ARG A 153      22.625  22.000  -5.418  1.00 81.56           N  
ATOM   1164  CA  ARG A 153      22.812  22.891  -4.273  1.00 81.56           C  
ATOM   1165  C   ARG A 153      22.922  24.344  -4.715  1.00 81.56           C  
ATOM   1166  CB  ARG A 153      24.078  22.484  -3.492  1.00 81.56           C  
ATOM   1167  O   ARG A 153      22.484  25.250  -3.994  1.00 81.56           O  
ATOM   1168  CG  ARG A 153      23.953  21.156  -2.766  1.00 81.56           C  
ATOM   1169  CD  ARG A 153      25.062  20.969  -1.749  1.00 81.56           C  
ATOM   1170  NE  ARG A 153      24.984  19.672  -1.095  1.00 81.56           N  
ATOM   1171  NH1 ARG A 153      26.922  19.938   0.138  1.00 81.56           N  
ATOM   1172  NH2 ARG A 153      25.688  18.000   0.322  1.00 81.56           N  
ATOM   1173  CZ  ARG A 153      25.875  19.203  -0.213  1.00 81.56           C  
ATOM   1174  N   CYS A 154      23.406  24.609  -5.965  1.00 76.06           N  
ATOM   1175  CA  CYS A 154      23.594  25.922  -6.566  1.00 76.06           C  
ATOM   1176  C   CYS A 154      23.062  25.938  -7.992  1.00 76.06           C  
ATOM   1177  CB  CYS A 154      25.062  26.312  -6.559  1.00 76.06           C  
ATOM   1178  O   CYS A 154      23.016  24.906  -8.664  1.00 76.06           O  
ATOM   1179  SG  CYS A 154      25.750  26.562  -4.902  1.00 76.06           S  
ATOM   1180  N   SER A 155      22.375  27.172  -8.469  1.00 65.12           N  
ATOM   1181  CA  SER A 155      21.766  27.391  -9.773  1.00 65.12           C  
ATOM   1182  C   SER A 155      22.719  27.000 -10.898  1.00 65.12           C  
ATOM   1183  CB  SER A 155      21.375  28.859  -9.922  1.00 65.12           C  
ATOM   1184  O   SER A 155      23.797  27.578 -11.055  1.00 65.12           O  
ATOM   1185  OG  SER A 155      20.359  29.016 -10.914  1.00 65.12           O  
ATOM   1186  N   THR A 156      23.219  25.781 -11.055  1.00 58.12           N  
ATOM   1187  CA  THR A 156      24.062  25.500 -12.211  1.00 58.12           C  
ATOM   1188  C   THR A 156      23.203  25.078 -13.406  1.00 58.12           C  
ATOM   1189  CB  THR A 156      25.094  24.391 -11.891  1.00 58.12           C  
ATOM   1190  O   THR A 156      22.078  24.609 -13.234  1.00 58.12           O  
ATOM   1191  CG2 THR A 156      26.062  24.844 -10.812  1.00 58.12           C  
ATOM   1192  OG1 THR A 156      24.391  23.219 -11.438  1.00 58.12           O  
ATOM   1193  N   THR A 157      23.375  25.781 -14.555  1.00 56.09           N  
ATOM   1194  CA  THR A 157      22.922  25.453 -15.898  1.00 56.09           C  
ATOM   1195  C   THR A 157      22.781  23.938 -16.062  1.00 56.09           C  
ATOM   1196  CB  THR A 157      23.906  25.984 -16.969  1.00 56.09           C  
ATOM   1197  O   THR A 157      23.672  23.172 -15.711  1.00 56.09           O  
ATOM   1198  CG2 THR A 157      23.500  27.391 -17.422  1.00 56.09           C  
ATOM   1199  OG1 THR A 157      25.219  26.047 -16.406  1.00 56.09           O  
ATOM   1200  N   VAL A 158      21.750  23.250 -15.508  1.00 53.81           N  
ATOM   1201  CA  VAL A 158      21.328  21.859 -15.586  1.00 53.81           C  
ATOM   1202  C   VAL A 158      21.766  21.266 -16.922  1.00 53.81           C  
ATOM   1203  CB  VAL A 158      19.797  21.719 -15.406  1.00 53.81           C  
ATOM   1204  O   VAL A 158      21.391  21.781 -17.984  1.00 53.81           O  
ATOM   1205  CG1 VAL A 158      19.406  20.250 -15.289  1.00 53.81           C  
ATOM   1206  CG2 VAL A 158      19.344  22.500 -14.180  1.00 53.81           C  
ATOM   1207  N   THR A 159      23.047  21.031 -17.188  1.00 51.53           N  
ATOM   1208  CA  THR A 159      23.719  20.453 -18.359  1.00 51.53           C  
ATOM   1209  C   THR A 159      23.375  18.969 -18.500  1.00 51.53           C  
ATOM   1210  CB  THR A 159      25.250  20.625 -18.266  1.00 51.53           C  
ATOM   1211  O   THR A 159      23.203  18.281 -17.484  1.00 51.53           O  
ATOM   1212  CG2 THR A 159      25.672  22.047 -18.609  1.00 51.53           C  
ATOM   1213  OG1 THR A 159      25.672  20.312 -16.938  1.00 51.53           O  
ATOM   1214  N   ASN A 160      22.234  18.641 -19.062  1.00 55.44           N  
ATOM   1215  CA  ASN A 160      21.938  17.422 -19.812  1.00 55.44           C  
ATOM   1216  C   ASN A 160      20.953  16.531 -19.062  1.00 55.44           C  
ATOM   1217  CB  ASN A 160      23.219  16.672 -20.141  1.00 55.44           C  
ATOM   1218  O   ASN A 160      21.297  15.969 -18.031  1.00 55.44           O  
ATOM   1219  CG  ASN A 160      23.812  17.062 -21.484  1.00 55.44           C  
ATOM   1220  ND2 ASN A 160      25.062  16.672 -21.719  1.00 55.44           N  
ATOM   1221  OD1 ASN A 160      23.156  17.719 -22.297  1.00 55.44           O  
ATOM   1222  N   HIS A 161      19.656  16.844 -18.953  1.00 56.94           N  
ATOM   1223  CA  HIS A 161      18.625  16.062 -18.281  1.00 56.94           C  
ATOM   1224  C   HIS A 161      18.688  14.594 -18.688  1.00 56.94           C  
ATOM   1225  CB  HIS A 161      17.234  16.641 -18.609  1.00 56.94           C  
ATOM   1226  O   HIS A 161      18.844  14.273 -19.859  1.00 56.94           O  
ATOM   1227  CG  HIS A 161      17.000  18.016 -18.062  1.00 56.94           C  
ATOM   1228  CD2 HIS A 161      16.734  19.188 -18.688  1.00 56.94           C  
ATOM   1229  ND1 HIS A 161      17.047  18.297 -16.719  1.00 56.94           N  
ATOM   1230  CE1 HIS A 161      16.812  19.578 -16.531  1.00 56.94           C  
ATOM   1231  NE2 HIS A 161      16.625  20.141 -17.719  1.00 56.94           N  
ATOM   1232  N   GLN A 162      19.266  13.773 -17.797  1.00 64.50           N  
ATOM   1233  CA  GLN A 162      18.938  12.367 -18.000  1.00 64.50           C  
ATOM   1234  C   GLN A 162      17.422  12.172 -18.109  1.00 64.50           C  
ATOM   1235  CB  GLN A 162      19.484  11.516 -16.844  1.00 64.50           C  
ATOM   1236  O   GLN A 162      16.656  12.797 -17.391  1.00 64.50           O  
ATOM   1237  CG  GLN A 162      20.906  11.023 -17.078  1.00 64.50           C  
ATOM   1238  CD  GLN A 162      21.500  10.320 -15.867  1.00 64.50           C  
ATOM   1239  NE2 GLN A 162      22.641   9.672 -16.047  1.00 64.50           N  
ATOM   1240  OE1 GLN A 162      20.922  10.359 -14.781  1.00 64.50           O  
ATOM   1241  N   LYS A 163      16.984  11.609 -19.234  1.00 70.38           N  
ATOM   1242  CA  LYS A 163      15.609  11.203 -19.469  1.00 70.38           C  
ATOM   1243  C   LYS A 163      15.031  10.492 -18.250  1.00 70.38           C  
ATOM   1244  CB  LYS A 163      15.516  10.297 -20.703  1.00 70.38           C  
ATOM   1245  O   LYS A 163      15.727   9.734 -17.578  1.00 70.38           O  
ATOM   1246  CG  LYS A 163      15.203  11.031 -21.984  1.00 70.38           C  
ATOM   1247  CD  LYS A 163      14.984  10.062 -23.141  1.00 70.38           C  
ATOM   1248  CE  LYS A 163      14.797  10.805 -24.469  1.00 70.38           C  
ATOM   1249  NZ  LYS A 163      14.578   9.859 -25.609  1.00 70.38           N  
ATOM   1250  N   ASN A 164      14.031  11.055 -17.422  1.00 79.69           N  
ATOM   1251  CA  ASN A 164      13.195  10.430 -16.391  1.00 79.69           C  
ATOM   1252  C   ASN A 164      13.594  10.898 -15.000  1.00 79.69           C  
ATOM   1253  CB  ASN A 164      13.281   8.906 -16.500  1.00 79.69           C  
ATOM   1254  O   ASN A 164      13.203  10.289 -14.000  1.00 79.69           O  
ATOM   1255  CG  ASN A 164      12.656   8.367 -17.766  1.00 79.69           C  
ATOM   1256  ND2 ASN A 164      13.195   7.262 -18.266  1.00 79.69           N  
ATOM   1257  OD1 ASN A 164      11.703   8.945 -18.297  1.00 79.69           O  
ATOM   1258  N   CYS A 165      14.617  11.812 -14.883  1.00 87.50           N  
ATOM   1259  CA  CYS A 165      14.914  12.477 -13.617  1.00 87.50           C  
ATOM   1260  C   CYS A 165      14.312  13.875 -13.586  1.00 87.50           C  
ATOM   1261  CB  CYS A 165      16.422  12.547 -13.383  1.00 87.50           C  
ATOM   1262  O   CYS A 165      14.031  14.461 -14.633  1.00 87.50           O  
ATOM   1263  SG  CYS A 165      17.219  10.938 -13.297  1.00 87.50           S  
ATOM   1264  N   TYR A 166      14.062  14.344 -12.297  1.00 89.31           N  
ATOM   1265  CA  TYR A 166      13.461  15.656 -12.094  1.00 89.31           C  
ATOM   1266  C   TYR A 166      14.359  16.531 -11.234  1.00 89.31           C  
ATOM   1267  CB  TYR A 166      12.086  15.523 -11.445  1.00 89.31           C  
ATOM   1268  O   TYR A 166      14.039  16.812 -10.078  1.00 89.31           O  
ATOM   1269  CG  TYR A 166      11.094  14.734 -12.273  1.00 89.31           C  
ATOM   1270  CD1 TYR A 166      10.180  15.375 -13.094  1.00 89.31           C  
ATOM   1271  CD2 TYR A 166      11.078  13.344 -12.227  1.00 89.31           C  
ATOM   1272  CE1 TYR A 166       9.266  14.656 -13.859  1.00 89.31           C  
ATOM   1273  CE2 TYR A 166      10.172  12.609 -12.984  1.00 89.31           C  
ATOM   1274  OH  TYR A 166       8.367  12.555 -14.555  1.00 89.31           O  
ATOM   1275  CZ  TYR A 166       9.273  13.273 -13.797  1.00 89.31           C  
ATOM   1276  N   PRO A 167      15.461  17.000 -11.719  1.00 83.75           N  
ATOM   1277  CA  PRO A 167      16.406  17.734 -10.883  1.00 83.75           C  
ATOM   1278  C   PRO A 167      15.891  19.125 -10.492  1.00 83.75           C  
ATOM   1279  CB  PRO A 167      17.656  17.859 -11.766  1.00 83.75           C  
ATOM   1280  O   PRO A 167      16.375  19.719  -9.531  1.00 83.75           O  
ATOM   1281  CG  PRO A 167      17.125  17.766 -13.164  1.00 83.75           C  
ATOM   1282  CD  PRO A 167      15.945  16.844 -13.180  1.00 83.75           C  
ATOM   1283  N   GLU A 168      14.859  19.547 -11.125  1.00 85.44           N  
ATOM   1284  CA  GLU A 168      14.391  20.922 -10.961  1.00 85.44           C  
ATOM   1285  C   GLU A 168      13.289  21.000  -9.906  1.00 85.44           C  
ATOM   1286  CB  GLU A 168      13.891  21.484 -12.289  1.00 85.44           C  
ATOM   1287  O   GLU A 168      12.898  22.094  -9.492  1.00 85.44           O  
ATOM   1288  CG  GLU A 168      14.930  21.469 -13.398  1.00 85.44           C  
ATOM   1289  CD  GLU A 168      15.734  22.766 -13.484  1.00 85.44           C  
ATOM   1290  OE1 GLU A 168      16.484  22.938 -14.469  1.00 85.44           O  
ATOM   1291  OE2 GLU A 168      15.609  23.594 -12.562  1.00 85.44           O  
ATOM   1292  N   ILE A 169      12.797  19.844  -9.602  1.00 90.50           N  
ATOM   1293  CA  ILE A 169      11.703  19.797  -8.641  1.00 90.50           C  
ATOM   1294  C   ILE A 169      12.102  18.922  -7.453  1.00 90.50           C  
ATOM   1295  CB  ILE A 169      10.406  19.266  -9.289  1.00 90.50           C  
ATOM   1296  O   ILE A 169      12.438  17.750  -7.625  1.00 90.50           O  
ATOM   1297  CG1 ILE A 169      10.000  20.156 -10.477  1.00 90.50           C  
ATOM   1298  CG2 ILE A 169       9.281  19.188  -8.250  1.00 90.50           C  
ATOM   1299  CD1 ILE A 169       8.875  19.578 -11.320  1.00 90.50           C  
ATOM   1300  N   ALA A 170      12.164  19.625  -6.301  1.00 95.31           N  
ATOM   1301  CA  ALA A 170      12.430  18.844  -5.094  1.00 95.31           C  
ATOM   1302  C   ALA A 170      11.172  18.141  -4.609  1.00 95.31           C  
ATOM   1303  CB  ALA A 170      12.984  19.750  -3.994  1.00 95.31           C  
ATOM   1304  O   ALA A 170      10.094  18.734  -4.551  1.00 95.31           O  
ATOM   1305  N   LEU A 171      11.305  16.812  -4.379  1.00 97.50           N  
ATOM   1306  CA  LEU A 171      10.180  16.016  -3.900  1.00 97.50           C  
ATOM   1307  C   LEU A 171       9.703  16.500  -2.539  1.00 97.50           C  
ATOM   1308  CB  LEU A 171      10.578  14.539  -3.812  1.00 97.50           C  
ATOM   1309  O   LEU A 171      10.484  16.578  -1.589  1.00 97.50           O  
ATOM   1310  CG  LEU A 171       9.461  13.555  -3.455  1.00 97.50           C  
ATOM   1311  CD1 LEU A 171       8.391  13.555  -4.543  1.00 97.50           C  
ATOM   1312  CD2 LEU A 171      10.031  12.156  -3.248  1.00 97.50           C  
ATOM   1313  N   PRO A 172       8.398  16.859  -2.395  1.00 98.06           N  
ATOM   1314  CA  PRO A 172       7.879  17.375  -1.129  1.00 98.06           C  
ATOM   1315  C   PRO A 172       7.277  16.297  -0.244  1.00 98.06           C  
ATOM   1316  CB  PRO A 172       6.805  18.375  -1.571  1.00 98.06           C  
ATOM   1317  O   PRO A 172       6.855  15.250  -0.745  1.00 98.06           O  
ATOM   1318  CG  PRO A 172       6.258  17.812  -2.840  1.00 98.06           C  
ATOM   1319  CD  PRO A 172       7.383  17.188  -3.607  1.00 98.06           C  
ATOM   1320  N   LEU A 173       7.273  16.547   0.992  1.00 98.69           N  
ATOM   1321  CA  LEU A 173       6.539  15.781   2.000  1.00 98.69           C  
ATOM   1322  C   LEU A 173       5.469  16.641   2.658  1.00 98.69           C  
ATOM   1323  CB  LEU A 173       7.500  15.234   3.062  1.00 98.69           C  
ATOM   1324  O   LEU A 173       5.770  17.719   3.195  1.00 98.69           O  
ATOM   1325  CG  LEU A 173       6.867  14.422   4.191  1.00 98.69           C  
ATOM   1326  CD1 LEU A 173       6.219  13.156   3.635  1.00 98.69           C  
ATOM   1327  CD2 LEU A 173       7.910  14.070   5.250  1.00 98.69           C  
ATOM   1328  N   PHE A 174       4.254  16.125   2.611  1.00 98.69           N  
ATOM   1329  CA  PHE A 174       3.115  16.891   3.104  1.00 98.69           C  
ATOM   1330  C   PHE A 174       2.633  16.344   4.441  1.00 98.69           C  
ATOM   1331  CB  PHE A 174       1.972  16.859   2.084  1.00 98.69           C  
ATOM   1332  O   PHE A 174       2.641  15.125   4.660  1.00 98.69           O  
ATOM   1333  CG  PHE A 174       2.209  17.750   0.888  1.00 98.69           C  
ATOM   1334  CD1 PHE A 174       1.658  19.016   0.825  1.00 98.69           C  
ATOM   1335  CD2 PHE A 174       2.984  17.297  -0.175  1.00 98.69           C  
ATOM   1336  CE1 PHE A 174       1.876  19.844  -0.281  1.00 98.69           C  
ATOM   1337  CE2 PHE A 174       3.207  18.109  -1.283  1.00 98.69           C  
ATOM   1338  CZ  PHE A 174       2.652  19.375  -1.334  1.00 98.69           C  
ATOM   1339  N   GLU A 175       2.242  17.188   5.273  1.00 98.75           N  
ATOM   1340  CA  GLU A 175       1.270  16.984   6.340  1.00 98.75           C  
ATOM   1341  C   GLU A 175       0.036  17.859   6.141  1.00 98.75           C  
ATOM   1342  CB  GLU A 175       1.900  17.266   7.707  1.00 98.75           C  
ATOM   1343  O   GLU A 175       0.108  19.078   6.281  1.00 98.75           O  
ATOM   1344  CG  GLU A 175       0.999  16.922   8.883  1.00 98.75           C  
ATOM   1345  CD  GLU A 175       1.713  16.984  10.227  1.00 98.75           C  
ATOM   1346  OE1 GLU A 175       1.061  16.750  11.266  1.00 98.75           O  
ATOM   1347  OE2 GLU A 175       2.934  17.250  10.227  1.00 98.75           O  
ATOM   1348  N   ASN A 176      -0.966  17.156   5.773  1.00 98.25           N  
ATOM   1349  CA  ASN A 176      -2.162  17.859   5.328  1.00 98.25           C  
ATOM   1350  C   ASN A 176      -1.847  18.828   4.195  1.00 98.25           C  
ATOM   1351  CB  ASN A 176      -2.822  18.594   6.496  1.00 98.25           C  
ATOM   1352  O   ASN A 176      -1.350  18.422   3.143  1.00 98.25           O  
ATOM   1353  CG  ASN A 176      -3.389  17.641   7.535  1.00 98.25           C  
ATOM   1354  ND2 ASN A 176      -3.264  18.016   8.805  1.00 98.25           N  
ATOM   1355  OD1 ASN A 176      -3.932  16.594   7.203  1.00 98.25           O  
ATOM   1356  N   LEU A 177      -1.969  20.094   4.426  1.00 97.69           N  
ATOM   1357  CA  LEU A 177      -1.792  21.031   3.312  1.00 97.69           C  
ATOM   1358  C   LEU A 177      -0.428  21.703   3.383  1.00 97.69           C  
ATOM   1359  CB  LEU A 177      -2.902  22.078   3.312  1.00 97.69           C  
ATOM   1360  O   LEU A 177      -0.068  22.484   2.490  1.00 97.69           O  
ATOM   1361  CG  LEU A 177      -4.324  21.578   3.072  1.00 97.69           C  
ATOM   1362  CD1 LEU A 177      -5.328  22.703   3.217  1.00 97.69           C  
ATOM   1363  CD2 LEU A 177      -4.434  20.922   1.694  1.00 97.69           C  
ATOM   1364  N   THR A 178       0.311  21.297   4.406  1.00 98.44           N  
ATOM   1365  CA  THR A 178       1.592  21.953   4.625  1.00 98.44           C  
ATOM   1366  C   THR A 178       2.744  21.078   4.137  1.00 98.44           C  
ATOM   1367  CB  THR A 178       1.798  22.297   6.109  1.00 98.44           C  
ATOM   1368  O   THR A 178       2.770  19.875   4.398  1.00 98.44           O  
ATOM   1369  CG2 THR A 178       3.119  23.031   6.328  1.00 98.44           C  
ATOM   1370  OG1 THR A 178       0.724  23.141   6.555  1.00 98.44           O  
ATOM   1371  N   ILE A 179       3.641  21.688   3.383  1.00 98.31           N  
ATOM   1372  CA  ILE A 179       4.895  21.016   3.057  1.00 98.31           C  
ATOM   1373  C   ILE A 179       5.840  21.078   4.254  1.00 98.31           C  
ATOM   1374  CB  ILE A 179       5.562  21.656   1.814  1.00 98.31           C  
ATOM   1375  O   ILE A 179       6.352  22.156   4.594  1.00 98.31           O  
ATOM   1376  CG1 ILE A 179       4.652  21.516   0.590  1.00 98.31           C  
ATOM   1377  CG2 ILE A 179       6.930  21.016   1.555  1.00 98.31           C  
ATOM   1378  CD1 ILE A 179       5.141  22.266  -0.636  1.00 98.31           C  
ATOM   1379  N   VAL A 180       6.152  19.891   4.859  1.00 98.56           N  
ATOM   1380  CA  VAL A 180       6.922  19.891   6.102  1.00 98.56           C  
ATOM   1381  C   VAL A 180       8.391  19.594   5.797  1.00 98.56           C  
ATOM   1382  CB  VAL A 180       6.367  18.875   7.113  1.00 98.56           C  
ATOM   1383  O   VAL A 180       9.266  19.844   6.633  1.00 98.56           O  
ATOM   1384  CG1 VAL A 180       4.980  19.297   7.602  1.00 98.56           C  
ATOM   1385  CG2 VAL A 180       6.316  17.484   6.492  1.00 98.56           C  
ATOM   1386  N   GLN A 181       8.672  19.094   4.660  1.00 98.44           N  
ATOM   1387  CA  GLN A 181      10.039  18.828   4.227  1.00 98.44           C  
ATOM   1388  C   GLN A 181      10.141  18.812   2.703  1.00 98.44           C  
ATOM   1389  CB  GLN A 181      10.547  17.516   4.801  1.00 98.44           C  
ATOM   1390  O   GLN A 181       9.305  18.219   2.027  1.00 98.44           O  
ATOM   1391  CG  GLN A 181      12.039  17.281   4.594  1.00 98.44           C  
ATOM   1392  CD  GLN A 181      12.523  15.969   5.191  1.00 98.44           C  
ATOM   1393  NE2 GLN A 181      13.664  16.016   5.871  1.00 98.44           N  
ATOM   1394  OE1 GLN A 181      11.875  14.930   5.043  1.00 98.44           O  
ATOM   1395  N   GLN A 182      11.203  19.469   2.092  1.00 96.75           N  
ATOM   1396  CA  GLN A 182      11.477  19.531   0.658  1.00 96.75           C  
ATOM   1397  C   GLN A 182      12.922  19.906   0.381  1.00 96.75           C  
ATOM   1398  CB  GLN A 182      10.531  20.516  -0.027  1.00 96.75           C  
ATOM   1399  O   GLN A 182      13.367  21.000   0.746  1.00 96.75           O  
ATOM   1400  CG  GLN A 182      10.617  20.500  -1.547  1.00 96.75           C  
ATOM   1401  CD  GLN A 182       9.578  21.391  -2.205  1.00 96.75           C  
ATOM   1402  NE2 GLN A 182       9.492  21.312  -3.529  1.00 96.75           N  
ATOM   1403  OE1 GLN A 182       8.852  22.125  -1.530  1.00 96.75           O  
ATOM   1404  N   PRO A 183      13.727  18.984  -0.208  1.00 96.00           N  
ATOM   1405  CA  PRO A 183      13.344  17.641  -0.667  1.00 96.00           C  
ATOM   1406  C   PRO A 183      13.094  16.672   0.486  1.00 96.00           C  
ATOM   1407  CB  PRO A 183      14.547  17.203  -1.505  1.00 96.00           C  
ATOM   1408  O   PRO A 183      13.680  16.828   1.563  1.00 96.00           O  
ATOM   1409  CG  PRO A 183      15.711  17.938  -0.922  1.00 96.00           C  
ATOM   1410  CD  PRO A 183      15.227  19.266  -0.406  1.00 96.00           C  
ATOM   1411  N   VAL A 184      12.211  15.758   0.269  1.00 97.06           N  
ATOM   1412  CA  VAL A 184      11.906  14.734   1.263  1.00 97.06           C  
ATOM   1413  C   VAL A 184      13.141  13.883   1.532  1.00 97.06           C  
ATOM   1414  CB  VAL A 184      10.727  13.836   0.807  1.00 97.06           C  
ATOM   1415  O   VAL A 184      13.930  13.617   0.624  1.00 97.06           O  
ATOM   1416  CG1 VAL A 184      11.109  13.047  -0.444  1.00 97.06           C  
ATOM   1417  CG2 VAL A 184      10.312  12.891   1.934  1.00 97.06           C  
ATOM   1418  N   ASN A 185      13.391  13.523   2.842  1.00 95.44           N  
ATOM   1419  CA  ASN A 185      14.383  12.531   3.240  1.00 95.44           C  
ATOM   1420  C   ASN A 185      13.836  11.117   3.166  1.00 95.44           C  
ATOM   1421  CB  ASN A 185      14.898  12.828   4.652  1.00 95.44           C  
ATOM   1422  O   ASN A 185      13.133  10.664   4.074  1.00 95.44           O  
ATOM   1423  CG  ASN A 185      16.016  11.898   5.074  1.00 95.44           C  
ATOM   1424  ND2 ASN A 185      16.703  12.250   6.156  1.00 95.44           N  
ATOM   1425  OD1 ASN A 185      16.266  10.875   4.434  1.00 95.44           O  
ATOM   1426  N   LEU A 186      14.172  10.445   2.127  1.00 94.56           N  
ATOM   1427  CA  LEU A 186      13.578   9.141   1.869  1.00 94.56           C  
ATOM   1428  C   LEU A 186      14.109   8.102   2.852  1.00 94.56           C  
ATOM   1429  CB  LEU A 186      13.867   8.695   0.433  1.00 94.56           C  
ATOM   1430  O   LEU A 186      13.445   7.090   3.107  1.00 94.56           O  
ATOM   1431  CG  LEU A 186      13.141   9.461  -0.673  1.00 94.56           C  
ATOM   1432  CD1 LEU A 186      13.570   8.945  -2.043  1.00 94.56           C  
ATOM   1433  CD2 LEU A 186      11.633   9.344  -0.502  1.00 94.56           C  
ATOM   1434  N   THR A 187      15.289   8.352   3.391  1.00 92.69           N  
ATOM   1435  CA  THR A 187      15.883   7.410   4.336  1.00 92.69           C  
ATOM   1436  C   THR A 187      15.078   7.363   5.629  1.00 92.69           C  
ATOM   1437  CB  THR A 187      17.344   7.785   4.648  1.00 92.69           C  
ATOM   1438  O   THR A 187      14.992   6.316   6.277  1.00 92.69           O  
ATOM   1439  CG2 THR A 187      17.984   6.762   5.574  1.00 92.69           C  
ATOM   1440  OG1 THR A 187      18.094   7.848   3.426  1.00 92.69           O  
ATOM   1441  N   ALA A 188      14.430   8.430   6.043  1.00 93.19           N  
ATOM   1442  CA  ALA A 188      13.711   8.539   7.312  1.00 93.19           C  
ATOM   1443  C   ALA A 188      12.211   8.352   7.109  1.00 93.19           C  
ATOM   1444  CB  ALA A 188      14.000   9.883   7.969  1.00 93.19           C  
ATOM   1445  O   ALA A 188      11.445   8.359   8.078  1.00 93.19           O  
ATOM   1446  N   LEU A 189      11.805   8.211   5.887  1.00 95.88           N  
ATOM   1447  CA  LEU A 189      10.391   8.297   5.551  1.00 95.88           C  
ATOM   1448  C   LEU A 189       9.609   7.137   6.168  1.00 95.88           C  
ATOM   1449  CB  LEU A 189      10.195   8.297   4.031  1.00 95.88           C  
ATOM   1450  O   LEU A 189       8.523   7.336   6.715  1.00 95.88           O  
ATOM   1451  CG  LEU A 189       8.789   8.602   3.523  1.00 95.88           C  
ATOM   1452  CD1 LEU A 189       8.312   9.945   4.062  1.00 95.88           C  
ATOM   1453  CD2 LEU A 189       8.750   8.586   1.999  1.00 95.88           C  
ATOM   1454  N   ALA A 190      10.133   5.934   6.184  1.00 96.00           N  
ATOM   1455  CA  ALA A 190       9.445   4.773   6.746  1.00 96.00           C  
ATOM   1456  C   ALA A 190       9.188   4.965   8.242  1.00 96.00           C  
ATOM   1457  CB  ALA A 190      10.258   3.504   6.512  1.00 96.00           C  
ATOM   1458  O   ALA A 190       8.102   4.656   8.734  1.00 96.00           O  
ATOM   1459  N   THR A 191      10.188   5.484   8.898  1.00 96.38           N  
ATOM   1460  CA  THR A 191      10.047   5.734  10.328  1.00 96.38           C  
ATOM   1461  C   THR A 191       8.969   6.785  10.594  1.00 96.38           C  
ATOM   1462  CB  THR A 191      11.383   6.191  10.945  1.00 96.38           C  
ATOM   1463  O   THR A 191       8.164   6.637  11.508  1.00 96.38           O  
ATOM   1464  CG2 THR A 191      11.219   6.504  12.430  1.00 96.38           C  
ATOM   1465  OG1 THR A 191      12.352   5.152  10.789  1.00 96.38           O  
ATOM   1466  N   LYS A 192       8.914   7.770   9.797  1.00 98.25           N  
ATOM   1467  CA  LYS A 192       7.902   8.812   9.961  1.00 98.25           C  
ATOM   1468  C   LYS A 192       6.504   8.258   9.703  1.00 98.25           C  
ATOM   1469  CB  LYS A 192       8.188   9.984   9.023  1.00 98.25           C  
ATOM   1470  O   LYS A 192       5.555   8.602  10.414  1.00 98.25           O  
ATOM   1471  CG  LYS A 192       9.375  10.836   9.438  1.00 98.25           C  
ATOM   1472  CD  LYS A 192       9.531  12.055   8.539  1.00 98.25           C  
ATOM   1473  CE  LYS A 192      10.664  12.961   9.016  1.00 98.25           C  
ATOM   1474  NZ  LYS A 192      10.805  14.172   8.156  1.00 98.25           N  
ATOM   1475  N   TYR A 193       6.422   7.402   8.672  1.00 98.62           N  
ATOM   1476  CA  TYR A 193       5.133   6.762   8.430  1.00 98.62           C  
ATOM   1477  C   TYR A 193       4.680   5.969   9.648  1.00 98.62           C  
ATOM   1478  CB  TYR A 193       5.207   5.844   7.207  1.00 98.62           C  
ATOM   1479  O   TYR A 193       3.525   6.074  10.070  1.00 98.62           O  
ATOM   1480  CG  TYR A 193       5.246   6.582   5.895  1.00 98.62           C  
ATOM   1481  CD1 TYR A 193       4.898   7.930   5.820  1.00 98.62           C  
ATOM   1482  CD2 TYR A 193       5.625   5.934   4.723  1.00 98.62           C  
ATOM   1483  CE1 TYR A 193       4.930   8.617   4.609  1.00 98.62           C  
ATOM   1484  CE2 TYR A 193       5.656   6.609   3.506  1.00 98.62           C  
ATOM   1485  OH  TYR A 193       5.340   8.617   2.260  1.00 98.62           O  
ATOM   1486  CZ  TYR A 193       5.309   7.949   3.459  1.00 98.62           C  
ATOM   1487  N   THR A 194       5.570   5.215  10.203  1.00 98.44           N  
ATOM   1488  CA  THR A 194       5.250   4.391  11.359  1.00 98.44           C  
ATOM   1489  C   THR A 194       4.777   5.254  12.523  1.00 98.44           C  
ATOM   1490  CB  THR A 194       6.465   3.553  11.797  1.00 98.44           C  
ATOM   1491  O   THR A 194       3.773   4.941  13.172  1.00 98.44           O  
ATOM   1492  CG2 THR A 194       6.129   2.691  13.016  1.00 98.44           C  
ATOM   1493  OG1 THR A 194       6.867   2.699  10.719  1.00 98.44           O  
ATOM   1494  N   GLU A 195       5.453   6.312  12.727  1.00 98.50           N  
ATOM   1495  CA  GLU A 195       5.094   7.227  13.805  1.00 98.50           C  
ATOM   1496  C   GLU A 195       3.684   7.777  13.609  1.00 98.50           C  
ATOM   1497  CB  GLU A 195       6.102   8.375  13.898  1.00 98.50           C  
ATOM   1498  O   GLU A 195       2.885   7.805  14.547  1.00 98.50           O  
ATOM   1499  CG  GLU A 195       7.465   7.957  14.422  1.00 98.50           C  
ATOM   1500  CD  GLU A 195       8.500   9.062  14.344  1.00 98.50           C  
ATOM   1501  OE1 GLU A 195       9.680   8.820  14.703  1.00 98.50           O  
ATOM   1502  OE2 GLU A 195       8.141  10.188  13.922  1.00 98.50           O  
ATOM   1503  N   LYS A 196       3.367   8.141  12.414  1.00 98.81           N  
ATOM   1504  CA  LYS A 196       2.066   8.734  12.125  1.00 98.81           C  
ATOM   1505  C   LYS A 196       0.952   7.699  12.242  1.00 98.81           C  
ATOM   1506  CB  LYS A 196       2.057   9.359  10.727  1.00 98.81           C  
ATOM   1507  O   LYS A 196      -0.139   8.008  12.727  1.00 98.81           O  
ATOM   1508  CG  LYS A 196       2.979  10.562  10.586  1.00 98.81           C  
ATOM   1509  CD  LYS A 196       2.557  11.703  11.500  1.00 98.81           C  
ATOM   1510  CE  LYS A 196       3.445  12.930  11.320  1.00 98.81           C  
ATOM   1511  NZ  LYS A 196       3.109  14.008  12.297  1.00 98.81           N  
ATOM   1512  N   VAL A 197       1.276   6.512  11.844  1.00 98.69           N  
ATOM   1513  CA  VAL A 197       0.300   5.430  11.938  1.00 98.69           C  
ATOM   1514  C   VAL A 197      -0.019   5.152  13.406  1.00 98.69           C  
ATOM   1515  CB  VAL A 197       0.808   4.145  11.250  1.00 98.69           C  
ATOM   1516  O   VAL A 197      -1.189   5.090  13.797  1.00 98.69           O  
ATOM   1517  CG1 VAL A 197      -0.050   2.945  11.648  1.00 98.69           C  
ATOM   1518  CG2 VAL A 197       0.815   4.320   9.734  1.00 98.69           C  
ATOM   1519  N   VAL A 198       0.972   5.000  14.195  1.00 98.38           N  
ATOM   1520  CA  VAL A 198       0.797   4.688  15.617  1.00 98.38           C  
ATOM   1521  C   VAL A 198       0.027   5.812  16.297  1.00 98.38           C  
ATOM   1522  CB  VAL A 198       2.154   4.465  16.312  1.00 98.38           C  
ATOM   1523  O   VAL A 198      -0.916   5.559  17.047  1.00 98.38           O  
ATOM   1524  CG1 VAL A 198       1.971   4.387  17.828  1.00 98.38           C  
ATOM   1525  CG2 VAL A 198       2.824   3.197  15.789  1.00 98.38           C  
ATOM   1526  N   HIS A 199       0.445   6.996  15.953  1.00 98.44           N  
ATOM   1527  CA  HIS A 199      -0.247   8.141  16.531  1.00 98.44           C  
ATOM   1528  C   HIS A 199      -1.722   8.148  16.141  1.00 98.44           C  
ATOM   1529  CB  HIS A 199       0.419   9.445  16.094  1.00 98.44           C  
ATOM   1530  O   HIS A 199      -2.590   8.375  16.984  1.00 98.44           O  
ATOM   1531  CG  HIS A 199      -0.192  10.664  16.719  1.00 98.44           C  
ATOM   1532  CD2 HIS A 199      -0.769  10.859  17.922  1.00 98.44           C  
ATOM   1533  ND1 HIS A 199      -0.256  11.875  16.062  1.00 98.44           N  
ATOM   1534  CE1 HIS A 199      -0.847  12.766  16.844  1.00 98.44           C  
ATOM   1535  NE2 HIS A 199      -1.168  12.172  17.984  1.00 98.44           N  
ATOM   1536  N   PHE A 200      -2.039   7.906  14.945  1.00 98.62           N  
ATOM   1537  CA  PHE A 200      -3.404   7.926  14.430  1.00 98.62           C  
ATOM   1538  C   PHE A 200      -4.254   6.859  15.117  1.00 98.62           C  
ATOM   1539  CB  PHE A 200      -3.414   7.711  12.914  1.00 98.62           C  
ATOM   1540  O   PHE A 200      -5.375   7.133  15.547  1.00 98.62           O  
ATOM   1541  CG  PHE A 200      -4.793   7.629  12.320  1.00 98.62           C  
ATOM   1542  CD1 PHE A 200      -5.328   6.406  11.930  1.00 98.62           C  
ATOM   1543  CD2 PHE A 200      -5.562   8.773  12.156  1.00 98.62           C  
ATOM   1544  CE1 PHE A 200      -6.605   6.328  11.383  1.00 98.62           C  
ATOM   1545  CE2 PHE A 200      -6.840   8.703  11.609  1.00 98.62           C  
ATOM   1546  CZ  PHE A 200      -7.359   7.480  11.219  1.00 98.62           C  
ATOM   1547  N   ILE A 201      -3.695   5.695  15.195  1.00 97.88           N  
ATOM   1548  CA  ILE A 201      -4.426   4.586  15.805  1.00 97.88           C  
ATOM   1549  C   ILE A 201      -4.711   4.895  17.266  1.00 97.88           C  
ATOM   1550  CB  ILE A 201      -3.643   3.260  15.680  1.00 97.88           C  
ATOM   1551  O   ILE A 201      -5.836   4.703  17.750  1.00 97.88           O  
ATOM   1552  CG1 ILE A 201      -3.619   2.789  14.219  1.00 97.88           C  
ATOM   1553  CG2 ILE A 201      -4.246   2.188  16.594  1.00 97.88           C  
ATOM   1554  CD1 ILE A 201      -2.684   1.617  13.961  1.00 97.88           C  
ATOM   1555  N   HIS A 202      -3.791   5.422  17.969  1.00 97.25           N  
ATOM   1556  CA  HIS A 202      -3.963   5.766  19.375  1.00 97.25           C  
ATOM   1557  C   HIS A 202      -4.980   6.891  19.531  1.00 97.25           C  
ATOM   1558  CB  HIS A 202      -2.625   6.172  19.984  1.00 97.25           C  
ATOM   1559  O   HIS A 202      -5.836   6.828  20.422  1.00 97.25           O  
ATOM   1560  CG  HIS A 202      -1.761   5.012  20.359  1.00 97.25           C  
ATOM   1561  CD2 HIS A 202      -0.533   4.641  19.938  1.00 97.25           C  
ATOM   1562  ND1 HIS A 202      -2.145   4.070  21.297  1.00 97.25           N  
ATOM   1563  CE1 HIS A 202      -1.187   3.166  21.422  1.00 97.25           C  
ATOM   1564  NE2 HIS A 202      -0.197   3.490  20.609  1.00 97.25           N  
ATOM   1565  N   TYR A 203      -4.816   7.836  18.672  1.00 98.00           N  
ATOM   1566  CA  TYR A 203      -5.742   8.961  18.719  1.00 98.00           C  
ATOM   1567  C   TYR A 203      -7.176   8.500  18.500  1.00 98.00           C  
ATOM   1568  CB  TYR A 203      -5.363  10.008  17.672  1.00 98.00           C  
ATOM   1569  O   TYR A 203      -8.078   8.875  19.266  1.00 98.00           O  
ATOM   1570  CG  TYR A 203      -6.324  11.172  17.609  1.00 98.00           C  
ATOM   1571  CD1 TYR A 203      -7.301  11.234  16.609  1.00 98.00           C  
ATOM   1572  CD2 TYR A 203      -6.254  12.211  18.531  1.00 98.00           C  
ATOM   1573  CE1 TYR A 203      -8.188  12.305  16.547  1.00 98.00           C  
ATOM   1574  CE2 TYR A 203      -7.133  13.289  18.469  1.00 98.00           C  
ATOM   1575  OH  TYR A 203      -8.969  14.391  17.406  1.00 98.00           O  
ATOM   1576  CZ  TYR A 203      -8.094  13.328  17.469  1.00 98.00           C  
ATOM   1577  N   ALA A 204      -7.430   7.715  17.500  1.00 97.50           N  
ATOM   1578  CA  ALA A 204      -8.766   7.207  17.219  1.00 97.50           C  
ATOM   1579  C   ALA A 204      -9.305   6.383  18.375  1.00 97.50           C  
ATOM   1580  CB  ALA A 204      -8.758   6.371  15.938  1.00 97.50           C  
ATOM   1581  O   ALA A 204     -10.477   6.504  18.750  1.00 97.50           O  
ATOM   1582  N   SER A 205      -8.469   5.574  18.938  1.00 94.75           N  
ATOM   1583  CA  SER A 205      -8.852   4.730  20.062  1.00 94.75           C  
ATOM   1584  C   SER A 205      -9.242   5.566  21.281  1.00 94.75           C  
ATOM   1585  CB  SER A 205      -7.703   3.787  20.438  1.00 94.75           C  
ATOM   1586  O   SER A 205     -10.258   5.293  21.922  1.00 94.75           O  
ATOM   1587  OG  SER A 205      -8.055   2.982  21.547  1.00 94.75           O  
ATOM   1588  N   GLN A 206      -8.500   6.555  21.562  1.00 96.19           N  
ATOM   1589  CA  GLN A 206      -8.766   7.434  22.703  1.00 96.19           C  
ATOM   1590  C   GLN A 206     -10.102   8.156  22.531  1.00 96.19           C  
ATOM   1591  CB  GLN A 206      -7.637   8.453  22.859  1.00 96.19           C  
ATOM   1592  O   GLN A 206     -10.828   8.359  23.500  1.00 96.19           O  
ATOM   1593  CG  GLN A 206      -6.355   7.855  23.438  1.00 96.19           C  
ATOM   1594  CD  GLN A 206      -5.227   8.867  23.531  1.00 96.19           C  
ATOM   1595  NE2 GLN A 206      -4.176   8.523  24.266  1.00 96.19           N  
ATOM   1596  OE1 GLN A 206      -5.297   9.945  22.938  1.00 96.19           O  
ATOM   1597  N   LYS A 207     -10.430   8.438  21.312  1.00 96.25           N  
ATOM   1598  CA  LYS A 207     -11.664   9.156  21.031  1.00 96.25           C  
ATOM   1599  C   LYS A 207     -12.844   8.203  20.906  1.00 96.25           C  
ATOM   1600  CB  LYS A 207     -11.516   9.984  19.750  1.00 96.25           C  
ATOM   1601  O   LYS A 207     -13.992   8.641  20.812  1.00 96.25           O  
ATOM   1602  CG  LYS A 207     -10.555  11.148  19.875  1.00 96.25           C  
ATOM   1603  CD  LYS A 207     -11.109  12.250  20.766  1.00 96.25           C  
ATOM   1604  CE  LYS A 207     -10.219  13.477  20.766  1.00 96.25           C  
ATOM   1605  NZ  LYS A 207     -10.734  14.539  21.688  1.00 96.25           N  
ATOM   1606  N   GLY A 208     -12.508   6.945  20.859  1.00 94.88           N  
ATOM   1607  CA  GLY A 208     -13.555   5.945  20.734  1.00 94.88           C  
ATOM   1608  C   GLY A 208     -14.211   5.957  19.359  1.00 94.88           C  
ATOM   1609  O   GLY A 208     -15.406   5.699  19.234  1.00 94.88           O  
ATOM   1610  N   LEU A 209     -13.445   6.410  18.312  1.00 96.25           N  
ATOM   1611  CA  LEU A 209     -13.977   6.484  16.969  1.00 96.25           C  
ATOM   1612  C   LEU A 209     -13.492   5.309  16.125  1.00 96.25           C  
ATOM   1613  CB  LEU A 209     -13.562   7.805  16.297  1.00 96.25           C  
ATOM   1614  O   LEU A 209     -12.336   4.898  16.219  1.00 96.25           O  
ATOM   1615  CG  LEU A 209     -14.125   9.078  16.922  1.00 96.25           C  
ATOM   1616  CD1 LEU A 209     -13.445  10.305  16.328  1.00 96.25           C  
ATOM   1617  CD2 LEU A 209     -15.633   9.156  16.750  1.00 96.25           C  
ATOM   1618  N   PRO A 210     -14.422   4.723  15.344  1.00 98.19           N  
ATOM   1619  CA  PRO A 210     -13.875   3.814  14.336  1.00 98.19           C  
ATOM   1620  C   PRO A 210     -13.000   4.531  13.305  1.00 98.19           C  
ATOM   1621  CB  PRO A 210     -15.125   3.225  13.672  1.00 98.19           C  
ATOM   1622  O   PRO A 210     -13.211   5.715  13.031  1.00 98.19           O  
ATOM   1623  CG  PRO A 210     -16.156   4.301  13.789  1.00 98.19           C  
ATOM   1624  CD  PRO A 210     -15.977   5.000  15.102  1.00 98.19           C  
ATOM   1625  N   PHE A 211     -12.031   3.783  12.742  1.00 98.81           N  
ATOM   1626  CA  PHE A 211     -11.148   4.492  11.828  1.00 98.81           C  
ATOM   1627  C   PHE A 211     -10.906   3.666  10.570  1.00 98.81           C  
ATOM   1628  CB  PHE A 211      -9.820   4.824  12.508  1.00 98.81           C  
ATOM   1629  O   PHE A 211     -11.047   2.441  10.586  1.00 98.81           O  
ATOM   1630  CG  PHE A 211      -9.047   3.611  12.953  1.00 98.81           C  
ATOM   1631  CD1 PHE A 211      -9.086   3.199  14.281  1.00 98.81           C  
ATOM   1632  CD2 PHE A 211      -8.289   2.883  12.047  1.00 98.81           C  
ATOM   1633  CE1 PHE A 211      -8.367   2.078  14.703  1.00 98.81           C  
ATOM   1634  CE2 PHE A 211      -7.574   1.762  12.461  1.00 98.81           C  
ATOM   1635  CZ  PHE A 211      -7.613   1.361  13.789  1.00 98.81           C  
ATOM   1636  N   PHE A 212     -10.609   4.395   9.500  1.00 98.88           N  
ATOM   1637  CA  PHE A 212     -10.055   3.863   8.258  1.00 98.88           C  
ATOM   1638  C   PHE A 212      -8.688   4.465   7.973  1.00 98.88           C  
ATOM   1639  CB  PHE A 212     -11.000   4.137   7.082  1.00 98.88           C  
ATOM   1640  O   PHE A 212      -8.555   5.680   7.824  1.00 98.88           O  
ATOM   1641  CG  PHE A 212     -10.398   3.840   5.734  1.00 98.88           C  
ATOM   1642  CD1 PHE A 212     -10.352   4.820   4.750  1.00 98.88           C  
ATOM   1643  CD2 PHE A 212      -9.891   2.582   5.453  1.00 98.88           C  
ATOM   1644  CE1 PHE A 212      -9.797   4.547   3.504  1.00 98.88           C  
ATOM   1645  CE2 PHE A 212      -9.328   2.301   4.211  1.00 98.88           C  
ATOM   1646  CZ  PHE A 212      -9.289   3.285   3.236  1.00 98.88           C  
ATOM   1647  N   LEU A 213      -7.695   3.549   7.957  1.00 98.94           N  
ATOM   1648  CA  LEU A 213      -6.340   3.957   7.613  1.00 98.94           C  
ATOM   1649  C   LEU A 213      -5.906   3.348   6.285  1.00 98.94           C  
ATOM   1650  CB  LEU A 213      -5.359   3.549   8.719  1.00 98.94           C  
ATOM   1651  O   LEU A 213      -5.852   2.123   6.148  1.00 98.94           O  
ATOM   1652  CG  LEU A 213      -3.875   3.752   8.414  1.00 98.94           C  
ATOM   1653  CD1 LEU A 213      -3.574   5.234   8.219  1.00 98.94           C  
ATOM   1654  CD2 LEU A 213      -3.018   3.176   9.539  1.00 98.94           C  
ATOM   1655  N   TYR A 214      -5.672   4.211   5.328  1.00 98.94           N  
ATOM   1656  CA  TYR A 214      -5.090   3.832   4.047  1.00 98.94           C  
ATOM   1657  C   TYR A 214      -3.590   4.105   4.023  1.00 98.94           C  
ATOM   1658  CB  TYR A 214      -5.773   4.586   2.902  1.00 98.94           C  
ATOM   1659  O   TYR A 214      -3.162   5.254   3.887  1.00 98.94           O  
ATOM   1660  CG  TYR A 214      -5.238   4.234   1.535  1.00 98.94           C  
ATOM   1661  CD1 TYR A 214      -4.992   5.219   0.583  1.00 98.94           C  
ATOM   1662  CD2 TYR A 214      -4.977   2.910   1.192  1.00 98.94           C  
ATOM   1663  CE1 TYR A 214      -4.500   4.898  -0.678  1.00 98.94           C  
ATOM   1664  CE2 TYR A 214      -4.488   2.576  -0.065  1.00 98.94           C  
ATOM   1665  OH  TYR A 214      -3.768   3.250  -2.238  1.00 98.94           O  
ATOM   1666  CZ  TYR A 214      -4.254   3.574  -0.992  1.00 98.94           C  
ATOM   1667  N   LEU A 215      -2.795   3.076   4.297  1.00 98.94           N  
ATOM   1668  CA  LEU A 215      -1.340   3.164   4.320  1.00 98.94           C  
ATOM   1669  C   LEU A 215      -0.750   2.768   2.971  1.00 98.94           C  
ATOM   1670  CB  LEU A 215      -0.766   2.271   5.426  1.00 98.94           C  
ATOM   1671  O   LEU A 215      -0.610   1.578   2.676  1.00 98.94           O  
ATOM   1672  CG  LEU A 215       0.758   2.252   5.555  1.00 98.94           C  
ATOM   1673  CD1 LEU A 215       1.291   3.668   5.750  1.00 98.94           C  
ATOM   1674  CD2 LEU A 215       1.184   1.353   6.711  1.00 98.94           C  
ATOM   1675  N   ALA A 216      -0.524   3.771   2.139  1.00 98.81           N  
ATOM   1676  CA  ALA A 216      -0.048   3.576   0.771  1.00 98.81           C  
ATOM   1677  C   ALA A 216       1.457   3.811   0.675  1.00 98.81           C  
ATOM   1678  CB  ALA A 216      -0.790   4.504  -0.188  1.00 98.81           C  
ATOM   1679  O   ALA A 216       1.903   4.938   0.460  1.00 98.81           O  
ATOM   1680  N   LEU A 217       2.180   2.748   0.763  1.00 98.56           N  
ATOM   1681  CA  LEU A 217       3.631   2.832   0.884  1.00 98.56           C  
ATOM   1682  C   LEU A 217       4.277   3.084  -0.474  1.00 98.56           C  
ATOM   1683  CB  LEU A 217       4.191   1.547   1.498  1.00 98.56           C  
ATOM   1684  O   LEU A 217       3.801   2.584  -1.495  1.00 98.56           O  
ATOM   1685  CG  LEU A 217       3.668   1.172   2.885  1.00 98.56           C  
ATOM   1686  CD1 LEU A 217       4.211  -0.188   3.309  1.00 98.56           C  
ATOM   1687  CD2 LEU A 217       4.035   2.242   3.904  1.00 98.56           C  
ATOM   1688  N   ALA A 218       5.406   3.836  -0.438  1.00 96.06           N  
ATOM   1689  CA  ALA A 218       6.184   4.020  -1.659  1.00 96.06           C  
ATOM   1690  C   ALA A 218       7.117   2.832  -1.896  1.00 96.06           C  
ATOM   1691  CB  ALA A 218       6.984   5.316  -1.591  1.00 96.06           C  
ATOM   1692  O   ALA A 218       7.652   2.666  -2.994  1.00 96.06           O  
ATOM   1693  N   HIS A 219       7.227   2.002  -0.783  1.00 96.06           N  
ATOM   1694  CA  HIS A 219       7.902   0.723  -0.979  1.00 96.06           C  
ATOM   1695  C   HIS A 219       7.141  -0.155  -1.968  1.00 96.06           C  
ATOM   1696  CB  HIS A 219       8.062  -0.008   0.354  1.00 96.06           C  
ATOM   1697  O   HIS A 219       5.910  -0.231  -1.919  1.00 96.06           O  
ATOM   1698  CG  HIS A 219       8.961   0.699   1.321  1.00 96.06           C  
ATOM   1699  CD2 HIS A 219      10.250   0.478   1.660  1.00 96.06           C  
ATOM   1700  ND1 HIS A 219       8.539   1.776   2.070  1.00 96.06           N  
ATOM   1701  CE1 HIS A 219       9.539   2.189   2.832  1.00 96.06           C  
ATOM   1702  NE2 HIS A 219      10.594   1.419   2.602  1.00 96.06           N  
ATOM   1703  N   MET A 220       7.883  -0.597  -2.951  1.00 95.69           N  
ATOM   1704  CA  MET A 220       9.281  -0.796  -3.316  1.00 95.69           C  
ATOM   1705  C   MET A 220       9.633  -0.009  -4.574  1.00 95.69           C  
ATOM   1706  CB  MET A 220       9.578  -2.283  -3.531  1.00 95.69           C  
ATOM   1707  O   MET A 220      10.547  -0.382  -5.312  1.00 95.69           O  
ATOM   1708  CG  MET A 220       9.320  -3.143  -2.305  1.00 95.69           C  
ATOM   1709  SD  MET A 220      10.273  -2.580  -0.840  1.00 95.69           S  
ATOM   1710  CE  MET A 220      11.961  -2.930  -1.402  1.00 95.69           C  
ATOM   1711  N   HIS A 221       8.969   1.007  -4.797  1.00 97.56           N  
ATOM   1712  CA  HIS A 221       9.281   1.816  -5.973  1.00 97.56           C  
ATOM   1713  C   HIS A 221      10.695   2.377  -5.895  1.00 97.56           C  
ATOM   1714  CB  HIS A 221       8.273   2.955  -6.117  1.00 97.56           C  
ATOM   1715  O   HIS A 221      11.109   2.891  -4.855  1.00 97.56           O  
ATOM   1716  CG  HIS A 221       8.250   3.564  -7.484  1.00 97.56           C  
ATOM   1717  CD2 HIS A 221       7.344   3.467  -8.484  1.00 97.56           C  
ATOM   1718  ND1 HIS A 221       9.250   4.391  -7.949  1.00 97.56           N  
ATOM   1719  CE1 HIS A 221       8.961   4.773  -9.180  1.00 97.56           C  
ATOM   1720  NE2 HIS A 221       7.812   4.227  -9.531  1.00 97.56           N  
ATOM   1721  N   VAL A 222      11.469   2.316  -6.996  1.00 96.00           N  
ATOM   1722  CA  VAL A 222      12.719   3.061  -7.066  1.00 96.00           C  
ATOM   1723  C   VAL A 222      12.438   4.559  -7.027  1.00 96.00           C  
ATOM   1724  CB  VAL A 222      13.523   2.705  -8.344  1.00 96.00           C  
ATOM   1725  O   VAL A 222      11.359   5.004  -7.430  1.00 96.00           O  
ATOM   1726  CG1 VAL A 222      13.930   1.234  -8.328  1.00 96.00           C  
ATOM   1727  CG2 VAL A 222      12.703   3.021  -9.594  1.00 96.00           C  
ATOM   1728  N   PRO A 223      13.367   5.219  -6.539  1.00 96.06           N  
ATOM   1729  CA  PRO A 223      14.695   4.816  -6.059  1.00 96.06           C  
ATOM   1730  C   PRO A 223      14.633   4.074  -4.723  1.00 96.06           C  
ATOM   1731  CB  PRO A 223      15.438   6.148  -5.906  1.00 96.06           C  
ATOM   1732  O   PRO A 223      13.773   4.367  -3.889  1.00 96.06           O  
ATOM   1733  CG  PRO A 223      14.367   7.145  -5.582  1.00 96.06           C  
ATOM   1734  CD  PRO A 223      13.117   6.770  -6.332  1.00 96.06           C  
ATOM   1735  N   LEU A 224      15.516   3.029  -4.562  1.00 95.12           N  
ATOM   1736  CA  LEU A 224      15.664   2.320  -3.295  1.00 95.12           C  
ATOM   1737  C   LEU A 224      16.672   3.020  -2.395  1.00 95.12           C  
ATOM   1738  CB  LEU A 224      16.094   0.871  -3.537  1.00 95.12           C  
ATOM   1739  O   LEU A 224      17.844   3.182  -2.770  1.00 95.12           O  
ATOM   1740  CG  LEU A 224      15.281   0.086  -4.570  1.00 95.12           C  
ATOM   1741  CD1 LEU A 224      15.883  -1.301  -4.770  1.00 95.12           C  
ATOM   1742  CD2 LEU A 224      13.820  -0.013  -4.141  1.00 95.12           C  
ATOM   1743  N   VAL A 225      16.156   3.518  -1.229  1.00 91.31           N  
ATOM   1744  CA  VAL A 225      17.031   4.250  -0.303  1.00 91.31           C  
ATOM   1745  C   VAL A 225      17.219   3.432   0.972  1.00 91.31           C  
ATOM   1746  CB  VAL A 225      16.438   5.637   0.039  1.00 91.31           C  
ATOM   1747  O   VAL A 225      16.250   3.023   1.612  1.00 91.31           O  
ATOM   1748  CG1 VAL A 225      17.422   6.438   0.898  1.00 91.31           C  
ATOM   1749  CG2 VAL A 225      16.094   6.402  -1.239  1.00 91.31           C  
ATOM   1750  N   LEU A 226      18.469   3.184   1.229  1.00 86.25           N  
ATOM   1751  CA  LEU A 226      18.797   2.336   2.369  1.00 86.25           C  
ATOM   1752  C   LEU A 226      19.234   3.178   3.564  1.00 86.25           C  
ATOM   1753  CB  LEU A 226      19.906   1.346   1.998  1.00 86.25           C  
ATOM   1754  O   LEU A 226      19.984   4.145   3.410  1.00 86.25           O  
ATOM   1755  CG  LEU A 226      19.688   0.535   0.719  1.00 86.25           C  
ATOM   1756  CD1 LEU A 226      20.891  -0.362   0.451  1.00 86.25           C  
ATOM   1757  CD2 LEU A 226      18.406  -0.291   0.818  1.00 86.25           C  
ATOM   1758  N   SER A 227      18.547   2.982   4.723  1.00 74.25           N  
ATOM   1759  CA  SER A 227      18.906   3.709   5.941  1.00 74.25           C  
ATOM   1760  C   SER A 227      20.281   3.301   6.449  1.00 74.25           C  
ATOM   1761  CB  SER A 227      17.859   3.469   7.031  1.00 74.25           C  
ATOM   1762  O   SER A 227      20.984   4.109   7.051  1.00 74.25           O  
ATOM   1763  OG  SER A 227      17.734   2.086   7.320  1.00 74.25           O  
ATOM   1764  N   GLU A 228      20.625   2.006   6.242  1.00 65.56           N  
ATOM   1765  CA  GLU A 228      21.922   1.454   6.633  1.00 65.56           C  
ATOM   1766  C   GLU A 228      22.703   0.981   5.414  1.00 65.56           C  
ATOM   1767  CB  GLU A 228      21.734   0.300   7.621  1.00 65.56           C  
ATOM   1768  O   GLU A 228      22.125   0.569   4.414  1.00 65.56           O  
ATOM   1769  CG  GLU A 228      21.141   0.724   8.961  1.00 65.56           C  
ATOM   1770  CD  GLU A 228      21.000  -0.428   9.945  1.00 65.56           C  
ATOM   1771  OE1 GLU A 228      20.469  -0.213  11.055  1.00 65.56           O  
ATOM   1772  OE2 GLU A 228      21.406  -1.556   9.594  1.00 65.56           O  
ATOM   1773  N   THR A 229      24.031   1.394   5.387  1.00 57.88           N  
ATOM   1774  CA  THR A 229      24.906   0.875   4.336  1.00 57.88           C  
ATOM   1775  C   THR A 229      25.219  -0.602   4.570  1.00 57.88           C  
ATOM   1776  CB  THR A 229      26.219   1.670   4.254  1.00 57.88           C  
ATOM   1777  O   THR A 229      25.484  -1.014   5.699  1.00 57.88           O  
ATOM   1778  CG2 THR A 229      26.750   1.708   2.826  1.00 57.88           C  
ATOM   1779  OG1 THR A 229      25.984   3.012   4.703  1.00 57.88           O  
ATOM   1780  N   PRO A 230      24.797  -1.468   3.609  1.00 55.44           N  
ATOM   1781  CA  PRO A 230      25.141  -2.871   3.832  1.00 55.44           C  
ATOM   1782  C   PRO A 230      26.641  -3.070   4.090  1.00 55.44           C  
ATOM   1783  CB  PRO A 230      24.719  -3.551   2.527  1.00 55.44           C  
ATOM   1784  O   PRO A 230      27.453  -2.238   3.689  1.00 55.44           O  
ATOM   1785  CG  PRO A 230      24.078  -2.469   1.723  1.00 55.44           C  
ATOM   1786  CD  PRO A 230      24.312  -1.156   2.412  1.00 55.44           C  
ATOM   1787  N   TRP A 231      27.062  -4.023   5.020  1.00 51.88           N  
ATOM   1788  CA  TRP A 231      28.391  -4.363   5.492  1.00 51.88           C  
ATOM   1789  C   TRP A 231      29.281  -4.832   4.340  1.00 51.88           C  
ATOM   1790  CB  TRP A 231      28.328  -5.445   6.574  1.00 51.88           C  
ATOM   1791  O   TRP A 231      30.469  -4.527   4.301  1.00 51.88           O  
ATOM   1792  CG  TRP A 231      27.984  -4.926   7.938  1.00 51.88           C  
ATOM   1793  CD1 TRP A 231      28.188  -3.662   8.414  1.00 51.88           C  
ATOM   1794  CD2 TRP A 231      27.359  -5.656   9.000  1.00 51.88           C  
ATOM   1795  CE2 TRP A 231      27.234  -4.773  10.094  1.00 51.88           C  
ATOM   1796  CE3 TRP A 231      26.906  -6.977   9.133  1.00 51.88           C  
ATOM   1797  NE1 TRP A 231      27.750  -3.566   9.711  1.00 51.88           N  
ATOM   1798  CH2 TRP A 231      26.219  -6.465  11.406  1.00 51.88           C  
ATOM   1799  CZ2 TRP A 231      26.656  -5.168  11.305  1.00 51.88           C  
ATOM   1800  CZ3 TRP A 231      26.344  -7.367  10.336  1.00 51.88           C  
ATOM   1801  N   ASN A 232      28.547  -5.309   3.158  1.00 58.81           N  
ATOM   1802  CA  ASN A 232      29.328  -5.840   2.039  1.00 58.81           C  
ATOM   1803  C   ASN A 232      28.891  -5.227   0.713  1.00 58.81           C  
ATOM   1804  CB  ASN A 232      29.203  -7.363   1.983  1.00 58.81           C  
ATOM   1805  O   ASN A 232      27.812  -5.555   0.195  1.00 58.81           O  
ATOM   1806  CG  ASN A 232      30.156  -7.988   0.984  1.00 58.81           C  
ATOM   1807  ND2 ASN A 232      30.297  -9.305   1.045  1.00 58.81           N  
ATOM   1808  OD1 ASN A 232      30.766  -7.293   0.166  1.00 58.81           O  
ATOM   1809  N   GLN A 233      29.672  -4.293   0.130  1.00 56.97           N  
ATOM   1810  CA  GLN A 233      29.359  -3.518  -1.064  1.00 56.97           C  
ATOM   1811  C   GLN A 233      29.328  -4.402  -2.307  1.00 56.97           C  
ATOM   1812  CB  GLN A 233      30.359  -2.379  -1.250  1.00 56.97           C  
ATOM   1813  O   GLN A 233      28.578  -4.145  -3.248  1.00 56.97           O  
ATOM   1814  CG  GLN A 233      29.984  -1.102  -0.509  1.00 56.97           C  
ATOM   1815  CD  GLN A 233      31.078  -0.049  -0.569  1.00 56.97           C  
ATOM   1816  NE2 GLN A 233      31.328   0.613   0.557  1.00 56.97           N  
ATOM   1817  OE1 GLN A 233      31.688   0.168  -1.617  1.00 56.97           O  
ATOM   1818  N   SER A 234      30.125  -5.543  -2.328  1.00 58.62           N  
ATOM   1819  CA  SER A 234      30.281  -6.367  -3.523  1.00 58.62           C  
ATOM   1820  C   SER A 234      29.062  -7.246  -3.764  1.00 58.62           C  
ATOM   1821  CB  SER A 234      31.531  -7.238  -3.402  1.00 58.62           C  
ATOM   1822  O   SER A 234      28.750  -7.590  -4.906  1.00 58.62           O  
ATOM   1823  OG  SER A 234      31.547  -7.934  -2.166  1.00 58.62           O  
ATOM   1824  N   CYS A 235      28.203  -7.469  -2.693  1.00 66.31           N  
ATOM   1825  CA  CYS A 235      26.984  -8.273  -2.852  1.00 66.31           C  
ATOM   1826  C   CYS A 235      25.766  -7.520  -2.354  1.00 66.31           C  
ATOM   1827  CB  CYS A 235      27.125  -9.594  -2.098  1.00 66.31           C  
ATOM   1828  O   CYS A 235      25.297  -7.762  -1.242  1.00 66.31           O  
ATOM   1829  SG  CYS A 235      28.328 -10.727  -2.826  1.00 66.31           S  
ATOM   1830  N   GLN A 236      25.469  -6.312  -2.947  1.00 77.44           N  
ATOM   1831  CA  GLN A 236      24.359  -5.504  -2.459  1.00 77.44           C  
ATOM   1832  C   GLN A 236      23.031  -6.012  -3.004  1.00 77.44           C  
ATOM   1833  CB  GLN A 236      24.562  -4.035  -2.840  1.00 77.44           C  
ATOM   1834  O   GLN A 236      22.953  -6.430  -4.160  1.00 77.44           O  
ATOM   1835  CG  GLN A 236      25.750  -3.373  -2.143  1.00 77.44           C  
ATOM   1836  CD  GLN A 236      25.812  -1.879  -2.396  1.00 77.44           C  
ATOM   1837  NE2 GLN A 236      26.797  -1.218  -1.787  1.00 77.44           N  
ATOM   1838  OE1 GLN A 236      24.984  -1.322  -3.133  1.00 77.44           O  
ATOM   1839  N   ASP A 237      22.094  -6.289  -2.094  1.00 88.50           N  
ATOM   1840  CA  ASP A 237      20.703  -6.551  -2.459  1.00 88.50           C  
ATOM   1841  C   ASP A 237      19.797  -5.410  -2.006  1.00 88.50           C  
ATOM   1842  CB  ASP A 237      20.234  -7.875  -1.856  1.00 88.50           C  
ATOM   1843  O   ASP A 237      19.094  -5.531  -0.996  1.00 88.50           O  
ATOM   1844  CG  ASP A 237      18.797  -8.211  -2.221  1.00 88.50           C  
ATOM   1845  OD1 ASP A 237      18.250  -7.605  -3.168  1.00 88.50           O  
ATOM   1846  OD2 ASP A 237      18.203  -9.086  -1.554  1.00 88.50           O  
ATOM   1847  N   PRO A 238      19.906  -4.242  -2.701  1.00 91.88           N  
ATOM   1848  CA  PRO A 238      19.125  -3.078  -2.283  1.00 91.88           C  
ATOM   1849  C   PRO A 238      17.625  -3.373  -2.209  1.00 91.88           C  
ATOM   1850  CB  PRO A 238      19.422  -2.043  -3.371  1.00 91.88           C  
ATOM   1851  O   PRO A 238      16.938  -2.906  -1.290  1.00 91.88           O  
ATOM   1852  CG  PRO A 238      20.766  -2.416  -3.893  1.00 91.88           C  
ATOM   1853  CD  PRO A 238      20.906  -3.910  -3.832  1.00 91.88           C  
ATOM   1854  N   TYR A 239      17.125  -4.074  -3.184  1.00 94.12           N  
ATOM   1855  CA  TYR A 239      15.695  -4.395  -3.146  1.00 94.12           C  
ATOM   1856  C   TYR A 239      15.344  -5.176  -1.888  1.00 94.12           C  
ATOM   1857  CB  TYR A 239      15.289  -5.191  -4.387  1.00 94.12           C  
ATOM   1858  O   TYR A 239      14.375  -4.848  -1.195  1.00 94.12           O  
ATOM   1859  CG  TYR A 239      13.812  -5.480  -4.469  1.00 94.12           C  
ATOM   1860  CD1 TYR A 239      13.266  -6.602  -3.844  1.00 94.12           C  
ATOM   1861  CD2 TYR A 239      12.961  -4.637  -5.172  1.00 94.12           C  
ATOM   1862  CE1 TYR A 239      11.898  -6.871  -3.918  1.00 94.12           C  
ATOM   1863  CE2 TYR A 239      11.594  -4.898  -5.250  1.00 94.12           C  
ATOM   1864  OH  TYR A 239       9.727  -6.277  -4.699  1.00 94.12           O  
ATOM   1865  CZ  TYR A 239      11.078  -6.016  -4.621  1.00 94.12           C  
ATOM   1866  N   GLY A 240      16.156  -6.289  -1.698  1.00 93.38           N  
ATOM   1867  CA  GLY A 240      15.914  -7.117  -0.526  1.00 93.38           C  
ATOM   1868  C   GLY A 240      15.984  -6.340   0.775  1.00 93.38           C  
ATOM   1869  O   GLY A 240      15.164  -6.551   1.674  1.00 93.38           O  
ATOM   1870  N   THR A 241      16.969  -5.449   0.936  1.00 92.50           N  
ATOM   1871  CA  THR A 241      17.125  -4.625   2.129  1.00 92.50           C  
ATOM   1872  C   THR A 241      15.930  -3.697   2.303  1.00 92.50           C  
ATOM   1873  CB  THR A 241      18.422  -3.791   2.072  1.00 92.50           C  
ATOM   1874  O   THR A 241      15.414  -3.541   3.410  1.00 92.50           O  
ATOM   1875  CG2 THR A 241      18.578  -2.938   3.324  1.00 92.50           C  
ATOM   1876  OG1 THR A 241      19.547  -4.672   1.961  1.00 92.50           O  
ATOM   1877  N   TYR A 242      15.461  -3.098   1.219  1.00 94.44           N  
ATOM   1878  CA  TYR A 242      14.320  -2.195   1.239  1.00 94.44           C  
ATOM   1879  C   TYR A 242      13.031  -2.953   1.561  1.00 94.44           C  
ATOM   1880  CB  TYR A 242      14.180  -1.476  -0.105  1.00 94.44           C  
ATOM   1881  O   TYR A 242      12.156  -2.436   2.260  1.00 94.44           O  
ATOM   1882  CG  TYR A 242      13.430  -0.166  -0.017  1.00 94.44           C  
ATOM   1883  CD1 TYR A 242      12.477   0.182  -0.972  1.00 94.44           C  
ATOM   1884  CD2 TYR A 242      13.680   0.727   1.021  1.00 94.44           C  
ATOM   1885  CE1 TYR A 242      11.789   1.388  -0.896  1.00 94.44           C  
ATOM   1886  CE2 TYR A 242      12.992   1.936   1.107  1.00 94.44           C  
ATOM   1887  OH  TYR A 242      11.375   3.453   0.226  1.00 94.44           O  
ATOM   1888  CZ  TYR A 242      12.055   2.258   0.146  1.00 94.44           C  
ATOM   1889  N   LEU A 243      12.977  -4.195   1.075  1.00 95.88           N  
ATOM   1890  CA  LEU A 243      11.859  -5.086   1.388  1.00 95.88           C  
ATOM   1891  C   LEU A 243      11.812  -5.395   2.881  1.00 95.88           C  
ATOM   1892  CB  LEU A 243      11.969  -6.387   0.588  1.00 95.88           C  
ATOM   1893  O   LEU A 243      10.742  -5.379   3.488  1.00 95.88           O  
ATOM   1894  CG  LEU A 243      10.859  -7.410   0.805  1.00 95.88           C  
ATOM   1895  CD1 LEU A 243       9.500  -6.809   0.446  1.00 95.88           C  
ATOM   1896  CD2 LEU A 243      11.125  -8.672  -0.016  1.00 95.88           C  
ATOM   1897  N   LYS A 244      12.898  -5.637   3.500  1.00 95.56           N  
ATOM   1898  CA  LYS A 244      12.969  -5.898   4.934  1.00 95.56           C  
ATOM   1899  C   LYS A 244      12.523  -4.680   5.738  1.00 95.56           C  
ATOM   1900  CB  LYS A 244      14.391  -6.301   5.340  1.00 95.56           C  
ATOM   1901  O   LYS A 244      11.883  -4.820   6.785  1.00 95.56           O  
ATOM   1902  CG  LYS A 244      14.789  -7.699   4.895  1.00 95.56           C  
ATOM   1903  CD  LYS A 244      16.203  -8.039   5.316  1.00 95.56           C  
ATOM   1904  CE  LYS A 244      16.641  -9.398   4.785  1.00 95.56           C  
ATOM   1905  NZ  LYS A 244      18.078  -9.680   5.094  1.00 95.56           N  
ATOM   1906  N   GLU A 245      12.867  -3.480   5.258  1.00 95.88           N  
ATOM   1907  CA  GLU A 245      12.406  -2.256   5.910  1.00 95.88           C  
ATOM   1908  C   GLU A 245      10.883  -2.146   5.867  1.00 95.88           C  
ATOM   1909  CB  GLU A 245      13.039  -1.027   5.250  1.00 95.88           C  
ATOM   1910  O   GLU A 245      10.250  -1.812   6.875  1.00 95.88           O  
ATOM   1911  CG  GLU A 245      12.648   0.291   5.902  1.00 95.88           C  
ATOM   1912  CD  GLU A 245      13.203   1.506   5.180  1.00 95.88           C  
ATOM   1913  OE1 GLU A 245      12.719   1.834   4.074  1.00 95.88           O  
ATOM   1914  OE2 GLU A 245      14.141   2.135   5.719  1.00 95.88           O  
ATOM   1915  N   MET A 246      10.281  -2.404   4.656  1.00 97.69           N  
ATOM   1916  CA  MET A 246       8.828  -2.371   4.547  1.00 97.69           C  
ATOM   1917  C   MET A 246       8.188  -3.406   5.465  1.00 97.69           C  
ATOM   1918  CB  MET A 246       8.391  -2.613   3.102  1.00 97.69           C  
ATOM   1919  O   MET A 246       7.207  -3.113   6.156  1.00 97.69           O  
ATOM   1920  CG  MET A 246       6.887  -2.496   2.889  1.00 97.69           C  
ATOM   1921  SD  MET A 246       6.332  -3.332   1.352  1.00 97.69           S  
ATOM   1922  CE  MET A 246       6.625  -5.062   1.804  1.00 97.69           C  
ATOM   1923  N   ASP A 247       8.805  -4.629   5.410  1.00 98.38           N  
ATOM   1924  CA  ASP A 247       8.281  -5.711   6.238  1.00 98.38           C  
ATOM   1925  C   ASP A 247       8.297  -5.328   7.715  1.00 98.38           C  
ATOM   1926  CB  ASP A 247       9.078  -6.996   6.016  1.00 98.38           C  
ATOM   1927  O   ASP A 247       7.336  -5.586   8.445  1.00 98.38           O  
ATOM   1928  CG  ASP A 247       8.469  -8.195   6.715  1.00 98.38           C  
ATOM   1929  OD1 ASP A 247       7.387  -8.664   6.301  1.00 98.38           O  
ATOM   1930  OD2 ASP A 247       9.078  -8.688   7.691  1.00 98.38           O  
ATOM   1931  N   ALA A 248       9.367  -4.707   8.219  1.00 97.94           N  
ATOM   1932  CA  ALA A 248       9.469  -4.242   9.602  1.00 97.94           C  
ATOM   1933  C   ALA A 248       8.398  -3.205   9.914  1.00 97.94           C  
ATOM   1934  CB  ALA A 248      10.859  -3.662   9.867  1.00 97.94           C  
ATOM   1935  O   ALA A 248       7.777  -3.248  10.977  1.00 97.94           O  
ATOM   1936  N   LEU A 249       8.258  -2.271   8.977  1.00 98.12           N  
ATOM   1937  CA  LEU A 249       7.211  -1.265   9.133  1.00 98.12           C  
ATOM   1938  C   LEU A 249       5.844  -1.919   9.273  1.00 98.12           C  
ATOM   1939  CB  LEU A 249       7.211  -0.304   7.941  1.00 98.12           C  
ATOM   1940  O   LEU A 249       5.066  -1.560  10.164  1.00 98.12           O  
ATOM   1941  CG  LEU A 249       6.234   0.871   8.016  1.00 98.12           C  
ATOM   1942  CD1 LEU A 249       6.648   1.966   7.039  1.00 98.12           C  
ATOM   1943  CD2 LEU A 249       4.812   0.402   7.734  1.00 98.12           C  
ATOM   1944  N   VAL A 250       5.531  -2.883   8.438  1.00 98.69           N  
ATOM   1945  CA  VAL A 250       4.258  -3.588   8.508  1.00 98.69           C  
ATOM   1946  C   VAL A 250       4.125  -4.289   9.859  1.00 98.69           C  
ATOM   1947  CB  VAL A 250       4.113  -4.613   7.359  1.00 98.69           C  
ATOM   1948  O   VAL A 250       3.055  -4.277  10.469  1.00 98.69           O  
ATOM   1949  CG1 VAL A 250       2.895  -5.504   7.582  1.00 98.69           C  
ATOM   1950  CG2 VAL A 250       4.020  -3.895   6.016  1.00 98.69           C  
ATOM   1951  N   GLY A 251       5.172  -4.871  10.312  1.00 98.56           N  
ATOM   1952  CA  GLY A 251       5.180  -5.484  11.625  1.00 98.56           C  
ATOM   1953  C   GLY A 251       4.848  -4.512  12.742  1.00 98.56           C  
ATOM   1954  O   GLY A 251       4.090  -4.840  13.656  1.00 98.56           O  
ATOM   1955  N   GLN A 252       5.410  -3.361  12.672  1.00 98.56           N  
ATOM   1956  CA  GLN A 252       5.164  -2.342  13.688  1.00 98.56           C  
ATOM   1957  C   GLN A 252       3.715  -1.866  13.648  1.00 98.56           C  
ATOM   1958  CB  GLN A 252       6.113  -1.155  13.492  1.00 98.56           C  
ATOM   1959  O   GLN A 252       3.117  -1.604  14.695  1.00 98.56           O  
ATOM   1960  CG  GLN A 252       7.566  -1.472  13.812  1.00 98.56           C  
ATOM   1961  CD  GLN A 252       8.492  -0.297  13.555  1.00 98.56           C  
ATOM   1962  NE2 GLN A 252       9.797  -0.537  13.656  1.00 98.56           N  
ATOM   1963  OE1 GLN A 252       8.039   0.816  13.266  1.00 98.56           O  
ATOM   1964  N   VAL A 253       3.186  -1.777  12.477  1.00 98.44           N  
ATOM   1965  CA  VAL A 253       1.778  -1.414  12.344  1.00 98.44           C  
ATOM   1966  C   VAL A 253       0.903  -2.484  12.984  1.00 98.44           C  
ATOM   1967  CB  VAL A 253       1.382  -1.226  10.859  1.00 98.44           C  
ATOM   1968  O   VAL A 253      -0.006  -2.170  13.758  1.00 98.44           O  
ATOM   1969  CG1 VAL A 253      -0.132  -1.071  10.719  1.00 98.44           C  
ATOM   1970  CG2 VAL A 253       2.102  -0.016  10.266  1.00 98.44           C  
ATOM   1971  N   LYS A 254       1.202  -3.684  12.625  1.00 98.19           N  
ATOM   1972  CA  LYS A 254       0.445  -4.781  13.227  1.00 98.19           C  
ATOM   1973  C   LYS A 254       0.562  -4.766  14.750  1.00 98.19           C  
ATOM   1974  CB  LYS A 254       0.924  -6.125  12.680  1.00 98.19           C  
ATOM   1975  O   LYS A 254      -0.427  -4.973  15.453  1.00 98.19           O  
ATOM   1976  CG  LYS A 254       0.161  -7.324  13.227  1.00 98.19           C  
ATOM   1977  CD  LYS A 254       0.666  -8.625  12.625  1.00 98.19           C  
ATOM   1978  CE  LYS A 254      -0.094  -9.828  13.172  1.00 98.19           C  
ATOM   1979  NZ  LYS A 254      -0.041  -9.883  14.664  1.00 98.19           N  
ATOM   1980  N   ASP A 255       1.736  -4.551  15.281  1.00 98.25           N  
ATOM   1981  CA  ASP A 255       1.947  -4.480  16.719  1.00 98.25           C  
ATOM   1982  C   ASP A 255       1.111  -3.363  17.344  1.00 98.25           C  
ATOM   1983  CB  ASP A 255       3.430  -4.266  17.031  1.00 98.25           C  
ATOM   1984  O   ASP A 255       0.522  -3.543  18.406  1.00 98.25           O  
ATOM   1985  CG  ASP A 255       4.277  -5.496  16.766  1.00 98.25           C  
ATOM   1986  OD1 ASP A 255       3.715  -6.598  16.594  1.00 98.25           O  
ATOM   1987  OD2 ASP A 255       5.520  -5.363  16.734  1.00 98.25           O  
ATOM   1988  N   ALA A 256       1.113  -2.254  16.703  1.00 97.56           N  
ATOM   1989  CA  ALA A 256       0.308  -1.138  17.188  1.00 97.56           C  
ATOM   1990  C   ALA A 256      -1.171  -1.510  17.234  1.00 97.56           C  
ATOM   1991  CB  ALA A 256       0.512   0.092  16.297  1.00 97.56           C  
ATOM   1992  O   ALA A 256      -1.862  -1.190  18.203  1.00 97.56           O  
ATOM   1993  N   VAL A 257      -1.602  -2.191  16.219  1.00 96.50           N  
ATOM   1994  CA  VAL A 257      -2.990  -2.639  16.172  1.00 96.50           C  
ATOM   1995  C   VAL A 257      -3.254  -3.631  17.297  1.00 96.50           C  
ATOM   1996  CB  VAL A 257      -3.332  -3.281  14.812  1.00 96.50           C  
ATOM   1997  O   VAL A 257      -4.250  -3.514  18.016  1.00 96.50           O  
ATOM   1998  CG1 VAL A 257      -4.656  -4.039  14.891  1.00 96.50           C  
ATOM   1999  CG2 VAL A 257      -3.385  -2.215  13.719  1.00 96.50           C  
ATOM   2000  N   ASP A 258      -2.428  -4.535  17.453  1.00 96.94           N  
ATOM   2001  CA  ASP A 258      -2.621  -5.602  18.438  1.00 96.94           C  
ATOM   2002  C   ASP A 258      -2.633  -5.039  19.844  1.00 96.94           C  
ATOM   2003  CB  ASP A 258      -1.529  -6.664  18.297  1.00 96.94           C  
ATOM   2004  O   ASP A 258      -3.338  -5.555  20.719  1.00 96.94           O  
ATOM   2005  CG  ASP A 258      -1.757  -7.598  17.109  1.00 96.94           C  
ATOM   2006  OD1 ASP A 258      -2.828  -7.523  16.484  1.00 96.94           O  
ATOM   2007  OD2 ASP A 258      -0.856  -8.414  16.828  1.00 96.94           O  
ATOM   2008  N   SER A 259      -1.978  -3.975  20.031  1.00 96.44           N  
ATOM   2009  CA  SER A 259      -1.860  -3.420  21.375  1.00 96.44           C  
ATOM   2010  C   SER A 259      -2.994  -2.443  21.672  1.00 96.44           C  
ATOM   2011  CB  SER A 259      -0.514  -2.715  21.547  1.00 96.44           C  
ATOM   2012  O   SER A 259      -3.291  -2.162  22.828  1.00 96.44           O  
ATOM   2013  OG  SER A 259      -0.412  -1.602  20.672  1.00 96.44           O  
ATOM   2014  N   THR A 260      -3.727  -2.025  20.688  1.00 94.94           N  
ATOM   2015  CA  THR A 260      -4.668  -0.932  20.906  1.00 94.94           C  
ATOM   2016  C   THR A 260      -6.094  -1.376  20.594  1.00 94.94           C  
ATOM   2017  CB  THR A 260      -4.312   0.293  20.031  1.00 94.94           C  
ATOM   2018  O   THR A 260      -7.027  -1.020  21.312  1.00 94.94           O  
ATOM   2019  CG2 THR A 260      -5.203   1.482  20.375  1.00 94.94           C  
ATOM   2020  OG1 THR A 260      -2.943   0.653  20.266  1.00 94.94           O  
ATOM   2021  N   ALA A 261      -6.254  -2.158  19.500  1.00 91.31           N  
ATOM   2022  CA  ALA A 261      -7.609  -2.479  19.062  1.00 91.31           C  
ATOM   2023  C   ALA A 261      -7.637  -3.771  18.250  1.00 91.31           C  
ATOM   2024  CB  ALA A 261      -8.195  -1.328  18.250  1.00 91.31           C  
ATOM   2025  O   ALA A 261      -8.242  -3.826  17.188  1.00 91.31           O  
ATOM   2026  N   LYS A 262      -7.086  -4.812  18.734  1.00 93.88           N  
ATOM   2027  CA  LYS A 262      -6.781  -6.055  18.031  1.00 93.88           C  
ATOM   2028  C   LYS A 262      -8.055  -6.711  17.500  1.00 93.88           C  
ATOM   2029  CB  LYS A 262      -6.031  -7.020  18.953  1.00 93.88           C  
ATOM   2030  O   LYS A 262      -8.156  -7.008  16.312  1.00 93.88           O  
ATOM   2031  CG  LYS A 262      -5.645  -8.328  18.281  1.00 93.88           C  
ATOM   2032  CD  LYS A 262      -4.840  -9.219  19.219  1.00 93.88           C  
ATOM   2033  CE  LYS A 262      -4.457 -10.539  18.547  1.00 93.88           C  
ATOM   2034  NZ  LYS A 262      -3.635 -11.398  19.453  1.00 93.88           N  
ATOM   2035  N   GLU A 263      -9.070  -6.922  18.312  1.00 93.31           N  
ATOM   2036  CA  GLU A 263     -10.234  -7.723  17.938  1.00 93.31           C  
ATOM   2037  C   GLU A 263     -11.203  -6.922  17.062  1.00 93.31           C  
ATOM   2038  CB  GLU A 263     -10.953  -8.242  19.188  1.00 93.31           C  
ATOM   2039  O   GLU A 263     -12.094  -7.492  16.438  1.00 93.31           O  
ATOM   2040  CG  GLU A 263     -10.102  -9.172  20.047  1.00 93.31           C  
ATOM   2041  CD  GLU A 263      -9.742 -10.469  19.344  1.00 93.31           C  
ATOM   2042  OE1 GLU A 263      -8.656 -11.031  19.625  1.00 93.31           O  
ATOM   2043  OE2 GLU A 263     -10.539 -10.930  18.500  1.00 93.31           O  
ATOM   2044  N   ASP A 264     -10.898  -5.617  16.922  1.00 95.31           N  
ATOM   2045  CA  ASP A 264     -11.844  -4.754  16.219  1.00 95.31           C  
ATOM   2046  C   ASP A 264     -11.258  -4.266  14.898  1.00 95.31           C  
ATOM   2047  CB  ASP A 264     -12.234  -3.562  17.094  1.00 95.31           C  
ATOM   2048  O   ASP A 264     -11.883  -3.459  14.203  1.00 95.31           O  
ATOM   2049  CG  ASP A 264     -13.000  -3.969  18.344  1.00 95.31           C  
ATOM   2050  OD1 ASP A 264     -13.766  -4.953  18.297  1.00 95.31           O  
ATOM   2051  OD2 ASP A 264     -12.828  -3.295  19.391  1.00 95.31           O  
ATOM   2052  N   THR A 265     -10.016  -4.762  14.602  1.00 98.19           N  
ATOM   2053  CA  THR A 265      -9.344  -4.176  13.445  1.00 98.19           C  
ATOM   2054  C   THR A 265      -9.141  -5.223  12.352  1.00 98.19           C  
ATOM   2055  CB  THR A 265      -7.984  -3.568  13.836  1.00 98.19           C  
ATOM   2056  O   THR A 265      -8.594  -6.297  12.609  1.00 98.19           O  
ATOM   2057  CG2 THR A 265      -7.293  -2.941  12.633  1.00 98.19           C  
ATOM   2058  OG1 THR A 265      -8.188  -2.559  14.836  1.00 98.19           O  
ATOM   2059  N   PHE A 266      -9.656  -4.895  11.164  1.00 98.75           N  
ATOM   2060  CA  PHE A 266      -9.414  -5.625   9.922  1.00 98.75           C  
ATOM   2061  C   PHE A 266      -8.242  -5.023   9.164  1.00 98.75           C  
ATOM   2062  CB  PHE A 266     -10.672  -5.629   9.047  1.00 98.75           C  
ATOM   2063  O   PHE A 266      -8.320  -3.889   8.688  1.00 98.75           O  
ATOM   2064  CG  PHE A 266     -10.484  -6.332   7.727  1.00 98.75           C  
ATOM   2065  CD1 PHE A 266     -11.281  -6.008   6.633  1.00 98.75           C  
ATOM   2066  CD2 PHE A 266      -9.516  -7.316   7.582  1.00 98.75           C  
ATOM   2067  CE1 PHE A 266     -11.117  -6.656   5.414  1.00 98.75           C  
ATOM   2068  CE2 PHE A 266      -9.344  -7.969   6.363  1.00 98.75           C  
ATOM   2069  CZ  PHE A 266     -10.148  -7.641   5.281  1.00 98.75           C  
ATOM   2070  N   LEU A 267      -7.160  -5.805   9.047  1.00 98.81           N  
ATOM   2071  CA  LEU A 267      -5.953  -5.395   8.344  1.00 98.81           C  
ATOM   2072  C   LEU A 267      -5.820  -6.133   7.012  1.00 98.81           C  
ATOM   2073  CB  LEU A 267      -4.715  -5.652   9.203  1.00 98.81           C  
ATOM   2074  O   LEU A 267      -5.840  -7.367   6.977  1.00 98.81           O  
ATOM   2075  CG  LEU A 267      -3.383  -5.133   8.656  1.00 98.81           C  
ATOM   2076  CD1 LEU A 267      -2.447  -4.758   9.797  1.00 98.81           C  
ATOM   2077  CD2 LEU A 267      -2.736  -6.176   7.750  1.00 98.81           C  
ATOM   2078  N   TRP A 268      -5.660  -5.410   5.930  1.00 98.88           N  
ATOM   2079  CA  TRP A 268      -5.578  -5.949   4.578  1.00 98.88           C  
ATOM   2080  C   TRP A 268      -4.340  -5.430   3.855  1.00 98.88           C  
ATOM   2081  CB  TRP A 268      -6.836  -5.594   3.777  1.00 98.88           C  
ATOM   2082  O   TRP A 268      -4.270  -4.254   3.494  1.00 98.88           O  
ATOM   2083  CG  TRP A 268      -7.039  -6.438   2.557  1.00 98.88           C  
ATOM   2084  CD1 TRP A 268      -6.074  -6.992   1.766  1.00 98.88           C  
ATOM   2085  CD2 TRP A 268      -8.297  -6.824   1.984  1.00 98.88           C  
ATOM   2086  CE2 TRP A 268      -8.008  -7.609   0.846  1.00 98.88           C  
ATOM   2087  CE3 TRP A 268      -9.633  -6.578   2.324  1.00 98.88           C  
ATOM   2088  NE1 TRP A 268      -6.648  -7.699   0.735  1.00 98.88           N  
ATOM   2089  CH2 TRP A 268     -10.320  -7.898   0.400  1.00 98.88           C  
ATOM   2090  CZ2 TRP A 268      -9.016  -8.156   0.045  1.00 98.88           C  
ATOM   2091  CZ3 TRP A 268     -10.633  -7.121   1.525  1.00 98.88           C  
ATOM   2092  N   PHE A 269      -3.352  -6.332   3.660  1.00 98.88           N  
ATOM   2093  CA  PHE A 269      -2.127  -6.000   2.941  1.00 98.88           C  
ATOM   2094  C   PHE A 269      -2.201  -6.480   1.497  1.00 98.88           C  
ATOM   2095  CB  PHE A 269      -0.910  -6.613   3.639  1.00 98.88           C  
ATOM   2096  O   PHE A 269      -2.598  -7.617   1.236  1.00 98.88           O  
ATOM   2097  CG  PHE A 269       0.381  -6.418   2.891  1.00 98.88           C  
ATOM   2098  CD1 PHE A 269       0.771  -7.312   1.903  1.00 98.88           C  
ATOM   2099  CD2 PHE A 269       1.205  -5.336   3.178  1.00 98.88           C  
ATOM   2100  CE1 PHE A 269       1.966  -7.133   1.209  1.00 98.88           C  
ATOM   2101  CE2 PHE A 269       2.400  -5.152   2.488  1.00 98.88           C  
ATOM   2102  CZ  PHE A 269       2.779  -6.051   1.506  1.00 98.88           C  
ATOM   2103  N   THR A 270      -1.764  -5.617   0.586  1.00 98.81           N  
ATOM   2104  CA  THR A 270      -1.675  -6.031  -0.811  1.00 98.81           C  
ATOM   2105  C   THR A 270      -0.704  -5.137  -1.577  1.00 98.81           C  
ATOM   2106  CB  THR A 270      -3.055  -5.996  -1.492  1.00 98.81           C  
ATOM   2107  O   THR A 270      -0.101  -4.227  -1.000  1.00 98.81           O  
ATOM   2108  CG2 THR A 270      -3.541  -4.562  -1.677  1.00 98.81           C  
ATOM   2109  OG1 THR A 270      -2.963  -6.625  -2.775  1.00 98.81           O  
ATOM   2110  N   GLY A 271      -0.525  -5.488  -2.867  1.00 98.62           N  
ATOM   2111  CA  GLY A 271       0.302  -4.676  -3.746  1.00 98.62           C  
ATOM   2112  C   GLY A 271      -0.504  -3.861  -4.742  1.00 98.62           C  
ATOM   2113  O   GLY A 271      -1.630  -4.227  -5.082  1.00 98.62           O  
ATOM   2114  N   ASP A 272       0.038  -2.773  -5.242  1.00 98.56           N  
ATOM   2115  CA  ASP A 272      -0.687  -1.960  -6.211  1.00 98.56           C  
ATOM   2116  C   ASP A 272      -0.543  -2.529  -7.621  1.00 98.56           C  
ATOM   2117  CB  ASP A 272      -0.192  -0.513  -6.176  1.00 98.56           C  
ATOM   2118  O   ASP A 272      -1.431  -2.357  -8.461  1.00 98.56           O  
ATOM   2119  CG  ASP A 272       1.261  -0.372  -6.594  1.00 98.56           C  
ATOM   2120  OD1 ASP A 272       1.992  -1.386  -6.609  1.00 98.56           O  
ATOM   2121  OD2 ASP A 272       1.680   0.763  -6.906  1.00 98.56           O  
ATOM   2122  N   ASN A 273       0.606  -3.131  -7.879  1.00 98.56           N  
ATOM   2123  CA  ASN A 273       0.973  -3.809  -9.117  1.00 98.56           C  
ATOM   2124  C   ASN A 273       2.234  -4.648  -8.945  1.00 98.56           C  
ATOM   2125  CB  ASN A 273       1.163  -2.795 -10.250  1.00 98.56           C  
ATOM   2126  O   ASN A 273       2.834  -4.664  -7.867  1.00 98.56           O  
ATOM   2127  CG  ASN A 273       2.078  -1.650  -9.859  1.00 98.56           C  
ATOM   2128  ND2 ASN A 273       3.371  -1.811 -10.117  1.00 98.56           N  
ATOM   2129  OD1 ASN A 273       1.626  -0.630  -9.336  1.00 98.56           O  
ATOM   2130  N   GLY A 274       2.602  -5.379 -10.000  1.00 98.06           N  
ATOM   2131  CA  GLY A 274       3.799  -6.199  -9.938  1.00 98.06           C  
ATOM   2132  C   GLY A 274       5.082  -5.391  -9.969  1.00 98.06           C  
ATOM   2133  O   GLY A 274       5.043  -4.160 -10.078  1.00 98.06           O  
ATOM   2134  N   PRO A 275       6.195  -6.062  -9.836  1.00 97.69           N  
ATOM   2135  CA  PRO A 275       7.484  -5.367  -9.820  1.00 97.69           C  
ATOM   2136  C   PRO A 275       7.820  -4.707 -11.156  1.00 97.69           C  
ATOM   2137  CB  PRO A 275       8.484  -6.484  -9.500  1.00 97.69           C  
ATOM   2138  O   PRO A 275       7.281  -5.098 -12.195  1.00 97.69           O  
ATOM   2139  CG  PRO A 275       7.875  -7.719 -10.078  1.00 97.69           C  
ATOM   2140  CD  PRO A 275       6.387  -7.645  -9.906  1.00 97.69           C  
ATOM   2141  N   TRP A 276       8.680  -3.688 -11.062  1.00 96.88           N  
ATOM   2142  CA  TRP A 276       9.117  -2.945 -12.242  1.00 96.88           C  
ATOM   2143  C   TRP A 276      10.398  -3.547 -12.812  1.00 96.88           C  
ATOM   2144  CB  TRP A 276       9.344  -1.471 -11.898  1.00 96.88           C  
ATOM   2145  O   TRP A 276      11.500  -3.117 -12.469  1.00 96.88           O  
ATOM   2146  CG  TRP A 276       9.305  -0.555 -13.078  1.00 96.88           C  
ATOM   2147  CD1 TRP A 276       9.180  -0.914 -14.398  1.00 96.88           C  
ATOM   2148  CD2 TRP A 276       9.398   0.872 -13.062  1.00 96.88           C  
ATOM   2149  CE2 TRP A 276       9.328   1.314 -14.398  1.00 96.88           C  
ATOM   2150  CE3 TRP A 276       9.539   1.821 -12.039  1.00 96.88           C  
ATOM   2151  NE1 TRP A 276       9.195   0.207 -15.195  1.00 96.88           N  
ATOM   2152  CH2 TRP A 276       9.523   3.574 -13.727  1.00 96.88           C  
ATOM   2153  CZ2 TRP A 276       9.383   2.668 -14.742  1.00 96.88           C  
ATOM   2154  CZ3 TRP A 276       9.594   3.168 -12.383  1.00 96.88           C  
ATOM   2155  N   SER A 277      10.297  -4.547 -13.688  1.00 95.31           N  
ATOM   2156  CA  SER A 277      11.406  -5.383 -14.148  1.00 95.31           C  
ATOM   2157  C   SER A 277      12.406  -4.570 -14.961  1.00 95.31           C  
ATOM   2158  CB  SER A 277      10.875  -6.547 -14.992  1.00 95.31           C  
ATOM   2159  O   SER A 277      13.578  -4.941 -15.055  1.00 95.31           O  
ATOM   2160  OG  SER A 277      10.133  -6.066 -16.094  1.00 95.31           O  
ATOM   2161  N   GLU A 278      11.922  -3.490 -15.461  1.00 93.38           N  
ATOM   2162  CA  GLU A 278      12.820  -2.656 -16.250  1.00 93.38           C  
ATOM   2163  C   GLU A 278      13.938  -2.078 -15.398  1.00 93.38           C  
ATOM   2164  CB  GLU A 278      12.047  -1.526 -16.938  1.00 93.38           C  
ATOM   2165  O   GLU A 278      14.945  -1.595 -15.922  1.00 93.38           O  
ATOM   2166  CG  GLU A 278      11.133  -1.997 -18.062  1.00 93.38           C  
ATOM   2167  CD  GLU A 278      10.391  -0.861 -18.750  1.00 93.38           C  
ATOM   2168  OE1 GLU A 278       9.516  -1.136 -19.609  1.00 93.38           O  
ATOM   2169  OE2 GLU A 278      10.680   0.312 -18.422  1.00 93.38           O  
ATOM   2170  N   LYS A 279      13.750  -2.223 -14.109  1.00 94.75           N  
ATOM   2171  CA  LYS A 279      14.758  -1.654 -13.227  1.00 94.75           C  
ATOM   2172  C   LYS A 279      15.781  -2.707 -12.805  1.00 94.75           C  
ATOM   2173  CB  LYS A 279      14.102  -1.044 -11.984  1.00 94.75           C  
ATOM   2174  O   LYS A 279      16.594  -2.469 -11.914  1.00 94.75           O  
ATOM   2175  CG  LYS A 279      13.148   0.103 -12.289  1.00 94.75           C  
ATOM   2176  CD  LYS A 279      13.852   1.235 -13.023  1.00 94.75           C  
ATOM   2177  CE  LYS A 279      12.898   2.381 -13.336  1.00 94.75           C  
ATOM   2178  NZ  LYS A 279      13.570   3.457 -14.125  1.00 94.75           N  
ATOM   2179  N   CYS A 280      15.711  -3.895 -13.383  1.00 92.75           N  
ATOM   2180  CA  CYS A 280      16.688  -4.980 -13.305  1.00 92.75           C  
ATOM   2181  C   CYS A 280      16.953  -5.375 -11.859  1.00 92.75           C  
ATOM   2182  CB  CYS A 280      17.984  -4.574 -13.984  1.00 92.75           C  
ATOM   2183  O   CYS A 280      16.047  -5.836 -11.164  1.00 92.75           O  
ATOM   2184  SG  CYS A 280      17.812  -4.180 -15.742  1.00 92.75           S  
ATOM   2185  N   ASP A 281      18.219  -5.141 -11.383  1.00 90.00           N  
ATOM   2186  CA  ASP A 281      18.625  -5.641 -10.070  1.00 90.00           C  
ATOM   2187  C   ASP A 281      17.875  -4.918  -8.953  1.00 90.00           C  
ATOM   2188  CB  ASP A 281      20.141  -5.480  -9.883  1.00 90.00           C  
ATOM   2189  O   ASP A 281      17.953  -5.320  -7.789  1.00 90.00           O  
ATOM   2190  CG  ASP A 281      20.938  -6.430 -10.750  1.00 90.00           C  
ATOM   2191  OD1 ASP A 281      20.422  -7.488 -11.148  1.00 90.00           O  
ATOM   2192  OD2 ASP A 281      22.125  -6.113 -11.031  1.00 90.00           O  
ATOM   2193  N   TYR A 282      17.109  -3.816  -9.305  1.00 94.75           N  
ATOM   2194  CA  TYR A 282      16.422  -3.043  -8.281  1.00 94.75           C  
ATOM   2195  C   TYR A 282      14.922  -3.357  -8.289  1.00 94.75           C  
ATOM   2196  CB  TYR A 282      16.641  -1.543  -8.500  1.00 94.75           C  
ATOM   2197  O   TYR A 282      14.133  -2.648  -7.668  1.00 94.75           O  
ATOM   2198  CG  TYR A 282      18.094  -1.138  -8.516  1.00 94.75           C  
ATOM   2199  CD1 TYR A 282      19.016  -1.750  -7.676  1.00 94.75           C  
ATOM   2200  CD2 TYR A 282      18.547  -0.141  -9.375  1.00 94.75           C  
ATOM   2201  CE1 TYR A 282      20.344  -1.378  -7.684  1.00 94.75           C  
ATOM   2202  CE2 TYR A 282      19.875   0.239  -9.398  1.00 94.75           C  
ATOM   2203  OH  TYR A 282      22.094  -0.013  -8.562  1.00 94.75           O  
ATOM   2204  CZ  TYR A 282      20.781  -0.385  -8.547  1.00 94.75           C  
ATOM   2205  N   ALA A 283      14.562  -4.387  -9.039  1.00 95.88           N  
ATOM   2206  CA  ALA A 283      13.156  -4.789  -9.141  1.00 95.88           C  
ATOM   2207  C   ALA A 283      12.898  -6.066  -8.344  1.00 95.88           C  
ATOM   2208  CB  ALA A 283      12.766  -4.988 -10.602  1.00 95.88           C  
ATOM   2209  O   ALA A 283      13.805  -6.875  -8.133  1.00 95.88           O  
ATOM   2210  N   GLY A 284      11.672  -6.234  -7.902  1.00 95.31           N  
ATOM   2211  CA  GLY A 284      11.242  -7.434  -7.203  1.00 95.31           C  
ATOM   2212  C   GLY A 284      10.984  -8.602  -8.125  1.00 95.31           C  
ATOM   2213  O   GLY A 284      11.477  -8.625  -9.258  1.00 95.31           O  
ATOM   2214  N   SER A 285      10.289  -9.570  -7.633  1.00 96.00           N  
ATOM   2215  CA  SER A 285      10.133 -10.828  -8.352  1.00 96.00           C  
ATOM   2216  C   SER A 285       8.672 -11.109  -8.664  1.00 96.00           C  
ATOM   2217  CB  SER A 285      10.727 -11.984  -7.535  1.00 96.00           C  
ATOM   2218  O   SER A 285       7.805 -10.953  -7.805  1.00 96.00           O  
ATOM   2219  OG  SER A 285      10.422 -13.234  -8.141  1.00 96.00           O  
ATOM   2220  N   VAL A 286       8.461 -11.578  -9.875  1.00 96.50           N  
ATOM   2221  CA  VAL A 286       7.109 -11.953 -10.266  1.00 96.50           C  
ATOM   2222  C   VAL A 286       6.824 -13.391  -9.828  1.00 96.50           C  
ATOM   2223  CB  VAL A 286       6.906 -11.812 -11.797  1.00 96.50           C  
ATOM   2224  O   VAL A 286       5.719 -13.898 -10.031  1.00 96.50           O  
ATOM   2225  CG1 VAL A 286       6.992 -10.352 -12.219  1.00 96.50           C  
ATOM   2226  CG2 VAL A 286       7.938 -12.656 -12.547  1.00 96.50           C  
ATOM   2227  N   GLY A 287       7.855 -14.086  -9.227  1.00 95.50           N  
ATOM   2228  CA  GLY A 287       7.688 -15.492  -8.898  1.00 95.50           C  
ATOM   2229  C   GLY A 287       7.582 -16.375 -10.125  1.00 95.50           C  
ATOM   2230  O   GLY A 287       8.398 -16.281 -11.039  1.00 95.50           O  
ATOM   2231  N   PRO A 288       6.574 -17.219 -10.109  1.00 94.69           N  
ATOM   2232  CA  PRO A 288       6.469 -18.188 -11.211  1.00 94.69           C  
ATOM   2233  C   PRO A 288       5.789 -17.609 -12.445  1.00 94.69           C  
ATOM   2234  CB  PRO A 288       5.629 -19.328 -10.602  1.00 94.69           C  
ATOM   2235  O   PRO A 288       5.582 -18.328 -13.430  1.00 94.69           O  
ATOM   2236  CG  PRO A 288       4.723 -18.641  -9.625  1.00 94.69           C  
ATOM   2237  CD  PRO A 288       5.477 -17.516  -8.984  1.00 94.69           C  
ATOM   2238  N   TYR A 289       5.562 -16.359 -12.422  1.00 95.56           N  
ATOM   2239  CA  TYR A 289       4.695 -15.828 -13.461  1.00 95.56           C  
ATOM   2240  C   TYR A 289       5.512 -15.172 -14.570  1.00 95.56           C  
ATOM   2241  CB  TYR A 289       3.703 -14.820 -12.875  1.00 95.56           C  
ATOM   2242  O   TYR A 289       5.266 -14.016 -14.922  1.00 95.56           O  
ATOM   2243  CG  TYR A 289       2.822 -15.398 -11.789  1.00 95.56           C  
ATOM   2244  CD1 TYR A 289       1.846 -16.344 -12.094  1.00 95.56           C  
ATOM   2245  CD2 TYR A 289       2.963 -14.992 -10.469  1.00 95.56           C  
ATOM   2246  CE1 TYR A 289       1.029 -16.875 -11.102  1.00 95.56           C  
ATOM   2247  CE2 TYR A 289       2.152 -15.516  -9.469  1.00 95.56           C  
ATOM   2248  OH  TYR A 289       0.385 -16.984  -8.805  1.00 95.56           O  
ATOM   2249  CZ  TYR A 289       1.190 -16.453  -9.789  1.00 95.56           C  
ATOM   2250  N   THR A 290       6.520 -15.898 -14.961  1.00 93.44           N  
ATOM   2251  CA  THR A 290       7.227 -15.641 -16.219  1.00 93.44           C  
ATOM   2252  C   THR A 290       6.762 -16.609 -17.312  1.00 93.44           C  
ATOM   2253  CB  THR A 290       8.750 -15.773 -16.031  1.00 93.44           C  
ATOM   2254  O   THR A 290       6.887 -17.828 -17.156  1.00 93.44           O  
ATOM   2255  CG2 THR A 290       9.492 -15.398 -17.312  1.00 93.44           C  
ATOM   2256  OG1 THR A 290       9.172 -14.898 -14.977  1.00 93.44           O  
ATOM   2257  N   GLY A 291       6.160 -16.016 -18.391  1.00 90.19           N  
ATOM   2258  CA  GLY A 291       5.613 -16.859 -19.438  1.00 90.19           C  
ATOM   2259  C   GLY A 291       6.664 -17.375 -20.391  1.00 90.19           C  
ATOM   2260  O   GLY A 291       7.820 -16.953 -20.344  1.00 90.19           O  
ATOM   2261  N   MET A 292       6.352 -18.359 -21.266  1.00 91.69           N  
ATOM   2262  CA  MET A 292       7.227 -18.984 -22.266  1.00 91.69           C  
ATOM   2263  C   MET A 292       7.824 -17.953 -23.203  1.00 91.69           C  
ATOM   2264  CB  MET A 292       6.465 -20.047 -23.062  1.00 91.69           C  
ATOM   2265  O   MET A 292       9.000 -18.031 -23.547  1.00 91.69           O  
ATOM   2266  CG  MET A 292       6.211 -21.328 -22.297  1.00 91.69           C  
ATOM   2267  SD  MET A 292       5.336 -22.594 -23.297  1.00 91.69           S  
ATOM   2268  CE  MET A 292       6.574 -22.875 -24.594  1.00 91.69           C  
ATOM   2269  N   TRP A 293       6.902 -17.000 -23.625  1.00 90.44           N  
ATOM   2270  CA  TRP A 293       7.363 -15.938 -24.516  1.00 90.44           C  
ATOM   2271  C   TRP A 293       8.516 -15.156 -23.891  1.00 90.44           C  
ATOM   2272  CB  TRP A 293       6.211 -14.984 -24.859  1.00 90.44           C  
ATOM   2273  O   TRP A 293       9.523 -14.891 -24.547  1.00 90.44           O  
ATOM   2274  CG  TRP A 293       6.598 -13.859 -25.781  1.00 90.44           C  
ATOM   2275  CD1 TRP A 293       7.152 -12.664 -25.422  1.00 90.44           C  
ATOM   2276  CD2 TRP A 293       6.457 -13.836 -27.203  1.00 90.44           C  
ATOM   2277  CE2 TRP A 293       6.945 -12.586 -27.641  1.00 90.44           C  
ATOM   2278  CE3 TRP A 293       5.965 -14.742 -28.141  1.00 90.44           C  
ATOM   2279  NE1 TRP A 293       7.363 -11.891 -26.547  1.00 90.44           N  
ATOM   2280  CH2 TRP A 293       6.469 -13.133 -29.891  1.00 90.44           C  
ATOM   2281  CZ2 TRP A 293       6.957 -12.227 -29.000  1.00 90.44           C  
ATOM   2282  CZ3 TRP A 293       5.977 -14.383 -29.484  1.00 90.44           C  
ATOM   2283  N   GLN A 294       8.383 -14.773 -22.641  1.00 93.50           N  
ATOM   2284  CA  GLN A 294       9.406 -13.992 -21.938  1.00 93.50           C  
ATOM   2285  C   GLN A 294      10.688 -14.797 -21.781  1.00 93.50           C  
ATOM   2286  CB  GLN A 294       8.891 -13.531 -20.578  1.00 93.50           C  
ATOM   2287  O   GLN A 294      11.789 -14.250 -21.859  1.00 93.50           O  
ATOM   2288  CG  GLN A 294       7.875 -12.398 -20.656  1.00 93.50           C  
ATOM   2289  CD  GLN A 294       6.504 -12.867 -21.109  1.00 93.50           C  
ATOM   2290  NE2 GLN A 294       5.699 -11.938 -21.609  1.00 93.50           N  
ATOM   2291  OE1 GLN A 294       6.176 -14.055 -21.016  1.00 93.50           O  
ATOM   2292  N   LYS A 295      10.562 -16.047 -21.594  1.00 90.81           N  
ATOM   2293  CA  LYS A 295      11.719 -16.906 -21.391  1.00 90.81           C  
ATOM   2294  C   LYS A 295      12.492 -17.109 -22.688  1.00 90.81           C  
ATOM   2295  CB  LYS A 295      11.281 -18.266 -20.844  1.00 90.81           C  
ATOM   2296  O   LYS A 295      13.727 -17.219 -22.672  1.00 90.81           O  
ATOM   2297  CG  LYS A 295      10.828 -18.219 -19.391  1.00 90.81           C  
ATOM   2298  CD  LYS A 295      10.414 -19.594 -18.891  1.00 90.81           C  
ATOM   2299  CE  LYS A 295       9.914 -19.547 -17.453  1.00 90.81           C  
ATOM   2300  NZ  LYS A 295       9.414 -20.875 -16.984  1.00 90.81           N  
ATOM   2301  N   THR A 296      11.781 -17.094 -23.828  1.00 94.44           N  
ATOM   2302  CA  THR A 296      12.422 -17.406 -25.109  1.00 94.44           C  
ATOM   2303  C   THR A 296      12.812 -16.125 -25.844  1.00 94.44           C  
ATOM   2304  CB  THR A 296      11.516 -18.266 -26.000  1.00 94.44           C  
ATOM   2305  O   THR A 296      13.852 -16.062 -26.500  1.00 94.44           O  
ATOM   2306  CG2 THR A 296      11.227 -19.609 -25.344  1.00 94.44           C  
ATOM   2307  OG1 THR A 296      10.273 -17.578 -26.203  1.00 94.44           O  
ATOM   2308  N   LYS A 297      11.961 -15.102 -25.688  1.00 92.88           N  
ATOM   2309  CA  LYS A 297      12.180 -13.938 -26.547  1.00 92.88           C  
ATOM   2310  C   LYS A 297      12.586 -12.719 -25.719  1.00 92.88           C  
ATOM   2311  CB  LYS A 297      10.922 -13.617 -27.359  1.00 92.88           C  
ATOM   2312  O   LYS A 297      12.953 -11.680 -26.266  1.00 92.88           O  
ATOM   2313  CG  LYS A 297      10.484 -14.742 -28.281  1.00 92.88           C  
ATOM   2314  CD  LYS A 297      11.430 -14.875 -29.469  1.00 92.88           C  
ATOM   2315  CE  LYS A 297      10.891 -15.859 -30.500  1.00 92.88           C  
ATOM   2316  NZ  LYS A 297      11.867 -16.078 -31.609  1.00 92.88           N  
ATOM   2317  N   GLY A 298      12.547 -12.859 -24.453  1.00 89.19           N  
ATOM   2318  CA  GLY A 298      12.773 -11.703 -23.609  1.00 89.19           C  
ATOM   2319  C   GLY A 298      11.547 -10.820 -23.469  1.00 89.19           C  
ATOM   2320  O   GLY A 298      10.445 -11.203 -23.859  1.00 89.19           O  
ATOM   2321  N   GLY A 299      11.641  -9.695 -22.672  1.00 90.44           N  
ATOM   2322  CA  GLY A 299      10.547  -8.805 -22.328  1.00 90.44           C  
ATOM   2323  C   GLY A 299      10.078  -8.969 -20.891  1.00 90.44           C  
ATOM   2324  O   GLY A 299      10.602  -9.805 -20.156  1.00 90.44           O  
ATOM   2325  N   SER A 300       9.148  -8.094 -20.562  1.00 94.19           N  
ATOM   2326  CA  SER A 300       8.719  -8.078 -19.172  1.00 94.19           C  
ATOM   2327  C   SER A 300       7.355  -8.750 -19.016  1.00 94.19           C  
ATOM   2328  CB  SER A 300       8.656  -6.648 -18.641  1.00 94.19           C  
ATOM   2329  O   SER A 300       6.516  -8.688 -19.906  1.00 94.19           O  
ATOM   2330  OG  SER A 300       8.188  -6.625 -17.312  1.00 94.19           O  
ATOM   2331  N   SER A 301       7.168  -9.555 -17.938  1.00 95.94           N  
ATOM   2332  CA  SER A 301       5.863 -10.062 -17.516  1.00 95.94           C  
ATOM   2333  C   SER A 301       5.332  -9.305 -16.312  1.00 95.94           C  
ATOM   2334  CB  SER A 301       5.945 -11.555 -17.203  1.00 95.94           C  
ATOM   2335  O   SER A 301       4.352  -9.719 -15.688  1.00 95.94           O  
ATOM   2336  OG  SER A 301       6.836 -11.789 -16.125  1.00 95.94           O  
ATOM   2337  N   ALA A 302       5.926  -8.266 -15.930  1.00 97.12           N  
ATOM   2338  CA  ALA A 302       5.691  -7.531 -14.688  1.00 97.12           C  
ATOM   2339  C   ALA A 302       4.977  -6.211 -14.953  1.00 97.12           C  
ATOM   2340  CB  ALA A 302       7.012  -7.277 -13.961  1.00 97.12           C  
ATOM   2341  O   ALA A 302       4.203  -6.098 -15.914  1.00 97.12           O  
ATOM   2342  N   LYS A 303       5.113  -5.293 -14.094  1.00 97.50           N  
ATOM   2343  CA  LYS A 303       4.520  -3.961 -14.188  1.00 97.50           C  
ATOM   2344  C   LYS A 303       4.465  -3.482 -15.633  1.00 97.50           C  
ATOM   2345  CB  LYS A 303       5.305  -2.963 -13.336  1.00 97.50           C  
ATOM   2346  O   LYS A 303       5.359  -3.787 -16.438  1.00 97.50           O  
ATOM   2347  CG  LYS A 303       4.734  -1.553 -13.352  1.00 97.50           C  
ATOM   2348  CD  LYS A 303       5.527  -0.619 -12.445  1.00 97.50           C  
ATOM   2349  CE  LYS A 303       4.887   0.761 -12.367  1.00 97.50           C  
ATOM   2350  NZ  LYS A 303       5.613   1.653 -11.414  1.00 97.50           N  
ATOM   2351  N   GLN A 304       3.352  -2.875 -16.000  1.00 96.50           N  
ATOM   2352  CA  GLN A 304       3.109  -2.240 -17.297  1.00 96.50           C  
ATOM   2353  C   GLN A 304       2.732  -3.273 -18.344  1.00 96.50           C  
ATOM   2354  CB  GLN A 304       4.340  -1.451 -17.734  1.00 96.50           C  
ATOM   2355  O   GLN A 304       2.818  -3.000 -19.547  1.00 96.50           O  
ATOM   2356  CG  GLN A 304       4.629  -0.224 -16.891  1.00 96.50           C  
ATOM   2357  CD  GLN A 304       5.672   0.688 -17.500  1.00 96.50           C  
ATOM   2358  NE2 GLN A 304       5.578   1.980 -17.219  1.00 96.50           N  
ATOM   2359  OE1 GLN A 304       6.559   0.232 -18.234  1.00 96.50           O  
ATOM   2360  N   THR A 305       2.457  -4.480 -17.922  1.00 96.06           N  
ATOM   2361  CA  THR A 305       1.999  -5.516 -18.844  1.00 96.06           C  
ATOM   2362  C   THR A 305       0.650  -6.074 -18.391  1.00 96.06           C  
ATOM   2363  CB  THR A 305       3.023  -6.660 -18.938  1.00 96.06           C  
ATOM   2364  O   THR A 305       0.186  -5.781 -17.281  1.00 96.06           O  
ATOM   2365  CG2 THR A 305       4.438  -6.117 -19.125  1.00 96.06           C  
ATOM   2366  OG1 THR A 305       2.975  -7.449 -17.750  1.00 96.06           O  
ATOM   2367  N   THR A 306       0.026  -6.844 -19.266  1.00 94.25           N  
ATOM   2368  CA  THR A 306      -1.212  -7.535 -18.906  1.00 94.25           C  
ATOM   2369  C   THR A 306      -0.927  -8.961 -18.469  1.00 94.25           C  
ATOM   2370  CB  THR A 306      -2.193  -7.555 -20.094  1.00 94.25           C  
ATOM   2371  O   THR A 306      -1.851  -9.719 -18.141  1.00 94.25           O  
ATOM   2372  CG2 THR A 306      -2.607  -6.141 -20.500  1.00 94.25           C  
ATOM   2373  OG1 THR A 306      -1.565  -8.188 -21.219  1.00 94.25           O  
ATOM   2374  N   TRP A 307       0.351  -9.289 -18.500  1.00 96.81           N  
ATOM   2375  CA  TRP A 307       0.723 -10.609 -18.000  1.00 96.81           C  
ATOM   2376  C   TRP A 307       0.487 -10.703 -16.500  1.00 96.81           C  
ATOM   2377  CB  TRP A 307       2.189 -10.906 -18.312  1.00 96.81           C  
ATOM   2378  O   TRP A 307       0.498  -9.688 -15.797  1.00 96.81           O  
ATOM   2379  CG  TRP A 307       2.510 -10.898 -19.781  1.00 96.81           C  
ATOM   2380  CD1 TRP A 307       3.252  -9.961 -20.453  1.00 96.81           C  
ATOM   2381  CD2 TRP A 307       2.092 -11.859 -20.766  1.00 96.81           C  
ATOM   2382  CE2 TRP A 307       2.619 -11.445 -22.000  1.00 96.81           C  
ATOM   2383  CE3 TRP A 307       1.325 -13.023 -20.703  1.00 96.81           C  
ATOM   2384  NE1 TRP A 307       3.322 -10.289 -21.797  1.00 96.81           N  
ATOM   2385  CH2 TRP A 307       1.646 -13.305 -23.094  1.00 96.81           C  
ATOM   2386  CZ2 TRP A 307       2.400 -12.164 -23.188  1.00 96.81           C  
ATOM   2387  CZ3 TRP A 307       1.109 -13.742 -21.875  1.00 96.81           C  
ATOM   2388  N   GLU A 308       0.305 -11.883 -16.031  1.00 96.44           N  
ATOM   2389  CA  GLU A 308      -0.088 -12.109 -14.633  1.00 96.44           C  
ATOM   2390  C   GLU A 308       0.932 -11.508 -13.672  1.00 96.44           C  
ATOM   2391  CB  GLU A 308      -0.259 -13.602 -14.359  1.00 96.44           C  
ATOM   2392  O   GLU A 308       0.567 -11.016 -12.602  1.00 96.44           O  
ATOM   2393  CG  GLU A 308      -1.567 -14.180 -14.883  1.00 96.44           C  
ATOM   2394  CD  GLU A 308      -1.929 -15.516 -14.258  1.00 96.44           C  
ATOM   2395  OE1 GLU A 308      -2.213 -16.484 -15.008  1.00 96.44           O  
ATOM   2396  OE2 GLU A 308      -1.930 -15.602 -13.008  1.00 96.44           O  
ATOM   2397  N   GLY A 309       2.188 -11.539 -13.992  1.00 97.38           N  
ATOM   2398  CA  GLY A 309       3.221 -10.984 -13.133  1.00 97.38           C  
ATOM   2399  C   GLY A 309       3.049  -9.500 -12.875  1.00 97.38           C  
ATOM   2400  O   GLY A 309       3.604  -8.961 -11.914  1.00 97.38           O  
ATOM   2401  N   GLY A 310       2.291  -8.867 -13.695  1.00 97.88           N  
ATOM   2402  CA  GLY A 310       2.062  -7.438 -13.555  1.00 97.88           C  
ATOM   2403  C   GLY A 310       0.921  -7.105 -12.617  1.00 97.88           C  
ATOM   2404  O   GLY A 310       0.923  -6.051 -11.977  1.00 97.88           O  
ATOM   2405  N   HIS A 311      -0.066  -8.000 -12.562  1.00 98.19           N  
ATOM   2406  CA  HIS A 311      -1.241  -7.613 -11.789  1.00 98.19           C  
ATOM   2407  C   HIS A 311      -1.551  -8.641 -10.711  1.00 98.19           C  
ATOM   2408  CB  HIS A 311      -2.451  -7.438 -12.711  1.00 98.19           C  
ATOM   2409  O   HIS A 311      -2.424  -8.414  -9.867  1.00 98.19           O  
ATOM   2410  CG  HIS A 311      -2.789  -8.664 -13.500  1.00 98.19           C  
ATOM   2411  CD2 HIS A 311      -2.531  -8.984 -14.789  1.00 98.19           C  
ATOM   2412  ND1 HIS A 311      -3.477  -9.727 -12.961  1.00 98.19           N  
ATOM   2413  CE1 HIS A 311      -3.629 -10.656 -13.891  1.00 98.19           C  
ATOM   2414  NE2 HIS A 311      -3.064 -10.234 -15.008  1.00 98.19           N  
ATOM   2415  N   ARG A 312      -0.980  -9.820 -10.695  1.00 98.50           N  
ATOM   2416  CA  ARG A 312      -1.096 -10.734  -9.562  1.00 98.50           C  
ATOM   2417  C   ARG A 312      -0.133 -10.352  -8.445  1.00 98.50           C  
ATOM   2418  CB  ARG A 312      -0.832 -12.172 -10.016  1.00 98.50           C  
ATOM   2419  O   ARG A 312       1.086 -10.430  -8.617  1.00 98.50           O  
ATOM   2420  CG  ARG A 312      -1.115 -13.219  -8.945  1.00 98.50           C  
ATOM   2421  CD  ARG A 312      -0.831 -14.625  -9.438  1.00 98.50           C  
ATOM   2422  NE  ARG A 312      -1.865 -15.094 -10.359  1.00 98.50           N  
ATOM   2423  NH1 ARG A 312      -3.006 -16.328  -8.773  1.00 98.50           N  
ATOM   2424  NH2 ARG A 312      -3.760 -16.250 -10.938  1.00 98.50           N  
ATOM   2425  CZ  ARG A 312      -2.875 -15.891 -10.016  1.00 98.50           C  
ATOM   2426  N   VAL A 313      -0.736  -9.977  -7.270  1.00 98.62           N  
ATOM   2427  CA  VAL A 313       0.067  -9.367  -6.215  1.00 98.62           C  
ATOM   2428  C   VAL A 313      -0.150 -10.125  -4.902  1.00 98.62           C  
ATOM   2429  CB  VAL A 313      -0.271  -7.875  -6.035  1.00 98.62           C  
ATOM   2430  O   VAL A 313      -1.174 -10.789  -4.723  1.00 98.62           O  
ATOM   2431  CG1 VAL A 313       0.121  -7.078  -7.277  1.00 98.62           C  
ATOM   2432  CG2 VAL A 313      -1.757  -7.695  -5.727  1.00 98.62           C  
ATOM   2433  N   PRO A 314       0.904 -10.055  -4.043  1.00 98.25           N  
ATOM   2434  CA  PRO A 314       0.724 -10.680  -2.730  1.00 98.25           C  
ATOM   2435  C   PRO A 314      -0.386 -10.023  -1.913  1.00 98.25           C  
ATOM   2436  CB  PRO A 314       2.086 -10.484  -2.059  1.00 98.25           C  
ATOM   2437  O   PRO A 314      -0.529  -8.797  -1.931  1.00 98.25           O  
ATOM   2438  CG  PRO A 314       2.662  -9.266  -2.707  1.00 98.25           C  
ATOM   2439  CD  PRO A 314       2.193  -9.219  -4.133  1.00 98.25           C  
ATOM   2440  N   THR A 315      -1.141 -10.914  -1.199  1.00 98.75           N  
ATOM   2441  CA  THR A 315      -2.238 -10.367  -0.408  1.00 98.75           C  
ATOM   2442  C   THR A 315      -2.512 -11.242   0.812  1.00 98.75           C  
ATOM   2443  CB  THR A 315      -3.521 -10.242  -1.249  1.00 98.75           C  
ATOM   2444  O   THR A 315      -2.605 -12.469   0.696  1.00 98.75           O  
ATOM   2445  CG2 THR A 315      -4.664  -9.656  -0.423  1.00 98.75           C  
ATOM   2446  OG1 THR A 315      -3.270  -9.383  -2.369  1.00 98.75           O  
ATOM   2447  N   VAL A 316      -2.625 -10.531   1.977  1.00 98.69           N  
ATOM   2448  CA  VAL A 316      -3.014 -11.219   3.203  1.00 98.69           C  
ATOM   2449  C   VAL A 316      -4.016 -10.367   3.979  1.00 98.69           C  
ATOM   2450  CB  VAL A 316      -1.787 -11.539   4.090  1.00 98.69           C  
ATOM   2451  O   VAL A 316      -3.959  -9.141   3.936  1.00 98.69           O  
ATOM   2452  CG1 VAL A 316      -0.863 -12.539   3.396  1.00 98.69           C  
ATOM   2453  CG2 VAL A 316      -1.031 -10.258   4.430  1.00 98.69           C  
ATOM   2454  N   ALA A 317      -4.945 -11.070   4.574  1.00 98.56           N  
ATOM   2455  CA  ALA A 317      -5.941 -10.438   5.434  1.00 98.56           C  
ATOM   2456  C   ALA A 317      -5.883 -11.000   6.848  1.00 98.56           C  
ATOM   2457  CB  ALA A 317      -7.340 -10.617   4.848  1.00 98.56           C  
ATOM   2458  O   ALA A 317      -5.750 -12.211   7.035  1.00 98.56           O  
ATOM   2459  N   TYR A 318      -5.977 -10.047   7.793  1.00 98.56           N  
ATOM   2460  CA  TYR A 318      -5.844 -10.383   9.203  1.00 98.56           C  
ATOM   2461  C   TYR A 318      -6.938  -9.727  10.031  1.00 98.56           C  
ATOM   2462  CB  TYR A 318      -4.469  -9.961   9.734  1.00 98.56           C  
ATOM   2463  O   TYR A 318      -7.117  -8.508   9.984  1.00 98.56           O  
ATOM   2464  CG  TYR A 318      -4.328 -10.078  11.227  1.00 98.56           C  
ATOM   2465  CD1 TYR A 318      -4.398  -8.945  12.039  1.00 98.56           C  
ATOM   2466  CD2 TYR A 318      -4.129 -11.312  11.836  1.00 98.56           C  
ATOM   2467  CE1 TYR A 318      -4.273  -9.047  13.422  1.00 98.56           C  
ATOM   2468  CE2 TYR A 318      -4.000 -11.422  13.219  1.00 98.56           C  
ATOM   2469  OH  TYR A 318      -3.945 -10.391  15.367  1.00 98.56           O  
ATOM   2470  CZ  TYR A 318      -4.074 -10.289  14.000  1.00 98.56           C  
ATOM   2471  N   TRP A 319      -7.719 -10.547  10.789  1.00 98.25           N  
ATOM   2472  CA  TRP A 319      -8.789 -10.117  11.672  1.00 98.25           C  
ATOM   2473  C   TRP A 319      -9.102 -11.188  12.719  1.00 98.25           C  
ATOM   2474  CB  TRP A 319     -10.055  -9.781  10.875  1.00 98.25           C  
ATOM   2475  O   TRP A 319      -9.914 -12.078  12.469  1.00 98.25           O  
ATOM   2476  CG  TRP A 319     -11.055  -8.961  11.625  1.00 98.25           C  
ATOM   2477  CD1 TRP A 319     -11.031  -8.648  12.953  1.00 98.25           C  
ATOM   2478  CD2 TRP A 319     -12.242  -8.359  11.094  1.00 98.25           C  
ATOM   2479  CE2 TRP A 319     -12.883  -7.691  12.156  1.00 98.25           C  
ATOM   2480  CE3 TRP A 319     -12.820  -8.320   9.820  1.00 98.25           C  
ATOM   2481  NE1 TRP A 319     -12.125  -7.883  13.281  1.00 98.25           N  
ATOM   2482  CH2 TRP A 319     -14.625  -6.969  10.727  1.00 98.25           C  
ATOM   2483  CZ2 TRP A 319     -14.078  -6.992  11.984  1.00 98.25           C  
ATOM   2484  CZ3 TRP A 319     -14.016  -7.625   9.648  1.00 98.25           C  
ATOM   2485  N   PRO A 320      -8.484 -11.000  13.875  1.00 96.69           N  
ATOM   2486  CA  PRO A 320      -8.656 -12.031  14.898  1.00 96.69           C  
ATOM   2487  C   PRO A 320     -10.109 -12.227  15.312  1.00 96.69           C  
ATOM   2488  CB  PRO A 320      -7.820 -11.508  16.078  1.00 96.69           C  
ATOM   2489  O   PRO A 320     -10.820 -11.242  15.555  1.00 96.69           O  
ATOM   2490  CG  PRO A 320      -6.770 -10.648  15.445  1.00 96.69           C  
ATOM   2491  CD  PRO A 320      -7.379  -9.945  14.266  1.00 96.69           C  
ATOM   2492  N   GLY A 321     -10.562 -13.484  15.312  1.00 94.62           N  
ATOM   2493  CA  GLY A 321     -11.914 -13.844  15.711  1.00 94.62           C  
ATOM   2494  C   GLY A 321     -12.906 -13.789  14.562  1.00 94.62           C  
ATOM   2495  O   GLY A 321     -14.016 -14.305  14.672  1.00 94.62           O  
ATOM   2496  N   LYS A 322     -12.484 -13.195  13.453  1.00 96.75           N  
ATOM   2497  CA  LYS A 322     -13.406 -13.062  12.328  1.00 96.75           C  
ATOM   2498  C   LYS A 322     -12.867 -13.789  11.094  1.00 96.75           C  
ATOM   2499  CB  LYS A 322     -13.648 -11.586  12.000  1.00 96.75           C  
ATOM   2500  O   LYS A 322     -13.633 -14.414  10.359  1.00 96.75           O  
ATOM   2501  CG  LYS A 322     -14.305 -10.805  13.133  1.00 96.75           C  
ATOM   2502  CD  LYS A 322     -15.734 -11.258  13.367  1.00 96.75           C  
ATOM   2503  CE  LYS A 322     -16.438 -10.391  14.406  1.00 96.75           C  
ATOM   2504  NZ  LYS A 322     -17.781 -10.914  14.750  1.00 96.75           N  
ATOM   2505  N   ILE A 323     -11.539 -13.641  10.859  1.00 97.69           N  
ATOM   2506  CA  ILE A 323     -10.883 -14.367   9.773  1.00 97.69           C  
ATOM   2507  C   ILE A 323     -10.109 -15.555  10.336  1.00 97.69           C  
ATOM   2508  CB  ILE A 323      -9.938 -13.445   8.969  1.00 97.69           C  
ATOM   2509  O   ILE A 323      -9.281 -15.398  11.234  1.00 97.69           O  
ATOM   2510  CG1 ILE A 323     -10.742 -12.383   8.219  1.00 97.69           C  
ATOM   2511  CG2 ILE A 323      -9.078 -14.266   8.000  1.00 97.69           C  
ATOM   2512  CD1 ILE A 323      -9.891 -11.398   7.430  1.00 97.69           C  
ATOM   2513  N   PRO A 324     -10.430 -16.781   9.828  1.00 97.44           N  
ATOM   2514  CA  PRO A 324      -9.703 -17.953  10.328  1.00 97.44           C  
ATOM   2515  C   PRO A 324      -8.203 -17.875  10.070  1.00 97.44           C  
ATOM   2516  CB  PRO A 324     -10.328 -19.125   9.555  1.00 97.44           C  
ATOM   2517  O   PRO A 324      -7.781 -17.391   9.008  1.00 97.44           O  
ATOM   2518  CG  PRO A 324     -10.898 -18.500   8.320  1.00 97.44           C  
ATOM   2519  CD  PRO A 324     -11.273 -17.078   8.641  1.00 97.44           C  
ATOM   2520  N   ALA A 325      -7.465 -18.297  11.062  1.00 97.50           N  
ATOM   2521  CA  ALA A 325      -6.008 -18.250  10.992  1.00 97.50           C  
ATOM   2522  C   ALA A 325      -5.461 -19.391  10.141  1.00 97.50           C  
ATOM   2523  CB  ALA A 325      -5.410 -18.297  12.398  1.00 97.50           C  
ATOM   2524  O   ALA A 325      -6.074 -20.453  10.055  1.00 97.50           O  
ATOM   2525  N   ASN A 326      -4.379 -19.078   9.484  1.00 97.31           N  
ATOM   2526  CA  ASN A 326      -3.582 -20.062   8.758  1.00 97.31           C  
ATOM   2527  C   ASN A 326      -4.391 -20.734   7.645  1.00 97.31           C  
ATOM   2528  CB  ASN A 326      -3.027 -21.125   9.711  1.00 97.31           C  
ATOM   2529  O   ASN A 326      -4.363 -21.953   7.492  1.00 97.31           O  
ATOM   2530  CG  ASN A 326      -1.880 -21.906   9.109  1.00 97.31           C  
ATOM   2531  ND2 ASN A 326      -1.735 -23.156   9.523  1.00 97.31           N  
ATOM   2532  OD1 ASN A 326      -1.129 -21.391   8.273  1.00 97.31           O  
ATOM   2533  N   VAL A 327      -5.105 -19.812   6.910  1.00 97.94           N  
ATOM   2534  CA  VAL A 327      -5.910 -20.297   5.785  1.00 97.94           C  
ATOM   2535  C   VAL A 327      -5.422 -19.641   4.492  1.00 97.94           C  
ATOM   2536  CB  VAL A 327      -7.410 -19.984   5.996  1.00 97.94           C  
ATOM   2537  O   VAL A 327      -5.008 -18.484   4.488  1.00 97.94           O  
ATOM   2538  CG1 VAL A 327      -8.211 -20.328   4.742  1.00 97.94           C  
ATOM   2539  CG2 VAL A 327      -7.945 -20.766   7.199  1.00 97.94           C  
ATOM   2540  N   THR A 328      -5.430 -20.484   3.463  1.00 98.19           N  
ATOM   2541  CA  THR A 328      -5.148 -19.984   2.119  1.00 98.19           C  
ATOM   2542  C   THR A 328      -6.395 -20.062   1.241  1.00 98.19           C  
ATOM   2543  CB  THR A 328      -4.004 -20.781   1.463  1.00 98.19           C  
ATOM   2544  O   THR A 328      -7.133 -21.062   1.290  1.00 98.19           O  
ATOM   2545  CG2 THR A 328      -2.709 -20.641   2.260  1.00 98.19           C  
ATOM   2546  OG1 THR A 328      -4.363 -22.172   1.399  1.00 98.19           O  
ATOM   2547  N   SER A 329      -6.598 -18.984   0.569  1.00 97.94           N  
ATOM   2548  CA  SER A 329      -7.715 -18.984  -0.370  1.00 97.94           C  
ATOM   2549  C   SER A 329      -7.223 -18.969  -1.813  1.00 97.94           C  
ATOM   2550  CB  SER A 329      -8.625 -17.781  -0.119  1.00 97.94           C  
ATOM   2551  O   SER A 329      -6.469 -18.078  -2.207  1.00 97.94           O  
ATOM   2552  OG  SER A 329      -9.648 -17.719  -1.096  1.00 97.94           O  
ATOM   2553  N   PRO A 330      -7.789 -19.859  -2.654  1.00 97.38           N  
ATOM   2554  CA  PRO A 330      -7.410 -19.891  -4.066  1.00 97.38           C  
ATOM   2555  C   PRO A 330      -8.367 -19.094  -4.957  1.00 97.38           C  
ATOM   2556  CB  PRO A 330      -7.457 -21.375  -4.414  1.00 97.38           C  
ATOM   2557  O   PRO A 330      -8.203 -19.062  -6.180  1.00 97.38           O  
ATOM   2558  CG  PRO A 330      -8.555 -21.922  -3.564  1.00 97.38           C  
ATOM   2559  CD  PRO A 330      -8.539 -21.219  -2.240  1.00 97.38           C  
ATOM   2560  N   LEU A 331      -9.352 -18.484  -4.316  1.00 97.31           N  
ATOM   2561  CA  LEU A 331     -10.367 -17.781  -5.098  1.00 97.31           C  
ATOM   2562  C   LEU A 331      -9.750 -16.609  -5.848  1.00 97.31           C  
ATOM   2563  CB  LEU A 331     -11.500 -17.297  -4.195  1.00 97.31           C  
ATOM   2564  O   LEU A 331      -8.789 -16.000  -5.375  1.00 97.31           O  
ATOM   2565  CG  LEU A 331     -12.328 -18.375  -3.500  1.00 97.31           C  
ATOM   2566  CD1 LEU A 331     -13.352 -17.750  -2.566  1.00 97.31           C  
ATOM   2567  CD2 LEU A 331     -13.008 -19.281  -4.527  1.00 97.31           C  
ATOM   2568  N   MET A 332     -10.344 -16.375  -6.973  1.00 97.94           N  
ATOM   2569  CA  MET A 332      -9.930 -15.219  -7.758  1.00 97.94           C  
ATOM   2570  C   MET A 332     -10.578 -13.945  -7.230  1.00 97.94           C  
ATOM   2571  CB  MET A 332     -10.289 -15.414  -9.234  1.00 97.94           C  
ATOM   2572  O   MET A 332     -11.789 -13.758  -7.367  1.00 97.94           O  
ATOM   2573  CG  MET A 332      -9.734 -14.328 -10.148  1.00 97.94           C  
ATOM   2574  SD  MET A 332     -10.141 -14.625 -11.914  1.00 97.94           S  
ATOM   2575  CE  MET A 332     -11.938 -14.391 -11.875  1.00 97.94           C  
ATOM   2576  N   LEU A 333      -9.711 -13.055  -6.715  1.00 98.31           N  
ATOM   2577  CA  LEU A 333     -10.156 -11.789  -6.152  1.00 98.31           C  
ATOM   2578  C   LEU A 333      -9.320 -10.633  -6.691  1.00 98.31           C  
ATOM   2579  CB  LEU A 333     -10.078 -11.820  -4.625  1.00 98.31           C  
ATOM   2580  O   LEU A 333      -8.289 -10.852  -7.332  1.00 98.31           O  
ATOM   2581  CG  LEU A 333     -10.930 -12.883  -3.926  1.00 98.31           C  
ATOM   2582  CD1 LEU A 333     -10.594 -12.938  -2.439  1.00 98.31           C  
ATOM   2583  CD2 LEU A 333     -12.414 -12.602  -4.133  1.00 98.31           C  
ATOM   2584  N   SER A 334      -9.844  -9.445  -6.383  1.00 98.56           N  
ATOM   2585  CA  SER A 334      -9.180  -8.258  -6.914  1.00 98.56           C  
ATOM   2586  C   SER A 334      -9.219  -7.109  -5.914  1.00 98.56           C  
ATOM   2587  CB  SER A 334      -9.820  -7.824  -8.234  1.00 98.56           C  
ATOM   2588  O   SER A 334     -10.070  -7.090  -5.016  1.00 98.56           O  
ATOM   2589  OG  SER A 334      -9.383  -6.527  -8.602  1.00 98.56           O  
ATOM   2590  N   THR A 335      -8.281  -6.141  -6.215  1.00 98.56           N  
ATOM   2591  CA  THR A 335      -8.312  -4.930  -5.402  1.00 98.56           C  
ATOM   2592  C   THR A 335      -9.656  -4.219  -5.543  1.00 98.56           C  
ATOM   2593  CB  THR A 335      -7.176  -3.969  -5.789  1.00 98.56           C  
ATOM   2594  O   THR A 335     -10.031  -3.412  -4.688  1.00 98.56           O  
ATOM   2595  CG2 THR A 335      -5.816  -4.543  -5.406  1.00 98.56           C  
ATOM   2596  OG1 THR A 335      -7.207  -3.748  -7.203  1.00 98.56           O  
ATOM   2597  N   LEU A 336     -10.414  -4.531  -6.582  1.00 98.62           N  
ATOM   2598  CA  LEU A 336     -11.727  -3.936  -6.824  1.00 98.62           C  
ATOM   2599  C   LEU A 336     -12.727  -4.371  -5.754  1.00 98.62           C  
ATOM   2600  CB  LEU A 336     -12.242  -4.320  -8.211  1.00 98.62           C  
ATOM   2601  O   LEU A 336     -13.750  -3.713  -5.551  1.00 98.62           O  
ATOM   2602  CG  LEU A 336     -11.438  -3.803  -9.406  1.00 98.62           C  
ATOM   2603  CD1 LEU A 336     -11.844  -4.535 -10.680  1.00 98.62           C  
ATOM   2604  CD2 LEU A 336     -11.625  -2.297  -9.562  1.00 98.62           C  
ATOM   2605  N   ASP A 337     -12.391  -5.461  -5.121  1.00 98.81           N  
ATOM   2606  CA  ASP A 337     -13.312  -6.059  -4.164  1.00 98.81           C  
ATOM   2607  C   ASP A 337     -13.188  -5.402  -2.791  1.00 98.81           C  
ATOM   2608  CB  ASP A 337     -13.070  -7.566  -4.047  1.00 98.81           C  
ATOM   2609  O   ASP A 337     -14.070  -5.547  -1.943  1.00 98.81           O  
ATOM   2610  CG  ASP A 337     -13.242  -8.297  -5.367  1.00 98.81           C  
ATOM   2611  OD1 ASP A 337     -14.102  -7.895  -6.180  1.00 98.81           O  
ATOM   2612  OD2 ASP A 337     -12.508  -9.281  -5.598  1.00 98.81           O  
ATOM   2613  N   ILE A 338     -12.141  -4.660  -2.572  1.00 98.88           N  
ATOM   2614  CA  ILE A 338     -11.867  -4.047  -1.277  1.00 98.88           C  
ATOM   2615  C   ILE A 338     -12.930  -3.000  -0.962  1.00 98.88           C  
ATOM   2616  CB  ILE A 338     -10.461  -3.408  -1.244  1.00 98.88           C  
ATOM   2617  O   ILE A 338     -13.484  -2.980   0.139  1.00 98.88           O  
ATOM   2618  CG1 ILE A 338      -9.375  -4.496  -1.257  1.00 98.88           C  
ATOM   2619  CG2 ILE A 338     -10.305  -2.500  -0.021  1.00 98.88           C  
ATOM   2620  CD1 ILE A 338      -7.961  -3.957  -1.391  1.00 98.88           C  
ATOM   2621  N   PHE A 339     -13.312  -2.209  -1.917  1.00 98.81           N  
ATOM   2622  CA  PHE A 339     -14.258  -1.120  -1.713  1.00 98.81           C  
ATOM   2623  C   PHE A 339     -15.609  -1.655  -1.240  1.00 98.81           C  
ATOM   2624  CB  PHE A 339     -14.438  -0.313  -3.002  1.00 98.81           C  
ATOM   2625  O   PHE A 339     -16.062  -1.310  -0.152  1.00 98.81           O  
ATOM   2626  CG  PHE A 339     -15.180   0.980  -2.811  1.00 98.81           C  
ATOM   2627  CD1 PHE A 339     -16.516   0.979  -2.416  1.00 98.81           C  
ATOM   2628  CD2 PHE A 339     -14.555   2.197  -3.023  1.00 98.81           C  
ATOM   2629  CE1 PHE A 339     -17.203   2.174  -2.238  1.00 98.81           C  
ATOM   2630  CE2 PHE A 339     -15.234   3.396  -2.848  1.00 98.81           C  
ATOM   2631  CZ  PHE A 339     -16.562   3.383  -2.455  1.00 98.81           C  
ATOM   2632  N   PRO A 340     -16.250  -2.471  -2.027  1.00 98.75           N  
ATOM   2633  CA  PRO A 340     -17.578  -2.898  -1.576  1.00 98.75           C  
ATOM   2634  C   PRO A 340     -17.531  -3.744  -0.306  1.00 98.75           C  
ATOM   2635  CB  PRO A 340     -18.109  -3.719  -2.756  1.00 98.75           C  
ATOM   2636  O   PRO A 340     -18.469  -3.744   0.481  1.00 98.75           O  
ATOM   2637  CG  PRO A 340     -16.875  -4.133  -3.512  1.00 98.75           C  
ATOM   2638  CD  PRO A 340     -15.867  -3.029  -3.414  1.00 98.75           C  
ATOM   2639  N   THR A 341     -16.516  -4.465  -0.089  1.00 98.81           N  
ATOM   2640  CA  THR A 341     -16.375  -5.289   1.105  1.00 98.81           C  
ATOM   2641  C   THR A 341     -16.297  -4.422   2.357  1.00 98.81           C  
ATOM   2642  CB  THR A 341     -15.125  -6.184   1.019  1.00 98.81           C  
ATOM   2643  O   THR A 341     -17.000  -4.672   3.340  1.00 98.81           O  
ATOM   2644  CG2 THR A 341     -14.945  -7.000   2.295  1.00 98.81           C  
ATOM   2645  OG1 THR A 341     -15.258  -7.082  -0.092  1.00 98.81           O  
ATOM   2646  N   LEU A 342     -15.477  -3.373   2.299  1.00 98.88           N  
ATOM   2647  CA  LEU A 342     -15.328  -2.518   3.471  1.00 98.88           C  
ATOM   2648  C   LEU A 342     -16.594  -1.704   3.713  1.00 98.88           C  
ATOM   2649  CB  LEU A 342     -14.133  -1.580   3.303  1.00 98.88           C  
ATOM   2650  O   LEU A 342     -16.984  -1.481   4.863  1.00 98.88           O  
ATOM   2651  CG  LEU A 342     -12.758  -2.246   3.215  1.00 98.88           C  
ATOM   2652  CD1 LEU A 342     -11.648  -1.202   3.344  1.00 98.88           C  
ATOM   2653  CD2 LEU A 342     -12.609  -3.320   4.289  1.00 98.88           C  
ATOM   2654  N   VAL A 343     -17.234  -1.312   2.684  1.00 98.69           N  
ATOM   2655  CA  VAL A 343     -18.469  -0.563   2.824  1.00 98.69           C  
ATOM   2656  C   VAL A 343     -19.531  -1.439   3.492  1.00 98.69           C  
ATOM   2657  CB  VAL A 343     -18.984  -0.054   1.459  1.00 98.69           C  
ATOM   2658  O   VAL A 343     -20.234  -0.994   4.406  1.00 98.69           O  
ATOM   2659  CG1 VAL A 343     -20.406   0.484   1.586  1.00 98.69           C  
ATOM   2660  CG2 VAL A 343     -18.062   1.021   0.906  1.00 98.69           C  
ATOM   2661  N   SER A 344     -19.594  -2.650   3.043  1.00 98.38           N  
ATOM   2662  CA  SER A 344     -20.547  -3.596   3.621  1.00 98.38           C  
ATOM   2663  C   SER A 344     -20.234  -3.861   5.090  1.00 98.38           C  
ATOM   2664  CB  SER A 344     -20.531  -4.914   2.844  1.00 98.38           C  
ATOM   2665  O   SER A 344     -21.125  -3.828   5.934  1.00 98.38           O  
ATOM   2666  OG  SER A 344     -21.391  -5.859   3.441  1.00 98.38           O  
ATOM   2667  N   LEU A 345     -19.000  -4.086   5.422  1.00 98.31           N  
ATOM   2668  CA  LEU A 345     -18.578  -4.363   6.789  1.00 98.31           C  
ATOM   2669  C   LEU A 345     -18.859  -3.170   7.695  1.00 98.31           C  
ATOM   2670  CB  LEU A 345     -17.094  -4.723   6.836  1.00 98.31           C  
ATOM   2671  O   LEU A 345     -19.062  -3.332   8.906  1.00 98.31           O  
ATOM   2672  CG  LEU A 345     -16.719  -6.109   6.316  1.00 98.31           C  
ATOM   2673  CD1 LEU A 345     -15.203  -6.227   6.172  1.00 98.31           C  
ATOM   2674  CD2 LEU A 345     -17.250  -7.195   7.242  1.00 98.31           C  
ATOM   2675  N   ALA A 346     -18.891  -2.008   7.129  1.00 98.31           N  
ATOM   2676  CA  ALA A 346     -19.141  -0.781   7.879  1.00 98.31           C  
ATOM   2677  C   ALA A 346     -20.641  -0.526   8.023  1.00 98.31           C  
ATOM   2678  CB  ALA A 346     -18.469   0.409   7.203  1.00 98.31           C  
ATOM   2679  O   ALA A 346     -21.062   0.490   8.586  1.00 98.31           O  
ATOM   2680  N   ASN A 347     -21.375  -1.484   7.488  1.00 96.94           N  
ATOM   2681  CA  ASN A 347     -22.828  -1.317   7.457  1.00 96.94           C  
ATOM   2682  C   ASN A 347     -23.234   0.012   6.824  1.00 96.94           C  
ATOM   2683  CB  ASN A 347     -23.406  -1.426   8.867  1.00 96.94           C  
ATOM   2684  O   ASN A 347     -24.094   0.715   7.340  1.00 96.94           O  
ATOM   2685  CG  ASN A 347     -24.906  -1.723   8.867  1.00 96.94           C  
ATOM   2686  ND2 ASN A 347     -25.594  -1.290   9.914  1.00 96.94           N  
ATOM   2687  OD1 ASN A 347     -25.422  -2.336   7.934  1.00 96.94           O  
ATOM   2688  N   ALA A 348     -22.469   0.429   5.789  1.00 97.25           N  
ATOM   2689  CA  ALA A 348     -22.766   1.612   4.984  1.00 97.25           C  
ATOM   2690  C   ALA A 348     -23.312   1.222   3.619  1.00 97.25           C  
ATOM   2691  CB  ALA A 348     -21.500   2.463   4.816  1.00 97.25           C  
ATOM   2692  O   ALA A 348     -23.484   0.035   3.324  1.00 97.25           O  
ATOM   2693  N   THR A 349     -23.750   2.223   2.828  1.00 96.81           N  
ATOM   2694  CA  THR A 349     -24.359   1.983   1.526  1.00 96.81           C  
ATOM   2695  C   THR A 349     -23.438   2.439   0.401  1.00 96.81           C  
ATOM   2696  CB  THR A 349     -25.719   2.705   1.405  1.00 96.81           C  
ATOM   2697  O   THR A 349     -22.812   3.502   0.491  1.00 96.81           O  
ATOM   2698  CG2 THR A 349     -26.422   2.322   0.111  1.00 96.81           C  
ATOM   2699  OG1 THR A 349     -26.547   2.344   2.518  1.00 96.81           O  
ATOM   2700  N   LEU A 350     -23.375   1.525  -0.574  1.00 97.75           N  
ATOM   2701  CA  LEU A 350     -22.609   1.919  -1.758  1.00 97.75           C  
ATOM   2702  C   LEU A 350     -23.250   3.135  -2.428  1.00 97.75           C  
ATOM   2703  CB  LEU A 350     -22.531   0.758  -2.752  1.00 97.75           C  
ATOM   2704  O   LEU A 350     -24.469   3.271  -2.441  1.00 97.75           O  
ATOM   2705  CG  LEU A 350     -21.672  -0.436  -2.330  1.00 97.75           C  
ATOM   2706  CD1 LEU A 350     -21.812  -1.575  -3.332  1.00 97.75           C  
ATOM   2707  CD2 LEU A 350     -20.203  -0.024  -2.191  1.00 97.75           C  
ATOM   2708  N   PRO A 351     -22.406   4.031  -2.984  1.00 95.94           N  
ATOM   2709  CA  PRO A 351     -22.984   5.145  -3.744  1.00 95.94           C  
ATOM   2710  C   PRO A 351     -23.922   4.676  -4.855  1.00 95.94           C  
ATOM   2711  CB  PRO A 351     -21.750   5.848  -4.324  1.00 95.94           C  
ATOM   2712  O   PRO A 351     -23.562   3.787  -5.637  1.00 95.94           O  
ATOM   2713  CG  PRO A 351     -20.641   5.504  -3.391  1.00 95.94           C  
ATOM   2714  CD  PRO A 351     -20.844   4.094  -2.910  1.00 95.94           C  
ATOM   2715  N   LEU A 352     -25.094   5.266  -4.934  1.00 94.25           N  
ATOM   2716  CA  LEU A 352     -26.172   4.781  -5.793  1.00 94.25           C  
ATOM   2717  C   LEU A 352     -25.953   5.238  -7.234  1.00 94.25           C  
ATOM   2718  CB  LEU A 352     -27.531   5.273  -5.289  1.00 94.25           C  
ATOM   2719  O   LEU A 352     -26.547   4.672  -8.164  1.00 94.25           O  
ATOM   2720  CG  LEU A 352     -27.953   4.781  -3.902  1.00 94.25           C  
ATOM   2721  CD1 LEU A 352     -29.250   5.461  -3.475  1.00 94.25           C  
ATOM   2722  CD2 LEU A 352     -28.109   3.266  -3.895  1.00 94.25           C  
ATOM   2723  N   ASN A 353     -25.125   6.211  -7.402  1.00 91.19           N  
ATOM   2724  CA  ASN A 353     -24.984   6.805  -8.727  1.00 91.19           C  
ATOM   2725  C   ASN A 353     -23.812   6.188  -9.492  1.00 91.19           C  
ATOM   2726  CB  ASN A 353     -24.797   8.320  -8.617  1.00 91.19           C  
ATOM   2727  O   ASN A 353     -23.375   6.727 -10.516  1.00 91.19           O  
ATOM   2728  CG  ASN A 353     -23.562   8.711  -7.820  1.00 91.19           C  
ATOM   2729  ND2 ASN A 353     -23.031   9.898  -8.086  1.00 91.19           N  
ATOM   2730  OD1 ASN A 353     -23.094   7.945  -6.973  1.00 91.19           O  
ATOM   2731  N   ARG A 354     -23.297   5.039  -9.000  1.00 92.06           N  
ATOM   2732  CA  ARG A 354     -22.203   4.379  -9.680  1.00 92.06           C  
ATOM   2733  C   ARG A 354     -22.453   2.881  -9.812  1.00 92.06           C  
ATOM   2734  CB  ARG A 354     -20.875   4.625  -8.938  1.00 92.06           C  
ATOM   2735  O   ARG A 354     -23.141   2.287  -8.984  1.00 92.06           O  
ATOM   2736  CG  ARG A 354     -20.469   6.086  -8.883  1.00 92.06           C  
ATOM   2737  CD  ARG A 354     -20.047   6.605 -10.242  1.00 92.06           C  
ATOM   2738  NE  ARG A 354     -19.531   7.973 -10.164  1.00 92.06           N  
ATOM   2739  NH1 ARG A 354     -20.781   8.758 -11.945  1.00 92.06           N  
ATOM   2740  NH2 ARG A 354     -19.375  10.172 -10.812  1.00 92.06           N  
ATOM   2741  CZ  ARG A 354     -19.891   8.961 -10.977  1.00 92.06           C  
ATOM   2742  N   ARG A 355     -21.812   2.299 -10.836  1.00 94.00           N  
ATOM   2743  CA  ARG A 355     -21.719   0.846 -10.938  1.00 94.00           C  
ATOM   2744  C   ARG A 355     -20.328   0.354 -10.508  1.00 94.00           C  
ATOM   2745  CB  ARG A 355     -22.016   0.388 -12.367  1.00 94.00           C  
ATOM   2746  O   ARG A 355     -19.312   0.830 -11.016  1.00 94.00           O  
ATOM   2747  CG  ARG A 355     -23.453   0.642 -12.805  1.00 94.00           C  
ATOM   2748  CD  ARG A 355     -23.750  -0.010 -14.148  1.00 94.00           C  
ATOM   2749  NE  ARG A 355     -25.125   0.258 -14.578  1.00 94.00           N  
ATOM   2750  NH1 ARG A 355     -24.953  -0.961 -16.531  1.00 94.00           N  
ATOM   2751  NH2 ARG A 355     -26.922   0.105 -16.000  1.00 94.00           N  
ATOM   2752  CZ  ARG A 355     -25.656  -0.200 -15.703  1.00 94.00           C  
ATOM   2753  N   PHE A 356     -20.359  -0.600  -9.617  1.00 97.56           N  
ATOM   2754  CA  PHE A 356     -19.094  -1.076  -9.078  1.00 97.56           C  
ATOM   2755  C   PHE A 356     -18.688  -2.393  -9.734  1.00 97.56           C  
ATOM   2756  CB  PHE A 356     -19.172  -1.250  -7.559  1.00 97.56           C  
ATOM   2757  O   PHE A 356     -19.531  -3.258  -9.969  1.00 97.56           O  
ATOM   2758  CG  PHE A 356     -19.312   0.046  -6.809  1.00 97.56           C  
ATOM   2759  CD1 PHE A 356     -18.188   0.708  -6.328  1.00 97.56           C  
ATOM   2760  CD2 PHE A 356     -20.562   0.603  -6.578  1.00 97.56           C  
ATOM   2761  CE1 PHE A 356     -18.312   1.908  -5.633  1.00 97.56           C  
ATOM   2762  CE2 PHE A 356     -20.703   1.802  -5.883  1.00 97.56           C  
ATOM   2763  CZ  PHE A 356     -19.562   2.453  -5.410  1.00 97.56           C  
ATOM   2764  N   ASP A 357     -17.375  -2.502 -10.055  1.00 97.81           N  
ATOM   2765  CA  ASP A 357     -16.828  -3.701 -10.688  1.00 97.81           C  
ATOM   2766  C   ASP A 357     -16.453  -4.746  -9.641  1.00 97.81           C  
ATOM   2767  CB  ASP A 357     -15.617  -3.350 -11.547  1.00 97.81           C  
ATOM   2768  O   ASP A 357     -16.375  -5.938  -9.953  1.00 97.81           O  
ATOM   2769  CG  ASP A 357     -15.953  -2.404 -12.688  1.00 97.81           C  
ATOM   2770  OD1 ASP A 357     -16.828  -2.736 -13.523  1.00 97.81           O  
ATOM   2771  OD2 ASP A 357     -15.336  -1.318 -12.758  1.00 97.81           O  
ATOM   2772  N   GLY A 358     -16.172  -4.207  -8.430  1.00 97.00           N  
ATOM   2773  CA  GLY A 358     -15.844  -5.125  -7.344  1.00 97.00           C  
ATOM   2774  C   GLY A 358     -17.062  -5.734  -6.691  1.00 97.00           C  
ATOM   2775  O   GLY A 358     -18.188  -5.262  -6.895  1.00 97.00           O  
ATOM   2776  N   ILE A 359     -16.859  -6.805  -5.934  1.00 97.19           N  
ATOM   2777  CA  ILE A 359     -17.969  -7.441  -5.215  1.00 97.19           C  
ATOM   2778  C   ILE A 359     -17.625  -7.559  -3.734  1.00 97.19           C  
ATOM   2779  CB  ILE A 359     -18.281  -8.836  -5.801  1.00 97.19           C  
ATOM   2780  O   ILE A 359     -16.438  -7.562  -3.363  1.00 97.19           O  
ATOM   2781  CG1 ILE A 359     -17.062  -9.758  -5.695  1.00 97.19           C  
ATOM   2782  CG2 ILE A 359     -18.750  -8.719  -7.254  1.00 97.19           C  
ATOM   2783  CD1 ILE A 359     -17.359 -11.211  -6.047  1.00 97.19           C  
ATOM   2784  N   ASP A 360     -18.625  -7.562  -2.930  1.00 98.00           N  
ATOM   2785  CA  ASP A 360     -18.500  -7.809  -1.496  1.00 98.00           C  
ATOM   2786  C   ASP A 360     -18.156  -9.273  -1.218  1.00 98.00           C  
ATOM   2787  CB  ASP A 360     -19.781  -7.418  -0.764  1.00 98.00           C  
ATOM   2788  O   ASP A 360     -19.000 -10.148  -1.368  1.00 98.00           O  
ATOM   2789  CG  ASP A 360     -19.703  -7.672   0.731  1.00 98.00           C  
ATOM   2790  OD1 ASP A 360     -18.625  -8.031   1.240  1.00 98.00           O  
ATOM   2791  OD2 ASP A 360     -20.750  -7.520   1.406  1.00 98.00           O  
ATOM   2792  N   ILE A 361     -16.922  -9.477  -0.793  1.00 94.62           N  
ATOM   2793  CA  ILE A 361     -16.469 -10.844  -0.551  1.00 94.62           C  
ATOM   2794  C   ILE A 361     -16.906 -11.297   0.833  1.00 94.62           C  
ATOM   2795  CB  ILE A 361     -14.930 -10.945  -0.679  1.00 94.62           C  
ATOM   2796  O   ILE A 361     -17.156 -10.477   1.721  1.00 94.62           O  
ATOM   2797  CG1 ILE A 361     -14.242 -10.047   0.354  1.00 94.62           C  
ATOM   2798  CG2 ILE A 361     -14.477 -10.594  -2.100  1.00 94.62           C  
ATOM   2799  CD1 ILE A 361     -12.727 -10.211   0.408  1.00 94.62           C  
TER    2800      ILE A 361                                                      
ENDMDL                                                                          
END                                                                             
