# Supplementary material for: Computational Modeling of Low-Abundance Proteins in Venom Gland Transcriptomes: Bothrops asper and Bothrops jararaca
Source: Toxins (Basel). 2025 May 22;17(6):262. doi: 10.3390/toxins17060262 (PMC12197698; doi:10.3390/toxins17060262)
Supplement: Supplementary file 1 [file toxins-17-00262-s001.zip › Supplementary Material 1/File S3 ARSB/ARSB-B_jararaca_model1_AF.pdb]

MODEL     1                                                                     
ATOM      1  N   PRO A   1     -16.031   6.715  12.969  1.00 95.00           N  
ATOM      2  CA  PRO A   1     -15.992   5.363  12.398  1.00 95.00           C  
ATOM      3  C   PRO A   1     -14.578   4.887  12.102  1.00 95.00           C  
ATOM      4  CB  PRO A   1     -16.812   5.492  11.117  1.00 95.00           C  
ATOM      5  O   PRO A   1     -13.680   5.707  11.867  1.00 95.00           O  
ATOM      6  CG  PRO A   1     -16.625   6.910  10.680  1.00 95.00           C  
ATOM      7  CD  PRO A   1     -16.516   7.773  11.906  1.00 95.00           C  
ATOM      8  N   HIS A   2     -14.359   3.572  12.148  1.00 98.06           N  
ATOM      9  CA  HIS A   2     -13.094   3.000  11.711  1.00 98.06           C  
ATOM     10  C   HIS A   2     -13.062   2.824  10.195  1.00 98.06           C  
ATOM     11  CB  HIS A   2     -12.844   1.656  12.398  1.00 98.06           C  
ATOM     12  O   HIS A   2     -14.070   2.438   9.586  1.00 98.06           O  
ATOM     13  CG  HIS A   2     -12.781   1.750  13.891  1.00 98.06           C  
ATOM     14  CD2 HIS A   2     -13.516   1.145  14.852  1.00 98.06           C  
ATOM     15  ND1 HIS A   2     -11.875   2.551  14.547  1.00 98.06           N  
ATOM     16  CE1 HIS A   2     -12.055   2.434  15.852  1.00 98.06           C  
ATOM     17  NE2 HIS A   2     -13.047   1.586  16.062  1.00 98.06           N  
ATOM     18  N   LEU A   3     -11.914   3.160   9.617  1.00 98.38           N  
ATOM     19  CA  LEU A   3     -11.781   3.076   8.164  1.00 98.38           C  
ATOM     20  C   LEU A   3     -10.719   2.061   7.773  1.00 98.38           C  
ATOM     21  CB  LEU A   3     -11.438   4.445   7.578  1.00 98.38           C  
ATOM     22  O   LEU A   3      -9.586   2.115   8.273  1.00 98.38           O  
ATOM     23  CG  LEU A   3     -12.422   5.578   7.879  1.00 98.38           C  
ATOM     24  CD1 LEU A   3     -11.883   6.906   7.352  1.00 98.38           C  
ATOM     25  CD2 LEU A   3     -13.789   5.277   7.277  1.00 98.38           C  
ATOM     26  N   VAL A   4     -11.086   1.167   6.914  1.00 98.44           N  
ATOM     27  CA  VAL A   4     -10.148   0.231   6.305  1.00 98.44           C  
ATOM     28  C   VAL A   4     -10.203   0.360   4.785  1.00 98.44           C  
ATOM     29  CB  VAL A   4     -10.445  -1.226   6.727  1.00 98.44           C  
ATOM     30  O   VAL A   4     -11.258   0.174   4.176  1.00 98.44           O  
ATOM     31  CG1 VAL A   4      -9.453  -2.189   6.074  1.00 98.44           C  
ATOM     32  CG2 VAL A   4     -10.398  -1.359   8.250  1.00 98.44           C  
ATOM     33  N   PHE A   5      -9.070   0.738   4.285  1.00 98.25           N  
ATOM     34  CA  PHE A   5      -8.969   0.835   2.836  1.00 98.25           C  
ATOM     35  C   PHE A   5      -8.047  -0.243   2.285  1.00 98.25           C  
ATOM     36  CB  PHE A   5      -8.461   2.223   2.424  1.00 98.25           C  
ATOM     37  O   PHE A   5      -6.859  -0.281   2.621  1.00 98.25           O  
ATOM     38  CG  PHE A   5      -8.664   2.531   0.964  1.00 98.25           C  
ATOM     39  CD1 PHE A   5      -7.832   1.965   0.002  1.00 98.25           C  
ATOM     40  CD2 PHE A   5      -9.672   3.389   0.554  1.00 98.25           C  
ATOM     41  CE1 PHE A   5      -8.016   2.248  -1.350  1.00 98.25           C  
ATOM     42  CE2 PHE A   5      -9.859   3.676  -0.795  1.00 98.25           C  
ATOM     43  CZ  PHE A   5      -9.031   3.107  -1.745  1.00 98.25           C  
ATOM     44  N   ILE A   6      -8.555  -1.111   1.427  1.00 98.19           N  
ATOM     45  CA  ILE A   6      -7.762  -2.164   0.798  1.00 98.19           C  
ATOM     46  C   ILE A   6      -7.504  -1.812  -0.665  1.00 98.19           C  
ATOM     47  CB  ILE A   6      -8.461  -3.537   0.904  1.00 98.19           C  
ATOM     48  O   ILE A   6      -8.445  -1.666  -1.450  1.00 98.19           O  
ATOM     49  CG1 ILE A   6      -8.742  -3.881   2.371  1.00 98.19           C  
ATOM     50  CG2 ILE A   6      -7.621  -4.629   0.238  1.00 98.19           C  
ATOM     51  CD1 ILE A   6      -9.586  -5.137   2.562  1.00 98.19           C  
ATOM     52  N   LEU A   7      -6.223  -1.618  -0.988  1.00 97.62           N  
ATOM     53  CA  LEU A   7      -5.832  -1.324  -2.361  1.00 97.62           C  
ATOM     54  C   LEU A   7      -5.230  -2.555  -3.031  1.00 97.62           C  
ATOM     55  CB  LEU A   7      -4.828  -0.168  -2.398  1.00 97.62           C  
ATOM     56  O   LEU A   7      -4.203  -3.068  -2.586  1.00 97.62           O  
ATOM     57  CG  LEU A   7      -4.371   0.289  -3.785  1.00 97.62           C  
ATOM     58  CD1 LEU A   7      -5.543   0.876  -4.562  1.00 97.62           C  
ATOM     59  CD2 LEU A   7      -3.238   1.304  -3.666  1.00 97.62           C  
ATOM     60  N   ALA A   8      -5.859  -3.010  -4.055  1.00 96.06           N  
ATOM     61  CA  ALA A   8      -5.387  -4.176  -4.797  1.00 96.06           C  
ATOM     62  C   ALA A   8      -4.656  -3.758  -6.070  1.00 96.06           C  
ATOM     63  CB  ALA A   8      -6.551  -5.102  -5.133  1.00 96.06           C  
ATOM     64  O   ALA A   8      -5.211  -3.035  -6.898  1.00 96.06           O  
ATOM     65  N   ASP A   9      -3.484  -4.238  -6.266  1.00 96.06           N  
ATOM     66  CA  ASP A   9      -2.699  -3.949  -7.461  1.00 96.06           C  
ATOM     67  C   ASP A   9      -3.066  -4.898  -8.602  1.00 96.06           C  
ATOM     68  CB  ASP A   9      -1.203  -4.043  -7.156  1.00 96.06           C  
ATOM     69  O   ASP A   9      -3.152  -6.109  -8.398  1.00 96.06           O  
ATOM     70  CG  ASP A   9      -0.650  -2.793  -6.500  1.00 96.06           C  
ATOM     71  OD1 ASP A   9      -1.443  -1.922  -6.082  1.00 96.06           O  
ATOM     72  OD2 ASP A   9       0.590  -2.672  -6.406  1.00 96.06           O  
ATOM     73  N   ASP A  10      -3.320  -4.344  -9.695  1.00 94.00           N  
ATOM     74  CA  ASP A  10      -3.477  -5.070 -10.953  1.00 94.00           C  
ATOM     75  C   ASP A  10      -4.762  -5.895 -10.953  1.00 94.00           C  
ATOM     76  CB  ASP A  10      -2.271  -5.980 -11.203  1.00 94.00           C  
ATOM     77  O   ASP A  10      -4.789  -7.012 -11.469  1.00 94.00           O  
ATOM     78  CG  ASP A  10      -0.991  -5.207 -11.461  1.00 94.00           C  
ATOM     79  OD1 ASP A  10      -1.063  -4.020 -11.852  1.00 94.00           O  
ATOM     80  OD2 ASP A  10       0.100  -5.789 -11.281  1.00 94.00           O  
ATOM     81  N   LEU A  11      -5.758  -5.504 -10.141  1.00 94.12           N  
ATOM     82  CA  LEU A  11      -7.082  -6.117 -10.188  1.00 94.12           C  
ATOM     83  C   LEU A  11      -7.887  -5.586 -11.367  1.00 94.12           C  
ATOM     84  CB  LEU A  11      -7.836  -5.855  -8.883  1.00 94.12           C  
ATOM     85  O   LEU A  11      -8.289  -4.422 -11.375  1.00 94.12           O  
ATOM     86  CG  LEU A  11      -9.195  -6.535  -8.742  1.00 94.12           C  
ATOM     87  CD1 LEU A  11      -9.031  -8.047  -8.656  1.00 94.12           C  
ATOM     88  CD2 LEU A  11      -9.938  -6.008  -7.512  1.00 94.12           C  
ATOM     89  N   GLY A  12      -8.047  -6.492 -12.383  1.00 93.38           N  
ATOM     90  CA  GLY A  12      -8.742  -6.090 -13.594  1.00 93.38           C  
ATOM     91  C   GLY A  12     -10.250  -6.074 -13.445  1.00 93.38           C  
ATOM     92  O   GLY A  12     -10.789  -6.664 -12.508  1.00 93.38           O  
ATOM     93  N   TRP A  13     -10.945  -5.457 -14.430  1.00 93.25           N  
ATOM     94  CA  TRP A  13     -12.398  -5.320 -14.430  1.00 93.25           C  
ATOM     95  C   TRP A  13     -13.070  -6.688 -14.359  1.00 93.25           C  
ATOM     96  CB  TRP A  13     -12.859  -4.574 -15.688  1.00 93.25           C  
ATOM     97  O   TRP A  13     -14.039  -6.871 -13.617  1.00 93.25           O  
ATOM     98  CG  TRP A  13     -14.352  -4.504 -15.836  1.00 93.25           C  
ATOM     99  CD1 TRP A  13     -15.141  -5.273 -16.641  1.00 93.25           C  
ATOM    100  CD2 TRP A  13     -15.234  -3.609 -15.148  1.00 93.25           C  
ATOM    101  CE2 TRP A  13     -16.547  -3.895 -15.602  1.00 93.25           C  
ATOM    102  CE3 TRP A  13     -15.055  -2.592 -14.203  1.00 93.25           C  
ATOM    103  NE1 TRP A  13     -16.453  -4.914 -16.516  1.00 93.25           N  
ATOM    104  CH2 TRP A  13     -17.453  -2.209 -14.203  1.00 93.25           C  
ATOM    105  CZ2 TRP A  13     -17.672  -3.197 -15.133  1.00 93.25           C  
ATOM    106  CZ3 TRP A  13     -16.172  -1.901 -13.742  1.00 93.25           C  
ATOM    107  N   ASN A  14     -12.617  -7.668 -15.055  1.00 95.50           N  
ATOM    108  CA  ASN A  14     -13.250  -8.977 -15.148  1.00 95.50           C  
ATOM    109  C   ASN A  14     -12.656  -9.969 -14.148  1.00 95.50           C  
ATOM    110  CB  ASN A  14     -13.133  -9.531 -16.578  1.00 95.50           C  
ATOM    111  O   ASN A  14     -12.836 -11.180 -14.281  1.00 95.50           O  
ATOM    112  CG  ASN A  14     -14.094 -10.672 -16.844  1.00 95.50           C  
ATOM    113  ND2 ASN A  14     -13.672 -11.609 -17.688  1.00 95.50           N  
ATOM    114  OD1 ASN A  14     -15.195 -10.719 -16.281  1.00 95.50           O  
ATOM    115  N   ASP A  15     -11.867  -9.508 -13.094  1.00 96.25           N  
ATOM    116  CA  ASP A  15     -11.219 -10.383 -12.133  1.00 96.25           C  
ATOM    117  C   ASP A  15     -12.109 -10.617 -10.906  1.00 96.25           C  
ATOM    118  CB  ASP A  15      -9.875  -9.797 -11.695  1.00 96.25           C  
ATOM    119  O   ASP A  15     -11.734 -11.344  -9.992  1.00 96.25           O  
ATOM    120  CG  ASP A  15      -8.797  -9.938 -12.758  1.00 96.25           C  
ATOM    121  OD1 ASP A  15      -8.953 -10.766 -13.680  1.00 96.25           O  
ATOM    122  OD2 ASP A  15      -7.781  -9.219 -12.672  1.00 96.25           O  
ATOM    123  N   VAL A  16     -13.305 -10.094 -10.898  1.00 96.50           N  
ATOM    124  CA  VAL A  16     -14.211 -10.273  -9.766  1.00 96.50           C  
ATOM    125  C   VAL A  16     -15.477 -10.992 -10.234  1.00 96.50           C  
ATOM    126  CB  VAL A  16     -14.578  -8.930  -9.109  1.00 96.50           C  
ATOM    127  O   VAL A  16     -15.875 -10.875 -11.398  1.00 96.50           O  
ATOM    128  CG1 VAL A  16     -13.352  -8.305  -8.438  1.00 96.50           C  
ATOM    129  CG2 VAL A  16     -15.164  -7.969 -10.141  1.00 96.50           C  
ATOM    130  N   GLY A  17     -15.992 -11.719  -9.281  1.00 96.31           N  
ATOM    131  CA  GLY A  17     -17.109 -12.594  -9.617  1.00 96.31           C  
ATOM    132  C   GLY A  17     -18.312 -11.852 -10.156  1.00 96.31           C  
ATOM    133  O   GLY A  17     -19.000 -12.336 -11.055  1.00 96.31           O  
ATOM    134  N   TRP A  18     -18.641 -10.711  -9.695  1.00 95.31           N  
ATOM    135  CA  TRP A  18     -19.844  -9.992 -10.070  1.00 95.31           C  
ATOM    136  C   TRP A  18     -19.719  -9.406 -11.477  1.00 95.31           C  
ATOM    137  CB  TRP A  18     -20.141  -8.875  -9.062  1.00 95.31           C  
ATOM    138  O   TRP A  18     -20.688  -8.898 -12.031  1.00 95.31           O  
ATOM    139  CG  TRP A  18     -19.047  -7.855  -8.953  1.00 95.31           C  
ATOM    140  CD1 TRP A  18     -18.891  -6.719  -9.695  1.00 95.31           C  
ATOM    141  CD2 TRP A  18     -17.938  -7.879  -8.039  1.00 95.31           C  
ATOM    142  CE2 TRP A  18     -17.172  -6.727  -8.289  1.00 95.31           C  
ATOM    143  CE3 TRP A  18     -17.547  -8.766  -7.027  1.00 95.31           C  
ATOM    144  NE1 TRP A  18     -17.766  -6.039  -9.305  1.00 95.31           N  
ATOM    145  CH2 TRP A  18     -15.633  -7.320  -6.582  1.00 95.31           C  
ATOM    146  CZ2 TRP A  18     -16.000  -6.438  -7.562  1.00 95.31           C  
ATOM    147  CZ3 TRP A  18     -16.391  -8.477  -6.309  1.00 95.31           C  
ATOM    148  N   HIS A  19     -18.578  -9.516 -12.148  1.00 95.88           N  
ATOM    149  CA  HIS A  19     -18.438  -9.133 -13.547  1.00 95.88           C  
ATOM    150  C   HIS A  19     -18.359 -10.359 -14.453  1.00 95.88           C  
ATOM    151  CB  HIS A  19     -17.203  -8.258 -13.734  1.00 95.88           C  
ATOM    152  O   HIS A  19     -17.938 -10.250 -15.609  1.00 95.88           O  
ATOM    153  CG  HIS A  19     -17.359  -6.871 -13.195  1.00 95.88           C  
ATOM    154  CD2 HIS A  19     -18.469  -6.176 -12.836  1.00 95.88           C  
ATOM    155  ND1 HIS A  19     -16.281  -6.035 -12.961  1.00 95.88           N  
ATOM    156  CE1 HIS A  19     -16.734  -4.883 -12.484  1.00 95.88           C  
ATOM    157  NE2 HIS A  19     -18.047  -4.941 -12.398  1.00 95.88           N  
ATOM    158  N   GLY A  20     -18.672 -11.539 -13.875  1.00 95.94           N  
ATOM    159  CA  GLY A  20     -18.750 -12.766 -14.664  1.00 95.94           C  
ATOM    160  C   GLY A  20     -17.406 -13.445 -14.836  1.00 95.94           C  
ATOM    161  O   GLY A  20     -17.188 -14.188 -15.797  1.00 95.94           O  
ATOM    162  N   SER A  21     -16.422 -13.188 -13.977  1.00 97.31           N  
ATOM    163  CA  SER A  21     -15.094 -13.766 -14.055  1.00 97.31           C  
ATOM    164  C   SER A  21     -15.125 -15.273 -13.805  1.00 97.31           C  
ATOM    165  CB  SER A  21     -14.156 -13.094 -13.047  1.00 97.31           C  
ATOM    166  O   SER A  21     -15.992 -15.766 -13.078  1.00 97.31           O  
ATOM    167  OG  SER A  21     -12.875 -13.695 -13.078  1.00 97.31           O  
ATOM    168  N   GLN A  22     -14.180 -16.031 -14.367  1.00 96.44           N  
ATOM    169  CA  GLN A  22     -14.000 -17.453 -14.055  1.00 96.44           C  
ATOM    170  C   GLN A  22     -13.336 -17.641 -12.695  1.00 96.44           C  
ATOM    171  CB  GLN A  22     -13.180 -18.141 -15.141  1.00 96.44           C  
ATOM    172  O   GLN A  22     -13.406 -18.719 -12.102  1.00 96.44           O  
ATOM    173  CG  GLN A  22     -13.859 -18.188 -16.500  1.00 96.44           C  
ATOM    174  CD  GLN A  22     -13.023 -18.891 -17.562  1.00 96.44           C  
ATOM    175  NE2 GLN A  22     -13.516 -18.891 -18.797  1.00 96.44           N  
ATOM    176  OE1 GLN A  22     -11.953 -19.422 -17.266  1.00 96.44           O  
ATOM    177  N   ILE A  23     -12.648 -16.531 -12.242  1.00 96.62           N  
ATOM    178  CA  ILE A  23     -12.039 -16.531 -10.922  1.00 96.62           C  
ATOM    179  C   ILE A  23     -13.125 -16.422  -9.852  1.00 96.62           C  
ATOM    180  CB  ILE A  23     -11.008 -15.391 -10.766  1.00 96.62           C  
ATOM    181  O   ILE A  23     -13.969 -15.523  -9.914  1.00 96.62           O  
ATOM    182  CG1 ILE A  23      -9.914 -15.516 -11.836  1.00 96.62           C  
ATOM    183  CG2 ILE A  23     -10.406 -15.391  -9.359  1.00 96.62           C  
ATOM    184  CD1 ILE A  23      -9.062 -14.266 -11.992  1.00 96.62           C  
ATOM    185  N   LEU A  24     -13.078 -17.344  -8.945  1.00 96.94           N  
ATOM    186  CA  LEU A  24     -14.055 -17.297  -7.859  1.00 96.94           C  
ATOM    187  C   LEU A  24     -13.578 -16.391  -6.738  1.00 96.94           C  
ATOM    188  CB  LEU A  24     -14.305 -18.703  -7.312  1.00 96.94           C  
ATOM    189  O   LEU A  24     -12.469 -16.562  -6.215  1.00 96.94           O  
ATOM    190  CG  LEU A  24     -14.812 -19.750  -8.312  1.00 96.94           C  
ATOM    191  CD1 LEU A  24     -14.961 -21.109  -7.645  1.00 96.94           C  
ATOM    192  CD2 LEU A  24     -16.141 -19.297  -8.922  1.00 96.94           C  
ATOM    193  N   THR A  25     -14.516 -15.375  -6.363  1.00 97.81           N  
ATOM    194  CA  THR A  25     -14.172 -14.414  -5.320  1.00 97.81           C  
ATOM    195  C   THR A  25     -15.312 -14.289  -4.312  1.00 97.81           C  
ATOM    196  CB  THR A  25     -13.852 -13.031  -5.918  1.00 97.81           C  
ATOM    197  O   THR A  25     -15.922 -13.227  -4.195  1.00 97.81           O  
ATOM    198  CG2 THR A  25     -12.602 -13.086  -6.785  1.00 97.81           C  
ATOM    199  OG1 THR A  25     -14.961 -12.602  -6.723  1.00 97.81           O  
ATOM    200  N   PRO A  26     -15.594 -15.359  -3.635  1.00 97.94           N  
ATOM    201  CA  PRO A  26     -16.812 -15.375  -2.824  1.00 97.94           C  
ATOM    202  C   PRO A  26     -16.828 -14.289  -1.749  1.00 97.94           C  
ATOM    203  CB  PRO A  26     -16.797 -16.766  -2.193  1.00 97.94           C  
ATOM    204  O   PRO A  26     -17.875 -13.695  -1.478  1.00 97.94           O  
ATOM    205  CG  PRO A  26     -15.367 -17.188  -2.248  1.00 97.94           C  
ATOM    206  CD  PRO A  26     -14.750 -16.656  -3.508  1.00 97.94           C  
ATOM    207  N   ASN A  27     -15.641 -14.047  -1.165  1.00 97.69           N  
ATOM    208  CA  ASN A  27     -15.594 -13.031  -0.115  1.00 97.69           C  
ATOM    209  C   ASN A  27     -15.773 -11.625  -0.683  1.00 97.69           C  
ATOM    210  CB  ASN A  27     -14.281 -13.125   0.667  1.00 97.69           C  
ATOM    211  O   ASN A  27     -16.500 -10.812  -0.115  1.00 97.69           O  
ATOM    212  CG  ASN A  27     -14.164 -14.422   1.448  1.00 97.69           C  
ATOM    213  ND2 ASN A  27     -13.062 -15.141   1.236  1.00 97.69           N  
ATOM    214  OD1 ASN A  27     -15.047 -14.773   2.234  1.00 97.69           O  
ATOM    215  N   LEU A  28     -15.156 -11.352  -1.780  1.00 97.06           N  
ATOM    216  CA  LEU A  28     -15.328 -10.047  -2.410  1.00 97.06           C  
ATOM    217  C   LEU A  28     -16.750  -9.875  -2.924  1.00 97.06           C  
ATOM    218  CB  LEU A  28     -14.336  -9.875  -3.559  1.00 97.06           C  
ATOM    219  O   LEU A  28     -17.328  -8.797  -2.818  1.00 97.06           O  
ATOM    220  CG  LEU A  28     -12.859  -9.812  -3.172  1.00 97.06           C  
ATOM    221  CD1 LEU A  28     -11.984  -9.727  -4.422  1.00 97.06           C  
ATOM    222  CD2 LEU A  28     -12.594  -8.625  -2.254  1.00 97.06           C  
ATOM    223  N   ASP A  29     -17.297 -10.992  -3.430  1.00 97.50           N  
ATOM    224  CA  ASP A  29     -18.672 -10.969  -3.910  1.00 97.50           C  
ATOM    225  C   ASP A  29     -19.641 -10.625  -2.781  1.00 97.50           C  
ATOM    226  CB  ASP A  29     -19.062 -12.312  -4.535  1.00 97.50           C  
ATOM    227  O   ASP A  29     -20.562  -9.812  -2.961  1.00 97.50           O  
ATOM    228  CG  ASP A  29     -18.297 -12.602  -5.816  1.00 97.50           C  
ATOM    229  OD1 ASP A  29     -17.672 -11.672  -6.383  1.00 97.50           O  
ATOM    230  OD2 ASP A  29     -18.312 -13.766  -6.266  1.00 97.50           O  
ATOM    231  N   ALA A  30     -19.422 -11.258  -1.726  1.00 98.12           N  
ATOM    232  CA  ALA A  30     -20.266 -11.008  -0.566  1.00 98.12           C  
ATOM    233  C   ALA A  30     -20.141  -9.562  -0.089  1.00 98.12           C  
ATOM    234  CB  ALA A  30     -19.922 -11.969   0.565  1.00 98.12           C  
ATOM    235  O   ALA A  30     -21.125  -8.914   0.238  1.00 98.12           O  
ATOM    236  N   LEU A  31     -18.875  -9.078  -0.050  1.00 96.69           N  
ATOM    237  CA  LEU A  31     -18.641  -7.699   0.369  1.00 96.69           C  
ATOM    238  C   LEU A  31     -19.344  -6.723  -0.574  1.00 96.69           C  
ATOM    239  CB  LEU A  31     -17.141  -7.395   0.421  1.00 96.69           C  
ATOM    240  O   LEU A  31     -19.984  -5.773  -0.125  1.00 96.69           O  
ATOM    241  CG  LEU A  31     -16.750  -6.031   0.986  1.00 96.69           C  
ATOM    242  CD1 LEU A  31     -17.219  -5.898   2.432  1.00 96.69           C  
ATOM    243  CD2 LEU A  31     -15.242  -5.828   0.888  1.00 96.69           C  
ATOM    244  N   GLY A  32     -19.188  -6.918  -1.847  1.00 95.81           N  
ATOM    245  CA  GLY A  32     -19.828  -6.066  -2.838  1.00 95.81           C  
ATOM    246  C   GLY A  32     -21.344  -6.105  -2.768  1.00 95.81           C  
ATOM    247  O   GLY A  32     -22.000  -5.070  -2.887  1.00 95.81           O  
ATOM    248  N   ALA A  33     -21.922  -7.289  -2.492  1.00 97.00           N  
ATOM    249  CA  ALA A  33     -23.375  -7.477  -2.418  1.00 97.00           C  
ATOM    250  C   ALA A  33     -23.953  -6.777  -1.194  1.00 97.00           C  
ATOM    251  CB  ALA A  33     -23.719  -8.969  -2.387  1.00 97.00           C  
ATOM    252  O   ALA A  33     -25.062  -6.238  -1.248  1.00 97.00           O  
ATOM    253  N   GLU A  34     -23.219  -6.781  -0.061  1.00 98.00           N  
ATOM    254  CA  GLU A  34     -23.672  -6.176   1.186  1.00 98.00           C  
ATOM    255  C   GLU A  34     -23.375  -4.680   1.218  1.00 98.00           C  
ATOM    256  CB  GLU A  34     -23.031  -6.867   2.389  1.00 98.00           C  
ATOM    257  O   GLU A  34     -23.875  -3.963   2.092  1.00 98.00           O  
ATOM    258  CG  GLU A  34     -23.516  -8.297   2.605  1.00 98.00           C  
ATOM    259  CD  GLU A  34     -22.797  -9.000   3.752  1.00 98.00           C  
ATOM    260  OE1 GLU A  34     -22.922 -10.242   3.869  1.00 98.00           O  
ATOM    261  OE2 GLU A  34     -22.125  -8.305   4.539  1.00 98.00           O  
ATOM    262  N   GLY A  35     -22.594  -4.207   0.323  1.00 96.69           N  
ATOM    263  CA  GLY A  35     -22.234  -2.801   0.252  1.00 96.69           C  
ATOM    264  C   GLY A  35     -22.641  -2.143  -1.050  1.00 96.69           C  
ATOM    265  O   GLY A  35     -23.688  -2.479  -1.622  1.00 96.69           O  
ATOM    266  N   VAL A  36     -21.797  -1.129  -1.375  1.00 96.75           N  
ATOM    267  CA  VAL A  36     -22.016  -0.396  -2.615  1.00 96.75           C  
ATOM    268  C   VAL A  36     -20.875  -0.661  -3.590  1.00 96.75           C  
ATOM    269  CB  VAL A  36     -22.156   1.121  -2.359  1.00 96.75           C  
ATOM    270  O   VAL A  36     -19.703  -0.587  -3.217  1.00 96.75           O  
ATOM    271  CG1 VAL A  36     -22.344   1.875  -3.676  1.00 96.75           C  
ATOM    272  CG2 VAL A  36     -23.328   1.396  -1.412  1.00 96.75           C  
ATOM    273  N   ARG A  37     -21.297  -1.015  -4.801  1.00 95.75           N  
ATOM    274  CA  ARG A  37     -20.344  -1.155  -5.887  1.00 95.75           C  
ATOM    275  C   ARG A  37     -20.297   0.104  -6.750  1.00 95.75           C  
ATOM    276  CB  ARG A  37     -20.688  -2.369  -6.754  1.00 95.75           C  
ATOM    277  O   ARG A  37     -21.328   0.528  -7.285  1.00 95.75           O  
ATOM    278  CG  ARG A  37     -20.531  -3.701  -6.031  1.00 95.75           C  
ATOM    279  CD  ARG A  37     -21.094  -4.852  -6.855  1.00 95.75           C  
ATOM    280  NE  ARG A  37     -20.969  -6.125  -6.148  1.00 95.75           N  
ATOM    281  NH1 ARG A  37     -22.594  -7.199  -7.398  1.00 95.75           N  
ATOM    282  NH2 ARG A  37     -21.516  -8.320  -5.715  1.00 95.75           N  
ATOM    283  CZ  ARG A  37     -21.688  -7.211  -6.422  1.00 95.75           C  
ATOM    284  N   LEU A  38     -19.109   0.538  -6.801  1.00 95.19           N  
ATOM    285  CA  LEU A  38     -18.938   1.679  -7.691  1.00 95.19           C  
ATOM    286  C   LEU A  38     -18.484   1.223  -9.078  1.00 95.19           C  
ATOM    287  CB  LEU A  38     -17.906   2.658  -7.109  1.00 95.19           C  
ATOM    288  O   LEU A  38     -17.344   0.791  -9.258  1.00 95.19           O  
ATOM    289  CG  LEU A  38     -18.156   3.125  -5.676  1.00 95.19           C  
ATOM    290  CD1 LEU A  38     -17.031   4.039  -5.215  1.00 95.19           C  
ATOM    291  CD2 LEU A  38     -19.500   3.836  -5.570  1.00 95.19           C  
ATOM    292  N   GLU A  39     -19.312   1.316 -10.102  1.00 93.31           N  
ATOM    293  CA  GLU A  39     -19.062   0.797 -11.445  1.00 93.31           C  
ATOM    294  C   GLU A  39     -18.359   1.837 -12.320  1.00 93.31           C  
ATOM    295  CB  GLU A  39     -20.375   0.351 -12.102  1.00 93.31           C  
ATOM    296  O   GLU A  39     -17.766   1.497 -13.344  1.00 93.31           O  
ATOM    297  CG  GLU A  39     -21.016  -0.846 -11.430  1.00 93.31           C  
ATOM    298  CD  GLU A  39     -20.250  -2.145 -11.641  1.00 93.31           C  
ATOM    299  OE1 GLU A  39     -20.484  -3.109 -10.875  1.00 93.31           O  
ATOM    300  OE2 GLU A  39     -19.438  -2.195 -12.578  1.00 93.31           O  
ATOM    301  N   ARG A  40     -18.359   2.939 -11.758  1.00 94.06           N  
ATOM    302  CA  ARG A  40     -17.641   4.016 -12.422  1.00 94.06           C  
ATOM    303  C   ARG A  40     -16.641   4.680 -11.469  1.00 94.06           C  
ATOM    304  CB  ARG A  40     -18.609   5.059 -12.977  1.00 94.06           C  
ATOM    305  O   ARG A  40     -16.906   5.770 -10.953  1.00 94.06           O  
ATOM    306  CG  ARG A  40     -19.562   4.512 -14.023  1.00 94.06           C  
ATOM    307  CD  ARG A  40     -20.531   5.574 -14.508  1.00 94.06           C  
ATOM    308  NE  ARG A  40     -21.484   5.039 -15.484  1.00 94.06           N  
ATOM    309  NH1 ARG A  40     -22.547   7.055 -15.875  1.00 94.06           N  
ATOM    310  NH2 ARG A  40     -23.219   5.164 -16.984  1.00 94.06           N  
ATOM    311  CZ  ARG A  40     -22.406   5.754 -16.109  1.00 94.06           C  
ATOM    312  N   TYR A  41     -15.547   3.988 -11.180  1.00 92.38           N  
ATOM    313  CA  TYR A  41     -14.430   4.367 -10.320  1.00 92.38           C  
ATOM    314  C   TYR A  41     -13.102   4.207 -11.055  1.00 92.38           C  
ATOM    315  CB  TYR A  41     -14.422   3.527  -9.039  1.00 92.38           C  
ATOM    316  O   TYR A  41     -12.703   3.090 -11.398  1.00 92.38           O  
ATOM    317  CG  TYR A  41     -13.398   3.975  -8.031  1.00 92.38           C  
ATOM    318  CD1 TYR A  41     -12.062   3.588  -8.141  1.00 92.38           C  
ATOM    319  CD2 TYR A  41     -13.758   4.781  -6.953  1.00 92.38           C  
ATOM    320  CE1 TYR A  41     -11.117   3.994  -7.207  1.00 92.38           C  
ATOM    321  CE2 TYR A  41     -12.820   5.195  -6.016  1.00 92.38           C  
ATOM    322  OH  TYR A  41     -10.562   5.203  -5.227  1.00 92.38           O  
ATOM    323  CZ  TYR A  41     -11.500   4.797  -6.152  1.00 92.38           C  
ATOM    324  N   TYR A  42     -12.492   5.262 -11.305  1.00 92.94           N  
ATOM    325  CA  TYR A  42     -11.352   5.254 -12.211  1.00 92.94           C  
ATOM    326  C   TYR A  42     -10.047   5.457 -11.445  1.00 92.94           C  
ATOM    327  CB  TYR A  42     -11.508   6.336 -13.281  1.00 92.94           C  
ATOM    328  O   TYR A  42      -9.984   6.262 -10.516  1.00 92.94           O  
ATOM    329  CG  TYR A  42     -12.750   6.184 -14.125  1.00 92.94           C  
ATOM    330  CD1 TYR A  42     -12.750   5.379 -15.258  1.00 92.94           C  
ATOM    331  CD2 TYR A  42     -13.922   6.848 -13.789  1.00 92.94           C  
ATOM    332  CE1 TYR A  42     -13.891   5.234 -16.047  1.00 92.94           C  
ATOM    333  CE2 TYR A  42     -15.070   6.715 -14.562  1.00 92.94           C  
ATOM    334  OH  TYR A  42     -16.188   5.770 -16.453  1.00 92.94           O  
ATOM    335  CZ  TYR A  42     -15.047   5.906 -15.680  1.00 92.94           C  
ATOM    336  N   THR A  43      -9.047   4.645 -11.945  1.00 94.12           N  
ATOM    337  CA  THR A  43      -7.707   4.723 -11.375  1.00 94.12           C  
ATOM    338  C   THR A  43      -6.656   4.906 -12.461  1.00 94.12           C  
ATOM    339  CB  THR A  43      -7.379   3.463 -10.547  1.00 94.12           C  
ATOM    340  O   THR A  43      -6.969   4.812 -13.656  1.00 94.12           O  
ATOM    341  CG2 THR A  43      -8.422   3.230  -9.461  1.00 94.12           C  
ATOM    342  OG1 THR A  43      -7.352   2.324 -11.422  1.00 94.12           O  
ATOM    343  N   GLN A  44      -5.465   5.176 -12.047  1.00 95.12           N  
ATOM    344  CA  GLN A  44      -4.371   5.230 -13.016  1.00 95.12           C  
ATOM    345  C   GLN A  44      -3.859   3.830 -13.344  1.00 95.12           C  
ATOM    346  CB  GLN A  44      -3.229   6.094 -12.484  1.00 95.12           C  
ATOM    347  O   GLN A  44      -4.039   2.896 -12.555  1.00 95.12           O  
ATOM    348  CG  GLN A  44      -3.641   7.523 -12.148  1.00 95.12           C  
ATOM    349  CD  GLN A  44      -4.270   8.242 -13.328  1.00 95.12           C  
ATOM    350  NE2 GLN A  44      -5.418   8.875 -13.094  1.00 95.12           N  
ATOM    351  OE1 GLN A  44      -3.732   8.234 -14.438  1.00 95.12           O  
ATOM    352  N   PRO A  45      -3.328   3.676 -14.539  1.00 92.81           N  
ATOM    353  CA  PRO A  45      -3.006   2.330 -15.016  1.00 92.81           C  
ATOM    354  C   PRO A  45      -1.786   1.731 -14.328  1.00 92.81           C  
ATOM    355  CB  PRO A  45      -2.736   2.543 -16.516  1.00 92.81           C  
ATOM    356  O   PRO A  45      -1.548   0.525 -14.414  1.00 92.81           O  
ATOM    357  CG  PRO A  45      -2.320   3.975 -16.625  1.00 92.81           C  
ATOM    358  CD  PRO A  45      -3.074   4.773 -15.602  1.00 92.81           C  
ATOM    359  N   LEU A  46      -1.029   2.586 -13.508  1.00 95.56           N  
ATOM    360  CA  LEU A  46       0.189   2.094 -12.875  1.00 95.56           C  
ATOM    361  C   LEU A  46       0.199   2.424 -11.383  1.00 95.56           C  
ATOM    362  CB  LEU A  46       1.426   2.693 -13.547  1.00 95.56           C  
ATOM    363  O   LEU A  46      -0.613   3.225 -10.914  1.00 95.56           O  
ATOM    364  CG  LEU A  46       1.687   2.260 -14.992  1.00 95.56           C  
ATOM    365  CD1 LEU A  46       2.725   3.170 -15.641  1.00 95.56           C  
ATOM    366  CD2 LEU A  46       2.139   0.804 -15.039  1.00 95.56           C  
ATOM    367  N   CYS A  47       1.118   1.752 -10.625  1.00 97.56           N  
ATOM    368  CA  CYS A  47       1.238   1.717  -9.172  1.00 97.56           C  
ATOM    369  C   CYS A  47       1.442   3.117  -8.602  1.00 97.56           C  
ATOM    370  CB  CYS A  47       2.398   0.814  -8.750  1.00 97.56           C  
ATOM    371  O   CYS A  47       0.567   3.648  -7.918  1.00 97.56           O  
ATOM    372  SG  CYS A  47       2.279  -0.870  -9.391  1.00 97.56           S  
ATOM    373  N   THR A  48       2.531   3.830  -8.938  1.00 98.06           N  
ATOM    374  CA  THR A  48       2.891   5.113  -8.352  1.00 98.06           C  
ATOM    375  C   THR A  48       1.831   6.168  -8.656  1.00 98.06           C  
ATOM    376  CB  THR A  48       4.262   5.598  -8.859  1.00 98.06           C  
ATOM    377  O   THR A  48       1.324   6.828  -7.750  1.00 98.06           O  
ATOM    378  CG2 THR A  48       4.578   6.996  -8.344  1.00 98.06           C  
ATOM    379  OG1 THR A  48       5.277   4.691  -8.414  1.00 98.06           O  
ATOM    380  N   PRO A  49       1.372   6.242  -9.883  1.00 97.50           N  
ATOM    381  CA  PRO A  49       0.398   7.293 -10.180  1.00 97.50           C  
ATOM    382  C   PRO A  49      -0.945   7.066  -9.492  1.00 97.50           C  
ATOM    383  CB  PRO A  49       0.250   7.215 -11.703  1.00 97.50           C  
ATOM    384  O   PRO A  49      -1.576   8.023  -9.031  1.00 97.50           O  
ATOM    385  CG  PRO A  49       1.536   6.625 -12.180  1.00 97.50           C  
ATOM    386  CD  PRO A  49       2.035   5.664 -11.141  1.00 97.50           C  
ATOM    387  N   SER A  50      -1.373   5.883  -9.438  1.00 97.44           N  
ATOM    388  CA  SER A  50      -2.627   5.582  -8.758  1.00 97.44           C  
ATOM    389  C   SER A  50      -2.537   5.906  -7.270  1.00 97.44           C  
ATOM    390  CB  SER A  50      -2.998   4.109  -8.945  1.00 97.44           C  
ATOM    391  O   SER A  50      -3.439   6.531  -6.711  1.00 97.44           O  
ATOM    392  OG  SER A  50      -3.328   3.842 -10.297  1.00 97.44           O  
ATOM    393  N   ARG A  51      -1.445   5.539  -6.625  1.00 98.25           N  
ATOM    394  CA  ARG A  51      -1.275   5.773  -5.195  1.00 98.25           C  
ATOM    395  C   ARG A  51      -1.120   7.262  -4.902  1.00 98.25           C  
ATOM    396  CB  ARG A  51      -0.064   5.004  -4.664  1.00 98.25           C  
ATOM    397  O   ARG A  51      -1.672   7.766  -3.920  1.00 98.25           O  
ATOM    398  CG  ARG A  51      -0.264   3.498  -4.609  1.00 98.25           C  
ATOM    399  CD  ARG A  51       1.031   2.770  -4.281  1.00 98.25           C  
ATOM    400  NE  ARG A  51       0.848   1.320  -4.281  1.00 98.25           N  
ATOM    401  NH1 ARG A  51       0.150   1.201  -2.082  1.00 98.25           N  
ATOM    402  NH2 ARG A  51       0.302  -0.705  -3.346  1.00 98.25           N  
ATOM    403  CZ  ARG A  51       0.434   0.609  -3.236  1.00 98.25           C  
ATOM    404  N   SER A  52      -0.350   7.879  -5.730  1.00 97.62           N  
ATOM    405  CA  SER A  52      -0.191   9.320  -5.539  1.00 97.62           C  
ATOM    406  C   SER A  52      -1.531  10.039  -5.629  1.00 97.62           C  
ATOM    407  CB  SER A  52       0.779   9.891  -6.570  1.00 97.62           C  
ATOM    408  O   SER A  52      -1.821  10.930  -4.828  1.00 97.62           O  
ATOM    409  OG  SER A  52       0.168   9.969  -7.848  1.00 97.62           O  
ATOM    410  N   GLN A  53      -2.309   9.641  -6.633  1.00 97.38           N  
ATOM    411  CA  GLN A  53      -3.621  10.250  -6.820  1.00 97.38           C  
ATOM    412  C   GLN A  53      -4.539   9.961  -5.637  1.00 97.38           C  
ATOM    413  CB  GLN A  53      -4.266   9.742  -8.117  1.00 97.38           C  
ATOM    414  O   GLN A  53      -5.227  10.859  -5.148  1.00 97.38           O  
ATOM    415  CG  GLN A  53      -5.578  10.438  -8.461  1.00 97.38           C  
ATOM    416  CD  GLN A  53      -6.105  10.055  -9.828  1.00 97.38           C  
ATOM    417  NE2 GLN A  53      -7.344   9.570  -9.867  1.00 97.38           N  
ATOM    418  OE1 GLN A  53      -5.406  10.188 -10.836  1.00 97.38           O  
ATOM    419  N   LEU A  54      -4.484   8.773  -5.164  1.00 97.75           N  
ATOM    420  CA  LEU A  54      -5.316   8.375  -4.035  1.00 97.75           C  
ATOM    421  C   LEU A  54      -4.945   9.164  -2.783  1.00 97.75           C  
ATOM    422  CB  LEU A  54      -5.172   6.871  -3.766  1.00 97.75           C  
ATOM    423  O   LEU A  54      -5.820   9.711  -2.109  1.00 97.75           O  
ATOM    424  CG  LEU A  54      -5.863   6.340  -2.510  1.00 97.75           C  
ATOM    425  CD1 LEU A  54      -7.375   6.488  -2.633  1.00 97.75           C  
ATOM    426  CD2 LEU A  54      -5.484   4.883  -2.268  1.00 97.75           C  
ATOM    427  N   LEU A  55      -3.727   9.320  -2.494  1.00 98.44           N  
ATOM    428  CA  LEU A  55      -3.312   9.836  -1.194  1.00 98.44           C  
ATOM    429  C   LEU A  55      -3.234  11.359  -1.216  1.00 98.44           C  
ATOM    430  CB  LEU A  55      -1.959   9.250  -0.789  1.00 98.44           C  
ATOM    431  O   LEU A  55      -3.324  12.008  -0.169  1.00 98.44           O  
ATOM    432  CG  LEU A  55      -1.936   7.754  -0.473  1.00 98.44           C  
ATOM    433  CD1 LEU A  55      -0.521   7.309  -0.117  1.00 98.44           C  
ATOM    434  CD2 LEU A  55      -2.904   7.434   0.661  1.00 98.44           C  
ATOM    435  N   THR A  56      -3.188  11.945  -2.432  1.00 98.31           N  
ATOM    436  CA  THR A  56      -3.119  13.398  -2.504  1.00 98.31           C  
ATOM    437  C   THR A  56      -4.465  13.984  -2.922  1.00 98.31           C  
ATOM    438  CB  THR A  56      -2.029  13.859  -3.488  1.00 98.31           C  
ATOM    439  O   THR A  56      -4.719  15.172  -2.725  1.00 98.31           O  
ATOM    440  CG2 THR A  56      -0.669  13.281  -3.115  1.00 98.31           C  
ATOM    441  OG1 THR A  56      -2.373  13.430  -4.809  1.00 98.31           O  
ATOM    442  N   GLY A  57      -5.254  13.156  -3.590  1.00 97.38           N  
ATOM    443  CA  GLY A  57      -6.492  13.648  -4.172  1.00 97.38           C  
ATOM    444  C   GLY A  57      -6.277  14.445  -5.441  1.00 97.38           C  
ATOM    445  O   GLY A  57      -7.156  15.203  -5.859  1.00 97.38           O  
ATOM    446  N   ARG A  58      -5.117  14.383  -5.984  1.00 96.62           N  
ATOM    447  CA  ARG A  58      -4.766  15.109  -7.199  1.00 96.62           C  
ATOM    448  C   ARG A  58      -4.293  14.164  -8.297  1.00 96.62           C  
ATOM    449  CB  ARG A  58      -3.682  16.156  -6.902  1.00 96.62           C  
ATOM    450  O   ARG A  58      -3.656  13.141  -8.008  1.00 96.62           O  
ATOM    451  CG  ARG A  58      -4.059  17.141  -5.812  1.00 96.62           C  
ATOM    452  CD  ARG A  58      -4.074  18.578  -6.332  1.00 96.62           C  
ATOM    453  NE  ARG A  58      -3.639  19.516  -5.312  1.00 96.62           N  
ATOM    454  NH1 ARG A  58      -5.328  21.047  -5.711  1.00 96.62           N  
ATOM    455  NH2 ARG A  58      -3.766  21.453  -4.090  1.00 96.62           N  
ATOM    456  CZ  ARG A  58      -4.246  20.672  -5.039  1.00 96.62           C  
ATOM    457  N   TYR A  59      -4.582  14.578  -9.477  1.00 96.44           N  
ATOM    458  CA  TYR A  59      -4.074  13.805 -10.602  1.00 96.44           C  
ATOM    459  C   TYR A  59      -2.555  13.891 -10.680  1.00 96.44           C  
ATOM    460  CB  TYR A  59      -4.691  14.297 -11.914  1.00 96.44           C  
ATOM    461  O   TYR A  59      -1.962  14.898 -10.305  1.00 96.44           O  
ATOM    462  CG  TYR A  59      -6.008  13.641 -12.250  1.00 96.44           C  
ATOM    463  CD1 TYR A  59      -6.051  12.359 -12.789  1.00 96.44           C  
ATOM    464  CD2 TYR A  59      -7.211  14.305 -12.031  1.00 96.44           C  
ATOM    465  CE1 TYR A  59      -7.262  11.750 -13.102  1.00 96.44           C  
ATOM    466  CE2 TYR A  59      -8.430  13.703 -12.344  1.00 96.44           C  
ATOM    467  OH  TYR A  59      -9.648  11.828 -13.180  1.00 96.44           O  
ATOM    468  CZ  TYR A  59      -8.445  12.430 -12.875  1.00 96.44           C  
ATOM    469  N   GLN A  60      -1.927  12.758 -11.117  1.00 93.69           N  
ATOM    470  CA  GLN A  60      -0.480  12.570 -11.125  1.00 93.69           C  
ATOM    471  C   GLN A  60       0.212  13.672 -11.930  1.00 93.69           C  
ATOM    472  CB  GLN A  60      -0.117  11.195 -11.688  1.00 93.69           C  
ATOM    473  O   GLN A  60       1.390  13.961 -11.711  1.00 93.69           O  
ATOM    474  CG  GLN A  60      -0.450  11.031 -13.164  1.00 93.69           C  
ATOM    475  CD  GLN A  60      -1.895  10.633 -13.398  1.00 93.69           C  
ATOM    476  NE2 GLN A  60      -2.230  10.320 -14.648  1.00 93.69           N  
ATOM    477  OE1 GLN A  60      -2.703  10.594 -12.461  1.00 93.69           O  
ATOM    478  N   ILE A  61      -0.531  14.289 -12.844  1.00 95.19           N  
ATOM    479  CA  ILE A  61       0.090  15.359 -13.617  1.00 95.19           C  
ATOM    480  C   ILE A  61       0.415  16.531 -12.695  1.00 95.19           C  
ATOM    481  CB  ILE A  61      -0.820  15.820 -14.773  1.00 95.19           C  
ATOM    482  O   ILE A  61       1.312  17.328 -12.992  1.00 95.19           O  
ATOM    483  CG1 ILE A  61      -0.057  16.766 -15.711  1.00 95.19           C  
ATOM    484  CG2 ILE A  61      -2.090  16.484 -14.234  1.00 95.19           C  
ATOM    485  CD1 ILE A  61       1.044  16.094 -16.516  1.00 95.19           C  
ATOM    486  N   HIS A  62      -0.254  16.594 -11.555  1.00 96.25           N  
ATOM    487  CA  HIS A  62      -0.046  17.719 -10.641  1.00 96.25           C  
ATOM    488  C   HIS A  62       1.007  17.375  -9.594  1.00 96.25           C  
ATOM    489  CB  HIS A  62      -1.360  18.109  -9.961  1.00 96.25           C  
ATOM    490  O   HIS A  62       1.415  18.250  -8.812  1.00 96.25           O  
ATOM    491  CG  HIS A  62      -2.410  18.578 -10.914  1.00 96.25           C  
ATOM    492  CD2 HIS A  62      -3.627  18.078 -11.227  1.00 96.25           C  
ATOM    493  ND1 HIS A  62      -2.256  19.719 -11.680  1.00 96.25           N  
ATOM    494  CE1 HIS A  62      -3.338  19.891 -12.422  1.00 96.25           C  
ATOM    495  NE2 HIS A  62      -4.184  18.906 -12.164  1.00 96.25           N  
ATOM    496  N   THR A  63       1.393  16.156  -9.641  1.00 95.62           N  
ATOM    497  CA  THR A  63       2.395  15.758  -8.656  1.00 95.62           C  
ATOM    498  C   THR A  63       3.729  15.453  -9.336  1.00 95.62           C  
ATOM    499  CB  THR A  63       1.933  14.523  -7.855  1.00 95.62           C  
ATOM    500  O   THR A  63       4.719  15.156  -8.664  1.00 95.62           O  
ATOM    501  CG2 THR A  63       0.647  14.820  -7.086  1.00 95.62           C  
ATOM    502  OG1 THR A  63       1.700  13.438  -8.758  1.00 95.62           O  
ATOM    503  N   GLY A  64       3.680  15.500 -10.703  1.00 94.69           N  
ATOM    504  CA  GLY A  64       4.883  15.188 -11.453  1.00 94.69           C  
ATOM    505  C   GLY A  64       5.148  13.703 -11.562  1.00 94.69           C  
ATOM    506  O   GLY A  64       6.254  13.289 -11.922  1.00 94.69           O  
ATOM    507  N   LEU A  65       4.195  12.875 -11.219  1.00 95.44           N  
ATOM    508  CA  LEU A  65       4.332  11.422 -11.242  1.00 95.44           C  
ATOM    509  C   LEU A  65       3.500  10.820 -12.367  1.00 95.44           C  
ATOM    510  CB  LEU A  65       3.912  10.820  -9.898  1.00 95.44           C  
ATOM    511  O   LEU A  65       2.906   9.750 -12.203  1.00 95.44           O  
ATOM    512  CG  LEU A  65       4.746  11.219  -8.688  1.00 95.44           C  
ATOM    513  CD1 LEU A  65       4.129  10.656  -7.410  1.00 95.44           C  
ATOM    514  CD2 LEU A  65       6.188  10.750  -8.844  1.00 95.44           C  
ATOM    515  N   GLN A  66       3.502  11.445 -13.711  1.00 91.94           N  
ATOM    516  CA  GLN A  66       2.660  11.023 -14.828  1.00 91.94           C  
ATOM    517  C   GLN A  66       3.445  10.148 -15.805  1.00 91.94           C  
ATOM    518  CB  GLN A  66       2.078  12.234 -15.555  1.00 91.94           C  
ATOM    519  O   GLN A  66       2.855   9.445 -16.625  1.00 91.94           O  
ATOM    520  CG  GLN A  66       3.121  13.086 -16.266  1.00 91.94           C  
ATOM    521  CD  GLN A  66       3.752  14.125 -15.344  1.00 91.94           C  
ATOM    522  NE2 GLN A  66       4.312  15.172 -15.938  1.00 91.94           N  
ATOM    523  OE1 GLN A  66       3.730  13.977 -14.117  1.00 91.94           O  
ATOM    524  N   HIS A  67       4.797  10.180 -15.836  1.00 87.88           N  
ATOM    525  CA  HIS A  67       5.645   9.664 -16.906  1.00 87.88           C  
ATOM    526  C   HIS A  67       5.961   8.188 -16.703  1.00 87.88           C  
ATOM    527  CB  HIS A  67       6.941  10.477 -17.000  1.00 87.88           C  
ATOM    528  O   HIS A  67       6.188   7.457 -17.656  1.00 87.88           O  
ATOM    529  CG  HIS A  67       7.855  10.023 -18.094  1.00 87.88           C  
ATOM    530  CD2 HIS A  67       9.086   9.461 -18.047  1.00 87.88           C  
ATOM    531  ND1 HIS A  67       7.527  10.141 -19.422  1.00 87.88           N  
ATOM    532  CE1 HIS A  67       8.523   9.664 -20.156  1.00 87.88           C  
ATOM    533  NE2 HIS A  67       9.477   9.242 -19.344  1.00 87.88           N  
ATOM    534  N   GLN A  68       5.535   7.543 -15.477  1.00 93.69           N  
ATOM    535  CA  GLN A  68       5.746   6.145 -15.102  1.00 93.69           C  
ATOM    536  C   GLN A  68       5.781   5.977 -13.586  1.00 93.69           C  
ATOM    537  CB  GLN A  68       7.039   5.613 -15.719  1.00 93.69           C  
ATOM    538  O   GLN A  68       5.129   6.727 -12.859  1.00 93.69           O  
ATOM    539  CG  GLN A  68       6.957   5.406 -17.234  1.00 93.69           C  
ATOM    540  CD  GLN A  68       8.102   4.570 -17.766  1.00 93.69           C  
ATOM    541  NE2 GLN A  68       8.234   4.520 -19.094  1.00 93.69           N  
ATOM    542  OE1 GLN A  68       8.875   3.977 -17.000  1.00 93.69           O  
ATOM    543  N   ILE A  69       6.383   4.734 -13.242  1.00 96.06           N  
ATOM    544  CA  ILE A  69       6.465   4.480 -11.805  1.00 96.06           C  
ATOM    545  C   ILE A  69       7.789   5.016 -11.266  1.00 96.06           C  
ATOM    546  CB  ILE A  69       6.328   2.975 -11.484  1.00 96.06           C  
ATOM    547  O   ILE A  69       8.695   5.340 -12.031  1.00 96.06           O  
ATOM    548  CG1 ILE A  69       7.469   2.184 -12.141  1.00 96.06           C  
ATOM    549  CG2 ILE A  69       4.965   2.449 -11.945  1.00 96.06           C  
ATOM    550  CD1 ILE A  69       7.535   0.725 -11.711  1.00 96.06           C  
ATOM    551  N   ILE A  70       7.781   5.254 -10.023  1.00 96.19           N  
ATOM    552  CA  ILE A  70       9.062   5.543  -9.398  1.00 96.19           C  
ATOM    553  C   ILE A  70       9.930   4.281  -9.391  1.00 96.19           C  
ATOM    554  CB  ILE A  70       8.883   6.074  -7.957  1.00 96.19           C  
ATOM    555  O   ILE A  70       9.602   3.303  -8.711  1.00 96.19           O  
ATOM    556  CG1 ILE A  70       8.055   7.367  -7.969  1.00 96.19           C  
ATOM    557  CG2 ILE A  70      10.242   6.297  -7.289  1.00 96.19           C  
ATOM    558  CD1 ILE A  70       7.688   7.875  -6.582  1.00 96.19           C  
ATOM    559  N   TRP A  71      11.031   4.266 -10.125  1.00 93.94           N  
ATOM    560  CA  TRP A  71      11.930   3.121 -10.242  1.00 93.94           C  
ATOM    561  C   TRP A  71      12.891   3.062  -9.055  1.00 93.94           C  
ATOM    562  CB  TRP A  71      12.719   3.180 -11.555  1.00 93.94           C  
ATOM    563  O   TRP A  71      13.148   4.082  -8.414  1.00 93.94           O  
ATOM    564  CG  TRP A  71      11.891   2.900 -12.773  1.00 93.94           C  
ATOM    565  CD1 TRP A  71      11.344   3.818 -13.625  1.00 93.94           C  
ATOM    566  CD2 TRP A  71      11.516   1.614 -13.273  1.00 93.94           C  
ATOM    567  CE2 TRP A  71      10.734   1.827 -14.430  1.00 93.94           C  
ATOM    568  CE3 TRP A  71      11.750   0.300 -12.844  1.00 93.94           C  
ATOM    569  NE1 TRP A  71      10.648   3.180 -14.625  1.00 93.94           N  
ATOM    570  CH2 TRP A  71      10.453  -0.502 -14.742  1.00 93.94           C  
ATOM    571  CZ2 TRP A  71      10.203   0.773 -15.180  1.00 93.94           C  
ATOM    572  CZ3 TRP A  71      11.219  -0.748 -13.586  1.00 93.94           C  
ATOM    573  N   PRO A  72      13.406   1.794  -8.945  1.00 91.56           N  
ATOM    574  CA  PRO A  72      14.422   1.685  -7.898  1.00 91.56           C  
ATOM    575  C   PRO A  72      15.602   2.625  -8.125  1.00 91.56           C  
ATOM    576  CB  PRO A  72      14.867   0.222  -7.984  1.00 91.56           C  
ATOM    577  O   PRO A  72      16.078   2.766  -9.250  1.00 91.56           O  
ATOM    578  CG  PRO A  72      13.672  -0.506  -8.516  1.00 91.56           C  
ATOM    579  CD  PRO A  72      13.016   0.349  -9.562  1.00 91.56           C  
ATOM    580  N   CYS A  73      15.977   3.479  -7.086  1.00 86.06           N  
ATOM    581  CA  CYS A  73      17.141   4.352  -7.062  1.00 86.06           C  
ATOM    582  C   CYS A  73      16.812   5.723  -7.641  1.00 86.06           C  
ATOM    583  CB  CYS A  73      18.297   3.725  -7.844  1.00 86.06           C  
ATOM    584  O   CYS A  73      17.703   6.555  -7.824  1.00 86.06           O  
ATOM    585  SG  CYS A  73      18.844   2.129  -7.191  1.00 86.06           S  
ATOM    586  N   GLN A  74      15.578   5.824  -8.180  1.00 91.81           N  
ATOM    587  CA  GLN A  74      15.156   7.137  -8.656  1.00 91.81           C  
ATOM    588  C   GLN A  74      14.930   8.102  -7.496  1.00 91.81           C  
ATOM    589  CB  GLN A  74      13.883   7.016  -9.500  1.00 91.81           C  
ATOM    590  O   GLN A  74      14.133   7.812  -6.598  1.00 91.81           O  
ATOM    591  CG  GLN A  74      13.422   8.336 -10.102  1.00 91.81           C  
ATOM    592  CD  GLN A  74      12.211   8.172 -11.008  1.00 91.81           C  
ATOM    593  NE2 GLN A  74      11.258   9.086 -10.883  1.00 91.81           N  
ATOM    594  OE1 GLN A  74      12.141   7.234 -11.805  1.00 91.81           O  
ATOM    595  N   PRO A  75      15.664   9.172  -7.449  1.00 93.69           N  
ATOM    596  CA  PRO A  75      15.539  10.102  -6.324  1.00 93.69           C  
ATOM    597  C   PRO A  75      14.305  10.992  -6.430  1.00 93.69           C  
ATOM    598  CB  PRO A  75      16.828  10.930  -6.414  1.00 93.69           C  
ATOM    599  O   PRO A  75      14.430  12.219  -6.516  1.00 93.69           O  
ATOM    600  CG  PRO A  75      17.125  11.016  -7.879  1.00 93.69           C  
ATOM    601  CD  PRO A  75      16.703   9.727  -8.523  1.00 93.69           C  
ATOM    602  N   SER A  76      13.164  10.305  -6.477  1.00 95.44           N  
ATOM    603  CA  SER A  76      11.898  11.031  -6.547  1.00 95.44           C  
ATOM    604  C   SER A  76      10.867  10.453  -5.586  1.00 95.44           C  
ATOM    605  CB  SER A  76      11.344  11.008  -7.973  1.00 95.44           C  
ATOM    606  O   SER A  76      11.000   9.305  -5.145  1.00 95.44           O  
ATOM    607  OG  SER A  76      10.969   9.695  -8.344  1.00 95.44           O  
ATOM    608  N   CYS A  77       9.938  11.305  -5.168  1.00 97.62           N  
ATOM    609  CA  CYS A  77       8.805  10.875  -4.359  1.00 97.62           C  
ATOM    610  C   CYS A  77       7.648  11.859  -4.484  1.00 97.62           C  
ATOM    611  CB  CYS A  77       9.211  10.734  -2.893  1.00 97.62           C  
ATOM    612  O   CYS A  77       7.758  12.867  -5.180  1.00 97.62           O  
ATOM    613  SG  CYS A  77       9.672  12.305  -2.113  1.00 97.62           S  
ATOM    614  N   VAL A  78       6.512  11.391  -3.949  1.00 97.75           N  
ATOM    615  CA  VAL A  78       5.398  12.336  -3.924  1.00 97.75           C  
ATOM    616  C   VAL A  78       5.848  13.648  -3.283  1.00 97.75           C  
ATOM    617  CB  VAL A  78       4.184  11.766  -3.164  1.00 97.75           C  
ATOM    618  O   VAL A  78       6.582  13.641  -2.293  1.00 97.75           O  
ATOM    619  CG1 VAL A  78       4.520  11.547  -1.689  1.00 97.75           C  
ATOM    620  CG2 VAL A  78       2.977  12.688  -3.311  1.00 97.75           C  
ATOM    621  N   PRO A  79       5.543  14.867  -3.949  1.00 97.75           N  
ATOM    622  CA  PRO A  79       6.023  16.156  -3.461  1.00 97.75           C  
ATOM    623  C   PRO A  79       5.754  16.359  -1.973  1.00 97.75           C  
ATOM    624  CB  PRO A  79       5.242  17.172  -4.305  1.00 97.75           C  
ATOM    625  O   PRO A  79       4.676  16.031  -1.483  1.00 97.75           O  
ATOM    626  CG  PRO A  79       4.953  16.453  -5.586  1.00 97.75           C  
ATOM    627  CD  PRO A  79       4.676  15.008  -5.273  1.00 97.75           C  
ATOM    628  N   LEU A  80       6.656  16.938  -1.331  1.00 97.75           N  
ATOM    629  CA  LEU A  80       6.617  17.062   0.122  1.00 97.75           C  
ATOM    630  C   LEU A  80       5.645  18.156   0.546  1.00 97.75           C  
ATOM    631  CB  LEU A  80       8.016  17.359   0.673  1.00 97.75           C  
ATOM    632  O   LEU A  80       5.242  18.203   1.710  1.00 97.75           O  
ATOM    633  CG  LEU A  80       9.070  16.266   0.462  1.00 97.75           C  
ATOM    634  CD1 LEU A  80      10.398  16.703   1.084  1.00 97.75           C  
ATOM    635  CD2 LEU A  80       8.602  14.945   1.048  1.00 97.75           C  
ATOM    636  N   ASP A  81       5.270  18.984  -0.352  1.00 96.88           N  
ATOM    637  CA  ASP A  81       4.355  20.062  -0.007  1.00 96.88           C  
ATOM    638  C   ASP A  81       2.900  19.625  -0.167  1.00 96.88           C  
ATOM    639  CB  ASP A  81       4.633  21.297  -0.871  1.00 96.88           C  
ATOM    640  O   ASP A  81       1.981  20.422   0.034  1.00 96.88           O  
ATOM    641  CG  ASP A  81       4.539  21.016  -2.359  1.00 96.88           C  
ATOM    642  OD1 ASP A  81       4.652  19.828  -2.762  1.00 96.88           O  
ATOM    643  OD2 ASP A  81       4.355  21.969  -3.137  1.00 96.88           O  
ATOM    644  N   GLU A  82       2.639  18.297  -0.532  1.00 97.56           N  
ATOM    645  CA  GLU A  82       1.296  17.719  -0.542  1.00 97.56           C  
ATOM    646  C   GLU A  82       0.902  17.203   0.842  1.00 97.56           C  
ATOM    647  CB  GLU A  82       1.200  16.578  -1.566  1.00 97.56           C  
ATOM    648  O   GLU A  82       1.695  16.547   1.515  1.00 97.56           O  
ATOM    649  CG  GLU A  82       1.347  17.047  -3.010  1.00 97.56           C  
ATOM    650  CD  GLU A  82       0.197  17.922  -3.479  1.00 97.56           C  
ATOM    651  OE1 GLU A  82       0.381  18.703  -4.441  1.00 97.56           O  
ATOM    652  OE2 GLU A  82      -0.898  17.828  -2.879  1.00 97.56           O  
ATOM    653  N   LYS A  83      -0.162  17.641   1.216  1.00 98.06           N  
ATOM    654  CA  LYS A  83      -0.725  17.016   2.410  1.00 98.06           C  
ATOM    655  C   LYS A  83      -1.485  15.750   2.057  1.00 98.06           C  
ATOM    656  CB  LYS A  83      -1.647  18.000   3.143  1.00 98.06           C  
ATOM    657  O   LYS A  83      -2.523  15.805   1.394  1.00 98.06           O  
ATOM    658  CG  LYS A  83      -1.951  17.609   4.578  1.00 98.06           C  
ATOM    659  CD  LYS A  83      -2.637  18.734   5.336  1.00 98.06           C  
ATOM    660  CE  LYS A  83      -2.793  18.406   6.816  1.00 98.06           C  
ATOM    661  NZ  LYS A  83      -3.426  19.531   7.570  1.00 98.06           N  
ATOM    662  N   LEU A  84      -1.032  14.633   2.621  1.00 98.75           N  
ATOM    663  CA  LEU A  84      -1.582  13.336   2.219  1.00 98.75           C  
ATOM    664  C   LEU A  84      -2.762  12.953   3.105  1.00 98.75           C  
ATOM    665  CB  LEU A  84      -0.503  12.258   2.281  1.00 98.75           C  
ATOM    666  O   LEU A  84      -2.912  13.477   4.207  1.00 98.75           O  
ATOM    667  CG  LEU A  84       0.731  12.477   1.405  1.00 98.75           C  
ATOM    668  CD1 LEU A  84       1.606  11.227   1.399  1.00 98.75           C  
ATOM    669  CD2 LEU A  84       0.320  12.852  -0.014  1.00 98.75           C  
ATOM    670  N   LEU A  85      -3.578  12.070   2.562  1.00 98.75           N  
ATOM    671  CA  LEU A  85      -4.789  11.586   3.215  1.00 98.75           C  
ATOM    672  C   LEU A  85      -4.504  11.172   4.656  1.00 98.75           C  
ATOM    673  CB  LEU A  85      -5.375  10.398   2.441  1.00 98.75           C  
ATOM    674  O   LEU A  85      -5.219  11.586   5.574  1.00 98.75           O  
ATOM    675  CG  LEU A  85      -6.566   9.688   3.090  1.00 98.75           C  
ATOM    676  CD1 LEU A  85      -7.738  10.648   3.238  1.00 98.75           C  
ATOM    677  CD2 LEU A  85      -6.969   8.469   2.271  1.00 98.75           C  
ATOM    678  N   PRO A  86      -3.404  10.359   4.945  1.00 98.75           N  
ATOM    679  CA  PRO A  86      -3.176   9.961   6.336  1.00 98.75           C  
ATOM    680  C   PRO A  86      -2.854  11.141   7.246  1.00 98.75           C  
ATOM    681  CB  PRO A  86      -1.984   9.008   6.238  1.00 98.75           C  
ATOM    682  O   PRO A  86      -3.160  11.109   8.445  1.00 98.75           O  
ATOM    683  CG  PRO A  86      -1.342   9.328   4.930  1.00 98.75           C  
ATOM    684  CD  PRO A  86      -2.408   9.781   3.973  1.00 98.75           C  
ATOM    685  N   GLU A  87      -2.258  12.172   6.746  1.00 98.69           N  
ATOM    686  CA  GLU A  87      -1.999  13.367   7.547  1.00 98.69           C  
ATOM    687  C   GLU A  87      -3.301  14.062   7.941  1.00 98.69           C  
ATOM    688  CB  GLU A  87      -1.097  14.344   6.785  1.00 98.69           C  
ATOM    689  O   GLU A  87      -3.461  14.484   9.086  1.00 98.69           O  
ATOM    690  CG  GLU A  87       0.330  13.844   6.602  1.00 98.69           C  
ATOM    691  CD  GLU A  87       1.187  14.773   5.758  1.00 98.69           C  
ATOM    692  OE1 GLU A  87       2.068  15.461   6.316  1.00 98.69           O  
ATOM    693  OE2 GLU A  87       0.973  14.812   4.523  1.00 98.69           O  
ATOM    694  N   LEU A  88      -4.141  14.117   6.977  1.00 98.56           N  
ATOM    695  CA  LEU A  88      -5.434  14.742   7.242  1.00 98.56           C  
ATOM    696  C   LEU A  88      -6.238  13.914   8.242  1.00 98.56           C  
ATOM    697  CB  LEU A  88      -6.227  14.906   5.945  1.00 98.56           C  
ATOM    698  O   LEU A  88      -6.879  14.477   9.141  1.00 98.56           O  
ATOM    699  CG  LEU A  88      -5.648  15.875   4.914  1.00 98.56           C  
ATOM    700  CD1 LEU A  88      -6.406  15.758   3.594  1.00 98.56           C  
ATOM    701  CD2 LEU A  88      -5.703  17.297   5.441  1.00 98.56           C  
ATOM    702  N   LEU A  89      -6.195  12.664   8.164  1.00 98.62           N  
ATOM    703  CA  LEU A  89      -6.914  11.773   9.070  1.00 98.62           C  
ATOM    704  C   LEU A  89      -6.348  11.867  10.484  1.00 98.62           C  
ATOM    705  CB  LEU A  89      -6.844  10.328   8.578  1.00 98.62           C  
ATOM    706  O   LEU A  89      -7.098  11.828  11.461  1.00 98.62           O  
ATOM    707  CG  LEU A  89      -7.719   9.984   7.367  1.00 98.62           C  
ATOM    708  CD1 LEU A  89      -7.340   8.617   6.816  1.00 98.62           C  
ATOM    709  CD2 LEU A  89      -9.195  10.031   7.746  1.00 98.62           C  
ATOM    710  N   LYS A  90      -5.094  12.016  10.562  1.00 98.00           N  
ATOM    711  CA  LYS A  90      -4.480  12.211  11.867  1.00 98.00           C  
ATOM    712  C   LYS A  90      -5.020  13.469  12.547  1.00 98.00           C  
ATOM    713  CB  LYS A  90      -2.957  12.297  11.742  1.00 98.00           C  
ATOM    714  O   LYS A  90      -5.301  13.461  13.742  1.00 98.00           O  
ATOM    715  CG  LYS A  90      -2.271  10.945  11.602  1.00 98.00           C  
ATOM    716  CD  LYS A  90      -0.757  11.094  11.547  1.00 98.00           C  
ATOM    717  CE  LYS A  90      -0.173  11.398  12.922  1.00 98.00           C  
ATOM    718  NZ  LYS A  90       1.320  11.359  12.906  1.00 98.00           N  
ATOM    719  N   GLU A  91      -5.090  14.500  11.812  1.00 98.00           N  
ATOM    720  CA  GLU A  91      -5.652  15.734  12.336  1.00 98.00           C  
ATOM    721  C   GLU A  91      -7.082  15.531  12.828  1.00 98.00           C  
ATOM    722  CB  GLU A  91      -5.613  16.844  11.273  1.00 98.00           C  
ATOM    723  O   GLU A  91      -7.547  16.234  13.719  1.00 98.00           O  
ATOM    724  CG  GLU A  91      -4.207  17.297  10.914  1.00 98.00           C  
ATOM    725  CD  GLU A  91      -4.168  18.234   9.711  1.00 98.00           C  
ATOM    726  OE1 GLU A  91      -3.064  18.516   9.203  1.00 98.00           O  
ATOM    727  OE2 GLU A  91      -5.254  18.688   9.289  1.00 98.00           O  
ATOM    728  N   ALA A  92      -7.691  14.570  12.273  1.00 97.62           N  
ATOM    729  CA  ALA A  92      -9.086  14.312  12.617  1.00 97.62           C  
ATOM    730  C   ALA A  92      -9.180  13.297  13.758  1.00 97.62           C  
ATOM    731  CB  ALA A  92      -9.859  13.812  11.398  1.00 97.62           C  
ATOM    732  O   ALA A  92     -10.273  12.852  14.109  1.00 97.62           O  
ATOM    733  N   GLY A  93      -8.070  12.789  14.250  1.00 97.44           N  
ATOM    734  CA  GLY A  93      -8.078  11.969  15.453  1.00 97.44           C  
ATOM    735  C   GLY A  93      -7.871  10.492  15.164  1.00 97.44           C  
ATOM    736  O   GLY A  93      -8.016   9.656  16.062  1.00 97.44           O  
ATOM    737  N   TYR A  94      -7.551  10.164  13.867  1.00 98.56           N  
ATOM    738  CA  TYR A  94      -7.344   8.758  13.516  1.00 98.56           C  
ATOM    739  C   TYR A  94      -5.938   8.305  13.891  1.00 98.56           C  
ATOM    740  CB  TYR A  94      -7.586   8.539  12.023  1.00 98.56           C  
ATOM    741  O   TYR A  94      -4.984   9.086  13.797  1.00 98.56           O  
ATOM    742  CG  TYR A  94      -9.047   8.469  11.648  1.00 98.56           C  
ATOM    743  CD1 TYR A  94      -9.648   7.250  11.344  1.00 98.56           C  
ATOM    744  CD2 TYR A  94      -9.828   9.617  11.586  1.00 98.56           C  
ATOM    745  CE1 TYR A  94     -10.992   7.176  11.000  1.00 98.56           C  
ATOM    746  CE2 TYR A  94     -11.172   9.555  11.242  1.00 98.56           C  
ATOM    747  OH  TYR A  94     -13.078   8.266  10.602  1.00 98.56           O  
ATOM    748  CZ  TYR A  94     -11.742   8.336  10.945  1.00 98.56           C  
ATOM    749  N   VAL A  95      -5.895   7.125  14.328  1.00 98.62           N  
ATOM    750  CA  VAL A  95      -4.625   6.402  14.359  1.00 98.62           C  
ATOM    751  C   VAL A  95      -4.406   5.691  13.031  1.00 98.62           C  
ATOM    752  CB  VAL A  95      -4.582   5.387  15.523  1.00 98.62           C  
ATOM    753  O   VAL A  95      -5.207   4.844  12.633  1.00 98.62           O  
ATOM    754  CG1 VAL A  95      -3.244   4.648  15.547  1.00 98.62           C  
ATOM    755  CG2 VAL A  95      -4.824   6.090  16.859  1.00 98.62           C  
ATOM    756  N   THR A  96      -3.289   6.004  12.336  1.00 98.81           N  
ATOM    757  CA  THR A  96      -3.148   5.586  10.945  1.00 98.81           C  
ATOM    758  C   THR A  96      -2.115   4.473  10.820  1.00 98.81           C  
ATOM    759  CB  THR A  96      -2.746   6.770  10.047  1.00 98.81           C  
ATOM    760  O   THR A  96      -0.978   4.617  11.266  1.00 98.81           O  
ATOM    761  CG2 THR A  96      -3.824   7.848  10.039  1.00 98.81           C  
ATOM    762  OG1 THR A  96      -1.522   7.336  10.531  1.00 98.81           O  
ATOM    763  N   HIS A  97      -2.502   3.389  10.211  1.00 98.81           N  
ATOM    764  CA  HIS A  97      -1.643   2.232   9.977  1.00 98.81           C  
ATOM    765  C   HIS A  97      -1.557   1.898   8.492  1.00 98.81           C  
ATOM    766  CB  HIS A  97      -2.152   1.021  10.758  1.00 98.81           C  
ATOM    767  O   HIS A  97      -2.570   1.912   7.789  1.00 98.81           O  
ATOM    768  CG  HIS A  97      -2.297   1.271  12.227  1.00 98.81           C  
ATOM    769  CD2 HIS A  97      -3.398   1.422  13.000  1.00 98.81           C  
ATOM    770  ND1 HIS A  97      -1.215   1.396  13.070  1.00 98.81           N  
ATOM    771  CE1 HIS A  97      -1.646   1.612  14.305  1.00 98.81           C  
ATOM    772  NE2 HIS A  97      -2.969   1.633  14.289  1.00 98.81           N  
ATOM    773  N   MET A  98      -0.339   1.597   8.070  1.00 98.88           N  
ATOM    774  CA  MET A  98      -0.164   1.095   6.711  1.00 98.88           C  
ATOM    775  C   MET A  98       0.507  -0.275   6.719  1.00 98.88           C  
ATOM    776  CB  MET A  98       0.661   2.076   5.879  1.00 98.88           C  
ATOM    777  O   MET A  98       1.520  -0.470   7.395  1.00 98.88           O  
ATOM    778  CG  MET A  98       0.856   1.641   4.434  1.00 98.88           C  
ATOM    779  SD  MET A  98       1.796   2.871   3.449  1.00 98.88           S  
ATOM    780  CE  MET A  98       2.043   1.934   1.917  1.00 98.88           C  
ATOM    781  N   VAL A  99      -0.039  -1.195   6.023  1.00 98.94           N  
ATOM    782  CA  VAL A  99       0.533  -2.521   5.820  1.00 98.94           C  
ATOM    783  C   VAL A  99       0.599  -2.834   4.328  1.00 98.94           C  
ATOM    784  CB  VAL A  99      -0.281  -3.609   6.559  1.00 98.94           C  
ATOM    785  O   VAL A  99      -0.420  -2.801   3.635  1.00 98.94           O  
ATOM    786  CG1 VAL A  99       0.331  -4.992   6.324  1.00 98.94           C  
ATOM    787  CG2 VAL A  99      -0.357  -3.299   8.047  1.00 98.94           C  
ATOM    788  N   GLY A 100       1.784  -3.023   3.824  1.00 98.69           N  
ATOM    789  CA  GLY A 100       1.911  -3.428   2.434  1.00 98.69           C  
ATOM    790  C   GLY A 100       2.822  -2.520   1.629  1.00 98.69           C  
ATOM    791  O   GLY A 100       3.830  -2.029   2.143  1.00 98.69           O  
ATOM    792  N   LYS A 101       2.420  -2.230   0.458  1.00 98.69           N  
ATOM    793  CA  LYS A 101       3.234  -1.553  -0.547  1.00 98.69           C  
ATOM    794  C   LYS A 101       3.084  -0.037  -0.444  1.00 98.69           C  
ATOM    795  CB  LYS A 101       2.855  -2.021  -1.952  1.00 98.69           C  
ATOM    796  O   LYS A 101       1.967   0.483  -0.451  1.00 98.69           O  
ATOM    797  CG  LYS A 101       3.645  -1.348  -3.064  1.00 98.69           C  
ATOM    798  CD  LYS A 101       3.207  -1.839  -4.438  1.00 98.69           C  
ATOM    799  CE  LYS A 101       3.926  -1.095  -5.555  1.00 98.69           C  
ATOM    800  NZ  LYS A 101       3.559  -1.627  -6.902  1.00 98.69           N  
ATOM    801  N   TRP A 102       4.227   0.776  -0.408  1.00 98.75           N  
ATOM    802  CA  TRP A 102       4.246   2.232  -0.328  1.00 98.75           C  
ATOM    803  C   TRP A 102       4.340   2.854  -1.718  1.00 98.75           C  
ATOM    804  CB  TRP A 102       5.418   2.709   0.537  1.00 98.75           C  
ATOM    805  O   TRP A 102       3.387   3.477  -2.191  1.00 98.75           O  
ATOM    806  CG  TRP A 102       5.625   4.191   0.517  1.00 98.75           C  
ATOM    807  CD1 TRP A 102       6.801   4.859   0.292  1.00 98.75           C  
ATOM    808  CD2 TRP A 102       4.633   5.199   0.736  1.00 98.75           C  
ATOM    809  CE2 TRP A 102       5.273   6.453   0.628  1.00 98.75           C  
ATOM    810  CE3 TRP A 102       3.258   5.160   1.013  1.00 98.75           C  
ATOM    811  NE1 TRP A 102       6.594   6.215   0.357  1.00 98.75           N  
ATOM    812  CH2 TRP A 102       3.244   7.594   1.058  1.00 98.75           C  
ATOM    813  CZ2 TRP A 102       4.586   7.656   0.788  1.00 98.75           C  
ATOM    814  CZ3 TRP A 102       2.578   6.363   1.171  1.00 98.75           C  
ATOM    815  N   HIS A 103       5.508   2.674  -2.408  1.00 98.44           N  
ATOM    816  CA  HIS A 103       5.852   2.990  -3.791  1.00 98.44           C  
ATOM    817  C   HIS A 103       5.645   4.473  -4.086  1.00 98.44           C  
ATOM    818  CB  HIS A 103       5.020   2.141  -4.758  1.00 98.44           C  
ATOM    819  O   HIS A 103       5.176   4.832  -5.168  1.00 98.44           O  
ATOM    820  CG  HIS A 103       5.684   1.911  -6.078  1.00 98.44           C  
ATOM    821  CD2 HIS A 103       6.973   2.068  -6.465  1.00 98.44           C  
ATOM    822  ND1 HIS A 103       5.000   1.467  -7.188  1.00 98.44           N  
ATOM    823  CE1 HIS A 103       5.840   1.359  -8.203  1.00 98.44           C  
ATOM    824  NE2 HIS A 103       7.047   1.719  -7.789  1.00 98.44           N  
ATOM    825  N   LEU A 104       5.840   5.301  -3.090  1.00 98.19           N  
ATOM    826  CA  LEU A 104       5.711   6.734  -3.332  1.00 98.19           C  
ATOM    827  C   LEU A 104       7.012   7.461  -2.998  1.00 98.19           C  
ATOM    828  CB  LEU A 104       4.559   7.316  -2.506  1.00 98.19           C  
ATOM    829  O   LEU A 104       6.988   8.633  -2.617  1.00 98.19           O  
ATOM    830  CG  LEU A 104       3.146   6.945  -2.959  1.00 98.19           C  
ATOM    831  CD1 LEU A 104       2.113   7.559  -2.021  1.00 98.19           C  
ATOM    832  CD2 LEU A 104       2.910   7.395  -4.395  1.00 98.19           C  
ATOM    833  N   GLY A 105       8.102   6.688  -2.967  1.00 97.06           N  
ATOM    834  CA  GLY A 105       9.422   7.273  -2.830  1.00 97.06           C  
ATOM    835  C   GLY A 105      10.078   6.957  -1.500  1.00 97.06           C  
ATOM    836  O   GLY A 105       9.430   6.980  -0.456  1.00 97.06           O  
ATOM    837  N   MET A 106      11.469   6.785  -1.632  1.00 96.25           N  
ATOM    838  CA  MET A 106      12.195   6.434  -0.416  1.00 96.25           C  
ATOM    839  C   MET A 106      13.586   7.062  -0.414  1.00 96.25           C  
ATOM    840  CB  MET A 106      12.312   4.918  -0.276  1.00 96.25           C  
ATOM    841  O   MET A 106      14.461   6.637   0.339  1.00 96.25           O  
ATOM    842  CG  MET A 106      13.031   4.246  -1.433  1.00 96.25           C  
ATOM    843  SD  MET A 106      13.438   2.490  -1.085  1.00 96.25           S  
ATOM    844  CE  MET A 106      14.242   2.033  -2.645  1.00 96.25           C  
ATOM    845  N   TYR A 107      13.797   8.008  -1.267  1.00 95.50           N  
ATOM    846  CA  TYR A 107      15.164   8.484  -1.441  1.00 95.50           C  
ATOM    847  C   TYR A 107      15.578   9.398  -0.291  1.00 95.50           C  
ATOM    848  CB  TYR A 107      15.312   9.227  -2.773  1.00 95.50           C  
ATOM    849  O   TYR A 107      16.766   9.594  -0.043  1.00 95.50           O  
ATOM    850  CG  TYR A 107      14.766  10.633  -2.746  1.00 95.50           C  
ATOM    851  CD1 TYR A 107      13.398  10.875  -2.869  1.00 95.50           C  
ATOM    852  CD2 TYR A 107      15.609  11.727  -2.600  1.00 95.50           C  
ATOM    853  CE1 TYR A 107      12.891  12.164  -2.848  1.00 95.50           C  
ATOM    854  CE2 TYR A 107      15.117  13.023  -2.576  1.00 95.50           C  
ATOM    855  OH  TYR A 107      13.258  14.516  -2.678  1.00 95.50           O  
ATOM    856  CZ  TYR A 107      13.750  13.234  -2.699  1.00 95.50           C  
ATOM    857  N   ARG A 108      14.586   9.953   0.437  1.00 97.38           N  
ATOM    858  CA  ARG A 108      14.789  10.727   1.654  1.00 97.38           C  
ATOM    859  C   ARG A 108      13.891  10.234   2.779  1.00 97.38           C  
ATOM    860  CB  ARG A 108      14.539  12.219   1.396  1.00 97.38           C  
ATOM    861  O   ARG A 108      12.805   9.703   2.527  1.00 97.38           O  
ATOM    862  CG  ARG A 108      15.492  12.836   0.394  1.00 97.38           C  
ATOM    863  CD  ARG A 108      15.203  14.320   0.182  1.00 97.38           C  
ATOM    864  NE  ARG A 108      16.109  14.906  -0.808  1.00 97.38           N  
ATOM    865  NH1 ARG A 108      15.195  17.031  -0.674  1.00 97.38           N  
ATOM    866  NH2 ARG A 108      16.938  16.609  -2.100  1.00 97.38           N  
ATOM    867  CZ  ARG A 108      16.078  16.172  -1.191  1.00 97.38           C  
ATOM    868  N   LYS A 109      14.344  10.445   3.930  1.00 97.50           N  
ATOM    869  CA  LYS A 109      13.555  10.023   5.086  1.00 97.50           C  
ATOM    870  C   LYS A 109      12.164  10.641   5.051  1.00 97.50           C  
ATOM    871  CB  LYS A 109      14.266  10.406   6.387  1.00 97.50           C  
ATOM    872  O   LYS A 109      11.180   9.984   5.402  1.00 97.50           O  
ATOM    873  CG  LYS A 109      15.422   9.484   6.754  1.00 97.50           C  
ATOM    874  CD  LYS A 109      15.961   9.789   8.141  1.00 97.50           C  
ATOM    875  CE  LYS A 109      17.109   8.867   8.516  1.00 97.50           C  
ATOM    876  NZ  LYS A 109      17.688   9.203   9.852  1.00 97.50           N  
ATOM    877  N   GLU A 110      12.070  11.898   4.594  1.00 98.38           N  
ATOM    878  CA  GLU A 110      10.812  12.641   4.551  1.00 98.38           C  
ATOM    879  C   GLU A 110       9.828  11.992   3.580  1.00 98.38           C  
ATOM    880  CB  GLU A 110      11.055  14.094   4.152  1.00 98.38           C  
ATOM    881  O   GLU A 110       8.633  12.281   3.615  1.00 98.38           O  
ATOM    882  CG  GLU A 110      11.859  14.883   5.176  1.00 98.38           C  
ATOM    883  CD  GLU A 110      13.359  14.648   5.078  1.00 98.38           C  
ATOM    884  OE1 GLU A 110      14.102  15.078   5.988  1.00 98.38           O  
ATOM    885  OE2 GLU A 110      13.789  14.023   4.082  1.00 98.38           O  
ATOM    886  N   CYS A 111      10.328  11.047   2.766  1.00 98.25           N  
ATOM    887  CA  CYS A 111       9.500  10.414   1.748  1.00 98.25           C  
ATOM    888  C   CYS A 111       8.867   9.125   2.281  1.00 98.25           C  
ATOM    889  CB  CYS A 111      10.328  10.102   0.501  1.00 98.25           C  
ATOM    890  O   CYS A 111       8.000   8.539   1.632  1.00 98.25           O  
ATOM    891  SG  CYS A 111      10.914  11.570  -0.365  1.00 98.25           S  
ATOM    892  N   LEU A 112       9.234   8.727   3.443  1.00 98.62           N  
ATOM    893  CA  LEU A 112       8.789   7.441   3.971  1.00 98.62           C  
ATOM    894  C   LEU A 112       7.379   7.547   4.535  1.00 98.62           C  
ATOM    895  CB  LEU A 112       9.750   6.945   5.055  1.00 98.62           C  
ATOM    896  O   LEU A 112       6.969   8.617   5.000  1.00 98.62           O  
ATOM    897  CG  LEU A 112      11.195   6.676   4.609  1.00 98.62           C  
ATOM    898  CD1 LEU A 112      12.031   6.215   5.797  1.00 98.62           C  
ATOM    899  CD2 LEU A 112      11.219   5.637   3.492  1.00 98.62           C  
ATOM    900  N   PRO A 113       6.672   6.418   4.520  1.00 98.69           N  
ATOM    901  CA  PRO A 113       5.305   6.438   5.035  1.00 98.69           C  
ATOM    902  C   PRO A 113       5.219   6.984   6.457  1.00 98.69           C  
ATOM    903  CB  PRO A 113       4.895   4.961   4.996  1.00 98.69           C  
ATOM    904  O   PRO A 113       4.270   7.703   6.793  1.00 98.69           O  
ATOM    905  CG  PRO A 113       5.789   4.344   3.971  1.00 98.69           C  
ATOM    906  CD  PRO A 113       7.109   5.059   4.000  1.00 98.69           C  
ATOM    907  N   THR A 114       6.223   6.715   7.289  1.00 98.56           N  
ATOM    908  CA  THR A 114       6.207   7.105   8.695  1.00 98.56           C  
ATOM    909  C   THR A 114       6.344   8.617   8.836  1.00 98.56           C  
ATOM    910  CB  THR A 114       7.336   6.410   9.477  1.00 98.56           C  
ATOM    911  O   THR A 114       6.074   9.172   9.898  1.00 98.56           O  
ATOM    912  CG2 THR A 114       7.074   4.914   9.609  1.00 98.56           C  
ATOM    913  OG1 THR A 114       8.578   6.609   8.789  1.00 98.56           O  
ATOM    914  N   HIS A 115       6.750   9.242   7.727  1.00 98.56           N  
ATOM    915  CA  HIS A 115       6.875  10.695   7.738  1.00 98.56           C  
ATOM    916  C   HIS A 115       5.789  11.352   6.891  1.00 98.56           C  
ATOM    917  CB  HIS A 115       8.258  11.117   7.234  1.00 98.56           C  
ATOM    918  O   HIS A 115       5.824  12.562   6.652  1.00 98.56           O  
ATOM    919  CG  HIS A 115       9.375  10.734   8.156  1.00 98.56           C  
ATOM    920  CD2 HIS A 115      10.078   9.586   8.273  1.00 98.56           C  
ATOM    921  ND1 HIS A 115       9.883  11.594   9.102  1.00 98.56           N  
ATOM    922  CE1 HIS A 115      10.852  10.992   9.766  1.00 98.56           C  
ATOM    923  NE2 HIS A 115      10.992   9.766   9.281  1.00 98.56           N  
ATOM    924  N   ARG A 116       4.879  10.477   6.438  1.00 98.50           N  
ATOM    925  CA  ARG A 116       3.850  10.992   5.539  1.00 98.50           C  
ATOM    926  C   ARG A 116       2.455  10.672   6.062  1.00 98.50           C  
ATOM    927  CB  ARG A 116       4.027  10.422   4.133  1.00 98.50           C  
ATOM    928  O   ARG A 116       1.532  10.438   5.281  1.00 98.50           O  
ATOM    929  CG  ARG A 116       5.344  10.805   3.473  1.00 98.50           C  
ATOM    930  CD  ARG A 116       5.465  12.312   3.291  1.00 98.50           C  
ATOM    931  NE  ARG A 116       4.406  12.836   2.436  1.00 98.50           N  
ATOM    932  NH1 ARG A 116       5.566  12.531   0.461  1.00 98.50           N  
ATOM    933  NH2 ARG A 116       3.455  13.430   0.429  1.00 98.50           N  
ATOM    934  CZ  ARG A 116       4.477  12.930   1.110  1.00 98.50           C  
ATOM    935  N   GLY A 117       2.377  10.633   7.422  1.00 98.38           N  
ATOM    936  CA  GLY A 117       1.053  10.625   8.023  1.00 98.38           C  
ATOM    937  C   GLY A 117       0.688   9.289   8.648  1.00 98.38           C  
ATOM    938  O   GLY A 117      -0.297   9.195   9.383  1.00 98.38           O  
ATOM    939  N   PHE A 118       1.539   8.289   8.406  1.00 98.88           N  
ATOM    940  CA  PHE A 118       1.234   6.996   9.008  1.00 98.88           C  
ATOM    941  C   PHE A 118       1.960   6.832  10.336  1.00 98.88           C  
ATOM    942  CB  PHE A 118       1.616   5.859   8.055  1.00 98.88           C  
ATOM    943  O   PHE A 118       3.180   6.992  10.414  1.00 98.88           O  
ATOM    944  CG  PHE A 118       0.718   5.746   6.855  1.00 98.88           C  
ATOM    945  CD1 PHE A 118      -0.583   5.273   6.984  1.00 98.88           C  
ATOM    946  CD2 PHE A 118       1.174   6.113   5.594  1.00 98.88           C  
ATOM    947  CE1 PHE A 118      -1.416   5.168   5.875  1.00 98.88           C  
ATOM    948  CE2 PHE A 118       0.347   6.008   4.480  1.00 98.88           C  
ATOM    949  CZ  PHE A 118      -0.947   5.535   4.621  1.00 98.88           C  
ATOM    950  N   ASP A 119       1.209   6.434  11.398  1.00 98.62           N  
ATOM    951  CA  ASP A 119       1.771   6.191  12.719  1.00 98.62           C  
ATOM    952  C   ASP A 119       2.611   4.918  12.742  1.00 98.62           C  
ATOM    953  CB  ASP A 119       0.657   6.098  13.766  1.00 98.62           C  
ATOM    954  O   ASP A 119       3.656   4.863  13.391  1.00 98.62           O  
ATOM    955  CG  ASP A 119      -0.074   7.414  13.969  1.00 98.62           C  
ATOM    956  OD1 ASP A 119       0.585   8.477  14.055  1.00 98.62           O  
ATOM    957  OD2 ASP A 119      -1.321   7.391  14.055  1.00 98.62           O  
ATOM    958  N   THR A 120       2.111   3.912  12.031  1.00 98.75           N  
ATOM    959  CA  THR A 120       2.850   2.662  11.883  1.00 98.75           C  
ATOM    960  C   THR A 120       2.895   2.227  10.422  1.00 98.75           C  
ATOM    961  CB  THR A 120       2.225   1.542  12.742  1.00 98.75           C  
ATOM    962  O   THR A 120       1.983   2.531   9.648  1.00 98.75           O  
ATOM    963  CG2 THR A 120       2.141   1.949  14.203  1.00 98.75           C  
ATOM    964  OG1 THR A 120       0.905   1.261  12.258  1.00 98.75           O  
ATOM    965  N   TYR A 121       4.031   1.559  10.094  1.00 98.88           N  
ATOM    966  CA  TYR A 121       4.215   1.028   8.742  1.00 98.88           C  
ATOM    967  C   TYR A 121       4.898  -0.332   8.781  1.00 98.88           C  
ATOM    968  CB  TYR A 121       5.031   2.002   7.891  1.00 98.88           C  
ATOM    969  O   TYR A 121       5.875  -0.521   9.508  1.00 98.88           O  
ATOM    970  CG  TYR A 121       5.492   1.418   6.574  1.00 98.88           C  
ATOM    971  CD1 TYR A 121       6.844   1.197   6.324  1.00 98.88           C  
ATOM    972  CD2 TYR A 121       4.574   1.087   5.582  1.00 98.88           C  
ATOM    973  CE1 TYR A 121       7.270   0.662   5.113  1.00 98.88           C  
ATOM    974  CE2 TYR A 121       4.992   0.550   4.371  1.00 98.88           C  
ATOM    975  OH  TYR A 121       6.758  -0.190   2.945  1.00 98.88           O  
ATOM    976  CZ  TYR A 121       6.340   0.341   4.145  1.00 98.88           C  
ATOM    977  N   PHE A 122       4.320  -1.244   8.031  1.00 98.88           N  
ATOM    978  CA  PHE A 122       4.898  -2.564   7.809  1.00 98.88           C  
ATOM    979  C   PHE A 122       4.738  -2.990   6.355  1.00 98.88           C  
ATOM    980  CB  PHE A 122       4.250  -3.598   8.734  1.00 98.88           C  
ATOM    981  O   PHE A 122       3.615  -3.100   5.859  1.00 98.88           O  
ATOM    982  CG  PHE A 122       4.891  -4.957   8.672  1.00 98.88           C  
ATOM    983  CD1 PHE A 122       4.312  -5.977   7.922  1.00 98.88           C  
ATOM    984  CD2 PHE A 122       6.070  -5.219   9.352  1.00 98.88           C  
ATOM    985  CE1 PHE A 122       4.902  -7.238   7.859  1.00 98.88           C  
ATOM    986  CE2 PHE A 122       6.664  -6.477   9.297  1.00 98.88           C  
ATOM    987  CZ  PHE A 122       6.078  -7.484   8.547  1.00 98.88           C  
ATOM    988  N   GLY A 123       5.867  -3.180   5.621  1.00 98.62           N  
ATOM    989  CA  GLY A 123       5.793  -3.564   4.219  1.00 98.62           C  
ATOM    990  C   GLY A 123       7.039  -3.201   3.434  1.00 98.62           C  
ATOM    991  O   GLY A 123       8.133  -3.141   3.994  1.00 98.62           O  
ATOM    992  N   TYR A 124       6.789  -3.105   2.098  1.00 98.56           N  
ATOM    993  CA  TYR A 124       7.938  -2.770   1.264  1.00 98.56           C  
ATOM    994  C   TYR A 124       7.750  -1.407   0.605  1.00 98.56           C  
ATOM    995  CB  TYR A 124       8.156  -3.842   0.192  1.00 98.56           C  
ATOM    996  O   TYR A 124       6.621  -0.958   0.402  1.00 98.56           O  
ATOM    997  CG  TYR A 124       6.961  -4.059  -0.702  1.00 98.56           C  
ATOM    998  CD1 TYR A 124       5.941  -4.934  -0.334  1.00 98.56           C  
ATOM    999  CD2 TYR A 124       6.848  -3.391  -1.917  1.00 98.56           C  
ATOM   1000  CE1 TYR A 124       4.836  -5.141  -1.155  1.00 98.56           C  
ATOM   1001  CE2 TYR A 124       5.746  -3.588  -2.746  1.00 98.56           C  
ATOM   1002  OH  TYR A 124       3.658  -4.664  -3.176  1.00 98.56           O  
ATOM   1003  CZ  TYR A 124       4.750  -4.465  -2.357  1.00 98.56           C  
ATOM   1004  N   LEU A 125       8.844  -0.694   0.287  1.00 98.31           N  
ATOM   1005  CA  LEU A 125       8.836   0.705  -0.126  1.00 98.31           C  
ATOM   1006  C   LEU A 125       8.781   0.823  -1.646  1.00 98.31           C  
ATOM   1007  CB  LEU A 125      10.078   1.428   0.406  1.00 98.31           C  
ATOM   1008  O   LEU A 125       8.297   1.824  -2.176  1.00 98.31           O  
ATOM   1009  CG  LEU A 125      10.195   1.540   1.927  1.00 98.31           C  
ATOM   1010  CD1 LEU A 125      11.547   2.145   2.311  1.00 98.31           C  
ATOM   1011  CD2 LEU A 125       9.055   2.373   2.492  1.00 98.31           C  
ATOM   1012  N   LEU A 126       9.273  -0.242  -2.344  1.00 97.00           N  
ATOM   1013  CA  LEU A 126       9.383  -0.179  -3.797  1.00 97.00           C  
ATOM   1014  C   LEU A 126       8.133  -0.752  -4.457  1.00 97.00           C  
ATOM   1015  CB  LEU A 126      10.617  -0.938  -4.277  1.00 97.00           C  
ATOM   1016  O   LEU A 126       7.152  -1.072  -3.777  1.00 97.00           O  
ATOM   1017  CG  LEU A 126      11.977  -0.353  -3.869  1.00 97.00           C  
ATOM   1018  CD1 LEU A 126      13.086  -1.361  -4.129  1.00 97.00           C  
ATOM   1019  CD2 LEU A 126      12.242   0.951  -4.613  1.00 97.00           C  
ATOM   1020  N   GLY A 127       8.125  -0.791  -5.820  1.00 96.19           N  
ATOM   1021  CA  GLY A 127       6.945  -1.149  -6.590  1.00 96.19           C  
ATOM   1022  C   GLY A 127       6.695  -2.645  -6.641  1.00 96.19           C  
ATOM   1023  O   GLY A 127       5.570  -3.084  -6.879  1.00 96.19           O  
ATOM   1024  N   SER A 128       7.707  -3.455  -6.301  1.00 95.62           N  
ATOM   1025  CA  SER A 128       7.594  -4.910  -6.301  1.00 95.62           C  
ATOM   1026  C   SER A 128       8.703  -5.551  -5.477  1.00 95.62           C  
ATOM   1027  CB  SER A 128       7.629  -5.453  -7.730  1.00 95.62           C  
ATOM   1028  O   SER A 128       9.680  -4.887  -5.117  1.00 95.62           O  
ATOM   1029  OG  SER A 128       8.883  -5.184  -8.336  1.00 95.62           O  
ATOM   1030  N   GLU A 129       8.445  -6.805  -5.121  1.00 96.56           N  
ATOM   1031  CA  GLU A 129       9.422  -7.656  -4.449  1.00 96.56           C  
ATOM   1032  C   GLU A 129       9.117  -9.133  -4.680  1.00 96.56           C  
ATOM   1033  CB  GLU A 129       9.461  -7.355  -2.951  1.00 96.56           C  
ATOM   1034  O   GLU A 129       8.055  -9.477  -5.199  1.00 96.56           O  
ATOM   1035  CG  GLU A 129       8.211  -7.793  -2.203  1.00 96.56           C  
ATOM   1036  CD  GLU A 129       8.320  -7.621  -0.696  1.00 96.56           C  
ATOM   1037  OE1 GLU A 129       7.422  -8.094   0.036  1.00 96.56           O  
ATOM   1038  OE2 GLU A 129       9.312  -7.012  -0.244  1.00 96.56           O  
ATOM   1039  N   ASP A 130      10.133  -9.914  -4.379  1.00 98.00           N  
ATOM   1040  CA  ASP A 130       9.836 -11.344  -4.262  1.00 98.00           C  
ATOM   1041  C   ASP A 130       9.016 -11.633  -3.004  1.00 98.00           C  
ATOM   1042  CB  ASP A 130      11.133 -12.164  -4.246  1.00 98.00           C  
ATOM   1043  O   ASP A 130       9.406 -11.234  -1.902  1.00 98.00           O  
ATOM   1044  CG  ASP A 130      10.883 -13.656  -4.266  1.00 98.00           C  
ATOM   1045  OD1 ASP A 130      10.719 -14.266  -3.182  1.00 98.00           O  
ATOM   1046  OD2 ASP A 130      10.852 -14.242  -5.371  1.00 98.00           O  
ATOM   1047  N   TYR A 131       7.992 -12.414  -3.061  1.00 97.75           N  
ATOM   1048  CA  TYR A 131       7.020 -12.539  -1.982  1.00 97.75           C  
ATOM   1049  C   TYR A 131       7.469 -13.570  -0.957  1.00 97.75           C  
ATOM   1050  CB  TYR A 131       5.645 -12.914  -2.539  1.00 97.75           C  
ATOM   1051  O   TYR A 131       6.812 -13.766   0.070  1.00 97.75           O  
ATOM   1052  CG  TYR A 131       4.855 -11.742  -3.057  1.00 97.75           C  
ATOM   1053  CD1 TYR A 131       3.473 -11.672  -2.883  1.00 97.75           C  
ATOM   1054  CD2 TYR A 131       5.484 -10.695  -3.719  1.00 97.75           C  
ATOM   1055  CE1 TYR A 131       2.740 -10.586  -3.359  1.00 97.75           C  
ATOM   1056  CE2 TYR A 131       4.762  -9.602  -4.199  1.00 97.75           C  
ATOM   1057  OH  TYR A 131       2.674  -8.484  -4.488  1.00 97.75           O  
ATOM   1058  CZ  TYR A 131       3.393  -9.562  -4.016  1.00 97.75           C  
ATOM   1059  N   TYR A 132       8.586 -14.148  -1.183  1.00 98.25           N  
ATOM   1060  CA  TYR A 132       9.148 -15.062  -0.193  1.00 98.25           C  
ATOM   1061  C   TYR A 132      10.477 -14.531   0.342  1.00 98.25           C  
ATOM   1062  CB  TYR A 132       9.336 -16.453  -0.796  1.00 98.25           C  
ATOM   1063  O   TYR A 132      10.664 -14.438   1.557  1.00 98.25           O  
ATOM   1064  CG  TYR A 132       8.055 -17.234  -0.962  1.00 98.25           C  
ATOM   1065  CD1 TYR A 132       7.551 -18.016   0.073  1.00 98.25           C  
ATOM   1066  CD2 TYR A 132       7.340 -17.172  -2.154  1.00 98.25           C  
ATOM   1067  CE1 TYR A 132       6.367 -18.734  -0.076  1.00 98.25           C  
ATOM   1068  CE2 TYR A 132       6.156 -17.891  -2.314  1.00 98.25           C  
ATOM   1069  OH  TYR A 132       4.508 -19.359  -1.425  1.00 98.25           O  
ATOM   1070  CZ  TYR A 132       5.680 -18.656  -1.271  1.00 98.25           C  
ATOM   1071  N   SER A 133      11.305 -14.070  -0.518  1.00 98.25           N  
ATOM   1072  CA  SER A 133      12.617 -13.609  -0.068  1.00 98.25           C  
ATOM   1073  C   SER A 133      12.570 -12.141   0.340  1.00 98.25           C  
ATOM   1074  CB  SER A 133      13.664 -13.812  -1.164  1.00 98.25           C  
ATOM   1075  O   SER A 133      13.430 -11.672   1.089  1.00 98.25           O  
ATOM   1076  OG  SER A 133      13.422 -12.938  -2.256  1.00 98.25           O  
ATOM   1077  N   HIS A 134      11.617 -11.422  -0.297  1.00 98.38           N  
ATOM   1078  CA  HIS A 134      11.367 -10.000  -0.067  1.00 98.38           C  
ATOM   1079  C   HIS A 134      12.516  -9.148  -0.606  1.00 98.38           C  
ATOM   1080  CB  HIS A 134      11.172  -9.727   1.424  1.00 98.38           C  
ATOM   1081  O   HIS A 134      12.695  -8.000  -0.190  1.00 98.38           O  
ATOM   1082  CG  HIS A 134      10.133 -10.602   2.061  1.00 98.38           C  
ATOM   1083  CD2 HIS A 134      10.250 -11.570   2.996  1.00 98.38           C  
ATOM   1084  ND1 HIS A 134       8.797 -10.516   1.743  1.00 98.38           N  
ATOM   1085  CE1 HIS A 134       8.125 -11.406   2.457  1.00 98.38           C  
ATOM   1086  NE2 HIS A 134       8.984 -12.062   3.227  1.00 98.38           N  
ATOM   1087  N   VAL A 135      13.305  -9.742  -1.421  1.00 98.06           N  
ATOM   1088  CA  VAL A 135      14.422  -9.078  -2.096  1.00 98.06           C  
ATOM   1089  C   VAL A 135      13.945  -8.516  -3.436  1.00 98.06           C  
ATOM   1090  CB  VAL A 135      15.609 -10.039  -2.311  1.00 98.06           C  
ATOM   1091  O   VAL A 135      13.133  -9.141  -4.125  1.00 98.06           O  
ATOM   1092  CG1 VAL A 135      16.656  -9.406  -3.221  1.00 98.06           C  
ATOM   1093  CG2 VAL A 135      16.234 -10.430  -0.969  1.00 98.06           C  
ATOM   1094  N   ARG A 136      14.344  -7.359  -3.748  1.00 96.25           N  
ATOM   1095  CA  ARG A 136      14.125  -6.730  -5.047  1.00 96.25           C  
ATOM   1096  C   ARG A 136      15.438  -6.496  -5.777  1.00 96.25           C  
ATOM   1097  CB  ARG A 136      13.375  -5.406  -4.883  1.00 96.25           C  
ATOM   1098  O   ARG A 136      16.359  -5.898  -5.227  1.00 96.25           O  
ATOM   1099  CG  ARG A 136      13.258  -4.602  -6.164  1.00 96.25           C  
ATOM   1100  CD  ARG A 136      12.375  -5.297  -7.191  1.00 96.25           C  
ATOM   1101  NE  ARG A 136      12.148  -4.457  -8.367  1.00 96.25           N  
ATOM   1102  NH1 ARG A 136      11.172  -6.129  -9.625  1.00 96.25           N  
ATOM   1103  NH2 ARG A 136      11.430  -4.023 -10.500  1.00 96.25           N  
ATOM   1104  CZ  ARG A 136      11.586  -4.871  -9.492  1.00 96.25           C  
ATOM   1105  N   CYS A 137      15.492  -7.047  -6.969  1.00 95.06           N  
ATOM   1106  CA  CYS A 137      16.672  -6.867  -7.801  1.00 95.06           C  
ATOM   1107  C   CYS A 137      16.375  -5.926  -8.969  1.00 95.06           C  
ATOM   1108  CB  CYS A 137      17.172  -8.211  -8.336  1.00 95.06           C  
ATOM   1109  O   CYS A 137      15.297  -5.977  -9.555  1.00 95.06           O  
ATOM   1110  SG  CYS A 137      17.516  -9.422  -7.039  1.00 95.06           S  
ATOM   1111  N   MET A 138      17.328  -5.137  -9.250  1.00 92.69           N  
ATOM   1112  CA  MET A 138      17.156  -4.188 -10.344  1.00 92.69           C  
ATOM   1113  C   MET A 138      18.438  -4.070 -11.172  1.00 92.69           C  
ATOM   1114  CB  MET A 138      16.750  -2.812  -9.805  1.00 92.69           C  
ATOM   1115  O   MET A 138      19.500  -3.758 -10.641  1.00 92.69           O  
ATOM   1116  CG  MET A 138      16.578  -1.757 -10.883  1.00 92.69           C  
ATOM   1117  SD  MET A 138      15.055  -2.004 -11.875  1.00 92.69           S  
ATOM   1118  CE  MET A 138      13.805  -1.488 -10.664  1.00 92.69           C  
ATOM   1119  N   PRO A 139      18.219  -4.191 -12.523  1.00 92.88           N  
ATOM   1120  CA  PRO A 139      19.359  -3.930 -13.391  1.00 92.88           C  
ATOM   1121  C   PRO A 139      19.703  -2.445 -13.484  1.00 92.88           C  
ATOM   1122  CB  PRO A 139      18.922  -4.477 -14.750  1.00 92.88           C  
ATOM   1123  O   PRO A 139      18.812  -1.610 -13.633  1.00 92.88           O  
ATOM   1124  CG  PRO A 139      17.719  -5.316 -14.445  1.00 92.88           C  
ATOM   1125  CD  PRO A 139      17.094  -4.812 -13.180  1.00 92.88           C  
ATOM   1126  N   ILE A 140      20.969  -2.191 -13.281  1.00 88.62           N  
ATOM   1127  CA  ILE A 140      21.469  -0.838 -13.469  1.00 88.62           C  
ATOM   1128  C   ILE A 140      22.250  -0.753 -14.781  1.00 88.62           C  
ATOM   1129  CB  ILE A 140      22.375  -0.406 -12.289  1.00 88.62           C  
ATOM   1130  O   ILE A 140      23.422  -1.135 -14.852  1.00 88.62           O  
ATOM   1131  CG1 ILE A 140      21.641  -0.612 -10.961  1.00 88.62           C  
ATOM   1132  CG2 ILE A 140      22.812   1.052 -12.453  1.00 88.62           C  
ATOM   1133  CD1 ILE A 140      22.500  -0.343  -9.734  1.00 88.62           C  
ATOM   1134  N   VAL A 141      21.547  -0.254 -15.805  1.00 88.94           N  
ATOM   1135  CA  VAL A 141      22.016  -0.320 -17.188  1.00 88.94           C  
ATOM   1136  C   VAL A 141      23.297   0.487 -17.328  1.00 88.94           C  
ATOM   1137  CB  VAL A 141      20.938   0.197 -18.172  1.00 88.94           C  
ATOM   1138  O   VAL A 141      24.250   0.044 -17.984  1.00 88.94           O  
ATOM   1139  CG1 VAL A 141      21.516   0.291 -19.578  1.00 88.94           C  
ATOM   1140  CG2 VAL A 141      19.703  -0.709 -18.141  1.00 88.94           C  
ATOM   1141  N   SER A 142      23.391   1.557 -16.703  1.00 89.00           N  
ATOM   1142  CA  SER A 142      24.531   2.449 -16.859  1.00 89.00           C  
ATOM   1143  C   SER A 142      25.812   1.812 -16.312  1.00 89.00           C  
ATOM   1144  CB  SER A 142      24.281   3.779 -16.141  1.00 89.00           C  
ATOM   1145  O   SER A 142      26.906   2.156 -16.750  1.00 89.00           O  
ATOM   1146  OG  SER A 142      24.031   3.572 -14.766  1.00 89.00           O  
ATOM   1147  N   LYS A 143      25.625   0.807 -15.359  1.00 91.12           N  
ATOM   1148  CA  LYS A 143      26.797   0.163 -14.750  1.00 91.12           C  
ATOM   1149  C   LYS A 143      26.906  -1.294 -15.188  1.00 91.12           C  
ATOM   1150  CB  LYS A 143      26.703   0.245 -13.219  1.00 91.12           C  
ATOM   1151  O   LYS A 143      27.797  -2.018 -14.734  1.00 91.12           O  
ATOM   1152  CG  LYS A 143      26.797   1.661 -12.672  1.00 91.12           C  
ATOM   1153  CD  LYS A 143      26.938   1.665 -11.156  1.00 91.12           C  
ATOM   1154  CE  LYS A 143      27.156   3.070 -10.617  1.00 91.12           C  
ATOM   1155  NZ  LYS A 143      27.344   3.072  -9.133  1.00 91.12           N  
ATOM   1156  N   ASN A 144      26.031  -1.737 -16.047  1.00 93.81           N  
ATOM   1157  CA  ASN A 144      25.984  -3.125 -16.500  1.00 93.81           C  
ATOM   1158  C   ASN A 144      26.031  -4.098 -15.320  1.00 93.81           C  
ATOM   1159  CB  ASN A 144      27.125  -3.416 -17.469  1.00 93.81           C  
ATOM   1160  O   ASN A 144      26.781  -5.074 -15.352  1.00 93.81           O  
ATOM   1161  CG  ASN A 144      26.938  -4.715 -18.234  1.00 93.81           C  
ATOM   1162  ND2 ASN A 144      28.031  -5.301 -18.688  1.00 93.81           N  
ATOM   1163  OD1 ASN A 144      25.812  -5.184 -18.406  1.00 93.81           O  
ATOM   1164  N   VAL A 145      25.328  -3.828 -14.195  1.00 95.12           N  
ATOM   1165  CA  VAL A 145      25.234  -4.691 -13.023  1.00 95.12           C  
ATOM   1166  C   VAL A 145      23.766  -4.805 -12.578  1.00 95.12           C  
ATOM   1167  CB  VAL A 145      26.109  -4.172 -11.867  1.00 95.12           C  
ATOM   1168  O   VAL A 145      22.938  -3.977 -12.953  1.00 95.12           O  
ATOM   1169  CG1 VAL A 145      27.578  -4.164 -12.258  1.00 95.12           C  
ATOM   1170  CG2 VAL A 145      25.656  -2.773 -11.445  1.00 95.12           C  
ATOM   1171  N   THR A 146      23.484  -5.879 -11.852  1.00 95.25           N  
ATOM   1172  CA  THR A 146      22.219  -6.043 -11.141  1.00 95.25           C  
ATOM   1173  C   THR A 146      22.438  -5.977  -9.633  1.00 95.25           C  
ATOM   1174  CB  THR A 146      21.547  -7.379 -11.516  1.00 95.25           C  
ATOM   1175  O   THR A 146      23.297  -6.664  -9.094  1.00 95.25           O  
ATOM   1176  CG2 THR A 146      20.250  -7.566 -10.742  1.00 95.25           C  
ATOM   1177  OG1 THR A 146      21.266  -7.391 -12.914  1.00 95.25           O  
ATOM   1178  N   ARG A 147      21.641  -5.129  -9.055  1.00 94.12           N  
ATOM   1179  CA  ARG A 147      21.719  -5.031  -7.602  1.00 94.12           C  
ATOM   1180  C   ARG A 147      20.438  -5.555  -6.949  1.00 94.12           C  
ATOM   1181  CB  ARG A 147      21.953  -3.582  -7.172  1.00 94.12           C  
ATOM   1182  O   ARG A 147      19.328  -5.277  -7.422  1.00 94.12           O  
ATOM   1183  CG  ARG A 147      23.312  -3.041  -7.594  1.00 94.12           C  
ATOM   1184  CD  ARG A 147      23.641  -1.721  -6.906  1.00 94.12           C  
ATOM   1185  NE  ARG A 147      24.969  -1.237  -7.258  1.00 94.12           N  
ATOM   1186  NH1 ARG A 147      25.016   0.433  -5.660  1.00 94.12           N  
ATOM   1187  NH2 ARG A 147      26.797   0.132  -7.059  1.00 94.12           N  
ATOM   1188  CZ  ARG A 147      25.594  -0.225  -6.656  1.00 94.12           C  
ATOM   1189  N   CYS A 148      20.625  -6.230  -5.906  1.00 95.56           N  
ATOM   1190  CA  CYS A 148      19.516  -6.801  -5.156  1.00 95.56           C  
ATOM   1191  C   CYS A 148      19.578  -6.398  -3.688  1.00 95.56           C  
ATOM   1192  CB  CYS A 148      19.500  -8.320  -5.277  1.00 95.56           C  
ATOM   1193  O   CYS A 148      20.656  -6.344  -3.105  1.00 95.56           O  
ATOM   1194  SG  CYS A 148      19.562  -8.914  -6.984  1.00 95.56           S  
ATOM   1195  N   ALA A 149      18.438  -6.082  -3.209  1.00 95.25           N  
ATOM   1196  CA  ALA A 149      18.406  -5.715  -1.796  1.00 95.25           C  
ATOM   1197  C   ALA A 149      17.094  -6.117  -1.150  1.00 95.25           C  
ATOM   1198  CB  ALA A 149      18.641  -4.215  -1.632  1.00 95.25           C  
ATOM   1199  O   ALA A 149      16.062  -6.188  -1.825  1.00 95.25           O  
ATOM   1200  N   LEU A 150      17.234  -6.402   0.128  1.00 97.75           N  
ATOM   1201  CA  LEU A 150      16.031  -6.660   0.905  1.00 97.75           C  
ATOM   1202  C   LEU A 150      15.195  -5.391   1.041  1.00 97.75           C  
ATOM   1203  CB  LEU A 150      16.391  -7.199   2.291  1.00 97.75           C  
ATOM   1204  O   LEU A 150      15.680  -4.375   1.546  1.00 97.75           O  
ATOM   1205  CG  LEU A 150      15.219  -7.457   3.242  1.00 97.75           C  
ATOM   1206  CD1 LEU A 150      14.344  -8.586   2.709  1.00 97.75           C  
ATOM   1207  CD2 LEU A 150      15.727  -7.785   4.641  1.00 97.75           C  
ATOM   1208  N   ASP A 151      13.961  -5.426   0.551  1.00 97.62           N  
ATOM   1209  CA  ASP A 151      13.008  -4.328   0.657  1.00 97.62           C  
ATOM   1210  C   ASP A 151      11.797  -4.730   1.489  1.00 97.62           C  
ATOM   1211  CB  ASP A 151      12.562  -3.865  -0.733  1.00 97.62           C  
ATOM   1212  O   ASP A 151      10.719  -4.980   0.945  1.00 97.62           O  
ATOM   1213  CG  ASP A 151      11.672  -2.635  -0.694  1.00 97.62           C  
ATOM   1214  OD1 ASP A 151      11.656  -1.927   0.335  1.00 97.62           O  
ATOM   1215  OD2 ASP A 151      10.984  -2.375  -1.701  1.00 97.62           O  
ATOM   1216  N   PHE A 152      12.039  -4.777   2.773  1.00 98.50           N  
ATOM   1217  CA  PHE A 152      11.016  -5.117   3.758  1.00 98.50           C  
ATOM   1218  C   PHE A 152      11.273  -4.391   5.074  1.00 98.50           C  
ATOM   1219  CB  PHE A 152      10.977  -6.633   3.994  1.00 98.50           C  
ATOM   1220  O   PHE A 152      12.344  -4.527   5.668  1.00 98.50           O  
ATOM   1221  CG  PHE A 152       9.633  -7.148   4.410  1.00 98.50           C  
ATOM   1222  CD1 PHE A 152       9.453  -7.762   5.645  1.00 98.50           C  
ATOM   1223  CD2 PHE A 152       8.531  -7.020   3.568  1.00 98.50           C  
ATOM   1224  CE1 PHE A 152       8.203  -8.242   6.035  1.00 98.50           C  
ATOM   1225  CE2 PHE A 152       7.281  -7.496   3.951  1.00 98.50           C  
ATOM   1226  CZ  PHE A 152       7.121  -8.109   5.184  1.00 98.50           C  
ATOM   1227  N   ARG A 153      10.164  -3.672   5.508  1.00 98.44           N  
ATOM   1228  CA  ARG A 153      10.383  -2.750   6.617  1.00 98.44           C  
ATOM   1229  C   ARG A 153       9.336  -2.949   7.711  1.00 98.44           C  
ATOM   1230  CB  ARG A 153      10.359  -1.301   6.125  1.00 98.44           C  
ATOM   1231  O   ARG A 153       8.180  -3.266   7.422  1.00 98.44           O  
ATOM   1232  CG  ARG A 153      11.297  -1.028   4.961  1.00 98.44           C  
ATOM   1233  CD  ARG A 153      12.758  -1.084   5.387  1.00 98.44           C  
ATOM   1234  NE  ARG A 153      13.648  -0.708   4.297  1.00 98.44           N  
ATOM   1235  NH1 ARG A 153      15.500  -0.397   5.645  1.00 98.44           N  
ATOM   1236  NH2 ARG A 153      15.656  -0.063   3.383  1.00 98.44           N  
ATOM   1237  CZ  ARG A 153      14.930  -0.390   4.445  1.00 98.44           C  
ATOM   1238  N   ASP A 154       9.758  -2.865   8.938  1.00 98.56           N  
ATOM   1239  CA  ASP A 154       8.938  -2.602  10.117  1.00 98.56           C  
ATOM   1240  C   ASP A 154       9.219  -1.212  10.688  1.00 98.56           C  
ATOM   1241  CB  ASP A 154       9.172  -3.666  11.188  1.00 98.56           C  
ATOM   1242  O   ASP A 154      10.211  -1.013  11.391  1.00 98.56           O  
ATOM   1243  CG  ASP A 154       8.172  -3.596  12.328  1.00 98.56           C  
ATOM   1244  OD1 ASP A 154       7.426  -2.600  12.422  1.00 98.56           O  
ATOM   1245  OD2 ASP A 154       8.141  -4.543  13.148  1.00 98.56           O  
ATOM   1246  N   GLY A 155       8.297  -0.323  10.359  1.00 98.44           N  
ATOM   1247  CA  GLY A 155       8.680   1.069  10.539  1.00 98.44           C  
ATOM   1248  C   GLY A 155       9.797   1.510   9.617  1.00 98.44           C  
ATOM   1249  O   GLY A 155       9.719   1.310   8.398  1.00 98.44           O  
ATOM   1250  N   GLU A 156      10.867   1.962  10.156  1.00 97.94           N  
ATOM   1251  CA  GLU A 156      11.984   2.408   9.320  1.00 97.94           C  
ATOM   1252  C   GLU A 156      13.141   1.416   9.375  1.00 97.94           C  
ATOM   1253  CB  GLU A 156      12.461   3.795   9.758  1.00 97.94           C  
ATOM   1254  O   GLU A 156      14.125   1.560   8.648  1.00 97.94           O  
ATOM   1255  CG  GLU A 156      11.422   4.891   9.570  1.00 97.94           C  
ATOM   1256  CD  GLU A 156      11.961   6.285   9.836  1.00 97.94           C  
ATOM   1257  OE1 GLU A 156      11.156   7.242   9.930  1.00 97.94           O  
ATOM   1258  OE2 GLU A 156      13.203   6.426   9.953  1.00 97.94           O  
ATOM   1259  N   LYS A 157      12.914   0.399  10.164  1.00 98.25           N  
ATOM   1260  CA  LYS A 157      13.961  -0.607  10.305  1.00 98.25           C  
ATOM   1261  C   LYS A 157      13.773  -1.735   9.297  1.00 98.25           C  
ATOM   1262  CB  LYS A 157      13.977  -1.174  11.727  1.00 98.25           C  
ATOM   1263  O   LYS A 157      12.648  -2.074   8.930  1.00 98.25           O  
ATOM   1264  CG  LYS A 157      14.344  -0.156  12.797  1.00 98.25           C  
ATOM   1265  CD  LYS A 157      14.398  -0.791  14.180  1.00 98.25           C  
ATOM   1266  CE  LYS A 157      14.742   0.233  15.250  1.00 98.25           C  
ATOM   1267  NZ  LYS A 157      14.750  -0.375  16.609  1.00 98.25           N  
ATOM   1268  N   ILE A 158      14.883  -2.318   8.945  1.00 97.88           N  
ATOM   1269  CA  ILE A 158      14.852  -3.498   8.086  1.00 97.88           C  
ATOM   1270  C   ILE A 158      14.227  -4.672   8.844  1.00 97.88           C  
ATOM   1271  CB  ILE A 158      16.266  -3.871   7.586  1.00 97.88           C  
ATOM   1272  O   ILE A 158      14.578  -4.930  10.000  1.00 97.88           O  
ATOM   1273  CG1 ILE A 158      16.844  -2.746   6.719  1.00 97.88           C  
ATOM   1274  CG2 ILE A 158      16.234  -5.195   6.816  1.00 97.88           C  
ATOM   1275  CD1 ILE A 158      18.312  -2.900   6.402  1.00 97.88           C  
ATOM   1276  N   ALA A 159      13.281  -5.324   8.203  1.00 97.69           N  
ATOM   1277  CA  ALA A 159      12.633  -6.492   8.789  1.00 97.69           C  
ATOM   1278  C   ALA A 159      13.188  -7.785   8.195  1.00 97.69           C  
ATOM   1279  CB  ALA A 159      11.125  -6.422   8.594  1.00 97.69           C  
ATOM   1280  O   ALA A 159      12.555  -8.391   7.328  1.00 97.69           O  
ATOM   1281  N   ALA A 160      14.320  -8.352   8.633  1.00 95.25           N  
ATOM   1282  CA  ALA A 160      15.094  -9.438   8.039  1.00 95.25           C  
ATOM   1283  C   ALA A 160      14.578 -10.797   8.492  1.00 95.25           C  
ATOM   1284  CB  ALA A 160      16.578  -9.289   8.391  1.00 95.25           C  
ATOM   1285  O   ALA A 160      14.859 -11.820   7.863  1.00 95.25           O  
ATOM   1286  N   GLY A 161      13.648 -10.875   9.367  1.00 96.50           N  
ATOM   1287  CA  GLY A 161      13.227 -12.141   9.953  1.00 96.50           C  
ATOM   1288  C   GLY A 161      12.047 -12.773   9.227  1.00 96.50           C  
ATOM   1289  O   GLY A 161      11.383 -13.656   9.766  1.00 96.50           O  
ATOM   1290  N   PHE A 162      11.883 -12.414   7.883  1.00 97.62           N  
ATOM   1291  CA  PHE A 162      10.664 -12.875   7.230  1.00 97.62           C  
ATOM   1292  C   PHE A 162      10.984 -13.664   5.969  1.00 97.62           C  
ATOM   1293  CB  PHE A 162       9.742 -11.695   6.891  1.00 97.62           C  
ATOM   1294  O   PHE A 162      10.125 -13.859   5.109  1.00 97.62           O  
ATOM   1295  CG  PHE A 162       9.125 -11.047   8.094  1.00 97.62           C  
ATOM   1296  CD1 PHE A 162       7.883 -11.461   8.562  1.00 97.62           C  
ATOM   1297  CD2 PHE A 162       9.773 -10.016   8.758  1.00 97.62           C  
ATOM   1298  CE1 PHE A 162       7.301 -10.867   9.680  1.00 97.62           C  
ATOM   1299  CE2 PHE A 162       9.203  -9.414   9.875  1.00 97.62           C  
ATOM   1300  CZ  PHE A 162       7.965  -9.836  10.336  1.00 97.62           C  
ATOM   1301  N   LYS A 163      12.188 -14.141   5.844  1.00 96.94           N  
ATOM   1302  CA  LYS A 163      12.578 -14.945   4.691  1.00 96.94           C  
ATOM   1303  C   LYS A 163      11.750 -16.234   4.609  1.00 96.94           C  
ATOM   1304  CB  LYS A 163      14.070 -15.281   4.754  1.00 96.94           C  
ATOM   1305  O   LYS A 163      11.469 -16.859   5.633  1.00 96.94           O  
ATOM   1306  CG  LYS A 163      14.609 -15.922   3.486  1.00 96.94           C  
ATOM   1307  CD  LYS A 163      16.109 -16.172   3.586  1.00 96.94           C  
ATOM   1308  CE  LYS A 163      16.656 -16.844   2.330  1.00 96.94           C  
ATOM   1309  NZ  LYS A 163      18.125 -17.062   2.408  1.00 96.94           N  
ATOM   1310  N   ASN A 164      11.242 -16.609   3.393  1.00 97.50           N  
ATOM   1311  CA  ASN A 164      10.492 -17.812   3.082  1.00 97.50           C  
ATOM   1312  C   ASN A 164       9.078 -17.766   3.658  1.00 97.50           C  
ATOM   1313  CB  ASN A 164      11.227 -19.062   3.600  1.00 97.50           C  
ATOM   1314  O   ASN A 164       8.430 -18.797   3.814  1.00 97.50           O  
ATOM   1315  CG  ASN A 164      12.508 -19.344   2.832  1.00 97.50           C  
ATOM   1316  ND2 ASN A 164      13.523 -19.828   3.531  1.00 97.50           N  
ATOM   1317  OD1 ASN A 164      12.578 -19.109   1.620  1.00 97.50           O  
ATOM   1318  N   MET A 165       8.758 -16.625   4.137  1.00 98.44           N  
ATOM   1319  CA  MET A 165       7.367 -16.375   4.504  1.00 98.44           C  
ATOM   1320  C   MET A 165       6.656 -15.578   3.418  1.00 98.44           C  
ATOM   1321  CB  MET A 165       7.285 -15.641   5.840  1.00 98.44           C  
ATOM   1322  O   MET A 165       7.148 -14.531   2.990  1.00 98.44           O  
ATOM   1323  CG  MET A 165       7.871 -16.422   7.008  1.00 98.44           C  
ATOM   1324  SD  MET A 165       8.008 -15.398   8.531  1.00 98.44           S  
ATOM   1325  CE  MET A 165       6.250 -15.164   8.914  1.00 98.44           C  
ATOM   1326  N   TYR A 166       5.512 -16.094   3.053  1.00 98.50           N  
ATOM   1327  CA  TYR A 166       4.766 -15.492   1.957  1.00 98.50           C  
ATOM   1328  C   TYR A 166       4.207 -14.133   2.359  1.00 98.50           C  
ATOM   1329  CB  TYR A 166       3.623 -16.406   1.516  1.00 98.50           C  
ATOM   1330  O   TYR A 166       3.527 -14.008   3.381  1.00 98.50           O  
ATOM   1331  CG  TYR A 166       2.883 -15.922   0.295  1.00 98.50           C  
ATOM   1332  CD1 TYR A 166       1.504 -15.719   0.326  1.00 98.50           C  
ATOM   1333  CD2 TYR A 166       3.559 -15.656  -0.890  1.00 98.50           C  
ATOM   1334  CE1 TYR A 166       0.818 -15.266  -0.796  1.00 98.50           C  
ATOM   1335  CE2 TYR A 166       2.883 -15.203  -2.020  1.00 98.50           C  
ATOM   1336  OH  TYR A 166       0.840 -14.562  -3.076  1.00 98.50           O  
ATOM   1337  CZ  TYR A 166       1.515 -15.016  -1.962  1.00 98.50           C  
ATOM   1338  N   SER A 167       4.406 -13.094   1.586  1.00 98.06           N  
ATOM   1339  CA  SER A 167       4.109 -11.703   1.902  1.00 98.06           C  
ATOM   1340  C   SER A 167       2.648 -11.523   2.295  1.00 98.06           C  
ATOM   1341  CB  SER A 167       4.441 -10.797   0.713  1.00 98.06           C  
ATOM   1342  O   SER A 167       2.346 -10.875   3.299  1.00 98.06           O  
ATOM   1343  OG  SER A 167       5.844 -10.734   0.510  1.00 98.06           O  
ATOM   1344  N   THR A 168       1.796 -12.133   1.555  1.00 97.06           N  
ATOM   1345  CA  THR A 168       0.370 -11.906   1.761  1.00 97.06           C  
ATOM   1346  C   THR A 168      -0.066 -12.414   3.133  1.00 97.06           C  
ATOM   1347  CB  THR A 168      -0.470 -12.586   0.667  1.00 97.06           C  
ATOM   1348  O   THR A 168      -0.915 -11.797   3.785  1.00 97.06           O  
ATOM   1349  CG2 THR A 168      -0.021 -12.148  -0.724  1.00 97.06           C  
ATOM   1350  OG1 THR A 168      -0.326 -14.008   0.780  1.00 97.06           O  
ATOM   1351  N   ASN A 169       0.516 -13.516   3.572  1.00 98.56           N  
ATOM   1352  CA  ASN A 169       0.191 -14.055   4.887  1.00 98.56           C  
ATOM   1353  C   ASN A 169       0.741 -13.172   6.004  1.00 98.56           C  
ATOM   1354  CB  ASN A 169       0.720 -15.484   5.027  1.00 98.56           C  
ATOM   1355  O   ASN A 169       0.049 -12.906   6.988  1.00 98.56           O  
ATOM   1356  CG  ASN A 169      -0.067 -16.484   4.203  1.00 98.56           C  
ATOM   1357  ND2 ASN A 169       0.337 -17.750   4.258  1.00 98.56           N  
ATOM   1358  OD1 ASN A 169      -1.029 -16.125   3.521  1.00 98.56           O  
ATOM   1359  N   VAL A 170       1.899 -12.719   5.777  1.00 98.44           N  
ATOM   1360  CA  VAL A 170       2.549 -11.867   6.773  1.00 98.44           C  
ATOM   1361  C   VAL A 170       1.786 -10.555   6.906  1.00 98.44           C  
ATOM   1362  CB  VAL A 170       4.023 -11.602   6.410  1.00 98.44           C  
ATOM   1363  O   VAL A 170       1.540 -10.078   8.016  1.00 98.44           O  
ATOM   1364  CG1 VAL A 170       4.645 -10.594   7.383  1.00 98.44           C  
ATOM   1365  CG2 VAL A 170       4.820 -12.898   6.402  1.00 98.44           C  
ATOM   1366  N   PHE A 171       1.415  -9.961   5.789  1.00 98.75           N  
ATOM   1367  CA  PHE A 171       0.687  -8.695   5.812  1.00 98.75           C  
ATOM   1368  C   PHE A 171      -0.674  -8.867   6.477  1.00 98.75           C  
ATOM   1369  CB  PHE A 171       0.513  -8.141   4.395  1.00 98.75           C  
ATOM   1370  O   PHE A 171      -1.100  -8.023   7.266  1.00 98.75           O  
ATOM   1371  CG  PHE A 171       1.808  -7.758   3.732  1.00 98.75           C  
ATOM   1372  CD1 PHE A 171       2.939  -7.484   4.492  1.00 98.75           C  
ATOM   1373  CD2 PHE A 171       1.892  -7.664   2.350  1.00 98.75           C  
ATOM   1374  CE1 PHE A 171       4.141  -7.125   3.879  1.00 98.75           C  
ATOM   1375  CE2 PHE A 171       3.088  -7.305   1.731  1.00 98.75           C  
ATOM   1376  CZ  PHE A 171       4.207  -7.035   2.498  1.00 98.75           C  
ATOM   1377  N   THR A 172      -1.326  -9.984   6.168  1.00 98.56           N  
ATOM   1378  CA  THR A 172      -2.623 -10.273   6.770  1.00 98.56           C  
ATOM   1379  C   THR A 172      -2.502 -10.391   8.289  1.00 98.56           C  
ATOM   1380  CB  THR A 172      -3.227 -11.570   6.199  1.00 98.56           C  
ATOM   1381  O   THR A 172      -3.303  -9.812   9.023  1.00 98.56           O  
ATOM   1382  CG2 THR A 172      -4.582 -11.875   6.832  1.00 98.56           C  
ATOM   1383  OG1 THR A 172      -3.395 -11.430   4.785  1.00 98.56           O  
ATOM   1384  N   LYS A 173      -1.503 -11.078   8.672  1.00 98.62           N  
ATOM   1385  CA  LYS A 173      -1.287 -11.250  10.109  1.00 98.62           C  
ATOM   1386  C   LYS A 173      -1.041  -9.914  10.797  1.00 98.62           C  
ATOM   1387  CB  LYS A 173      -0.111 -12.195  10.359  1.00 98.62           C  
ATOM   1388  O   LYS A 173      -1.607  -9.641  11.859  1.00 98.62           O  
ATOM   1389  CG  LYS A 173       0.118 -12.523  11.828  1.00 98.62           C  
ATOM   1390  CD  LYS A 173       1.271 -13.500  12.016  1.00 98.62           C  
ATOM   1391  CE  LYS A 173       1.542 -13.773  13.484  1.00 98.62           C  
ATOM   1392  NZ  LYS A 173       2.676 -14.727  13.672  1.00 98.62           N  
ATOM   1393  N   ARG A 174      -0.223  -9.109  10.148  1.00 98.69           N  
ATOM   1394  CA  ARG A 174       0.074  -7.801  10.719  1.00 98.69           C  
ATOM   1395  C   ARG A 174      -1.178  -6.930  10.781  1.00 98.69           C  
ATOM   1396  CB  ARG A 174       1.166  -7.094   9.914  1.00 98.69           C  
ATOM   1397  O   ARG A 174      -1.414  -6.238  11.773  1.00 98.69           O  
ATOM   1398  CG  ARG A 174       1.554  -5.730  10.469  1.00 98.69           C  
ATOM   1399  CD  ARG A 174       2.133  -5.832  11.875  1.00 98.69           C  
ATOM   1400  NE  ARG A 174       3.369  -6.609  11.891  1.00 98.69           N  
ATOM   1401  NH1 ARG A 174       4.742  -4.805  12.328  1.00 98.69           N  
ATOM   1402  NH2 ARG A 174       5.637  -6.902  12.102  1.00 98.69           N  
ATOM   1403  CZ  ARG A 174       4.578  -6.105  12.109  1.00 98.69           C  
ATOM   1404  N   ALA A 175      -1.950  -6.941   9.766  1.00 98.75           N  
ATOM   1405  CA  ALA A 175      -3.191  -6.172   9.734  1.00 98.75           C  
ATOM   1406  C   ALA A 175      -4.133  -6.617  10.852  1.00 98.75           C  
ATOM   1407  CB  ALA A 175      -3.875  -6.309   8.383  1.00 98.75           C  
ATOM   1408  O   ALA A 175      -4.695  -5.781  11.570  1.00 98.75           O  
ATOM   1409  N   LEU A 176      -4.258  -7.891  11.031  1.00 98.62           N  
ATOM   1410  CA  LEU A 176      -5.137  -8.438  12.055  1.00 98.62           C  
ATOM   1411  C   LEU A 176      -4.645  -8.055  13.453  1.00 98.62           C  
ATOM   1412  CB  LEU A 176      -5.230  -9.961  11.930  1.00 98.62           C  
ATOM   1413  O   LEU A 176      -5.449  -7.805  14.352  1.00 98.62           O  
ATOM   1414  CG  LEU A 176      -5.984 -10.492  10.719  1.00 98.62           C  
ATOM   1415  CD1 LEU A 176      -5.898 -12.016  10.664  1.00 98.62           C  
ATOM   1416  CD2 LEU A 176      -7.441 -10.039  10.742  1.00 98.62           C  
ATOM   1417  N   GLU A 177      -3.367  -8.023  13.594  1.00 98.44           N  
ATOM   1418  CA  GLU A 177      -2.789  -7.621  14.867  1.00 98.44           C  
ATOM   1419  C   GLU A 177      -3.148  -6.176  15.203  1.00 98.44           C  
ATOM   1420  CB  GLU A 177      -1.268  -7.793  14.852  1.00 98.44           C  
ATOM   1421  O   GLU A 177      -3.496  -5.867  16.344  1.00 98.44           O  
ATOM   1422  CG  GLU A 177      -0.812  -9.242  14.930  1.00 98.44           C  
ATOM   1423  CD  GLU A 177       0.685  -9.414  14.719  1.00 98.44           C  
ATOM   1424  OE1 GLU A 177       1.170 -10.570  14.727  1.00 98.44           O  
ATOM   1425  OE2 GLU A 177       1.377  -8.383  14.555  1.00 98.44           O  
ATOM   1426  N   HIS A 178      -3.057  -5.309  14.227  1.00 98.25           N  
ATOM   1427  CA  HIS A 178      -3.424  -3.914  14.453  1.00 98.25           C  
ATOM   1428  C   HIS A 178      -4.895  -3.785  14.828  1.00 98.25           C  
ATOM   1429  CB  HIS A 178      -3.127  -3.078  13.203  1.00 98.25           C  
ATOM   1430  O   HIS A 178      -5.246  -3.020  15.727  1.00 98.25           O  
ATOM   1431  CG  HIS A 178      -1.680  -2.738  13.039  1.00 98.25           C  
ATOM   1432  CD2 HIS A 178      -0.815  -2.992  12.031  1.00 98.25           C  
ATOM   1433  ND1 HIS A 178      -0.965  -2.053  14.000  1.00 98.25           N  
ATOM   1434  CE1 HIS A 178       0.281  -1.898  13.586  1.00 98.25           C  
ATOM   1435  NE2 HIS A 178       0.398  -2.459  12.391  1.00 98.25           N  
ATOM   1436  N   ILE A 179      -5.691  -4.574  14.172  1.00 98.12           N  
ATOM   1437  CA  ILE A 179      -7.121  -4.520  14.438  1.00 98.12           C  
ATOM   1438  C   ILE A 179      -7.406  -5.070  15.836  1.00 98.12           C  
ATOM   1439  CB  ILE A 179      -7.926  -5.305  13.375  1.00 98.12           C  
ATOM   1440  O   ILE A 179      -8.133  -4.453  16.609  1.00 98.12           O  
ATOM   1441  CG1 ILE A 179      -7.848  -4.598  12.016  1.00 98.12           C  
ATOM   1442  CG2 ILE A 179      -9.383  -5.473  13.820  1.00 98.12           C  
ATOM   1443  CD1 ILE A 179      -8.391  -5.426  10.859  1.00 98.12           C  
ATOM   1444  N   ALA A 180      -6.816  -6.105  16.188  1.00 98.00           N  
ATOM   1445  CA  ALA A 180      -7.082  -6.793  17.453  1.00 98.00           C  
ATOM   1446  C   ALA A 180      -6.566  -5.980  18.625  1.00 98.00           C  
ATOM   1447  CB  ALA A 180      -6.441  -8.180  17.438  1.00 98.00           C  
ATOM   1448  O   ALA A 180      -7.195  -5.953  19.688  1.00 98.00           O  
ATOM   1449  N   SER A 181      -5.469  -5.297  18.422  1.00 97.12           N  
ATOM   1450  CA  SER A 181      -4.824  -4.613  19.547  1.00 97.12           C  
ATOM   1451  C   SER A 181      -5.238  -3.148  19.609  1.00 97.12           C  
ATOM   1452  CB  SER A 181      -3.303  -4.715  19.422  1.00 97.12           C  
ATOM   1453  O   SER A 181      -4.812  -2.418  20.516  1.00 97.12           O  
ATOM   1454  OG  SER A 181      -2.842  -4.051  18.266  1.00 97.12           O  
ATOM   1455  N   HIS A 182      -6.109  -2.705  18.703  1.00 97.94           N  
ATOM   1456  CA  HIS A 182      -6.488  -1.300  18.625  1.00 97.94           C  
ATOM   1457  C   HIS A 182      -7.383  -0.900  19.781  1.00 97.94           C  
ATOM   1458  CB  HIS A 182      -7.195  -1.014  17.297  1.00 97.94           C  
ATOM   1459  O   HIS A 182      -8.312  -1.626  20.141  1.00 97.94           O  
ATOM   1460  CG  HIS A 182      -7.414   0.443  17.031  1.00 97.94           C  
ATOM   1461  CD2 HIS A 182      -8.516   1.215  17.156  1.00 97.94           C  
ATOM   1462  ND1 HIS A 182      -6.410   1.272  16.578  1.00 97.94           N  
ATOM   1463  CE1 HIS A 182      -6.891   2.496  16.438  1.00 97.94           C  
ATOM   1464  NE2 HIS A 182      -8.172   2.488  16.781  1.00 97.94           N  
ATOM   1465  N   GLN A 183      -7.051   0.271  20.359  1.00 94.88           N  
ATOM   1466  CA  GLN A 183      -7.879   0.837  21.422  1.00 94.88           C  
ATOM   1467  C   GLN A 183      -9.180   1.399  20.859  1.00 94.88           C  
ATOM   1468  CB  GLN A 183      -7.121   1.930  22.172  1.00 94.88           C  
ATOM   1469  O   GLN A 183      -9.164   2.295  20.000  1.00 94.88           O  
ATOM   1470  CG  GLN A 183      -5.887   1.425  22.906  1.00 94.88           C  
ATOM   1471  CD  GLN A 183      -5.109   2.539  23.594  1.00 94.88           C  
ATOM   1472  NE2 GLN A 183      -4.129   2.166  24.406  1.00 94.88           N  
ATOM   1473  OE1 GLN A 183      -5.391   3.723  23.375  1.00 94.88           O  
ATOM   1474  N   THR A 184     -10.320   0.976  21.328  1.00 93.94           N  
ATOM   1475  CA  THR A 184     -11.625   1.243  20.734  1.00 93.94           C  
ATOM   1476  C   THR A 184     -12.023   2.701  20.938  1.00 93.94           C  
ATOM   1477  CB  THR A 184     -12.711   0.321  21.312  1.00 93.94           C  
ATOM   1478  O   THR A 184     -12.930   3.203  20.266  1.00 93.94           O  
ATOM   1479  CG2 THR A 184     -12.484  -1.127  20.891  1.00 93.94           C  
ATOM   1480  OG1 THR A 184     -12.672   0.398  22.750  1.00 93.94           O  
ATOM   1481  N   GLU A 185     -11.281   3.455  21.828  1.00 95.38           N  
ATOM   1482  CA  GLU A 185     -11.602   4.852  22.094  1.00 95.38           C  
ATOM   1483  C   GLU A 185     -11.078   5.766  21.000  1.00 95.38           C  
ATOM   1484  CB  GLU A 185     -11.039   5.285  23.453  1.00 95.38           C  
ATOM   1485  O   GLU A 185     -11.523   6.910  20.859  1.00 95.38           O  
ATOM   1486  CG  GLU A 185     -11.484   4.410  24.609  1.00 95.38           C  
ATOM   1487  CD  GLU A 185     -12.945   4.594  24.984  1.00 95.38           C  
ATOM   1488  OE1 GLU A 185     -13.438   3.906  25.906  1.00 95.38           O  
ATOM   1489  OE2 GLU A 185     -13.609   5.438  24.328  1.00 95.38           O  
ATOM   1490  N   LYS A 186     -10.125   5.211  20.250  1.00 96.12           N  
ATOM   1491  CA  LYS A 186      -9.562   5.980  19.141  1.00 96.12           C  
ATOM   1492  C   LYS A 186     -10.070   5.461  17.797  1.00 96.12           C  
ATOM   1493  CB  LYS A 186      -8.039   5.934  19.172  1.00 96.12           C  
ATOM   1494  O   LYS A 186     -10.391   4.281  17.656  1.00 96.12           O  
ATOM   1495  CG  LYS A 186      -7.426   6.582  20.406  1.00 96.12           C  
ATOM   1496  CD  LYS A 186      -5.906   6.613  20.328  1.00 96.12           C  
ATOM   1497  CE  LYS A 186      -5.297   7.285  21.547  1.00 96.12           C  
ATOM   1498  NZ  LYS A 186      -3.803   7.309  21.484  1.00 96.12           N  
ATOM   1499  N   THR A 187     -10.125   6.371  16.859  1.00 98.19           N  
ATOM   1500  CA  THR A 187     -10.586   5.949  15.531  1.00 98.19           C  
ATOM   1501  C   THR A 187      -9.422   5.398  14.711  1.00 98.19           C  
ATOM   1502  CB  THR A 187     -11.250   7.117  14.773  1.00 98.19           C  
ATOM   1503  O   THR A 187      -8.328   5.965  14.719  1.00 98.19           O  
ATOM   1504  CG2 THR A 187     -12.633   7.422  15.344  1.00 98.19           C  
ATOM   1505  OG1 THR A 187     -10.430   8.281  14.891  1.00 98.19           O  
ATOM   1506  N   LEU A 188      -9.711   4.324  13.953  1.00 98.62           N  
ATOM   1507  CA  LEU A 188      -8.703   3.568  13.211  1.00 98.62           C  
ATOM   1508  C   LEU A 188      -8.773   3.879  11.719  1.00 98.62           C  
ATOM   1509  CB  LEU A 188      -8.891   2.066  13.445  1.00 98.62           C  
ATOM   1510  O   LEU A 188      -9.867   3.959  11.148  1.00 98.62           O  
ATOM   1511  CG  LEU A 188      -7.957   1.141  12.656  1.00 98.62           C  
ATOM   1512  CD1 LEU A 188      -7.332   0.106  13.586  1.00 98.62           C  
ATOM   1513  CD2 LEU A 188      -8.711   0.459  11.523  1.00 98.62           C  
ATOM   1514  N   PHE A 189      -7.617   4.109  11.164  1.00 98.81           N  
ATOM   1515  CA  PHE A 189      -7.465   4.059   9.711  1.00 98.81           C  
ATOM   1516  C   PHE A 189      -6.395   3.047   9.320  1.00 98.81           C  
ATOM   1517  CB  PHE A 189      -7.117   5.441   9.156  1.00 98.81           C  
ATOM   1518  O   PHE A 189      -5.238   3.174   9.719  1.00 98.81           O  
ATOM   1519  CG  PHE A 189      -6.840   5.445   7.676  1.00 98.81           C  
ATOM   1520  CD1 PHE A 189      -5.602   5.848   7.188  1.00 98.81           C  
ATOM   1521  CD2 PHE A 189      -7.820   5.051   6.773  1.00 98.81           C  
ATOM   1522  CE1 PHE A 189      -5.348   5.855   5.820  1.00 98.81           C  
ATOM   1523  CE2 PHE A 189      -7.570   5.055   5.406  1.00 98.81           C  
ATOM   1524  CZ  PHE A 189      -6.332   5.461   4.930  1.00 98.81           C  
ATOM   1525  N   LEU A 190      -6.816   2.021   8.578  1.00 98.88           N  
ATOM   1526  CA  LEU A 190      -5.895   1.018   8.062  1.00 98.88           C  
ATOM   1527  C   LEU A 190      -5.848   1.056   6.535  1.00 98.88           C  
ATOM   1528  CB  LEU A 190      -6.301  -0.380   8.539  1.00 98.88           C  
ATOM   1529  O   LEU A 190      -6.875   0.873   5.875  1.00 98.88           O  
ATOM   1530  CG  LEU A 190      -5.492  -1.549   7.969  1.00 98.88           C  
ATOM   1531  CD1 LEU A 190      -4.039  -1.460   8.422  1.00 98.88           C  
ATOM   1532  CD2 LEU A 190      -6.109  -2.879   8.391  1.00 98.88           C  
ATOM   1533  N   TYR A 191      -4.684   1.413   6.027  1.00 98.81           N  
ATOM   1534  CA  TYR A 191      -4.391   1.322   4.605  1.00 98.81           C  
ATOM   1535  C   TYR A 191      -3.660   0.024   4.281  1.00 98.81           C  
ATOM   1536  CB  TYR A 191      -3.547   2.520   4.152  1.00 98.81           C  
ATOM   1537  O   TYR A 191      -2.471  -0.118   4.570  1.00 98.81           O  
ATOM   1538  CG  TYR A 191      -3.236   2.521   2.676  1.00 98.81           C  
ATOM   1539  CD1 TYR A 191      -1.927   2.406   2.219  1.00 98.81           C  
ATOM   1540  CD2 TYR A 191      -4.254   2.639   1.733  1.00 98.81           C  
ATOM   1541  CE1 TYR A 191      -1.636   2.408   0.858  1.00 98.81           C  
ATOM   1542  CE2 TYR A 191      -3.975   2.645   0.371  1.00 98.81           C  
ATOM   1543  OH  TYR A 191      -2.383   2.531  -1.404  1.00 98.81           O  
ATOM   1544  CZ  TYR A 191      -2.666   2.527  -0.057  1.00 98.81           C  
ATOM   1545  N   PHE A 192      -4.363  -0.982   3.686  1.00 98.75           N  
ATOM   1546  CA  PHE A 192      -3.859  -2.320   3.400  1.00 98.75           C  
ATOM   1547  C   PHE A 192      -3.596  -2.492   1.908  1.00 98.75           C  
ATOM   1548  CB  PHE A 192      -4.852  -3.383   3.883  1.00 98.75           C  
ATOM   1549  O   PHE A 192      -4.531  -2.514   1.105  1.00 98.75           O  
ATOM   1550  CG  PHE A 192      -4.289  -4.777   3.891  1.00 98.75           C  
ATOM   1551  CD1 PHE A 192      -4.871  -5.781   3.123  1.00 98.75           C  
ATOM   1552  CD2 PHE A 192      -3.180  -5.090   4.664  1.00 98.75           C  
ATOM   1553  CE1 PHE A 192      -4.352  -7.074   3.129  1.00 98.75           C  
ATOM   1554  CE2 PHE A 192      -2.656  -6.379   4.676  1.00 98.75           C  
ATOM   1555  CZ  PHE A 192      -3.244  -7.371   3.906  1.00 98.75           C  
ATOM   1556  N   ALA A 193      -2.383  -2.535   1.575  1.00 96.31           N  
ATOM   1557  CA  ALA A 193      -1.971  -2.533   0.174  1.00 96.31           C  
ATOM   1558  C   ALA A 193      -0.892  -3.582  -0.081  1.00 96.31           C  
ATOM   1559  CB  ALA A 193      -1.469  -1.149  -0.231  1.00 96.31           C  
ATOM   1560  O   ALA A 193      -0.078  -3.871   0.800  1.00 96.31           O  
TER    1561      ALA A 193                                                      
ENDMDL                                                                          
END                                                                             
