# Supplementary material for: Computational Modeling of Low-Abundance Proteins in Venom Gland Transcriptomes: Bothrops asper and Bothrops jararaca
Source: Toxins (Basel). 2025 May 22;17(6):262. doi: 10.3390/toxins17060262 (PMC12197698; doi:10.3390/toxins17060262)
Supplement: Supplementary file 1 [file toxins-17-00262-s001.zip › Supplementary Material 1/File S4 botrocetin/Botrocetin-B.asper_model1_AF.pdb]

MODEL     1                                                                     
ATOM      1  N   ASP A   1     -22.047  -0.825   8.195  1.00 88.38           N  
ATOM      2  CA  ASP A   1     -21.344  -0.073   9.227  1.00 88.38           C  
ATOM      3  C   ASP A   1     -20.000  -0.707   9.547  1.00 88.38           C  
ATOM      4  CB  ASP A   1     -22.203   0.015  10.500  1.00 88.38           C  
ATOM      5  O   ASP A   1     -19.891  -1.931   9.633  1.00 88.38           O  
ATOM      6  CG  ASP A   1     -23.453   0.853  10.312  1.00 88.38           C  
ATOM      7  OD1 ASP A   1     -23.438   1.819   9.523  1.00 88.38           O  
ATOM      8  OD2 ASP A   1     -24.469   0.547  10.969  1.00 88.38           O  
ATOM      9  N   CYS A   2     -18.891   0.193   9.523  1.00 96.56           N  
ATOM     10  CA  CYS A   2     -17.547  -0.291   9.820  1.00 96.56           C  
ATOM     11  C   CYS A   2     -17.359  -0.536  11.312  1.00 96.56           C  
ATOM     12  CB  CYS A   2     -16.484   0.707   9.336  1.00 96.56           C  
ATOM     13  O   CYS A   2     -17.922   0.195  12.141  1.00 96.56           O  
ATOM     14  SG  CYS A   2     -16.469   0.917   7.539  1.00 96.56           S  
ATOM     15  N   PRO A   3     -16.703  -1.725  11.688  1.00 95.50           N  
ATOM     16  CA  PRO A   3     -16.391  -1.963  13.102  1.00 95.50           C  
ATOM     17  C   PRO A   3     -15.641  -0.799  13.742  1.00 95.50           C  
ATOM     18  CB  PRO A   3     -15.523  -3.221  13.062  1.00 95.50           C  
ATOM     19  O   PRO A   3     -15.125   0.069  13.039  1.00 95.50           O  
ATOM     20  CG  PRO A   3     -15.789  -3.830  11.727  1.00 95.50           C  
ATOM     21  CD  PRO A   3     -16.125  -2.730  10.758  1.00 95.50           C  
ATOM     22  N   PRO A   4     -15.602  -0.854  15.109  1.00 95.06           N  
ATOM     23  CA  PRO A   4     -14.820   0.165  15.812  1.00 95.06           C  
ATOM     24  C   PRO A   4     -13.352   0.185  15.375  1.00 95.06           C  
ATOM     25  CB  PRO A   4     -14.945  -0.242  17.281  1.00 95.06           C  
ATOM     26  O   PRO A   4     -12.773  -0.868  15.094  1.00 95.06           O  
ATOM     27  CG  PRO A   4     -16.203  -1.052  17.344  1.00 95.06           C  
ATOM     28  CD  PRO A   4     -16.391  -1.752  16.031  1.00 95.06           C  
ATOM     29  N   ASP A   5     -12.766   1.295  15.055  1.00 94.75           N  
ATOM     30  CA  ASP A   5     -11.367   1.556  14.742  1.00 94.75           C  
ATOM     31  C   ASP A   5     -11.109   1.454  13.234  1.00 94.75           C  
ATOM     32  CB  ASP A   5     -10.461   0.583  15.492  1.00 94.75           C  
ATOM     33  O   ASP A   5      -9.961   1.532  12.789  1.00 94.75           O  
ATOM     34  CG  ASP A   5     -10.508   0.771  17.000  1.00 94.75           C  
ATOM     35  OD1 ASP A   5     -10.641   1.924  17.469  1.00 94.75           O  
ATOM     36  OD2 ASP A   5     -10.422  -0.241  17.734  1.00 94.75           O  
ATOM     37  N   TRP A   6     -12.227   1.127  12.500  1.00 98.00           N  
ATOM     38  CA  TRP A   6     -12.125   1.168  11.047  1.00 98.00           C  
ATOM     39  C   TRP A   6     -12.711   2.463  10.492  1.00 98.00           C  
ATOM     40  CB  TRP A   6     -12.836  -0.036  10.422  1.00 98.00           C  
ATOM     41  O   TRP A   6     -13.656   3.012  11.062  1.00 98.00           O  
ATOM     42  CG  TRP A   6     -12.148  -1.347  10.672  1.00 98.00           C  
ATOM     43  CD1 TRP A   6     -12.164  -2.068  11.836  1.00 98.00           C  
ATOM     44  CD2 TRP A   6     -11.352  -2.088   9.750  1.00 98.00           C  
ATOM     45  CE2 TRP A   6     -10.914  -3.252  10.414  1.00 98.00           C  
ATOM     46  CE3 TRP A   6     -10.969  -1.881   8.414  1.00 98.00           C  
ATOM     47  NE1 TRP A   6     -11.414  -3.215  11.688  1.00 98.00           N  
ATOM     48  CH2 TRP A   6      -9.742  -3.979   8.484  1.00 98.00           C  
ATOM     49  CZ2 TRP A   6     -10.102  -4.207   9.789  1.00 98.00           C  
ATOM     50  CZ3 TRP A   6     -10.164  -2.832   7.797  1.00 98.00           C  
ATOM     51  N   SER A   7     -12.102   2.934   9.500  1.00 98.06           N  
ATOM     52  CA  SER A   7     -12.531   4.188   8.891  1.00 98.06           C  
ATOM     53  C   SER A   7     -13.352   3.939   7.633  1.00 98.06           C  
ATOM     54  CB  SER A   7     -11.320   5.062   8.562  1.00 98.06           C  
ATOM     55  O   SER A   7     -12.875   3.303   6.691  1.00 98.06           O  
ATOM     56  OG  SER A   7     -10.578   5.355   9.727  1.00 98.06           O  
ATOM     57  N   PRO A   8     -14.625   4.395   7.617  1.00 97.81           N  
ATOM     58  CA  PRO A   8     -15.477   4.211   6.438  1.00 97.81           C  
ATOM     59  C   PRO A   8     -15.164   5.207   5.324  1.00 97.81           C  
ATOM     60  CB  PRO A   8     -16.891   4.426   6.988  1.00 97.81           C  
ATOM     61  O   PRO A   8     -14.883   6.375   5.598  1.00 97.81           O  
ATOM     62  CG  PRO A   8     -16.719   5.402   8.109  1.00 97.81           C  
ATOM     63  CD  PRO A   8     -15.391   5.145   8.766  1.00 97.81           C  
ATOM     64  N   TYR A   9     -15.188   4.742   4.148  1.00 97.88           N  
ATOM     65  CA  TYR A   9     -15.070   5.578   2.959  1.00 97.88           C  
ATOM     66  C   TYR A   9     -15.695   4.895   1.747  1.00 97.88           C  
ATOM     67  CB  TYR A   9     -13.602   5.906   2.676  1.00 97.88           C  
ATOM     68  O   TYR A   9     -15.289   3.793   1.371  1.00 97.88           O  
ATOM     69  CG  TYR A   9     -13.406   6.887   1.543  1.00 97.88           C  
ATOM     70  CD1 TYR A   9     -13.047   6.445   0.271  1.00 97.88           C  
ATOM     71  CD2 TYR A   9     -13.578   8.250   1.743  1.00 97.88           C  
ATOM     72  CE1 TYR A   9     -12.859   7.344  -0.774  1.00 97.88           C  
ATOM     73  CE2 TYR A   9     -13.398   9.156   0.704  1.00 97.88           C  
ATOM     74  OH  TYR A   9     -12.859   9.586  -1.581  1.00 97.88           O  
ATOM     75  CZ  TYR A   9     -13.039   8.695  -0.549  1.00 97.88           C  
ATOM     76  N   GLU A  10     -16.750   5.449   1.154  1.00 95.50           N  
ATOM     77  CA  GLU A  10     -17.438   5.039  -0.069  1.00 95.50           C  
ATOM     78  C   GLU A  10     -17.812   3.559  -0.019  1.00 95.50           C  
ATOM     79  CB  GLU A  10     -16.562   5.316  -1.294  1.00 95.50           C  
ATOM     80  O   GLU A  10     -17.578   2.820  -0.976  1.00 95.50           O  
ATOM     81  CG  GLU A  10     -16.422   6.797  -1.630  1.00 95.50           C  
ATOM     82  CD  GLU A  10     -15.898   7.047  -3.031  1.00 95.50           C  
ATOM     83  OE1 GLU A  10     -16.016   8.188  -3.531  1.00 95.50           O  
ATOM     84  OE2 GLU A  10     -15.359   6.094  -3.637  1.00 95.50           O  
ATOM     85  N   GLY A  11     -18.391   3.037   1.032  1.00 96.50           N  
ATOM     86  CA  GLY A  11     -18.922   1.690   1.117  1.00 96.50           C  
ATOM     87  C   GLY A  11     -17.906   0.663   1.570  1.00 96.50           C  
ATOM     88  O   GLY A  11     -18.172  -0.541   1.530  1.00 96.50           O  
ATOM     89  N   HIS A  12     -16.688   1.121   1.875  1.00 98.06           N  
ATOM     90  CA  HIS A  12     -15.641   0.224   2.348  1.00 98.06           C  
ATOM     91  C   HIS A  12     -15.117   0.664   3.711  1.00 98.06           C  
ATOM     92  CB  HIS A  12     -14.500   0.159   1.338  1.00 98.06           C  
ATOM     93  O   HIS A  12     -15.344   1.802   4.129  1.00 98.06           O  
ATOM     94  CG  HIS A  12     -14.906  -0.377   0.002  1.00 98.06           C  
ATOM     95  CD2 HIS A  12     -15.547   0.211  -1.033  1.00 98.06           C  
ATOM     96  ND1 HIS A  12     -14.656  -1.676  -0.386  1.00 98.06           N  
ATOM     97  CE1 HIS A  12     -15.125  -1.862  -1.607  1.00 98.06           C  
ATOM     98  NE2 HIS A  12     -15.680  -0.733  -2.021  1.00 98.06           N  
ATOM     99  N   CYS A  13     -14.469  -0.224   4.379  1.00 98.44           N  
ATOM    100  CA  CYS A  13     -13.820   0.035   5.660  1.00 98.44           C  
ATOM    101  C   CYS A  13     -12.312  -0.142   5.555  1.00 98.44           C  
ATOM    102  CB  CYS A  13     -14.375  -0.895   6.738  1.00 98.44           C  
ATOM    103  O   CYS A  13     -11.836  -1.106   4.957  1.00 98.44           O  
ATOM    104  SG  CYS A  13     -16.156  -0.740   6.980  1.00 98.44           S  
ATOM    105  N   TYR A  14     -11.594   0.833   6.145  1.00 98.56           N  
ATOM    106  CA  TYR A  14     -10.141   0.860   6.035  1.00 98.56           C  
ATOM    107  C   TYR A  14      -9.492   0.928   7.414  1.00 98.56           C  
ATOM    108  CB  TYR A  14      -9.688   2.051   5.184  1.00 98.56           C  
ATOM    109  O   TYR A  14     -10.008   1.592   8.312  1.00 98.56           O  
ATOM    110  CG  TYR A  14     -10.320   2.096   3.816  1.00 98.56           C  
ATOM    111  CD1 TYR A  14      -9.625   1.647   2.691  1.00 98.56           C  
ATOM    112  CD2 TYR A  14     -11.609   2.586   3.643  1.00 98.56           C  
ATOM    113  CE1 TYR A  14     -10.203   1.689   1.428  1.00 98.56           C  
ATOM    114  CE2 TYR A  14     -12.195   2.631   2.385  1.00 98.56           C  
ATOM    115  OH  TYR A  14     -12.070   2.225   0.036  1.00 98.56           O  
ATOM    116  CZ  TYR A  14     -11.492   2.182   1.284  1.00 98.56           C  
ATOM    117  N   ARG A  15      -8.336   0.286   7.520  1.00 98.31           N  
ATOM    118  CA  ARG A  15      -7.574   0.406   8.758  1.00 98.31           C  
ATOM    119  C   ARG A  15      -6.082   0.226   8.500  1.00 98.31           C  
ATOM    120  CB  ARG A  15      -8.055  -0.618   9.789  1.00 98.31           C  
ATOM    121  O   ARG A  15      -5.676  -0.693   7.785  1.00 98.31           O  
ATOM    122  CG  ARG A  15      -7.363  -0.507  11.133  1.00 98.31           C  
ATOM    123  CD  ARG A  15      -7.949  -1.477  12.156  1.00 98.31           C  
ATOM    124  NE  ARG A  15      -7.266  -1.387  13.438  1.00 98.31           N  
ATOM    125  NH1 ARG A  15      -8.586  -2.973  14.484  1.00 98.31           N  
ATOM    126  NH2 ARG A  15      -6.895  -1.938  15.641  1.00 98.31           N  
ATOM    127  CZ  ARG A  15      -7.582  -2.100  14.516  1.00 98.31           C  
ATOM    128  N   VAL A  16      -5.348   1.146   9.148  1.00 98.25           N  
ATOM    129  CA  VAL A  16      -3.891   1.066   9.117  1.00 98.25           C  
ATOM    130  C   VAL A  16      -3.396   0.146  10.234  1.00 98.25           C  
ATOM    131  CB  VAL A  16      -3.242   2.461   9.250  1.00 98.25           C  
ATOM    132  O   VAL A  16      -3.816   0.277  11.383  1.00 98.25           O  
ATOM    133  CG1 VAL A  16      -1.721   2.361   9.148  1.00 98.25           C  
ATOM    134  CG2 VAL A  16      -3.791   3.410   8.188  1.00 98.25           C  
ATOM    135  N   PHE A  17      -2.584  -0.767   9.867  1.00 98.12           N  
ATOM    136  CA  PHE A  17      -1.988  -1.653  10.859  1.00 98.12           C  
ATOM    137  C   PHE A  17      -0.490  -1.401  10.977  1.00 98.12           C  
ATOM    138  CB  PHE A  17      -2.246  -3.119  10.492  1.00 98.12           C  
ATOM    139  O   PHE A  17       0.244  -1.511   9.992  1.00 98.12           O  
ATOM    140  CG  PHE A  17      -3.684  -3.539  10.656  1.00 98.12           C  
ATOM    141  CD1 PHE A  17      -4.133  -4.070  11.859  1.00 98.12           C  
ATOM    142  CD2 PHE A  17      -4.582  -3.402   9.609  1.00 98.12           C  
ATOM    143  CE1 PHE A  17      -5.461  -4.461  12.008  1.00 98.12           C  
ATOM    144  CE2 PHE A  17      -5.910  -3.791   9.750  1.00 98.12           C  
ATOM    145  CZ  PHE A  17      -6.348  -4.320  10.953  1.00 98.12           C  
ATOM    146  N   GLN A  18       0.032  -0.935  12.211  1.00 97.75           N  
ATOM    147  CA  GLN A  18       1.445  -0.702  12.492  1.00 97.75           C  
ATOM    148  C   GLN A  18       2.127  -1.978  12.984  1.00 97.75           C  
ATOM    149  CB  GLN A  18       1.612   0.411  13.531  1.00 97.75           C  
ATOM    150  O   GLN A  18       2.623  -2.029  14.109  1.00 97.75           O  
ATOM    151  CG  GLN A  18       1.106   1.769  13.055  1.00 97.75           C  
ATOM    152  CD  GLN A  18       1.243   2.846  14.117  1.00 97.75           C  
ATOM    153  NE2 GLN A  18       0.125   3.219  14.734  1.00 97.75           N  
ATOM    154  OE1 GLN A  18       2.346   3.336  14.383  1.00 97.75           O  
ATOM    155  N   SER A  19       2.002  -3.098  12.195  1.00 97.44           N  
ATOM    156  CA  SER A  19       2.619  -4.406  12.383  1.00 97.44           C  
ATOM    157  C   SER A  19       3.340  -4.867  11.125  1.00 97.44           C  
ATOM    158  CB  SER A  19       1.567  -5.441  12.789  1.00 97.44           C  
ATOM    159  O   SER A  19       2.717  -5.402  10.203  1.00 97.44           O  
ATOM    160  OG  SER A  19       2.178  -6.676  13.125  1.00 97.44           O  
ATOM    161  N   ARG A  20       4.617  -4.570  11.094  1.00 98.31           N  
ATOM    162  CA  ARG A  20       5.402  -4.793   9.883  1.00 98.31           C  
ATOM    163  C   ARG A  20       5.461  -6.277   9.539  1.00 98.31           C  
ATOM    164  CB  ARG A  20       6.816  -4.234  10.047  1.00 98.31           C  
ATOM    165  O   ARG A  20       5.852  -7.098  10.367  1.00 98.31           O  
ATOM    166  CG  ARG A  20       6.867  -2.725  10.211  1.00 98.31           C  
ATOM    167  CD  ARG A  20       8.297  -2.213  10.289  1.00 98.31           C  
ATOM    168  NE  ARG A  20       8.344  -0.759  10.406  1.00 98.31           N  
ATOM    169  NH1 ARG A  20      10.648  -0.638  10.539  1.00 98.31           N  
ATOM    170  NH2 ARG A  20       9.391   1.276  10.617  1.00 98.31           N  
ATOM    171  CZ  ARG A  20       9.461  -0.044  10.516  1.00 98.31           C  
ATOM    172  N   MET A  21       5.027  -6.645   8.344  1.00 98.38           N  
ATOM    173  CA  MET A  21       5.035  -8.008   7.809  1.00 98.38           C  
ATOM    174  C   MET A  21       5.391  -8.000   6.328  1.00 98.38           C  
ATOM    175  CB  MET A  21       3.674  -8.672   8.023  1.00 98.38           C  
ATOM    176  O   MET A  21       5.301  -6.969   5.664  1.00 98.38           O  
ATOM    177  CG  MET A  21       3.184  -8.625   9.461  1.00 98.38           C  
ATOM    178  SD  MET A  21       1.521  -9.375   9.656  1.00 98.38           S  
ATOM    179  CE  MET A  21       1.507  -9.648  11.453  1.00 98.38           C  
ATOM    180  N   ASP A  22       5.906  -9.172   5.914  1.00 97.88           N  
ATOM    181  CA  ASP A  22       6.031  -9.273   4.465  1.00 97.88           C  
ATOM    182  C   ASP A  22       4.664  -9.250   3.791  1.00 97.88           C  
ATOM    183  CB  ASP A  22       6.785 -10.555   4.082  1.00 97.88           C  
ATOM    184  O   ASP A  22       3.633  -9.320   4.465  1.00 97.88           O  
ATOM    185  CG  ASP A  22       6.043 -11.820   4.473  1.00 97.88           C  
ATOM    186  OD1 ASP A  22       4.793 -11.820   4.469  1.00 97.88           O  
ATOM    187  OD2 ASP A  22       6.715 -12.820   4.789  1.00 97.88           O  
ATOM    188  N   TRP A  23       4.633  -9.062   2.451  1.00 97.81           N  
ATOM    189  CA  TRP A  23       3.410  -8.797   1.698  1.00 97.81           C  
ATOM    190  C   TRP A  23       2.408  -9.930   1.866  1.00 97.81           C  
ATOM    191  CB  TRP A  23       3.727  -8.594   0.214  1.00 97.81           C  
ATOM    192  O   TRP A  23       1.225  -9.688   2.119  1.00 97.81           O  
ATOM    193  CG  TRP A  23       2.561  -8.109  -0.598  1.00 97.81           C  
ATOM    194  CD1 TRP A  23       2.238  -6.816  -0.896  1.00 97.81           C  
ATOM    195  CD2 TRP A  23       1.557  -8.930  -1.212  1.00 97.81           C  
ATOM    196  CE2 TRP A  23       0.657  -8.055  -1.867  1.00 97.81           C  
ATOM    197  CE3 TRP A  23       1.331 -10.312  -1.273  1.00 97.81           C  
ATOM    198  NE1 TRP A  23       1.096  -6.777  -1.659  1.00 97.81           N  
ATOM    199  CH2 TRP A  23      -0.650  -9.883  -2.619  1.00 97.81           C  
ATOM    200  CZ2 TRP A  23      -0.452  -8.523  -2.576  1.00 97.81           C  
ATOM    201  CZ3 TRP A  23       0.227 -10.773  -1.979  1.00 97.81           C  
ATOM    202  N   GLU A  24       2.945 -11.188   1.743  1.00 97.62           N  
ATOM    203  CA  GLU A  24       2.074 -12.359   1.820  1.00 97.62           C  
ATOM    204  C   GLU A  24       1.399 -12.453   3.186  1.00 97.62           C  
ATOM    205  CB  GLU A  24       2.865 -13.633   1.535  1.00 97.62           C  
ATOM    206  O   GLU A  24       0.199 -12.727   3.273  1.00 97.62           O  
ATOM    207  CG  GLU A  24       1.999 -14.883   1.413  1.00 97.62           C  
ATOM    208  CD  GLU A  24       2.787 -16.125   1.044  1.00 97.62           C  
ATOM    209  OE1 GLU A  24       2.184 -17.219   0.940  1.00 97.62           O  
ATOM    210  OE2 GLU A  24       4.020 -16.016   0.858  1.00 97.62           O  
ATOM    211  N   ASP A  25       2.162 -12.266   4.227  1.00 98.50           N  
ATOM    212  CA  ASP A  25       1.615 -12.320   5.578  1.00 98.50           C  
ATOM    213  C   ASP A  25       0.636 -11.172   5.816  1.00 98.50           C  
ATOM    214  CB  ASP A  25       2.738 -12.273   6.613  1.00 98.50           C  
ATOM    215  O   ASP A  25      -0.374 -11.344   6.504  1.00 98.50           O  
ATOM    216  CG  ASP A  25       3.525 -13.570   6.691  1.00 98.50           C  
ATOM    217  OD1 ASP A  25       3.029 -14.617   6.207  1.00 98.50           O  
ATOM    218  OD2 ASP A  25       4.645 -13.555   7.242  1.00 98.50           O  
ATOM    219  N   ALA A  26       0.920 -10.000   5.312  1.00 98.62           N  
ATOM    220  CA  ALA A  26       0.013  -8.859   5.426  1.00 98.62           C  
ATOM    221  C   ALA A  26      -1.320  -9.148   4.742  1.00 98.62           C  
ATOM    222  CB  ALA A  26       0.652  -7.609   4.828  1.00 98.62           C  
ATOM    223  O   ALA A  26      -2.385  -8.859   5.293  1.00 98.62           O  
ATOM    224  N   GLU A  27      -1.253  -9.695   3.543  1.00 98.62           N  
ATOM    225  CA  GLU A  27      -2.471 -10.070   2.832  1.00 98.62           C  
ATOM    226  C   GLU A  27      -3.275 -11.102   3.623  1.00 98.62           C  
ATOM    227  CB  GLU A  27      -2.137 -10.617   1.443  1.00 98.62           C  
ATOM    228  O   GLU A  27      -4.492 -10.977   3.756  1.00 98.62           O  
ATOM    229  CG  GLU A  27      -3.346 -11.141   0.680  1.00 98.62           C  
ATOM    230  CD  GLU A  27      -4.387 -10.070   0.401  1.00 98.62           C  
ATOM    231  OE1 GLU A  27      -5.512 -10.414  -0.030  1.00 98.62           O  
ATOM    232  OE2 GLU A  27      -4.074  -8.875   0.614  1.00 98.62           O  
ATOM    233  N   LYS A  28      -2.566 -12.070   4.082  1.00 98.50           N  
ATOM    234  CA  LYS A  28      -3.230 -13.086   4.898  1.00 98.50           C  
ATOM    235  C   LYS A  28      -3.883 -12.461   6.129  1.00 98.50           C  
ATOM    236  CB  LYS A  28      -2.234 -14.164   5.324  1.00 98.50           C  
ATOM    237  O   LYS A  28      -5.012 -12.805   6.480  1.00 98.50           O  
ATOM    238  CG  LYS A  28      -2.865 -15.320   6.086  1.00 98.50           C  
ATOM    239  CD  LYS A  28      -1.832 -16.375   6.453  1.00 98.50           C  
ATOM    240  CE  LYS A  28      -2.447 -17.500   7.281  1.00 98.50           C  
ATOM    241  NZ  LYS A  28      -1.431 -18.516   7.676  1.00 98.50           N  
ATOM    242  N   PHE A  29      -3.188 -11.594   6.762  1.00 98.62           N  
ATOM    243  CA  PHE A  29      -3.709 -10.898   7.934  1.00 98.62           C  
ATOM    244  C   PHE A  29      -4.996 -10.156   7.598  1.00 98.62           C  
ATOM    245  CB  PHE A  29      -2.668  -9.922   8.492  1.00 98.62           C  
ATOM    246  O   PHE A  29      -5.980 -10.250   8.336  1.00 98.62           O  
ATOM    247  CG  PHE A  29      -3.107  -9.219   9.742  1.00 98.62           C  
ATOM    248  CD1 PHE A  29      -3.803  -8.016   9.672  1.00 98.62           C  
ATOM    249  CD2 PHE A  29      -2.822  -9.758  10.992  1.00 98.62           C  
ATOM    250  CE1 PHE A  29      -4.211  -7.363  10.836  1.00 98.62           C  
ATOM    251  CE2 PHE A  29      -3.227  -9.109  12.156  1.00 98.62           C  
ATOM    252  CZ  PHE A  29      -3.920  -7.910  12.078  1.00 98.62           C  
ATOM    253  N   CYS A  30      -5.047  -9.422   6.496  1.00 98.50           N  
ATOM    254  CA  CYS A  30      -6.211  -8.633   6.102  1.00 98.50           C  
ATOM    255  C   CYS A  30      -7.410  -9.531   5.832  1.00 98.50           C  
ATOM    256  CB  CYS A  30      -5.895  -7.797   4.859  1.00 98.50           C  
ATOM    257  O   CYS A  30      -8.539  -9.188   6.180  1.00 98.50           O  
ATOM    258  SG  CYS A  30      -4.762  -6.430   5.172  1.00 98.50           S  
ATOM    259  N   THR A  31      -7.121 -10.750   5.316  1.00 98.44           N  
ATOM    260  CA  THR A  31      -8.211 -11.664   4.996  1.00 98.44           C  
ATOM    261  C   THR A  31      -8.820 -12.242   6.270  1.00 98.44           C  
ATOM    262  CB  THR A  31      -7.723 -12.812   4.094  1.00 98.44           C  
ATOM    263  O   THR A  31      -9.953 -12.727   6.258  1.00 98.44           O  
ATOM    264  CG2 THR A  31      -7.148 -12.281   2.785  1.00 98.44           C  
ATOM    265  OG1 THR A  31      -6.707 -13.555   4.777  1.00 98.44           O  
ATOM    266  N   GLN A  32      -8.125 -12.102   7.348  1.00 98.06           N  
ATOM    267  CA  GLN A  32      -8.586 -12.656   8.617  1.00 98.06           C  
ATOM    268  C   GLN A  32      -9.344 -11.609   9.430  1.00 98.06           C  
ATOM    269  CB  GLN A  32      -7.406 -13.195   9.422  1.00 98.06           C  
ATOM    270  O   GLN A  32      -9.930 -11.930  10.461  1.00 98.06           O  
ATOM    271  CG  GLN A  32      -6.727 -14.406   8.797  1.00 98.06           C  
ATOM    272  CD  GLN A  32      -5.438 -14.789   9.500  1.00 98.06           C  
ATOM    273  NE2 GLN A  32      -4.887 -15.945   9.141  1.00 98.06           N  
ATOM    274  OE1 GLN A  32      -4.941 -14.047  10.359  1.00 98.06           O  
ATOM    275  N   GLN A  33      -9.328 -10.328   8.969  1.00 97.06           N  
ATOM    276  CA  GLN A  33      -9.969  -9.266   9.734  1.00 97.06           C  
ATOM    277  C   GLN A  33     -11.484  -9.297   9.555  1.00 97.06           C  
ATOM    278  CB  GLN A  33      -9.422  -7.898   9.320  1.00 97.06           C  
ATOM    279  O   GLN A  33     -12.234  -9.039  10.500  1.00 97.06           O  
ATOM    280  CG  GLN A  33      -7.938  -7.719   9.617  1.00 97.06           C  
ATOM    281  CD  GLN A  33      -7.598  -7.938  11.078  1.00 97.06           C  
ATOM    282  NE2 GLN A  33      -6.648  -8.828  11.336  1.00 97.06           N  
ATOM    283  OE1 GLN A  33      -8.188  -7.312  11.969  1.00 97.06           O  
ATOM    284  N   GLN A  34     -11.953  -9.547   8.367  1.00 96.25           N  
ATOM    285  CA  GLN A  34     -13.359  -9.609   7.992  1.00 96.25           C  
ATOM    286  C   GLN A  34     -13.555 -10.414   6.711  1.00 96.25           C  
ATOM    287  CB  GLN A  34     -13.930  -8.203   7.812  1.00 96.25           C  
ATOM    288  O   GLN A  34     -12.625 -10.547   5.910  1.00 96.25           O  
ATOM    289  CG  GLN A  34     -13.961  -7.383   9.094  1.00 96.25           C  
ATOM    290  CD  GLN A  34     -15.000  -7.883  10.086  1.00 96.25           C  
ATOM    291  NE2 GLN A  34     -14.836  -7.520  11.352  1.00 96.25           N  
ATOM    292  OE1 GLN A  34     -15.938  -8.594   9.711  1.00 96.25           O  
ATOM    293  N   THR A  35     -14.773 -10.977   6.578  1.00 95.31           N  
ATOM    294  CA  THR A  35     -15.070 -11.648   5.316  1.00 95.31           C  
ATOM    295  C   THR A  35     -14.867 -10.695   4.141  1.00 95.31           C  
ATOM    296  CB  THR A  35     -16.516 -12.195   5.301  1.00 95.31           C  
ATOM    297  O   THR A  35     -15.375  -9.570   4.156  1.00 95.31           O  
ATOM    298  CG2 THR A  35     -16.812 -12.922   3.992  1.00 95.31           C  
ATOM    299  OG1 THR A  35     -16.672 -13.109   6.391  1.00 95.31           O  
ATOM    300  N   GLY A  36     -14.023 -11.086   3.146  1.00 96.25           N  
ATOM    301  CA  GLY A  36     -13.758 -10.258   1.981  1.00 96.25           C  
ATOM    302  C   GLY A  36     -12.633  -9.258   2.205  1.00 96.25           C  
ATOM    303  O   GLY A  36     -12.438  -8.352   1.396  1.00 96.25           O  
ATOM    304  N   GLY A  37     -11.922  -9.336   3.301  1.00 98.25           N  
ATOM    305  CA  GLY A  37     -10.820  -8.453   3.627  1.00 98.25           C  
ATOM    306  C   GLY A  37      -9.578  -8.695   2.783  1.00 98.25           C  
ATOM    307  O   GLY A  37      -9.227  -9.844   2.514  1.00 98.25           O  
ATOM    308  N   HIS A  38      -8.969  -7.617   2.439  1.00 98.75           N  
ATOM    309  CA  HIS A  38      -7.758  -7.652   1.633  1.00 98.75           C  
ATOM    310  C   HIS A  38      -6.891  -6.422   1.883  1.00 98.75           C  
ATOM    311  CB  HIS A  38      -8.102  -7.758   0.147  1.00 98.75           C  
ATOM    312  O   HIS A  38      -7.352  -5.445   2.480  1.00 98.75           O  
ATOM    313  CG  HIS A  38      -8.703  -9.070  -0.238  1.00 98.75           C  
ATOM    314  CD2 HIS A  38      -9.977  -9.414  -0.528  1.00 98.75           C  
ATOM    315  ND1 HIS A  38      -7.957 -10.227  -0.356  1.00 98.75           N  
ATOM    316  CE1 HIS A  38      -8.750 -11.227  -0.704  1.00 98.75           C  
ATOM    317  NE2 HIS A  38      -9.984 -10.758  -0.815  1.00 98.75           N  
ATOM    318  N   LEU A  39      -5.613  -6.582   1.576  1.00 98.75           N  
ATOM    319  CA  LEU A  39      -4.852  -5.352   1.424  1.00 98.75           C  
ATOM    320  C   LEU A  39      -5.586  -4.363   0.525  1.00 98.75           C  
ATOM    321  CB  LEU A  39      -3.463  -5.648   0.847  1.00 98.75           C  
ATOM    322  O   LEU A  39      -6.242  -4.762  -0.439  1.00 98.75           O  
ATOM    323  CG  LEU A  39      -2.459  -6.301   1.799  1.00 98.75           C  
ATOM    324  CD1 LEU A  39      -1.245  -6.801   1.025  1.00 98.75           C  
ATOM    325  CD2 LEU A  39      -2.037  -5.316   2.885  1.00 98.75           C  
ATOM    326  N   VAL A  40      -5.445  -3.082   0.816  1.00 98.44           N  
ATOM    327  CA  VAL A  40      -6.262  -2.068   0.153  1.00 98.44           C  
ATOM    328  C   VAL A  40      -5.961  -2.062  -1.344  1.00 98.44           C  
ATOM    329  CB  VAL A  40      -6.020  -0.664   0.751  1.00 98.44           C  
ATOM    330  O   VAL A  40      -4.816  -2.252  -1.755  1.00 98.44           O  
ATOM    331  CG1 VAL A  40      -4.574  -0.219   0.516  1.00 98.44           C  
ATOM    332  CG2 VAL A  40      -6.996   0.346   0.155  1.00 98.44           C  
ATOM    333  N   SER A  41      -7.031  -1.947  -2.148  1.00 97.88           N  
ATOM    334  CA  SER A  41      -6.984  -1.759  -3.594  1.00 97.88           C  
ATOM    335  C   SER A  41      -7.633  -0.441  -4.004  1.00 97.88           C  
ATOM    336  CB  SER A  41      -7.676  -2.920  -4.309  1.00 97.88           C  
ATOM    337  O   SER A  41      -8.797  -0.188  -3.676  1.00 97.88           O  
ATOM    338  OG  SER A  41      -9.055  -2.963  -3.979  1.00 97.88           O  
ATOM    339  N   PHE A  42      -6.852   0.417  -4.586  1.00 96.81           N  
ATOM    340  CA  PHE A  42      -7.332   1.740  -4.969  1.00 96.81           C  
ATOM    341  C   PHE A  42      -8.141   1.673  -6.258  1.00 96.81           C  
ATOM    342  CB  PHE A  42      -6.160   2.711  -5.133  1.00 96.81           C  
ATOM    343  O   PHE A  42      -7.684   1.111  -7.254  1.00 96.81           O  
ATOM    344  CG  PHE A  42      -5.332   2.885  -3.889  1.00 96.81           C  
ATOM    345  CD1 PHE A  42      -5.926   2.842  -2.633  1.00 96.81           C  
ATOM    346  CD2 PHE A  42      -3.961   3.090  -3.975  1.00 96.81           C  
ATOM    347  CE1 PHE A  42      -5.164   3.002  -1.479  1.00 96.81           C  
ATOM    348  CE2 PHE A  42      -3.193   3.250  -2.824  1.00 96.81           C  
ATOM    349  CZ  PHE A  42      -3.795   3.207  -1.578  1.00 96.81           C  
ATOM    350  N   GLN A  43      -9.453   2.229  -6.270  1.00 96.44           N  
ATOM    351  CA  GLN A  43     -10.328   2.244  -7.441  1.00 96.44           C  
ATOM    352  C   GLN A  43     -10.500   3.662  -7.980  1.00 96.44           C  
ATOM    353  CB  GLN A  43     -11.695   1.644  -7.102  1.00 96.44           C  
ATOM    354  O   GLN A  43     -11.219   3.877  -8.953  1.00 96.44           O  
ATOM    355  CG  GLN A  43     -11.625   0.206  -6.605  1.00 96.44           C  
ATOM    356  CD  GLN A  43     -11.031  -0.743  -7.633  1.00 96.44           C  
ATOM    357  NE2 GLN A  43     -10.086  -1.569  -7.199  1.00 96.44           N  
ATOM    358  OE1 GLN A  43     -11.430  -0.733  -8.805  1.00 96.44           O  
ATOM    359  N   SER A  44      -9.828   4.629  -7.344  1.00 97.06           N  
ATOM    360  CA  SER A  44      -9.852   6.031  -7.746  1.00 97.06           C  
ATOM    361  C   SER A  44      -8.797   6.836  -7.000  1.00 97.06           C  
ATOM    362  CB  SER A  44     -11.234   6.637  -7.500  1.00 97.06           C  
ATOM    363  O   SER A  44      -8.305   6.406  -5.957  1.00 97.06           O  
ATOM    364  OG  SER A  44     -11.500   6.742  -6.109  1.00 97.06           O  
ATOM    365  N   LYS A  45      -8.414   7.949  -7.566  1.00 96.56           N  
ATOM    366  CA  LYS A  45      -7.488   8.859  -6.910  1.00 96.56           C  
ATOM    367  C   LYS A  45      -8.023   9.312  -5.555  1.00 96.56           C  
ATOM    368  CB  LYS A  45      -7.215  10.078  -7.797  1.00 96.56           C  
ATOM    369  O   LYS A  45      -7.258   9.453  -4.598  1.00 96.56           O  
ATOM    370  CG  LYS A  45      -6.227  11.070  -7.199  1.00 96.56           C  
ATOM    371  CD  LYS A  45      -5.980  12.250  -8.133  1.00 96.56           C  
ATOM    372  CE  LYS A  45      -5.160  13.336  -7.457  1.00 96.56           C  
ATOM    373  NZ  LYS A  45      -3.791  12.867  -7.102  1.00 96.56           N  
ATOM    374  N   GLU A  46      -9.312   9.570  -5.398  1.00 98.00           N  
ATOM    375  CA  GLU A  46      -9.953  10.000  -4.164  1.00 98.00           C  
ATOM    376  C   GLU A  46      -9.797   8.953  -3.064  1.00 98.00           C  
ATOM    377  CB  GLU A  46     -11.438  10.297  -4.402  1.00 98.00           C  
ATOM    378  O   GLU A  46      -9.578   9.289  -1.900  1.00 98.00           O  
ATOM    379  CG  GLU A  46     -11.688  11.508  -5.285  1.00 98.00           C  
ATOM    380  CD  GLU A  46     -11.430  11.242  -6.762  1.00 98.00           C  
ATOM    381  OE1 GLU A  46     -11.148  12.203  -7.512  1.00 98.00           O  
ATOM    382  OE2 GLU A  46     -11.508  10.062  -7.168  1.00 98.00           O  
ATOM    383  N   GLU A  47      -9.977   7.723  -3.453  1.00 97.88           N  
ATOM    384  CA  GLU A  47      -9.766   6.633  -2.504  1.00 97.88           C  
ATOM    385  C   GLU A  47      -8.320   6.582  -2.031  1.00 97.88           C  
ATOM    386  CB  GLU A  47     -10.164   5.289  -3.129  1.00 97.88           C  
ATOM    387  O   GLU A  47      -8.055   6.418  -0.839  1.00 97.88           O  
ATOM    388  CG  GLU A  47     -10.133   4.125  -2.152  1.00 97.88           C  
ATOM    389  CD  GLU A  47     -10.586   2.812  -2.771  1.00 97.88           C  
ATOM    390  OE1 GLU A  47     -10.875   1.854  -2.018  1.00 97.88           O  
ATOM    391  OE2 GLU A  47     -10.656   2.742  -4.020  1.00 97.88           O  
ATOM    392  N   ALA A  48      -7.383   6.758  -2.965  1.00 97.69           N  
ATOM    393  CA  ALA A  48      -5.969   6.797  -2.609  1.00 97.69           C  
ATOM    394  C   ALA A  48      -5.672   7.953  -1.659  1.00 97.69           C  
ATOM    395  CB  ALA A  48      -5.109   6.910  -3.867  1.00 97.69           C  
ATOM    396  O   ALA A  48      -4.945   7.785  -0.677  1.00 97.69           O  
ATOM    397  N   ASP A  49      -6.230   9.109  -1.931  1.00 97.94           N  
ATOM    398  CA  ASP A  49      -6.047  10.281  -1.080  1.00 97.94           C  
ATOM    399  C   ASP A  49      -6.621  10.039   0.315  1.00 97.94           C  
ATOM    400  CB  ASP A  49      -6.703  11.508  -1.713  1.00 97.94           C  
ATOM    401  O   ASP A  49      -6.051  10.484   1.312  1.00 97.94           O  
ATOM    402  CG  ASP A  49      -5.965  12.008  -2.945  1.00 97.94           C  
ATOM    403  OD1 ASP A  49      -4.785  11.641  -3.137  1.00 97.94           O  
ATOM    404  OD2 ASP A  49      -6.570  12.773  -3.729  1.00 97.94           O  
ATOM    405  N   PHE A  50      -7.750   9.398   0.377  1.00 98.12           N  
ATOM    406  CA  PHE A  50      -8.344   9.055   1.663  1.00 98.12           C  
ATOM    407  C   PHE A  50      -7.391   8.195   2.482  1.00 98.12           C  
ATOM    408  CB  PHE A  50      -9.672   8.320   1.464  1.00 98.12           C  
ATOM    409  O   PHE A  50      -7.184   8.445   3.672  1.00 98.12           O  
ATOM    410  CG  PHE A  50     -10.242   7.742   2.730  1.00 98.12           C  
ATOM    411  CD1 PHE A  50     -10.234   6.371   2.949  1.00 98.12           C  
ATOM    412  CD2 PHE A  50     -10.789   8.570   3.703  1.00 98.12           C  
ATOM    413  CE1 PHE A  50     -10.758   5.832   4.121  1.00 98.12           C  
ATOM    414  CE2 PHE A  50     -11.312   8.039   4.875  1.00 98.12           C  
ATOM    415  CZ  PHE A  50     -11.305   6.672   5.082  1.00 98.12           C  
ATOM    416  N   VAL A  51      -6.824   7.156   1.858  1.00 98.12           N  
ATOM    417  CA  VAL A  51      -5.891   6.277   2.551  1.00 98.12           C  
ATOM    418  C   VAL A  51      -4.680   7.074   3.023  1.00 98.12           C  
ATOM    419  CB  VAL A  51      -5.441   5.105   1.648  1.00 98.12           C  
ATOM    420  O   VAL A  51      -4.172   6.852   4.125  1.00 98.12           O  
ATOM    421  CG1 VAL A  51      -4.309   4.320   2.309  1.00 98.12           C  
ATOM    422  CG2 VAL A  51      -6.621   4.188   1.337  1.00 98.12           C  
ATOM    423  N   VAL A  52      -4.152   8.023   2.230  1.00 97.94           N  
ATOM    424  CA  VAL A  52      -3.047   8.883   2.625  1.00 97.94           C  
ATOM    425  C   VAL A  52      -3.432   9.688   3.869  1.00 97.94           C  
ATOM    426  CB  VAL A  52      -2.637   9.844   1.483  1.00 97.94           C  
ATOM    427  O   VAL A  52      -2.625   9.844   4.789  1.00 97.94           O  
ATOM    428  CG1 VAL A  52      -1.690  10.922   1.998  1.00 97.94           C  
ATOM    429  CG2 VAL A  52      -1.990   9.062   0.340  1.00 97.94           C  
ATOM    430  N   SER A  53      -4.684  10.180   3.928  1.00 97.62           N  
ATOM    431  CA  SER A  53      -5.156  10.945   5.074  1.00 97.62           C  
ATOM    432  C   SER A  53      -5.195  10.094   6.336  1.00 97.62           C  
ATOM    433  CB  SER A  53      -6.543  11.531   4.797  1.00 97.62           C  
ATOM    434  O   SER A  53      -5.156  10.617   7.449  1.00 97.62           O  
ATOM    435  OG  SER A  53      -7.539  10.531   4.922  1.00 97.62           O  
ATOM    436  N   LEU A  54      -5.277   8.773   6.152  1.00 97.25           N  
ATOM    437  CA  LEU A  54      -5.277   7.836   7.270  1.00 97.25           C  
ATOM    438  C   LEU A  54      -3.852   7.512   7.707  1.00 97.25           C  
ATOM    439  CB  LEU A  54      -6.012   6.547   6.891  1.00 97.25           C  
ATOM    440  O   LEU A  54      -3.564   7.453   8.906  1.00 97.25           O  
ATOM    441  CG  LEU A  54      -7.512   6.676   6.629  1.00 97.25           C  
ATOM    442  CD1 LEU A  54      -8.094   5.324   6.227  1.00 97.25           C  
ATOM    443  CD2 LEU A  54      -8.227   7.227   7.859  1.00 97.25           C  
ATOM    444  N   THR A  55      -2.990   7.324   6.738  1.00 97.75           N  
ATOM    445  CA  THR A  55      -1.654   6.797   6.992  1.00 97.75           C  
ATOM    446  C   THR A  55      -0.694   7.918   7.383  1.00 97.75           C  
ATOM    447  CB  THR A  55      -1.105   6.051   5.762  1.00 97.75           C  
ATOM    448  O   THR A  55       0.154   7.742   8.258  1.00 97.75           O  
ATOM    449  CG2 THR A  55      -1.901   4.781   5.492  1.00 97.75           C  
ATOM    450  OG1 THR A  55      -1.188   6.906   4.617  1.00 97.75           O  
ATOM    451  N   SER A  56      -0.784   9.102   6.801  1.00 97.44           N  
ATOM    452  CA  SER A  56       0.198  10.172   6.934  1.00 97.44           C  
ATOM    453  C   SER A  56       0.334  10.617   8.383  1.00 97.44           C  
ATOM    454  CB  SER A  56      -0.187  11.359   6.055  1.00 97.44           C  
ATOM    455  O   SER A  56       1.446  10.727   8.906  1.00 97.44           O  
ATOM    456  OG  SER A  56       0.740  12.422   6.211  1.00 97.44           O  
ATOM    457  N   PRO A  57      -0.803  10.812   9.109  1.00 96.56           N  
ATOM    458  CA  PRO A  57      -0.697  11.266  10.500  1.00 96.56           C  
ATOM    459  C   PRO A  57      -0.102  10.203  11.422  1.00 96.56           C  
ATOM    460  CB  PRO A  57      -2.146  11.570  10.883  1.00 96.56           C  
ATOM    461  O   PRO A  57       0.543  10.531  12.422  1.00 96.56           O  
ATOM    462  CG  PRO A  57      -2.850  11.781   9.586  1.00 96.56           C  
ATOM    463  CD  PRO A  57      -2.162  10.961   8.531  1.00 96.56           C  
ATOM    464  N   ILE A  58      -0.163   8.953  11.055  1.00 95.25           N  
ATOM    465  CA  ILE A  58       0.250   7.844  11.906  1.00 95.25           C  
ATOM    466  C   ILE A  58       1.688   7.445  11.578  1.00 95.25           C  
ATOM    467  CB  ILE A  58      -0.691   6.629  11.750  1.00 95.25           C  
ATOM    468  O   ILE A  58       2.504   7.238  12.477  1.00 95.25           O  
ATOM    469  CG1 ILE A  58      -2.125   7.008  12.141  1.00 95.25           C  
ATOM    470  CG2 ILE A  58      -0.193   5.445  12.586  1.00 95.25           C  
ATOM    471  CD1 ILE A  58      -3.168   5.973  11.742  1.00 95.25           C  
ATOM    472  N   LEU A  59       2.021   7.477  10.305  1.00 96.62           N  
ATOM    473  CA  LEU A  59       3.270   6.852   9.883  1.00 96.62           C  
ATOM    474  C   LEU A  59       4.234   7.891   9.320  1.00 96.62           C  
ATOM    475  CB  LEU A  59       3.000   5.773   8.828  1.00 96.62           C  
ATOM    476  O   LEU A  59       5.395   7.578   9.031  1.00 96.62           O  
ATOM    477  CG  LEU A  59       2.137   4.594   9.281  1.00 96.62           C  
ATOM    478  CD1 LEU A  59       1.864   3.658   8.102  1.00 96.62           C  
ATOM    479  CD2 LEU A  59       2.811   3.840  10.422  1.00 96.62           C  
ATOM    480  N   LYS A  60       3.854   9.117   9.203  1.00 94.00           N  
ATOM    481  CA  LYS A  60       4.668  10.203   8.664  1.00 94.00           C  
ATOM    482  C   LYS A  60       5.273   9.812   7.316  1.00 94.00           C  
ATOM    483  CB  LYS A  60       5.777  10.578   9.648  1.00 94.00           C  
ATOM    484  O   LYS A  60       4.555   9.398   6.406  1.00 94.00           O  
ATOM    485  CG  LYS A  60       5.270  11.055  11.000  1.00 94.00           C  
ATOM    486  CD  LYS A  60       6.422  11.383  11.945  1.00 94.00           C  
ATOM    487  CE  LYS A  60       5.914  11.805  13.320  1.00 94.00           C  
ATOM    488  NZ  LYS A  60       7.035  12.000  14.289  1.00 94.00           N  
ATOM    489  N   ALA A  61       6.543  10.008   7.160  1.00 93.75           N  
ATOM    490  CA  ALA A  61       7.156   9.680   5.879  1.00 93.75           C  
ATOM    491  C   ALA A  61       7.559   8.203   5.824  1.00 93.75           C  
ATOM    492  CB  ALA A  61       8.375  10.570   5.629  1.00 93.75           C  
ATOM    493  O   ALA A  61       8.617   7.824   6.336  1.00 93.75           O  
ATOM    494  N   ASP A  62       6.688   7.332   5.324  1.00 95.81           N  
ATOM    495  CA  ASP A  62       6.895   5.891   5.191  1.00 95.81           C  
ATOM    496  C   ASP A  62       6.133   5.332   3.994  1.00 95.81           C  
ATOM    497  CB  ASP A  62       6.473   5.168   6.469  1.00 95.81           C  
ATOM    498  O   ASP A  62       5.621   6.094   3.168  1.00 95.81           O  
ATOM    499  CG  ASP A  62       7.227   3.869   6.695  1.00 95.81           C  
ATOM    500  OD1 ASP A  62       7.762   3.297   5.719  1.00 95.81           O  
ATOM    501  OD2 ASP A  62       7.289   3.412   7.855  1.00 95.81           O  
ATOM    502  N   VAL A  63       6.184   4.004   3.816  1.00 97.62           N  
ATOM    503  CA  VAL A  63       5.375   3.324   2.811  1.00 97.62           C  
ATOM    504  C   VAL A  63       4.578   2.195   3.465  1.00 97.62           C  
ATOM    505  CB  VAL A  63       6.242   2.768   1.660  1.00 97.62           C  
ATOM    506  O   VAL A  63       4.973   1.677   4.512  1.00 97.62           O  
ATOM    507  CG1 VAL A  63       6.910   3.904   0.891  1.00 97.62           C  
ATOM    508  CG2 VAL A  63       7.289   1.797   2.203  1.00 97.62           C  
ATOM    509  N   VAL A  64       3.473   1.839   2.842  1.00 98.38           N  
ATOM    510  CA  VAL A  64       2.641   0.744   3.330  1.00 98.38           C  
ATOM    511  C   VAL A  64       2.328  -0.217   2.186  1.00 98.38           C  
ATOM    512  CB  VAL A  64       1.331   1.265   3.961  1.00 98.38           C  
ATOM    513  O   VAL A  64       2.223   0.198   1.028  1.00 98.38           O  
ATOM    514  CG1 VAL A  64       1.625   2.066   5.230  1.00 98.38           C  
ATOM    515  CG2 VAL A  64       0.556   2.115   2.957  1.00 98.38           C  
ATOM    516  N   TRP A  65       2.250  -1.466   2.605  1.00 98.56           N  
ATOM    517  CA  TRP A  65       1.816  -2.432   1.602  1.00 98.56           C  
ATOM    518  C   TRP A  65       0.397  -2.131   1.134  1.00 98.56           C  
ATOM    519  CB  TRP A  65       1.894  -3.857   2.156  1.00 98.56           C  
ATOM    520  O   TRP A  65      -0.470  -1.788   1.941  1.00 98.56           O  
ATOM    521  CG  TRP A  65       3.289  -4.391   2.270  1.00 98.56           C  
ATOM    522  CD1 TRP A  65       3.859  -4.984   3.363  1.00 98.56           C  
ATOM    523  CD2 TRP A  65       4.293  -4.379   1.250  1.00 98.56           C  
ATOM    524  CE2 TRP A  65       5.449  -4.980   1.795  1.00 98.56           C  
ATOM    525  CE3 TRP A  65       4.328  -3.918  -0.073  1.00 98.56           C  
ATOM    526  NE1 TRP A  65       5.156  -5.340   3.084  1.00 98.56           N  
ATOM    527  CH2 TRP A  65       6.633  -4.676  -0.230  1.00 98.56           C  
ATOM    528  CZ2 TRP A  65       6.629  -5.133   1.062  1.00 98.56           C  
ATOM    529  CZ3 TRP A  65       5.500  -4.070  -0.801  1.00 98.56           C  
ATOM    530  N   ILE A  66       0.189  -2.301  -0.240  1.00 98.38           N  
ATOM    531  CA  ILE A  66      -1.143  -2.328  -0.835  1.00 98.38           C  
ATOM    532  C   ILE A  66      -1.335  -3.631  -1.608  1.00 98.38           C  
ATOM    533  CB  ILE A  66      -1.372  -1.115  -1.765  1.00 98.38           C  
ATOM    534  O   ILE A  66      -0.425  -4.461  -1.672  1.00 98.38           O  
ATOM    535  CG1 ILE A  66      -0.353  -1.119  -2.910  1.00 98.38           C  
ATOM    536  CG2 ILE A  66      -1.301   0.193  -0.972  1.00 98.38           C  
ATOM    537  CD1 ILE A  66      -0.571  -0.017  -3.938  1.00 98.38           C  
ATOM    538  N   GLY A  67      -2.539  -3.838  -2.137  1.00 97.88           N  
ATOM    539  CA  GLY A  67      -2.939  -5.152  -2.615  1.00 97.88           C  
ATOM    540  C   GLY A  67      -2.416  -5.465  -4.004  1.00 97.88           C  
ATOM    541  O   GLY A  67      -2.955  -6.332  -4.695  1.00 97.88           O  
ATOM    542  N   LEU A  68      -1.289  -4.695  -4.480  1.00 95.81           N  
ATOM    543  CA  LEU A  68      -0.687  -4.965  -5.781  1.00 95.81           C  
ATOM    544  C   LEU A  68       0.556  -5.836  -5.637  1.00 95.81           C  
ATOM    545  CB  LEU A  68      -0.327  -3.656  -6.488  1.00 95.81           C  
ATOM    546  O   LEU A  68       1.414  -5.566  -4.793  1.00 95.81           O  
ATOM    547  CG  LEU A  68      -1.480  -2.904  -7.152  1.00 95.81           C  
ATOM    548  CD1 LEU A  68      -1.048  -1.489  -7.523  1.00 95.81           C  
ATOM    549  CD2 LEU A  68      -1.972  -3.658  -8.383  1.00 95.81           C  
ATOM    550  N   SER A  69       0.745  -6.887  -6.438  1.00 92.94           N  
ATOM    551  CA  SER A  69       1.902  -7.773  -6.488  1.00 92.94           C  
ATOM    552  C   SER A  69       2.150  -8.281  -7.906  1.00 92.94           C  
ATOM    553  CB  SER A  69       1.711  -8.961  -5.543  1.00 92.94           C  
ATOM    554  O   SER A  69       1.347  -8.031  -8.812  1.00 92.94           O  
ATOM    555  OG  SER A  69       0.644  -9.781  -5.980  1.00 92.94           O  
ATOM    556  N   ASN A  70       3.295  -8.852  -8.141  1.00 85.75           N  
ATOM    557  CA  ASN A  70       3.641  -9.484  -9.406  1.00 85.75           C  
ATOM    558  C   ASN A  70       3.604  -8.492 -10.562  1.00 85.75           C  
ATOM    559  CB  ASN A  70       2.703 -10.664  -9.688  1.00 85.75           C  
ATOM    560  O   ASN A  70       3.004  -8.766 -11.602  1.00 85.75           O  
ATOM    561  CG  ASN A  70       2.812 -11.758  -8.641  1.00 85.75           C  
ATOM    562  ND2 ASN A  70       1.672 -12.305  -8.234  1.00 85.75           N  
ATOM    563  OD1 ASN A  70       3.910 -12.109  -8.203  1.00 85.75           O  
ATOM    564  N   VAL A  71       4.199  -7.289 -10.414  1.00 84.12           N  
ATOM    565  CA  VAL A  71       4.102  -6.160 -11.328  1.00 84.12           C  
ATOM    566  C   VAL A  71       4.852  -6.480 -12.625  1.00 84.12           C  
ATOM    567  CB  VAL A  71       4.660  -4.867 -10.695  1.00 84.12           C  
ATOM    568  O   VAL A  71       4.590  -5.879 -13.664  1.00 84.12           O  
ATOM    569  CG1 VAL A  71       3.746  -4.379  -9.570  1.00 84.12           C  
ATOM    570  CG2 VAL A  71       6.078  -5.090 -10.180  1.00 84.12           C  
ATOM    571  N   TRP A  72       5.742  -7.562 -12.633  1.00 82.19           N  
ATOM    572  CA  TRP A  72       6.504  -7.844 -13.852  1.00 82.19           C  
ATOM    573  C   TRP A  72       6.012  -9.125 -14.516  1.00 82.19           C  
ATOM    574  CB  TRP A  72       7.996  -7.961 -13.531  1.00 82.19           C  
ATOM    575  O   TRP A  72       6.586  -9.570 -15.516  1.00 82.19           O  
ATOM    576  CG  TRP A  72       8.562  -6.781 -12.797  1.00 82.19           C  
ATOM    577  CD1 TRP A  72       9.008  -6.750 -11.508  1.00 82.19           C  
ATOM    578  CD2 TRP A  72       8.734  -5.457 -13.312  1.00 82.19           C  
ATOM    579  CE2 TRP A  72       9.289  -4.676 -12.281  1.00 82.19           C  
ATOM    580  CE3 TRP A  72       8.469  -4.855 -14.555  1.00 82.19           C  
ATOM    581  NE1 TRP A  72       9.445  -5.484 -11.188  1.00 82.19           N  
ATOM    582  CH2 TRP A  72       9.320  -2.758 -13.664  1.00 82.19           C  
ATOM    583  CZ2 TRP A  72       9.586  -3.320 -12.445  1.00 82.19           C  
ATOM    584  CZ3 TRP A  72       8.773  -3.510 -14.719  1.00 82.19           C  
ATOM    585  N   GLU A  73       4.930  -9.656 -13.898  1.00 79.62           N  
ATOM    586  CA  GLU A  73       4.391 -10.867 -14.508  1.00 79.62           C  
ATOM    587  C   GLU A  73       3.928 -10.609 -15.938  1.00 79.62           C  
ATOM    588  CB  GLU A  73       3.230 -11.414 -13.672  1.00 79.62           C  
ATOM    589  O   GLU A  73       3.170  -9.672 -16.188  1.00 79.62           O  
ATOM    590  CG  GLU A  73       2.812 -12.828 -14.047  1.00 79.62           C  
ATOM    591  CD  GLU A  73       1.765 -13.414 -13.117  1.00 79.62           C  
ATOM    592  OE1 GLU A  73       1.495 -14.633 -13.203  1.00 79.62           O  
ATOM    593  OE2 GLU A  73       1.209 -12.648 -12.297  1.00 79.62           O  
ATOM    594  N   GLY A  74       4.539 -11.195 -16.938  1.00 77.31           N  
ATOM    595  CA  GLY A  74       4.141 -11.102 -18.328  1.00 77.31           C  
ATOM    596  C   GLY A  74       5.031 -10.180 -19.141  1.00 77.31           C  
ATOM    597  O   GLY A  74       4.773  -9.945 -20.312  1.00 77.31           O  
ATOM    598  N   CYS A  75       6.031  -9.570 -18.438  1.00 80.06           N  
ATOM    599  CA  CYS A  75       6.938  -8.680 -19.156  1.00 80.06           C  
ATOM    600  C   CYS A  75       8.039  -9.469 -19.859  1.00 80.06           C  
ATOM    601  CB  CYS A  75       7.555  -7.664 -18.203  1.00 80.06           C  
ATOM    602  O   CYS A  75       8.438 -10.539 -19.391  1.00 80.06           O  
ATOM    603  SG  CYS A  75       6.383  -6.438 -17.594  1.00 80.06           S  
ATOM    604  N   ARG A  76       8.273  -8.930 -21.078  1.00 80.81           N  
ATOM    605  CA  ARG A  76       9.406  -9.438 -21.828  1.00 80.81           C  
ATOM    606  C   ARG A  76      10.633  -8.547 -21.656  1.00 80.81           C  
ATOM    607  CB  ARG A  76       9.055  -9.547 -23.328  1.00 80.81           C  
ATOM    608  O   ARG A  76      10.555  -7.332 -21.812  1.00 80.81           O  
ATOM    609  CG  ARG A  76      10.125 -10.219 -24.156  1.00 80.81           C  
ATOM    610  CD  ARG A  76       9.703 -10.344 -25.625  1.00 80.81           C  
ATOM    611  NE  ARG A  76      10.805 -10.812 -26.453  1.00 80.81           N  
ATOM    612  NH1 ARG A  76       9.586 -10.789 -28.422  1.00 80.81           N  
ATOM    613  NH2 ARG A  76      11.781 -11.430 -28.438  1.00 80.81           N  
ATOM    614  CZ  ARG A  76      10.719 -11.008 -27.766  1.00 80.81           C  
ATOM    615  N   PHE A  77      11.664  -9.164 -21.266  1.00 80.50           N  
ATOM    616  CA  PHE A  77      12.906  -8.430 -21.109  1.00 80.50           C  
ATOM    617  C   PHE A  77      13.812  -8.625 -22.312  1.00 80.50           C  
ATOM    618  CB  PHE A  77      13.633  -8.867 -19.828  1.00 80.50           C  
ATOM    619  O   PHE A  77      14.070  -9.758 -22.734  1.00 80.50           O  
ATOM    620  CG  PHE A  77      12.836  -8.648 -18.578  1.00 80.50           C  
ATOM    621  CD1 PHE A  77      12.891  -7.430 -17.906  1.00 80.50           C  
ATOM    622  CD2 PHE A  77      12.031  -9.656 -18.062  1.00 80.50           C  
ATOM    623  CE1 PHE A  77      12.156  -7.219 -16.750  1.00 80.50           C  
ATOM    624  CE2 PHE A  77      11.289  -9.453 -16.906  1.00 80.50           C  
ATOM    625  CZ  PHE A  77      11.359  -8.234 -16.234  1.00 80.50           C  
ATOM    626  N   GLU A  78      14.203  -7.367 -22.922  1.00 88.38           N  
ATOM    627  CA  GLU A  78      15.070  -7.375 -24.109  1.00 88.38           C  
ATOM    628  C   GLU A  78      16.156  -6.305 -24.000  1.00 88.38           C  
ATOM    629  CB  GLU A  78      14.242  -7.168 -25.375  1.00 88.38           C  
ATOM    630  O   GLU A  78      15.930  -5.242 -23.422  1.00 88.38           O  
ATOM    631  CG  GLU A  78      13.203  -8.250 -25.625  1.00 88.38           C  
ATOM    632  CD  GLU A  78      12.328  -7.984 -26.828  1.00 88.38           C  
ATOM    633  OE1 GLU A  78      11.523  -8.867 -27.203  1.00 88.38           O  
ATOM    634  OE2 GLU A  78      12.453  -6.887 -27.422  1.00 88.38           O  
ATOM    635  N   TRP A  79      17.312  -6.691 -24.438  1.00 89.88           N  
ATOM    636  CA  TRP A  79      18.359  -5.684 -24.547  1.00 89.88           C  
ATOM    637  C   TRP A  79      18.062  -4.715 -25.688  1.00 89.88           C  
ATOM    638  CB  TRP A  79      19.719  -6.348 -24.781  1.00 89.88           C  
ATOM    639  O   TRP A  79      17.500  -5.109 -26.719  1.00 89.88           O  
ATOM    640  CG  TRP A  79      20.219  -7.152 -23.609  1.00 89.88           C  
ATOM    641  CD1 TRP A  79      20.375  -8.508 -23.562  1.00 89.88           C  
ATOM    642  CD2 TRP A  79      20.594  -6.652 -22.328  1.00 89.88           C  
ATOM    643  CE2 TRP A  79      20.984  -7.762 -21.547  1.00 89.88           C  
ATOM    644  CE3 TRP A  79      20.641  -5.371 -21.766  1.00 89.88           C  
ATOM    645  NE1 TRP A  79      20.844  -8.883 -22.328  1.00 89.88           N  
ATOM    646  CH2 TRP A  79      21.469  -6.367 -19.703  1.00 89.88           C  
ATOM    647  CZ2 TRP A  79      21.422  -7.629 -20.234  1.00 89.88           C  
ATOM    648  CZ3 TRP A  79      21.078  -5.242 -20.453  1.00 89.88           C  
ATOM    649  N   SER A  80      18.344  -3.477 -25.500  1.00 95.44           N  
ATOM    650  CA  SER A  80      18.125  -2.428 -26.484  1.00 95.44           C  
ATOM    651  C   SER A  80      18.938  -2.672 -27.750  1.00 95.44           C  
ATOM    652  CB  SER A  80      18.469  -1.057 -25.906  1.00 95.44           C  
ATOM    653  O   SER A  80      18.641  -2.115 -28.797  1.00 95.44           O  
ATOM    654  OG  SER A  80      19.828  -1.009 -25.500  1.00 95.44           O  
ATOM    655  N   ASP A  81      20.016  -3.490 -27.625  1.00 95.50           N  
ATOM    656  CA  ASP A  81      20.906  -3.701 -28.766  1.00 95.50           C  
ATOM    657  C   ASP A  81      20.500  -4.949 -29.547  1.00 95.50           C  
ATOM    658  CB  ASP A  81      22.359  -3.814 -28.312  1.00 95.50           C  
ATOM    659  O   ASP A  81      21.156  -5.312 -30.531  1.00 95.50           O  
ATOM    660  CG  ASP A  81      22.609  -5.027 -27.422  1.00 95.50           C  
ATOM    661  OD1 ASP A  81      21.672  -5.824 -27.203  1.00 95.50           O  
ATOM    662  OD2 ASP A  81      23.750  -5.188 -26.938  1.00 95.50           O  
ATOM    663  N   GLY A  82      19.453  -5.613 -29.125  1.00 91.75           N  
ATOM    664  CA  GLY A  82      18.906  -6.754 -29.844  1.00 91.75           C  
ATOM    665  C   GLY A  82      19.547  -8.070 -29.453  1.00 91.75           C  
ATOM    666  O   GLY A  82      19.125  -9.133 -29.922  1.00 91.75           O  
ATOM    667  N   THR A  83      20.609  -8.000 -28.672  1.00 93.44           N  
ATOM    668  CA  THR A  83      21.250  -9.234 -28.234  1.00 93.44           C  
ATOM    669  C   THR A  83      20.312 -10.039 -27.344  1.00 93.44           C  
ATOM    670  CB  THR A  83      22.547  -8.945 -27.469  1.00 93.44           C  
ATOM    671  O   THR A  83      19.422  -9.484 -26.688  1.00 93.44           O  
ATOM    672  CG2 THR A  83      23.594  -8.297 -28.391  1.00 93.44           C  
ATOM    673  OG1 THR A  83      22.281  -8.055 -26.375  1.00 93.44           O  
ATOM    674  N   GLU A  84      20.391 -11.406 -27.469  1.00 87.75           N  
ATOM    675  CA  GLU A  84      19.547 -12.305 -26.688  1.00 87.75           C  
ATOM    676  C   GLU A  84      19.844 -12.164 -25.203  1.00 87.75           C  
ATOM    677  CB  GLU A  84      19.766 -13.758 -27.125  1.00 87.75           C  
ATOM    678  O   GLU A  84      20.984 -12.008 -24.781  1.00 87.75           O  
ATOM    679  CG  GLU A  84      18.766 -14.734 -26.531  1.00 87.75           C  
ATOM    680  CD  GLU A  84      18.953 -16.156 -27.031  1.00 87.75           C  
ATOM    681  OE1 GLU A  84      18.188 -17.047 -26.609  1.00 87.75           O  
ATOM    682  OE2 GLU A  84      19.875 -16.391 -27.828  1.00 87.75           O  
ATOM    683  N   PHE A  85      18.750 -11.938 -24.484  1.00 81.81           N  
ATOM    684  CA  PHE A  85      18.844 -11.930 -23.031  1.00 81.81           C  
ATOM    685  C   PHE A  85      19.156 -13.320 -22.500  1.00 81.81           C  
ATOM    686  CB  PHE A  85      17.531 -11.430 -22.422  1.00 81.81           C  
ATOM    687  O   PHE A  85      18.297 -14.195 -22.453  1.00 81.81           O  
ATOM    688  CG  PHE A  85      17.625 -11.117 -20.953  1.00 81.81           C  
ATOM    689  CD1 PHE A  85      17.141 -12.008 -20.000  1.00 81.81           C  
ATOM    690  CD2 PHE A  85      18.188  -9.922 -20.516  1.00 81.81           C  
ATOM    691  CE1 PHE A  85      17.234 -11.727 -18.641  1.00 81.81           C  
ATOM    692  CE2 PHE A  85      18.281  -9.625 -19.156  1.00 81.81           C  
ATOM    693  CZ  PHE A  85      17.797 -10.531 -18.219  1.00 81.81           C  
ATOM    694  N   GLY A  86      20.406 -13.734 -22.375  1.00 79.75           N  
ATOM    695  CA  GLY A  86      20.828 -15.062 -21.969  1.00 79.75           C  
ATOM    696  C   GLY A  86      21.391 -15.109 -20.562  1.00 79.75           C  
ATOM    697  O   GLY A  86      21.828 -16.156 -20.094  1.00 79.75           O  
ATOM    698  N   TYR A  87      21.484 -13.914 -19.938  1.00 75.38           N  
ATOM    699  CA  TYR A  87      21.984 -13.844 -18.578  1.00 75.38           C  
ATOM    700  C   TYR A  87      20.953 -14.383 -17.594  1.00 75.38           C  
ATOM    701  CB  TYR A  87      22.344 -12.398 -18.203  1.00 75.38           C  
ATOM    702  O   TYR A  87      19.766 -14.055 -17.672  1.00 75.38           O  
ATOM    703  CG  TYR A  87      22.812 -12.234 -16.781  1.00 75.38           C  
ATOM    704  CD1 TYR A  87      22.062 -11.516 -15.852  1.00 75.38           C  
ATOM    705  CD2 TYR A  87      24.000 -12.805 -16.359  1.00 75.38           C  
ATOM    706  CE1 TYR A  87      22.484 -11.359 -14.539  1.00 75.38           C  
ATOM    707  CE2 TYR A  87      24.453 -12.656 -15.039  1.00 75.38           C  
ATOM    708  OH  TYR A  87      24.109 -11.781 -12.844  1.00 75.38           O  
ATOM    709  CZ  TYR A  87      23.688 -11.930 -14.148  1.00 75.38           C  
ATOM    710  N   ASP A  88      21.266 -15.578 -16.906  1.00 70.69           N  
ATOM    711  CA  ASP A  88      20.422 -16.156 -15.867  1.00 70.69           C  
ATOM    712  C   ASP A  88      20.156 -15.164 -14.750  1.00 70.69           C  
ATOM    713  CB  ASP A  88      21.078 -17.422 -15.297  1.00 70.69           C  
ATOM    714  O   ASP A  88      21.000 -14.969 -13.867  1.00 70.69           O  
ATOM    715  CG  ASP A  88      20.109 -18.328 -14.570  1.00 70.69           C  
ATOM    716  OD1 ASP A  88      18.891 -18.047 -14.594  1.00 70.69           O  
ATOM    717  OD2 ASP A  88      20.562 -19.312 -13.961  1.00 70.69           O  
ATOM    718  N   PHE A  89      19.516 -14.109 -15.117  1.00 70.56           N  
ATOM    719  CA  PHE A  89      19.141 -13.172 -14.070  1.00 70.56           C  
ATOM    720  C   PHE A  89      17.812 -13.562 -13.438  1.00 70.56           C  
ATOM    721  CB  PHE A  89      19.062 -11.750 -14.625  1.00 70.56           C  
ATOM    722  O   PHE A  89      16.875 -13.922 -14.148  1.00 70.56           O  
ATOM    723  CG  PHE A  89      18.766 -10.703 -13.578  1.00 70.56           C  
ATOM    724  CD1 PHE A  89      17.484 -10.219 -13.406  1.00 70.56           C  
ATOM    725  CD2 PHE A  89      19.781 -10.211 -12.773  1.00 70.56           C  
ATOM    726  CE1 PHE A  89      17.203  -9.250 -12.438  1.00 70.56           C  
ATOM    727  CE2 PHE A  89      19.516  -9.250 -11.805  1.00 70.56           C  
ATOM    728  CZ  PHE A  89      18.234  -8.766 -11.641  1.00 70.56           C  
ATOM    729  N   VAL A  90      17.859 -13.734 -12.148  1.00 66.19           N  
ATOM    730  CA  VAL A  90      16.625 -14.016 -11.422  1.00 66.19           C  
ATOM    731  C   VAL A  90      16.031 -12.719 -10.906  1.00 66.19           C  
ATOM    732  CB  VAL A  90      16.875 -15.000 -10.258  1.00 66.19           C  
ATOM    733  O   VAL A  90      16.656 -11.992 -10.133  1.00 66.19           O  
ATOM    734  CG1 VAL A  90      15.570 -15.289  -9.516  1.00 66.19           C  
ATOM    735  CG2 VAL A  90      17.500 -16.297 -10.766  1.00 66.19           C  
ATOM    736  N   PHE A  91      15.055 -12.242 -11.602  1.00 65.69           N  
ATOM    737  CA  PHE A  91      14.320 -11.141 -11.008  1.00 65.69           C  
ATOM    738  C   PHE A  91      13.688 -11.555  -9.688  1.00 65.69           C  
ATOM    739  CB  PHE A  91      13.242 -10.633 -11.969  1.00 65.69           C  
ATOM    740  O   PHE A  91      13.281 -12.703  -9.523  1.00 65.69           O  
ATOM    741  CG  PHE A  91      13.781  -9.875 -13.156  1.00 65.69           C  
ATOM    742  CD1 PHE A  91      14.102  -8.531 -13.047  1.00 65.69           C  
ATOM    743  CD2 PHE A  91      13.969 -10.516 -14.375  1.00 65.69           C  
ATOM    744  CE1 PHE A  91      14.609  -7.832 -14.141  1.00 65.69           C  
ATOM    745  CE2 PHE A  91      14.469  -9.828 -15.469  1.00 65.69           C  
ATOM    746  CZ  PHE A  91      14.789  -8.484 -15.352  1.00 65.69           C  
ATOM    747  N   PRO A  92      14.102 -10.797  -8.641  1.00 66.31           N  
ATOM    748  CA  PRO A  92      13.289 -11.188  -7.480  1.00 66.31           C  
ATOM    749  C   PRO A  92      11.852 -11.523  -7.855  1.00 66.31           C  
ATOM    750  CB  PRO A  92      13.344  -9.945  -6.582  1.00 66.31           C  
ATOM    751  O   PRO A  92      11.258 -10.859  -8.703  1.00 66.31           O  
ATOM    752  CG  PRO A  92      14.273  -9.008  -7.281  1.00 66.31           C  
ATOM    753  CD  PRO A  92      14.578  -9.562  -8.641  1.00 66.31           C  
ATOM    754  N   GLN A  93      11.586 -12.773  -8.055  1.00 64.50           N  
ATOM    755  CA  GLN A  93      10.375 -13.484  -8.453  1.00 64.50           C  
ATOM    756  C   GLN A  93       9.125 -12.719  -8.031  1.00 64.50           C  
ATOM    757  CB  GLN A  93      10.352 -14.891  -7.859  1.00 64.50           C  
ATOM    758  O   GLN A  93       8.141 -12.664  -8.766  1.00 64.50           O  
ATOM    759  CG  GLN A  93      11.086 -15.922  -8.711  1.00 64.50           C  
ATOM    760  CD  GLN A  93      10.953 -17.328  -8.156  1.00 64.50           C  
ATOM    761  NE2 GLN A  93      11.734 -18.266  -8.703  1.00 64.50           N  
ATOM    762  OE1 GLN A  93      10.156 -17.594  -7.246  1.00 64.50           O  
ATOM    763  N   TYR A  94       9.281 -11.742  -7.008  1.00 71.06           N  
ATOM    764  CA  TYR A  94       7.996 -11.141  -6.680  1.00 71.06           C  
ATOM    765  C   TYR A  94       8.180  -9.734  -6.121  1.00 71.06           C  
ATOM    766  CB  TYR A  94       7.234 -12.008  -5.672  1.00 71.06           C  
ATOM    767  O   TYR A  94       8.953  -9.531  -5.180  1.00 71.06           O  
ATOM    768  CG  TYR A  94       6.977 -13.414  -6.156  1.00 71.06           C  
ATOM    769  CD1 TYR A  94       5.984 -13.672  -7.098  1.00 71.06           C  
ATOM    770  CD2 TYR A  94       7.719 -14.484  -5.672  1.00 71.06           C  
ATOM    771  CE1 TYR A  94       5.738 -14.969  -7.547  1.00 71.06           C  
ATOM    772  CE2 TYR A  94       7.484 -15.781  -6.113  1.00 71.06           C  
ATOM    773  OH  TYR A  94       6.258 -17.297  -7.488  1.00 71.06           O  
ATOM    774  CZ  TYR A  94       6.492 -16.016  -7.047  1.00 71.06           C  
ATOM    775  N   GLU A  95       7.875  -8.875  -7.023  1.00 88.06           N  
ATOM    776  CA  GLU A  95       7.871  -7.500  -6.535  1.00 88.06           C  
ATOM    777  C   GLU A  95       6.461  -7.051  -6.164  1.00 88.06           C  
ATOM    778  CB  GLU A  95       8.461  -6.559  -7.586  1.00 88.06           C  
ATOM    779  O   GLU A  95       5.492  -7.402  -6.840  1.00 88.06           O  
ATOM    780  CG  GLU A  95       9.930  -6.820  -7.891  1.00 88.06           C  
ATOM    781  CD  GLU A  95      10.547  -5.785  -8.812  1.00 88.06           C  
ATOM    782  OE1 GLU A  95      11.789  -5.602  -8.781  1.00 88.06           O  
ATOM    783  OE2 GLU A  95       9.789  -5.148  -9.578  1.00 88.06           O  
ATOM    784  N   CYS A  96       6.285  -6.516  -5.047  1.00 94.75           N  
ATOM    785  CA  CYS A  96       5.039  -5.996  -4.500  1.00 94.75           C  
ATOM    786  C   CYS A  96       5.055  -4.473  -4.457  1.00 94.75           C  
ATOM    787  CB  CYS A  96       4.797  -6.551  -3.098  1.00 94.75           C  
ATOM    788  O   CYS A  96       6.102  -3.852  -4.648  1.00 94.75           O  
ATOM    789  SG  CYS A  96       4.582  -8.344  -3.055  1.00 94.75           S  
ATOM    790  N   VAL A  97       3.969  -3.924  -4.324  1.00 96.75           N  
ATOM    791  CA  VAL A  97       3.863  -2.473  -4.414  1.00 96.75           C  
ATOM    792  C   VAL A  97       3.494  -1.893  -3.053  1.00 96.75           C  
ATOM    793  CB  VAL A  97       2.822  -2.047  -5.477  1.00 96.75           C  
ATOM    794  O   VAL A  97       2.598  -2.404  -2.375  1.00 96.75           O  
ATOM    795  CG1 VAL A  97       2.680  -0.525  -5.512  1.00 96.75           C  
ATOM    796  CG2 VAL A  97       3.211  -2.584  -6.852  1.00 96.75           C  
ATOM    797  N   ALA A  98       4.305  -0.891  -2.666  1.00 97.50           N  
ATOM    798  CA  ALA A  98       4.016  -0.103  -1.471  1.00 97.50           C  
ATOM    799  C   ALA A  98       3.701   1.346  -1.832  1.00 97.50           C  
ATOM    800  CB  ALA A  98       5.191  -0.161  -0.498  1.00 97.50           C  
ATOM    801  O   ALA A  98       4.281   1.899  -2.768  1.00 97.50           O  
ATOM    802  N   SER A  99       2.715   1.880  -1.170  1.00 97.94           N  
ATOM    803  CA  SER A  99       2.279   3.254  -1.399  1.00 97.94           C  
ATOM    804  C   SER A  99       2.859   4.199  -0.354  1.00 97.94           C  
ATOM    805  CB  SER A  99       0.753   3.342  -1.389  1.00 97.94           C  
ATOM    806  O   SER A  99       2.834   3.902   0.842  1.00 97.94           O  
ATOM    807  OG  SER A  99       0.325   4.680  -1.576  1.00 97.94           O  
ATOM    808  N   LYS A 100       3.475   5.250  -0.858  1.00 97.56           N  
ATOM    809  CA  LYS A 100       3.959   6.266   0.075  1.00 97.56           C  
ATOM    810  C   LYS A 100       2.814   6.844   0.900  1.00 97.56           C  
ATOM    811  CB  LYS A 100       4.680   7.383  -0.677  1.00 97.56           C  
ATOM    812  O   LYS A 100       1.750   7.160   0.362  1.00 97.56           O  
ATOM    813  CG  LYS A 100       6.031   6.977  -1.245  1.00 97.56           C  
ATOM    814  CD  LYS A 100       6.770   8.164  -1.848  1.00 97.56           C  
ATOM    815  CE  LYS A 100       8.141   7.766  -2.381  1.00 97.56           C  
ATOM    816  NZ  LYS A 100       8.852   8.930  -2.992  1.00 97.56           N  
ATOM    817  N   THR A 101       3.053   7.098   2.141  1.00 97.00           N  
ATOM    818  CA  THR A 101       2.035   7.535   3.088  1.00 97.00           C  
ATOM    819  C   THR A 101       1.777   9.031   2.947  1.00 97.00           C  
ATOM    820  CB  THR A 101       2.443   7.215   4.535  1.00 97.00           C  
ATOM    821  O   THR A 101       0.751   9.539   3.408  1.00 97.00           O  
ATOM    822  CG2 THR A 101       2.662   5.719   4.727  1.00 97.00           C  
ATOM    823  OG1 THR A 101       3.660   7.906   4.848  1.00 97.00           O  
ATOM    824  N   THR A 102       2.607   9.750   2.166  1.00 95.38           N  
ATOM    825  CA  THR A 102       2.506  11.203   2.137  1.00 95.38           C  
ATOM    826  C   THR A 102       1.848  11.680   0.843  1.00 95.38           C  
ATOM    827  CB  THR A 102       3.891  11.867   2.279  1.00 95.38           C  
ATOM    828  O   THR A 102       1.206  12.727   0.814  1.00 95.38           O  
ATOM    829  CG2 THR A 102       4.469  11.633   3.672  1.00 95.38           C  
ATOM    830  OG1 THR A 102       4.781  11.305   1.307  1.00 95.38           O  
ATOM    831  N   ASN A 103       2.043  10.859  -0.207  1.00 94.94           N  
ATOM    832  CA  ASN A 103       1.550  11.422  -1.460  1.00 94.94           C  
ATOM    833  C   ASN A 103       1.035  10.328  -2.396  1.00 94.94           C  
ATOM    834  CB  ASN A 103       2.643  12.242  -2.148  1.00 94.94           C  
ATOM    835  O   ASN A 103       0.774  10.594  -3.572  1.00 94.94           O  
ATOM    836  CG  ASN A 103       3.891  11.430  -2.436  1.00 94.94           C  
ATOM    837  ND2 ASN A 103       4.977  12.109  -2.779  1.00 94.94           N  
ATOM    838  OD1 ASN A 103       3.877  10.195  -2.350  1.00 94.94           O  
ATOM    839  N   ASN A 104       1.008   9.094  -1.972  1.00 91.38           N  
ATOM    840  CA  ASN A 104       0.465   7.945  -2.688  1.00 91.38           C  
ATOM    841  C   ASN A 104       1.343   7.559  -3.875  1.00 91.38           C  
ATOM    842  CB  ASN A 104      -0.964   8.227  -3.152  1.00 91.38           C  
ATOM    843  O   ASN A 104       0.875   6.910  -4.812  1.00 91.38           O  
ATOM    844  CG  ASN A 104      -1.682   6.980  -3.627  1.00 91.38           C  
ATOM    845  ND2 ASN A 104      -2.650   7.156  -4.520  1.00 91.38           N  
ATOM    846  OD1 ASN A 104      -1.369   5.867  -3.195  1.00 91.38           O  
ATOM    847  N   LYS A 105       2.561   8.039  -3.916  1.00 95.88           N  
ATOM    848  CA  LYS A 105       3.484   7.496  -4.906  1.00 95.88           C  
ATOM    849  C   LYS A 105       3.869   6.059  -4.566  1.00 95.88           C  
ATOM    850  CB  LYS A 105       4.738   8.367  -5.004  1.00 95.88           C  
ATOM    851  O   LYS A 105       3.963   5.695  -3.391  1.00 95.88           O  
ATOM    852  CG  LYS A 105       4.492   9.742  -5.605  1.00 95.88           C  
ATOM    853  CD  LYS A 105       5.797  10.492  -5.828  1.00 95.88           C  
ATOM    854  CE  LYS A 105       5.551  11.859  -6.457  1.00 95.88           C  
ATOM    855  NZ  LYS A 105       6.824  12.617  -6.648  1.00 95.88           N  
ATOM    856  N   TRP A 106       4.055   5.238  -5.637  1.00 95.62           N  
ATOM    857  CA  TRP A 106       4.227   3.807  -5.426  1.00 95.62           C  
ATOM    858  C   TRP A 106       5.688   3.400  -5.594  1.00 95.62           C  
ATOM    859  CB  TRP A 106       3.346   3.010  -6.391  1.00 95.62           C  
ATOM    860  O   TRP A 106       6.422   4.020  -6.363  1.00 95.62           O  
ATOM    861  CG  TRP A 106       1.875   3.225  -6.195  1.00 95.62           C  
ATOM    862  CD1 TRP A 106       1.276   4.027  -5.266  1.00 95.62           C  
ATOM    863  CD2 TRP A 106       0.816   2.623  -6.945  1.00 95.62           C  
ATOM    864  CE2 TRP A 106      -0.400   3.107  -6.414  1.00 95.62           C  
ATOM    865  CE3 TRP A 106       0.777   1.721  -8.016  1.00 95.62           C  
ATOM    866  NE1 TRP A 106      -0.092   3.961  -5.391  1.00 95.62           N  
ATOM    867  CH2 TRP A 106      -1.652   1.836  -7.969  1.00 95.62           C  
ATOM    868  CZ2 TRP A 106      -1.644   2.719  -6.922  1.00 95.62           C  
ATOM    869  CZ3 TRP A 106      -0.461   1.336  -8.523  1.00 95.62           C  
ATOM    870  N   TRP A 107       6.059   2.426  -4.793  1.00 94.94           N  
ATOM    871  CA  TRP A 107       7.355   1.771  -4.914  1.00 94.94           C  
ATOM    872  C   TRP A 107       7.191   0.276  -5.168  1.00 94.94           C  
ATOM    873  CB  TRP A 107       8.195   1.996  -3.654  1.00 94.94           C  
ATOM    874  O   TRP A 107       6.293  -0.359  -4.609  1.00 94.94           O  
ATOM    875  CG  TRP A 107       8.758   3.381  -3.539  1.00 94.94           C  
ATOM    876  CD1 TRP A 107       8.305   4.512  -4.156  1.00 94.94           C  
ATOM    877  CD2 TRP A 107       9.891   3.779  -2.758  1.00 94.94           C  
ATOM    878  CE2 TRP A 107      10.062   5.168  -2.951  1.00 94.94           C  
ATOM    879  CE3 TRP A 107      10.773   3.096  -1.912  1.00 94.94           C  
ATOM    880  NE1 TRP A 107       9.086   5.590  -3.809  1.00 94.94           N  
ATOM    881  CH2 TRP A 107      11.938   5.195  -1.506  1.00 94.94           C  
ATOM    882  CZ2 TRP A 107      11.086   5.887  -2.328  1.00 94.94           C  
ATOM    883  CZ3 TRP A 107      11.797   3.814  -1.293  1.00 94.94           C  
ATOM    884  N   ILE A 108       8.023  -0.169  -6.043  1.00 92.88           N  
ATOM    885  CA  ILE A 108       8.133  -1.615  -6.207  1.00 92.88           C  
ATOM    886  C   ILE A 108       9.219  -2.160  -5.281  1.00 92.88           C  
ATOM    887  CB  ILE A 108       8.430  -1.998  -7.672  1.00 92.88           C  
ATOM    888  O   ILE A 108      10.383  -1.759  -5.379  1.00 92.88           O  
ATOM    889  CG1 ILE A 108       7.344  -1.442  -8.602  1.00 92.88           C  
ATOM    890  CG2 ILE A 108       8.555  -3.518  -7.820  1.00 92.88           C  
ATOM    891  CD1 ILE A 108       7.680  -1.560 -10.086  1.00 92.88           C  
ATOM    892  N   ILE A 109       8.781  -2.990  -4.375  1.00 93.25           N  
ATOM    893  CA  ILE A 109       9.664  -3.480  -3.322  1.00 93.25           C  
ATOM    894  C   ILE A 109       9.602  -5.004  -3.266  1.00 93.25           C  
ATOM    895  CB  ILE A 109       9.289  -2.877  -1.949  1.00 93.25           C  
ATOM    896  O   ILE A 109       8.539  -5.598  -3.496  1.00 93.25           O  
ATOM    897  CG1 ILE A 109       9.367  -1.347  -2.002  1.00 93.25           C  
ATOM    898  CG2 ILE A 109      10.203  -3.432  -0.852  1.00 93.25           C  
ATOM    899  CD1 ILE A 109       8.844  -0.658  -0.749  1.00 93.25           C  
ATOM    900  N   PRO A 110      10.797  -5.664  -3.031  1.00 92.38           N  
ATOM    901  CA  PRO A 110      10.703  -7.102  -2.783  1.00 92.38           C  
ATOM    902  C   PRO A 110       9.617  -7.457  -1.775  1.00 92.38           C  
ATOM    903  CB  PRO A 110      12.094  -7.457  -2.234  1.00 92.38           C  
ATOM    904  O   PRO A 110       9.492  -6.805  -0.735  1.00 92.38           O  
ATOM    905  CG  PRO A 110      13.000  -6.418  -2.803  1.00 92.38           C  
ATOM    906  CD  PRO A 110      12.266  -5.113  -2.857  1.00 92.38           C  
ATOM    907  N   CYS A 111       8.828  -8.422  -2.027  1.00 94.38           N  
ATOM    908  CA  CYS A 111       7.656  -8.812  -1.247  1.00 94.38           C  
ATOM    909  C   CYS A 111       8.062  -9.281   0.143  1.00 94.38           C  
ATOM    910  CB  CYS A 111       6.875  -9.914  -1.963  1.00 94.38           C  
ATOM    911  O   CYS A 111       7.242  -9.312   1.060  1.00 94.38           O  
ATOM    912  SG  CYS A 111       6.281  -9.438  -3.600  1.00 94.38           S  
ATOM    913  N   THR A 112       9.375  -9.594   0.313  1.00 94.81           N  
ATOM    914  CA  THR A 112       9.844 -10.203   1.551  1.00 94.81           C  
ATOM    915  C   THR A 112      10.188  -9.133   2.588  1.00 94.81           C  
ATOM    916  CB  THR A 112      11.078 -11.094   1.301  1.00 94.81           C  
ATOM    917  O   THR A 112      10.469  -9.453   3.744  1.00 94.81           O  
ATOM    918  CG2 THR A 112      10.727 -12.281   0.413  1.00 94.81           C  
ATOM    919  OG1 THR A 112      12.094 -10.312   0.660  1.00 94.81           O  
ATOM    920  N   LYS A 113      10.164  -7.836   2.119  1.00 96.12           N  
ATOM    921  CA  LYS A 113      10.438  -6.766   3.076  1.00 96.12           C  
ATOM    922  C   LYS A 113       9.250  -6.566   4.020  1.00 96.12           C  
ATOM    923  CB  LYS A 113      10.750  -5.457   2.348  1.00 96.12           C  
ATOM    924  O   LYS A 113       8.109  -6.859   3.664  1.00 96.12           O  
ATOM    925  CG  LYS A 113      12.023  -5.508   1.513  1.00 96.12           C  
ATOM    926  CD  LYS A 113      13.258  -5.703   2.383  1.00 96.12           C  
ATOM    927  CE  LYS A 113      14.531  -5.742   1.549  1.00 96.12           C  
ATOM    928  NZ  LYS A 113      15.734  -6.020   2.389  1.00 96.12           N  
ATOM    929  N   PHE A 114       9.633  -6.125   5.285  1.00 97.88           N  
ATOM    930  CA  PHE A 114       8.594  -5.926   6.293  1.00 97.88           C  
ATOM    931  C   PHE A 114       8.125  -4.477   6.305  1.00 97.88           C  
ATOM    932  CB  PHE A 114       9.109  -6.320   7.680  1.00 97.88           C  
ATOM    933  O   PHE A 114       8.930  -3.557   6.461  1.00 97.88           O  
ATOM    934  CG  PHE A 114       9.219  -7.809   7.883  1.00 97.88           C  
ATOM    935  CD1 PHE A 114       8.742  -8.406   9.047  1.00 97.88           C  
ATOM    936  CD2 PHE A 114       9.805  -8.609   6.914  1.00 97.88           C  
ATOM    937  CE1 PHE A 114       8.852  -9.781   9.234  1.00 97.88           C  
ATOM    938  CE2 PHE A 114       9.914  -9.984   7.098  1.00 97.88           C  
ATOM    939  CZ  PHE A 114       9.438 -10.570   8.258  1.00 97.88           C  
ATOM    940  N   LYS A 115       6.801  -4.340   6.098  1.00 98.19           N  
ATOM    941  CA  LYS A 115       6.199  -3.012   6.051  1.00 98.19           C  
ATOM    942  C   LYS A 115       4.863  -2.988   6.789  1.00 98.19           C  
ATOM    943  CB  LYS A 115       6.004  -2.559   4.602  1.00 98.19           C  
ATOM    944  O   LYS A 115       4.234  -4.031   6.977  1.00 98.19           O  
ATOM    945  CG  LYS A 115       7.289  -2.521   3.787  1.00 98.19           C  
ATOM    946  CD  LYS A 115       8.227  -1.427   4.277  1.00 98.19           C  
ATOM    947  CE  LYS A 115       9.484  -1.341   3.416  1.00 98.19           C  
ATOM    948  NZ  LYS A 115      10.727  -1.485   4.234  1.00 98.19           N  
ATOM    949  N   ASN A 116       4.500  -1.826   7.270  1.00 98.44           N  
ATOM    950  CA  ASN A 116       3.113  -1.636   7.684  1.00 98.44           C  
ATOM    951  C   ASN A 116       2.158  -1.732   6.496  1.00 98.44           C  
ATOM    952  CB  ASN A 116       2.943  -0.291   8.391  1.00 98.44           C  
ATOM    953  O   ASN A 116       2.590  -1.723   5.344  1.00 98.44           O  
ATOM    954  CG  ASN A 116       3.811  -0.171   9.633  1.00 98.44           C  
ATOM    955  ND2 ASN A 116       4.441   0.985   9.805  1.00 98.44           N  
ATOM    956  OD1 ASN A 116       3.914  -1.109  10.422  1.00 98.44           O  
ATOM    957  N   PHE A 117       0.849  -1.839   6.777  1.00 98.69           N  
ATOM    958  CA  PHE A 117      -0.036  -2.117   5.652  1.00 98.69           C  
ATOM    959  C   PHE A 117      -1.453  -1.642   5.949  1.00 98.69           C  
ATOM    960  CB  PHE A 117      -0.042  -3.615   5.328  1.00 98.69           C  
ATOM    961  O   PHE A 117      -1.775  -1.308   7.090  1.00 98.69           O  
ATOM    962  CG  PHE A 117      -0.310  -4.492   6.520  1.00 98.69           C  
ATOM    963  CD1 PHE A 117       0.727  -4.891   7.352  1.00 98.69           C  
ATOM    964  CD2 PHE A 117      -1.601  -4.918   6.805  1.00 98.69           C  
ATOM    965  CE1 PHE A 117       0.482  -5.707   8.461  1.00 98.69           C  
ATOM    966  CE2 PHE A 117      -1.854  -5.730   7.906  1.00 98.69           C  
ATOM    967  CZ  PHE A 117      -0.811  -6.125   8.734  1.00 98.69           C  
ATOM    968  N   VAL A 118      -2.199  -1.517   4.934  1.00 98.56           N  
ATOM    969  CA  VAL A 118      -3.588  -1.079   5.043  1.00 98.56           C  
ATOM    970  C   VAL A 118      -4.520  -2.184   4.551  1.00 98.56           C  
ATOM    971  CB  VAL A 118      -3.838   0.224   4.254  1.00 98.56           C  
ATOM    972  O   VAL A 118      -4.332  -2.719   3.453  1.00 98.56           O  
ATOM    973  CG1 VAL A 118      -5.289   0.677   4.402  1.00 98.56           C  
ATOM    974  CG2 VAL A 118      -2.881   1.321   4.715  1.00 98.56           C  
ATOM    975  N   CYS A 119      -5.500  -2.498   5.453  1.00 98.69           N  
ATOM    976  CA  CYS A 119      -6.523  -3.465   5.078  1.00 98.69           C  
ATOM    977  C   CYS A 119      -7.824  -2.766   4.699  1.00 98.69           C  
ATOM    978  CB  CYS A 119      -6.777  -4.445   6.223  1.00 98.69           C  
ATOM    979  O   CYS A 119      -8.094  -1.657   5.164  1.00 98.69           O  
ATOM    980  SG  CYS A 119      -5.348  -5.465   6.641  1.00 98.69           S  
ATOM    981  N   GLU A 120      -8.523  -3.434   3.801  1.00 98.62           N  
ATOM    982  CA  GLU A 120      -9.828  -2.941   3.387  1.00 98.62           C  
ATOM    983  C   GLU A 120     -10.828  -4.086   3.234  1.00 98.62           C  
ATOM    984  CB  GLU A 120      -9.727  -2.160   2.076  1.00 98.62           C  
ATOM    985  O   GLU A 120     -10.438  -5.219   2.934  1.00 98.62           O  
ATOM    986  CG  GLU A 120     -11.070  -1.850   1.433  1.00 98.62           C  
ATOM    987  CD  GLU A 120     -10.945  -1.266   0.034  1.00 98.62           C  
ATOM    988  OE1 GLU A 120     -11.977  -0.898  -0.565  1.00 98.62           O  
ATOM    989  OE2 GLU A 120      -9.797  -1.176  -0.467  1.00 98.62           O  
ATOM    990  N   PHE A 121     -12.117  -3.824   3.484  1.00 98.12           N  
ATOM    991  CA  PHE A 121     -13.203  -4.742   3.160  1.00 98.12           C  
ATOM    992  C   PHE A 121     -14.492  -3.979   2.883  1.00 98.12           C  
ATOM    993  CB  PHE A 121     -13.422  -5.742   4.301  1.00 98.12           C  
ATOM    994  O   PHE A 121     -14.625  -2.814   3.264  1.00 98.12           O  
ATOM    995  CG  PHE A 121     -13.836  -5.102   5.598  1.00 98.12           C  
ATOM    996  CD1 PHE A 121     -12.883  -4.691   6.523  1.00 98.12           C  
ATOM    997  CD2 PHE A 121     -15.180  -4.914   5.895  1.00 98.12           C  
ATOM    998  CE1 PHE A 121     -13.266  -4.098   7.723  1.00 98.12           C  
ATOM    999  CE2 PHE A 121     -15.570  -4.320   7.094  1.00 98.12           C  
ATOM   1000  CZ  PHE A 121     -14.609  -3.916   8.008  1.00 98.12           C  
ATOM   1001  N   GLN A 122     -15.406  -4.613   2.162  1.00 97.00           N  
ATOM   1002  CA  GLN A 122     -16.688  -3.988   1.882  1.00 97.00           C  
ATOM   1003  C   GLN A 122     -17.547  -3.889   3.146  1.00 97.00           C  
ATOM   1004  CB  GLN A 122     -17.453  -4.766   0.803  1.00 97.00           C  
ATOM   1005  O   GLN A 122     -17.688  -4.867   3.883  1.00 97.00           O  
ATOM   1006  CG  GLN A 122     -18.719  -4.082   0.323  1.00 97.00           C  
ATOM   1007  CD  GLN A 122     -19.328  -4.750  -0.898  1.00 97.00           C  
ATOM   1008  NE2 GLN A 122     -20.281  -4.082  -1.524  1.00 97.00           N  
ATOM   1009  OE1 GLN A 122     -18.922  -5.855  -1.276  1.00 97.00           O  
ATOM   1010  N   ALA A 123     -17.984  -2.602   3.531  1.00 92.06           N  
ATOM   1011  CA  ALA A 123     -18.859  -2.393   4.684  1.00 92.06           C  
ATOM   1012  C   ALA A 123     -20.188  -3.121   4.504  1.00 92.06           C  
ATOM   1013  CB  ALA A 123     -19.109  -0.901   4.906  1.00 92.06           C  
ATOM   1014  O   ALA A 123     -20.656  -3.316   3.375  1.00 92.06           O  
TER    1015      ALA A 123                                                      
ENDMDL                                                                          
END                                                                             
