# Supplementary material for: Computational Modeling of Low-Abundance Proteins in Venom Gland Transcriptomes: Bothrops asper and Bothrops jararaca
Source: Toxins (Basel). 2025 May 22;17(6):262. doi: 10.3390/toxins17060262 (PMC12197698; doi:10.3390/toxins17060262)
Supplement: Supplementary file 1 [file toxins-17-00262-s001.zip › Supplementary Material 1/File S4 botrocetin/Botrocetin-B.jararaca-PFAM.txt]

##gff-version 3
##feature-ontology http://song.cvs.sourceforge.net/viewvc/song/ontology/sofa.obo?revision=1.269
##interproscan-version 5.68-100.0
##sequence-region B.jararaca_botrocetin 1 127
B.jararaca_botrocetin	.	polypeptide	1	127	.	+	.	ID=B.jararaca_botrocetin;md5=24c1337897ff3f4dbbf863c7bbff756f
B.jararaca_botrocetin	ProSiteProfiles	protein_match	9	124	21.5044	+	.	date=05-06-2024;Target=B.jararaca_botrocetin 9 124;ID=match$1_9_124;signature_desc=C-type lectin domain profile.;Name=PS50041;status=T;Dbxref="InterPro:IPR001304","Reactome:R-BTA-1482788","Reactome:R-BTA-1482801","Reactome:R-BTA-1482839","Reactome:R-BTA-1482922","Reactome:R-BTA-1482925","Reactome:R-BTA-1483166","Reactome:R-BTA-166016","Reactome:R-BTA-166662","Reactome:R-BTA-166663","Reactome:R-BTA-1971475","Reactome:R-BTA-198933","Reactome:R-BTA-2022870","Reactome:R-BTA-2022923","Reactome:R-BTA-2024101","Reactome:R-BTA-202733","Reactome:R-BTA-3000178","Reactome:R-BTA-3000480","Reactome:R-BTA-381426","Reactome:R-BTA-391160","Reactome:R-BTA-5621480","Reactome:R-BTA-5683826","Reactome:R-BTA-5686938","Reactome:R-BTA-6798695","Reactome:R-BTA-6803157","Reactome:R-BTA-8957275","Reactome:R-CEL-1236978","Reactome:R-CEL-1482788","Reactome:R-CEL-1482801","Reactome:R-CEL-1482839","Reactome:R-CEL-1482922","Reactome:R-CEL-1482925","Reactome:R-CEL-1483166","Reactome:R-CEL-446203","Reactome:R-CEL-5621480","Reactome:R-CEL-6798695","Reactome:R-CEL-6803157","Reactome:R-CFA-2172127","Reactome:R-CFA-2424491","Reactome:R-DME-1236978","Reactome:R-DME-1482788","Reactome:R-DME-1482801","Reactome:R-DME-1482839","Reactome:R-DME-1482922","Reactome:R-DME-1482925","Reactome:R-DME-1483166","Reactome:R-DME-446203","Reactome:R-DME-5621480","Reactome:R-DME-6798695","Reactome:R-DME-6803157","Reactome:R-GGA-1236978","Reactome:R-GGA-166662","Reactome:R-GGA-166663","Reactome:R-GGA-2132263","Reactome:R-GGA-2132270","Reactome:R-GGA-446203","Reactome:R-GGA-5621480","Reactome:R-GGA-8851680","Reactome:R-HSA-114604","Reactome:R-HSA-114608","Reactome:R-HSA-1236978","Reactome:R-HSA-140875","Reactome:R-HSA-1474228","Reactome:R-HSA-1482788","Reactome:R-HSA-1482801","Reactome:R-HSA-1482839","Reactome:R-HSA-1482922","Reactome:R-HSA-1482925","Reactome:R-HSA-1483166","Reactome:R-HSA-166016","Reactome:R-HSA-166662","Reactome:R-HSA-166663","Reactome:R-HSA-168179","Reactome:R-HSA-1971475","Reactome:R-HSA-198933","Reactome:R-HSA-2022854","Reactome:R-HSA-2022857","Reactome:R-HSA-2022870","Reactome:R-HSA-2022923","Reactome:R-HSA-2024101","Reactome:R-HSA-202733","Reactome:R-HSA-2172127","Reactome:R-HSA-2197563","Reactome:R-HSA-2424491","Reactome:R-HSA-3000178","Reactome:R-HSA-3000480","Reactome:R-HSA-3560783","Reactome:R-HSA-3560801","Reactome:R-HSA-3595172","Reactome:R-HSA-3595174","Reactome:R-HSA-3595177","Reactome:R-HSA-3656225","Reactome:R-HSA-3656243","Reactome:R-HSA-3656244","Reactome:R-HSA-373760","Reactome:R-HSA-381426","Reactome:R-HSA-391160","Reactome:R-HSA-416700","Reactome:R-HSA-419037","Reactome:R-HSA-4420332","Reactome:R-HSA-446203","Reactome:R-HSA-5607764","Reactome:R-HSA-5620916","Reactome:R-HSA-5621480","Reactome:R-HSA-5621575","Reactome:R-HSA-5683826","Reactome:R-HSA-5686938","Reactome:R-HSA-5687868","Reactome:R-HSA-5688849","Reactome:R-HSA-5688890","Reactome:R-HSA-6783783","Reactome:R-HSA-6785807","Reactome:R-HSA-6798695","Reactome:R-HSA-6803157","Reactome:R-HSA-8851680","Reactome:R-HSA-8957275","Reactome:R-HSA-9637628","Reactome:R-HSA-9692916","Reactome:R-HSA-9705671","Reactome:R-HSA-9707616","Reactome:R-HSA-9833110","Reactome:R-MMU-114604","Reactome:R-MMU-114608","Reactome:R-MMU-1236978","Reactome:R-MMU-140875","Reactome:R-MMU-1474228","Reactome:R-MMU-1482788","Reactome:R-MMU-1482801","Reactome:R-MMU-1482839","Reactome:R-MMU-1482922","Reactome:R-MMU-1482925","Reactome:R-MMU-1483166","Reactome:R-MMU-166016","Reactome:R-MMU-166662","Reactome:R-MMU-166663","Reactome:R-MMU-1971475","Reactome:R-MMU-198933","Reactome:R-MMU-2022854","Reactome:R-MMU-2022857","Reactome:R-MMU-2022870","Reactome:R-MMU-2022923","Reactome:R-MMU-2024101","Reactome:R-MMU-202733","Reactome:R-MMU-2172127","Reactome:R-MMU-2424491","Reactome:R-MMU-3000178","Reactome:R-MMU-3000480","Reactome:R-MMU-381426","Reactome:R-MMU-391160","Reactome:R-MMU-416700","Reactome:R-MMU-446203","Reactome:R-MMU-5607764","Reactome:R-MMU-5620916","Reactome:R-MMU-5621480","Reactome:R-MMU-5621575","Reactome:R-MMU-5683826","Reactome:R-MMU-5686938","Reactome:R-MMU-6798695","Reactome:R-MMU-6803157","Reactome:R-MMU-8851680","Reactome:R-MMU-8957275","Reactome:R-MMU-9707616","Reactome:R-RNO-114608","Reactome:R-RNO-1236978","Reactome:R-RNO-1474228","Reactome:R-RNO-166016","Reactome:R-RNO-166662","Reactome:R-RNO-166663","Reactome:R-RNO-1971475","Reactome:R-RNO-198933","Reactome:R-RNO-2022854","Reactome:R-RNO-2022857","Reactome:R-RNO-2022870","Reactome:R-RNO-2022923","Reactome:R-RNO-2024101","Reactome:R-RNO-202733","Reactome:R-RNO-2172127","Reactome:R-RNO-2424491","Reactome:R-RNO-3000178","Reactome:R-RNO-381426","Reactome:R-RNO-391160","Reactome:R-RNO-446203","Reactome:R-RNO-5621480","Reactome:R-RNO-5683826","Reactome:R-RNO-5686938","Reactome:R-RNO-6798695","Reactome:R-RNO-6803157","Reactome:R-RNO-8957275","Reactome:R-SSC-166016","Reactome:R-SSC-198933","Reactome:R-SSC-202733","Reactome:R-SSC-2172127","Reactome:R-SSC-391160","Reactome:R-SSC-5683826","Reactome:R-SSC-5686938","Reactome:R-SSC-6798695"
B.jararaca_botrocetin	ProSitePatterns	protein_match	100	123	.	+	.	date=05-06-2024;Target=B.jararaca_botrocetin 100 123;ID=match$2_100_123;signature_desc=C-type lectin domain signature.;Name=PS00615;status=T;Dbxref="InterPro:IPR018378","Reactome:R-BTA-1482788","Reactome:R-BTA-1482801","Reactome:R-BTA-1482839","Reactome:R-BTA-1482922","Reactome:R-BTA-1482925","Reactome:R-BTA-1483166","Reactome:R-BTA-166016","Reactome:R-BTA-166662","Reactome:R-BTA-166663","Reactome:R-BTA-1971475","Reactome:R-BTA-198933","Reactome:R-BTA-2022870","Reactome:R-BTA-2022923","Reactome:R-BTA-2024101","Reactome:R-BTA-202733","Reactome:R-BTA-3000178","Reactome:R-BTA-3000480","Reactome:R-BTA-381426","Reactome:R-BTA-391160","Reactome:R-BTA-5621480","Reactome:R-BTA-5683826","Reactome:R-BTA-5686938","Reactome:R-BTA-6798695","Reactome:R-BTA-6803157","Reactome:R-BTA-8957275","Reactome:R-GGA-1236978","Reactome:R-GGA-166662","Reactome:R-GGA-166663","Reactome:R-GGA-2132263","Reactome:R-GGA-2132270","Reactome:R-GGA-446203","Reactome:R-GGA-5621480","Reactome:R-GGA-8851680","Reactome:R-HSA-114608","Reactome:R-HSA-1236978","Reactome:R-HSA-1474228","Reactome:R-HSA-1482788","Reactome:R-HSA-1482801","Reactome:R-HSA-1482839","Reactome:R-HSA-1482922","Reactome:R-HSA-1482925","Reactome:R-HSA-1483166","Reactome:R-HSA-166016","Reactome:R-HSA-166662","Reactome:R-HSA-166663","Reactome:R-HSA-168179","Reactome:R-HSA-1971475","Reactome:R-HSA-198933","Reactome:R-HSA-2022854","Reactome:R-HSA-2022857","Reactome:R-HSA-2022870","Reactome:R-HSA-2022923","Reactome:R-HSA-2024101","Reactome:R-HSA-202733","Reactome:R-HSA-2197563","Reactome:R-HSA-3000178","Reactome:R-HSA-3000480","Reactome:R-HSA-3560783","Reactome:R-HSA-3560801","Reactome:R-HSA-3595172","Reactome:R-HSA-3595174","Reactome:R-HSA-3595177","Reactome:R-HSA-3656225","Reactome:R-HSA-3656243","Reactome:R-HSA-3656244","Reactome:R-HSA-373760","Reactome:R-HSA-381426","Reactome:R-HSA-391160","Reactome:R-HSA-419037","Reactome:R-HSA-4420332","Reactome:R-HSA-446203","Reactome:R-HSA-5621480","Reactome:R-HSA-5621575","Reactome:R-HSA-5683826","Reactome:R-HSA-5686938","Reactome:R-HSA-5687868","Reactome:R-HSA-5688849","Reactome:R-HSA-5688890","Reactome:R-HSA-6783783","Reactome:R-HSA-6785807","Reactome:R-HSA-6798695","Reactome:R-HSA-6803157","Reactome:R-HSA-8851680","Reactome:R-HSA-8957275","Reactome:R-HSA-9637628","Reactome:R-HSA-9692916","Reactome:R-HSA-9705671","Reactome:R-HSA-9833110","Reactome:R-MMU-114608","Reactome:R-MMU-1236978","Reactome:R-MMU-1474228","Reactome:R-MMU-1482788","Reactome:R-MMU-1482801","Reactome:R-MMU-1482839","Reactome:R-MMU-1482922","Reactome:R-MMU-1482925","Reactome:R-MMU-1483166","Reactome:R-MMU-166016","Reactome:R-MMU-166662","Reactome:R-MMU-166663","Reactome:R-MMU-1971475","Reactome:R-MMU-198933","Reactome:R-MMU-2022854","Reactome:R-MMU-2022857","Reactome:R-MMU-2022870","Reactome:R-MMU-2022923","Reactome:R-MMU-2024101","Reactome:R-MMU-202733","Reactome:R-MMU-3000178","Reactome:R-MMU-3000480","Reactome:R-MMU-381426","Reactome:R-MMU-391160","Reactome:R-MMU-446203","Reactome:R-MMU-5621480","Reactome:R-MMU-5621575","Reactome:R-MMU-5683826","Reactome:R-MMU-5686938","Reactome:R-MMU-6798695","Reactome:R-MMU-6803157","Reactome:R-MMU-8851680","Reactome:R-MMU-8957275","Reactome:R-RNO-114608","Reactome:R-RNO-1236978","Reactome:R-RNO-1474228","Reactome:R-RNO-166016","Reactome:R-RNO-166662","Reactome:R-RNO-166663","Reactome:R-RNO-1971475","Reactome:R-RNO-198933","Reactome:R-RNO-2022854","Reactome:R-RNO-2022857","Reactome:R-RNO-2022870","Reactome:R-RNO-2022923","Reactome:R-RNO-2024101","Reactome:R-RNO-202733","Reactome:R-RNO-3000178","Reactome:R-RNO-381426","Reactome:R-RNO-391160","Reactome:R-RNO-446203","Reactome:R-RNO-5621480","Reactome:R-RNO-5683826","Reactome:R-RNO-5686938","Reactome:R-RNO-6798695","Reactome:R-RNO-6803157","Reactome:R-RNO-8957275","Reactome:R-SSC-166016","Reactome:R-SSC-198933","Reactome:R-SSC-202733","Reactome:R-SSC-391160","Reactome:R-SSC-5683826","Reactome:R-SSC-5686938"
B.jararaca_botrocetin	Gene3D	protein_match	1	126	6.0E-33	+	.	date=05-06-2024;Target=B.jararaca_botrocetin 1 126;ID=match$3_1_126;Name=G3DSA:3.10.100.10;status=T;Dbxref="InterPro:IPR016186","MetaCyc:PWY-1921","MetaCyc:PWY-5835","MetaCyc:PWY-6190","MetaCyc:PWY-6308","MetaCyc:PWY-6322","MetaCyc:PWY-6339","MetaCyc:PWY-6415","MetaCyc:PWY-6558","MetaCyc:PWY-6848","MetaCyc:PWY-7002","MetaCyc:PWY-7352","MetaCyc:PWY-7367","MetaCyc:PWY-7521","MetaCyc:PWY-7599","MetaCyc:PWY-7660","MetaCyc:PWY-7712","MetaCyc:PWY-7713","MetaCyc:PWY-7730","MetaCyc:PWY-7769","MetaCyc:PWY-7884","MetaCyc:PWY-7982","MetaCyc:PWY-8058","MetaCyc:PWY-8119","MetaCyc:PWY-8143","MetaCyc:PWY-8247","MetaCyc:PWY-8384","MetaCyc:PWY-8390","MetaCyc:PWY-8391","MetaCyc:PWY-8455","Reactome:R-BTA-1482788","Reactome:R-BTA-1482801","Reactome:R-BTA-1482839","Reactome:R-BTA-1482922","Reactome:R-BTA-1482925","Reactome:R-BTA-1483166","Reactome:R-BTA-166016","Reactome:R-BTA-166662","Reactome:R-BTA-166663","Reactome:R-BTA-1971475","Reactome:R-BTA-198933","Reactome:R-BTA-2022870","Reactome:R-BTA-2022923","Reactome:R-BTA-2024101","Reactome:R-BTA-202733","Reactome:R-BTA-2160916","Reactome:R-BTA-3000178","Reactome:R-BTA-3000480","Reactome:R-BTA-381426","Reactome:R-BTA-391160","Reactome:R-BTA-5621480","Reactome:R-BTA-5683826","Reactome:R-BTA-5686938","Reactome:R-BTA-6798695","Reactome:R-BTA-6803157","Reactome:R-BTA-8957275","Reactome:R-CEL-1236978","Reactome:R-CEL-1482788","Reactome:R-CEL-1482801","Reactome:R-CEL-1482839","Reactome:R-CEL-1482922","Reactome:R-CEL-1482925","Reactome:R-CEL-1483166","Reactome:R-CEL-446203","Reactome:R-CEL-5621480","Reactome:R-CEL-6798695","Reactome:R-CEL-6803157","Reactome:R-CFA-2172127","Reactome:R-CFA-2424491","Reactome:R-DME-1236978","Reactome:R-DME-1482788","Reactome:R-DME-1482801","Reactome:R-DME-1482839","Reactome:R-DME-1482922","Reactome:R-DME-1482925","Reactome:R-DME-1483166","Reactome:R-DME-446203","Reactome:R-DME-5621480","Reactome:R-DME-6798695","Reactome:R-DME-6803157","Reactome:R-GGA-1236978","Reactome:R-GGA-166662","Reactome:R-GGA-166663","Reactome:R-GGA-2132263","Reactome:R-GGA-2132270","Reactome:R-GGA-3000178","Reactome:R-GGA-446203","Reactome:R-GGA-5621480","Reactome:R-GGA-8851680","Reactome:R-HSA-114604","Reactome:R-HSA-114608","Reactome:R-HSA-1236978","Reactome:R-HSA-140875","Reactome:R-HSA-1442490","Reactome:R-HSA-1474228","Reactome:R-HSA-1482788","Reactome:R-HSA-1482801","Reactome:R-HSA-1482839","Reactome:R-HSA-1482922","Reactome:R-HSA-1482925","Reactome:R-HSA-1483166","Reactome:R-HSA-1592389","Reactome:R-HSA-1650814","Reactome:R-HSA-166016","Reactome:R-HSA-166662","Reactome:R-HSA-166663","Reactome:R-HSA-168179","Reactome:R-HSA-1971475","Reactome:R-HSA-198933","Reactome:R-HSA-2022090","Reactome:R-HSA-2022854","Reactome:R-HSA-2022857","Reactome:R-HSA-2022870","Reactome:R-HSA-2022923","Reactome:R-HSA-2024101","Reactome:R-HSA-202733","Reactome:R-HSA-216083","Reactome:R-HSA-2160916","Reactome:R-HSA-2172127","Reactome:R-HSA-2197563","Reactome:R-HSA-2424491","Reactome:R-HSA-3000157","Reactome:R-HSA-3000178","Reactome:R-HSA-3000480","Reactome:R-HSA-3000497","Reactome:R-HSA-3560783","Reactome:R-HSA-3560801","Reactome:R-HSA-3595172","Reactome:R-HSA-3595174","Reactome:R-HSA-3595177","Reactome:R-HSA-3656225","Reactome:R-HSA-3656243","Reactome:R-HSA-3656244","Reactome:R-HSA-373760","Reactome:R-HSA-381426","Reactome:R-HSA-391160","Reactome:R-HSA-416700","Reactome:R-HSA-419037","Reactome:R-HSA-4420332","Reactome:R-HSA-446203","Reactome:R-HSA-5607764","Reactome:R-HSA-5620916","Reactome:R-HSA-5621480","Reactome:R-HSA-5621575","Reactome:R-HSA-5683826","Reactome:R-HSA-5686938","Reactome:R-HSA-5687868","Reactome:R-HSA-5688849","Reactome:R-HSA-5688890","Reactome:R-HSA-6783783","Reactome:R-HSA-6785807","Reactome:R-HSA-6798695","Reactome:R-HSA-6803157","Reactome:R-HSA-877300","Reactome:R-HSA-8851680","Reactome:R-HSA-8948216","Reactome:R-HSA-8957275","Reactome:R-HSA-9637628","Reactome:R-HSA-9692916","Reactome:R-HSA-9705671","Reactome:R-HSA-9707616","Reactome:R-HSA-9833110","Reactome:R-MMU-114604","Reactome:R-MMU-114608","Reactome:R-MMU-1236978","Reactome:R-MMU-140875","Reactome:R-MMU-1442490","Reactome:R-MMU-1474228","Reactome:R-MMU-1482788","Reactome:R-MMU-1482801","Reactome:R-MMU-1482839","Reactome:R-MMU-1482922","Reactome:R-MMU-1482925","Reactome:R-MMU-1483166","Reactome:R-MMU-1592389","Reactome:R-MMU-1650814","Reactome:R-MMU-166016","Reactome:R-MMU-166662","Reactome:R-MMU-166663","Reactome:R-MMU-1971475","Reactome:R-MMU-198933","Reactome:R-MMU-2022090","Reactome:R-MMU-2022854","Reactome:R-MMU-2022857","Reactome:R-MMU-2022870","Reactome:R-MMU-2022923","Reactome:R-MMU-2024101","Reactome:R-MMU-202733","Reactome:R-MMU-216083","Reactome:R-MMU-2160916","Reactome:R-MMU-2172127","Reactome:R-MMU-2424491","Reactome:R-MMU-3000178","Reactome:R-MMU-3000480","Reactome:R-MMU-3000497","Reactome:R-MMU-381426","Reactome:R-MMU-391160","Reactome:R-MMU-416700","Reactome:R-MMU-446203","Reactome:R-MMU-5607764","Reactome:R-MMU-5620916","Reactome:R-MMU-5621480","Reactome:R-MMU-5621575","Reactome:R-MMU-5683826","Reactome:R-MMU-5686938","Reactome:R-MMU-6798695","Reactome:R-MMU-6803157","Reactome:R-MMU-8851680","Reactome:R-MMU-8948216","Reactome:R-MMU-8957275","Reactome:R-MMU-9707616","Reactome:R-RNO-114608","Reactome:R-RNO-1236978","Reactome:R-RNO-1474228","Reactome:R-RNO-166016","Reactome:R-RNO-166662","Reactome:R-RNO-166663","Reactome:R-RNO-1971475","Reactome:R-RNO-198933","Reactome:R-RNO-2022854","Reactome:R-RNO-2022857","Reactome:R-RNO-2022870","Reactome:R-RNO-2022923","Reactome:R-RNO-2024101","Reactome:R-RNO-202733","Reactome:R-RNO-216083","Reactome:R-RNO-2160916","Reactome:R-RNO-2172127","Reactome:R-RNO-2424491","Reactome:R-RNO-3000178","Reactome:R-RNO-381426","Reactome:R-RNO-391160","Reactome:R-RNO-446203","Reactome:R-RNO-5621480","Reactome:R-RNO-5683826","Reactome:R-RNO-5686938","Reactome:R-RNO-6798695","Reactome:R-RNO-6803157","Reactome:R-RNO-8957275","Reactome:R-SSC-166016","Reactome:R-SSC-198933","Reactome:R-SSC-202733","Reactome:R-SSC-2172127","Reactome:R-SSC-391160","Reactome:R-SSC-5683826","Reactome:R-SSC-5686938","Reactome:R-SSC-6798695"
B.jararaca_botrocetin	Pfam	protein_match	21	124	6.3E-13	+	.	date=05-06-2024;Target=B.jararaca_botrocetin 21 124;ID=match$4_21_124;signature_desc=Lectin C-type domain;Name=PF00059;status=T;Dbxref="InterPro:IPR001304","Reactome:R-BTA-1482788","Reactome:R-BTA-1482801","Reactome:R-BTA-1482839","Reactome:R-BTA-1482922","Reactome:R-BTA-1482925","Reactome:R-BTA-1483166","Reactome:R-BTA-166016","Reactome:R-BTA-166662","Reactome:R-BTA-166663","Reactome:R-BTA-1971475","Reactome:R-BTA-198933","Reactome:R-BTA-2022870","Reactome:R-BTA-2022923","Reactome:R-BTA-2024101","Reactome:R-BTA-202733","Reactome:R-BTA-3000178","Reactome:R-BTA-3000480","Reactome:R-BTA-381426","Reactome:R-BTA-391160","Reactome:R-BTA-5621480","Reactome:R-BTA-5683826","Reactome:R-BTA-5686938","Reactome:R-BTA-6798695","Reactome:R-BTA-6803157","Reactome:R-BTA-8957275","Reactome:R-CEL-1236978","Reactome:R-CEL-1482788","Reactome:R-CEL-1482801","Reactome:R-CEL-1482839","Reactome:R-CEL-1482922","Reactome:R-CEL-1482925","Reactome:R-CEL-1483166","Reactome:R-CEL-446203","Reactome:R-CEL-5621480","Reactome:R-CEL-6798695","Reactome:R-CEL-6803157","Reactome:R-CFA-2172127","Reactome:R-CFA-2424491","Reactome:R-DME-1236978","Reactome:R-DME-1482788","Reactome:R-DME-1482801","Reactome:R-DME-1482839","Reactome:R-DME-1482922","Reactome:R-DME-1482925","Reactome:R-DME-1483166","Reactome:R-DME-446203","Reactome:R-DME-5621480","Reactome:R-DME-6798695","Reactome:R-DME-6803157","Reactome:R-GGA-1236978","Reactome:R-GGA-166662","Reactome:R-GGA-166663","Reactome:R-GGA-2132263","Reactome:R-GGA-2132270","Reactome:R-GGA-446203","Reactome:R-GGA-5621480","Reactome:R-GGA-8851680","Reactome:R-HSA-114604","Reactome:R-HSA-114608","Reactome:R-HSA-1236978","Reactome:R-HSA-140875","Reactome:R-HSA-1474228","Reactome:R-HSA-1482788","Reactome:R-HSA-1482801","Reactome:R-HSA-1482839","Reactome:R-HSA-1482922","Reactome:R-HSA-1482925","Reactome:R-HSA-1483166","Reactome:R-HSA-166016","Reactome:R-HSA-166662","Reactome:R-HSA-166663","Reactome:R-HSA-168179","Reactome:R-HSA-1971475","Reactome:R-HSA-198933","Reactome:R-HSA-2022854","Reactome:R-HSA-2022857","Reactome:R-HSA-2022870","Reactome:R-HSA-2022923","Reactome:R-HSA-2024101","Reactome:R-HSA-202733","Reactome:R-HSA-2172127","Reactome:R-HSA-2197563","Reactome:R-HSA-2424491","Reactome:R-HSA-3000178","Reactome:R-HSA-3000480","Reactome:R-HSA-3560783","Reactome:R-HSA-3560801","Reactome:R-HSA-3595172","Reactome:R-HSA-3595174","Reactome:R-HSA-3595177","Reactome:R-HSA-3656225","Reactome:R-HSA-3656243","Reactome:R-HSA-3656244","Reactome:R-HSA-373760","Reactome:R-HSA-381426","Reactome:R-HSA-391160","Reactome:R-HSA-416700","Reactome:R-HSA-419037","Reactome:R-HSA-4420332","Reactome:R-HSA-446203","Reactome:R-HSA-5607764","Reactome:R-HSA-5620916","Reactome:R-HSA-5621480","Reactome:R-HSA-5621575","Reactome:R-HSA-5683826","Reactome:R-HSA-5686938","Reactome:R-HSA-5687868","Reactome:R-HSA-5688849","Reactome:R-HSA-5688890","Reactome:R-HSA-6783783","Reactome:R-HSA-6785807","Reactome:R-HSA-6798695","Reactome:R-HSA-6803157","Reactome:R-HSA-8851680","Reactome:R-HSA-8957275","Reactome:R-HSA-9637628","Reactome:R-HSA-9692916","Reactome:R-HSA-9705671","Reactome:R-HSA-9707616","Reactome:R-HSA-9833110","Reactome:R-MMU-114604","Reactome:R-MMU-114608","Reactome:R-MMU-1236978","Reactome:R-MMU-140875","Reactome:R-MMU-1474228","Reactome:R-MMU-1482788","Reactome:R-MMU-1482801","Reactome:R-MMU-1482839","Reactome:R-MMU-1482922","Reactome:R-MMU-1482925","Reactome:R-MMU-1483166","Reactome:R-MMU-166016","Reactome:R-MMU-166662","Reactome:R-MMU-166663","Reactome:R-MMU-1971475","Reactome:R-MMU-198933","Reactome:R-MMU-2022854","Reactome:R-MMU-2022857","Reactome:R-MMU-2022870","Reactome:R-MMU-2022923","Reactome:R-MMU-2024101","Reactome:R-MMU-202733","Reactome:R-MMU-2172127","Reactome:R-MMU-2424491","Reactome:R-MMU-3000178","Reactome:R-MMU-3000480","Reactome:R-MMU-381426","Reactome:R-MMU-391160","Reactome:R-MMU-416700","Reactome:R-MMU-446203","Reactome:R-MMU-5607764","Reactome:R-MMU-5620916","Reactome:R-MMU-5621480","Reactome:R-MMU-5621575","Reactome:R-MMU-5683826","Reactome:R-MMU-5686938","Reactome:R-MMU-6798695","Reactome:R-MMU-6803157","Reactome:R-MMU-8851680","Reactome:R-MMU-8957275","Reactome:R-MMU-9707616","Reactome:R-RNO-114608","Reactome:R-RNO-1236978","Reactome:R-RNO-1474228","Reactome:R-RNO-166016","Reactome:R-RNO-166662","Reactome:R-RNO-166663","Reactome:R-RNO-1971475","Reactome:R-RNO-198933","Reactome:R-RNO-2022854","Reactome:R-RNO-2022857","Reactome:R-RNO-2022870","Reactome:R-RNO-2022923","Reactome:R-RNO-2024101","Reactome:R-RNO-202733","Reactome:R-RNO-2172127","Reactome:R-RNO-2424491","Reactome:R-RNO-3000178","Reactome:R-RNO-381426","Reactome:R-RNO-391160","Reactome:R-RNO-446203","Reactome:R-RNO-5621480","Reactome:R-RNO-5683826","Reactome:R-RNO-5686938","Reactome:R-RNO-6798695","Reactome:R-RNO-6803157","Reactome:R-RNO-8957275","Reactome:R-SSC-166016","Reactome:R-SSC-198933","Reactome:R-SSC-202733","Reactome:R-SSC-2172127","Reactome:R-SSC-391160","Reactome:R-SSC-5683826","Reactome:R-SSC-5686938","Reactome:R-SSC-6798695"
B.jararaca_botrocetin	SUPERFAMILY	protein_match	2	125	9.45E-37	+	.	date=05-06-2024;Target=B.jararaca_botrocetin 2 125;ID=match$5_2_125;Name=SSF56436;status=T;Dbxref="InterPro:IPR016187","MetaCyc:PWY-1921","MetaCyc:PWY-5835","MetaCyc:PWY-6190","MetaCyc:PWY-6308","MetaCyc:PWY-6322","MetaCyc:PWY-6339","MetaCyc:PWY-6415","MetaCyc:PWY-6558","MetaCyc:PWY-6848","MetaCyc:PWY-7002","MetaCyc:PWY-7255","MetaCyc:PWY-7352","MetaCyc:PWY-7367","MetaCyc:PWY-7521","MetaCyc:PWY-7550","MetaCyc:PWY-7599","MetaCyc:PWY-7660","MetaCyc:PWY-7712","MetaCyc:PWY-7713","MetaCyc:PWY-7730","MetaCyc:PWY-7769","MetaCyc:PWY-7884","MetaCyc:PWY-7982","MetaCyc:PWY-8058","MetaCyc:PWY-8119","MetaCyc:PWY-8143","MetaCyc:PWY-8247","MetaCyc:PWY-8384","MetaCyc:PWY-8390","MetaCyc:PWY-8391","MetaCyc:PWY-8455","Reactome:R-BTA-1442490","Reactome:R-BTA-1474244","Reactome:R-BTA-1482788","Reactome:R-BTA-1482801","Reactome:R-BTA-1482839","Reactome:R-BTA-1482922","Reactome:R-BTA-1482925","Reactome:R-BTA-1483166","Reactome:R-BTA-1650814","Reactome:R-BTA-166016","Reactome:R-BTA-1663150","Reactome:R-BTA-166662","Reactome:R-BTA-166663","Reactome:R-BTA-186797","Reactome:R-BTA-1971475","Reactome:R-BTA-198933","Reactome:R-BTA-2022090","Reactome:R-BTA-2022870","Reactome:R-BTA-2022923","Reactome:R-BTA-2024101","Reactome:R-BTA-202733","Reactome:R-BTA-216083","Reactome:R-BTA-2160916","Reactome:R-BTA-2243919","Reactome:R-BTA-3000157","Reactome:R-BTA-3000171","Reactome:R-BTA-3000178","Reactome:R-BTA-3000480","Reactome:R-BTA-381426","Reactome:R-BTA-391160","Reactome:R-BTA-5621480","Reactome:R-BTA-5683826","Reactome:R-BTA-5686938","Reactome:R-BTA-6798695","Reactome:R-BTA-6803157","Reactome:R-BTA-8957275","Reactome:R-BTA-9840310","Reactome:R-CEL-1236978","Reactome:R-CEL-1442490","Reactome:R-CEL-1474228","Reactome:R-CEL-1482788","Reactome:R-CEL-1482801","Reactome:R-CEL-1482839","Reactome:R-CEL-1482922","Reactome:R-CEL-1482925","Reactome:R-CEL-1483166","Reactome:R-CEL-1650814","Reactome:R-CEL-210991","Reactome:R-CEL-216083","Reactome:R-CEL-433692","Reactome:R-CEL-446203","Reactome:R-CEL-5621480","Reactome:R-CEL-6798695","Reactome:R-CEL-6803157","Reactome:R-CEL-70268","Reactome:R-CEL-8948216","Reactome:R-CEL-9749641","Reactome:R-CFA-2172127","Reactome:R-CFA-2424491","Reactome:R-DME-1236978","Reactome:R-DME-1442490","Reactome:R-DME-1482788","Reactome:R-DME-1482801","Reactome:R-DME-1482839","Reactome:R-DME-1482922","Reactome:R-DME-1482925","Reactome:R-DME-1483166","Reactome:R-DME-1650814","Reactome:R-DME-216083","Reactome:R-DME-446203","Reactome:R-DME-5621480","Reactome:R-DME-6798695","Reactome:R-DME-6803157","Reactome:R-DME-8948216","Reactome:R-GGA-1236978","Reactome:R-GGA-166662","Reactome:R-GGA-166663","Reactome:R-GGA-2132263","Reactome:R-GGA-2132270","Reactome:R-GGA-3000178","Reactome:R-GGA-446203","Reactome:R-GGA-5621480","Reactome:R-GGA-8851680","Reactome:R-HSA-114604","Reactome:R-HSA-114608","Reactome:R-HSA-1236978","Reactome:R-HSA-140875","Reactome:R-HSA-1442490","Reactome:R-HSA-1474228","Reactome:R-HSA-1474244","Reactome:R-HSA-1482788","Reactome:R-HSA-1482801","Reactome:R-HSA-1482839","Reactome:R-HSA-1482922","Reactome:R-HSA-1482925","Reactome:R-HSA-1483166","Reactome:R-HSA-1592389","Reactome:R-HSA-1650814","Reactome:R-HSA-166016","Reactome:R-HSA-1663150","Reactome:R-HSA-166662","Reactome:R-HSA-166663","Reactome:R-HSA-168179","Reactome:R-HSA-186797","Reactome:R-HSA-1971475","Reactome:R-HSA-198933","Reactome:R-HSA-2022090","Reactome:R-HSA-2022854","Reactome:R-HSA-2022857","Reactome:R-HSA-2022870","Reactome:R-HSA-2022923","Reactome:R-HSA-2024101","Reactome:R-HSA-202733","Reactome:R-HSA-216083","Reactome:R-HSA-2160916","Reactome:R-HSA-2172127","Reactome:R-HSA-2197563","Reactome:R-HSA-2214320","Reactome:R-HSA-2243919","Reactome:R-HSA-2424491","Reactome:R-HSA-3000157","Reactome:R-HSA-3000171","Reactome:R-HSA-3000178","Reactome:R-HSA-3000480","Reactome:R-HSA-3000497","Reactome:R-HSA-3560783","Reactome:R-HSA-3560801","Reactome:R-HSA-3595172","Reactome:R-HSA-3595174","Reactome:R-HSA-3595177","Reactome:R-HSA-3656225","Reactome:R-HSA-3656243","Reactome:R-HSA-3656244","Reactome:R-HSA-373760","Reactome:R-HSA-381426","Reactome:R-HSA-391160","Reactome:R-HSA-416700","Reactome:R-HSA-419037","Reactome:R-HSA-4420332","Reactome:R-HSA-446203","Reactome:R-HSA-5607764","Reactome:R-HSA-5620916","Reactome:R-HSA-5621480","Reactome:R-HSA-5621575","Reactome:R-HSA-5683826","Reactome:R-HSA-5686938","Reactome:R-HSA-5687868","Reactome:R-HSA-5688849","Reactome:R-HSA-5688890","Reactome:R-HSA-6783783","Reactome:R-HSA-6785807","Reactome:R-HSA-6798695","Reactome:R-HSA-6803157","Reactome:R-HSA-877300","Reactome:R-HSA-8851680","Reactome:R-HSA-8948216","Reactome:R-HSA-8957275","Reactome:R-HSA-9010553","Reactome:R-HSA-9637628","Reactome:R-HSA-9692916","Reactome:R-HSA-9705671","Reactome:R-HSA-9707616","Reactome:R-HSA-9833110","Reactome:R-HSA-9840310","Reactome:R-MMU-114604","Reactome:R-MMU-114608","Reactome:R-MMU-1236978","Reactome:R-MMU-140875","Reactome:R-MMU-1442490","Reactome:R-MMU-1474228","Reactome:R-MMU-1474244","Reactome:R-MMU-1482788","Reactome:R-MMU-1482801","Reactome:R-MMU-1482839","Reactome:R-MMU-1482922","Reactome:R-MMU-1482925","Reactome:R-MMU-1483166","Reactome:R-MMU-1592389","Reactome:R-MMU-1650814","Reactome:R-MMU-166016","Reactome:R-MMU-1663150","Reactome:R-MMU-166662","Reactome:R-MMU-166663","Reactome:R-MMU-186797","Reactome:R-MMU-1971475","Reactome:R-MMU-198933","Reactome:R-MMU-2022090","Reactome:R-MMU-2022854","Reactome:R-MMU-2022857","Reactome:R-MMU-2022870","Reactome:R-MMU-2022923","Reactome:R-MMU-2024101","Reactome:R-MMU-202733","Reactome:R-MMU-216083","Reactome:R-MMU-2160916","Reactome:R-MMU-2172127","Reactome:R-MMU-2243919","Reactome:R-MMU-2424491","Reactome:R-MMU-3000157","Reactome:R-MMU-3000171","Reactome:R-MMU-3000178","Reactome:R-MMU-3000480","Reactome:R-MMU-3000497","Reactome:R-MMU-381426","Reactome:R-MMU-391160","Reactome:R-MMU-416700","Reactome:R-MMU-419037","Reactome:R-MMU-446203","Reactome:R-MMU-5607764","Reactome:R-MMU-5620916","Reactome:R-MMU-5621480","Reactome:R-MMU-5621575","Reactome:R-MMU-5683826","Reactome:R-MMU-5686938","Reactome:R-MMU-6798695","Reactome:R-MMU-6803157","Reactome:R-MMU-8851680","Reactome:R-MMU-8948216","Reactome:R-MMU-8957275","Reactome:R-MMU-9707616","Reactome:R-MMU-9840310","Reactome:R-RNO-114608","Reactome:R-RNO-1236978","Reactome:R-RNO-1474228","Reactome:R-RNO-166016","Reactome:R-RNO-166662","Reactome:R-RNO-166663","Reactome:R-RNO-1971475","Reactome:R-RNO-198933","Reactome:R-RNO-2022854","Reactome:R-RNO-2022857","Reactome:R-RNO-2022870","Reactome:R-RNO-2022923","Reactome:R-RNO-2024101","Reactome:R-RNO-202733","Reactome:R-RNO-216083","Reactome:R-RNO-2160916","Reactome:R-RNO-2172127","Reactome:R-RNO-2424491","Reactome:R-RNO-3000178","Reactome:R-RNO-381426","Reactome:R-RNO-391160","Reactome:R-RNO-446203","Reactome:R-RNO-5621480","Reactome:R-RNO-5683826","Reactome:R-RNO-5686938","Reactome:R-RNO-6798695","Reactome:R-RNO-6803157","Reactome:R-RNO-8957275","Reactome:R-SSC-166016","Reactome:R-SSC-198933","Reactome:R-SSC-202733","Reactome:R-SSC-2172127","Reactome:R-SSC-391160","Reactome:R-SSC-5683826","Reactome:R-SSC-5686938","Reactome:R-SSC-6798695"
B.jararaca_botrocetin	PANTHER	protein_match	1	126	1.4E-18	+	.	date=05-06-2024;Target=B.jararaca_botrocetin 1 126;ID=match$6_1_126;Name=PTHR22803;status=T;Dbxref="InterPro:IPR050111","Reactome:R-BTA-1482788","Reactome:R-BTA-1482801","Reactome:R-BTA-1482839","Reactome:R-BTA-1482922","Reactome:R-BTA-1482925","Reactome:R-BTA-1483166","Reactome:R-BTA-198933","Reactome:R-BTA-3000480","Reactome:R-BTA-5621480","Reactome:R-BTA-6798695","Reactome:R-BTA-6803157","Reactome:R-CEL-1236978","Reactome:R-CEL-1482788","Reactome:R-CEL-1482801","Reactome:R-CEL-1482839","Reactome:R-CEL-1482922","Reactome:R-CEL-1482925","Reactome:R-CEL-1483166","Reactome:R-CEL-6803157","Reactome:R-DME-1236978","Reactome:R-DME-446203","Reactome:R-DME-5621480","Reactome:R-DME-6798695","Reactome:R-HSA-1236978","Reactome:R-HSA-1482788","Reactome:R-HSA-1482801","Reactome:R-HSA-1482839","Reactome:R-HSA-1482922","Reactome:R-HSA-1482925","Reactome:R-HSA-1483166","Reactome:R-HSA-198933","Reactome:R-HSA-2197563","Reactome:R-HSA-3000480","Reactome:R-HSA-446203","Reactome:R-HSA-5621480","Reactome:R-HSA-6783783","Reactome:R-HSA-6785807","Reactome:R-HSA-6803157","Reactome:R-HSA-9637628","Reactome:R-MMU-1236978","Reactome:R-MMU-1482788","Reactome:R-MMU-1482801","Reactome:R-MMU-1482839","Reactome:R-MMU-1482922","Reactome:R-MMU-1482925","Reactome:R-MMU-1483166","Reactome:R-MMU-166016","Reactome:R-MMU-198933","Reactome:R-MMU-391160","Reactome:R-MMU-446203","Reactome:R-MMU-5621480","Reactome:R-MMU-5683826","Reactome:R-MMU-5686938","Reactome:R-MMU-6798695","Reactome:R-MMU-6803157","Reactome:R-RNO-1236978","Reactome:R-RNO-446203","Reactome:R-RNO-5621480","Reactome:R-RNO-6798695","Reactome:R-RNO-6803157"
B.jararaca_botrocetin	SMART	protein_match	2	124	5.0E-30	+	.	date=05-06-2024;Target=B.jararaca_botrocetin 2 124;ID=match$7_2_124;Name=SM00034;status=T;Dbxref="InterPro:IPR001304","Reactome:R-BTA-1482788","Reactome:R-BTA-1482801","Reactome:R-BTA-1482839","Reactome:R-BTA-1482922","Reactome:R-BTA-1482925","Reactome:R-BTA-1483166","Reactome:R-BTA-166016","Reactome:R-BTA-166662","Reactome:R-BTA-166663","Reactome:R-BTA-1971475","Reactome:R-BTA-198933","Reactome:R-BTA-2022870","Reactome:R-BTA-2022923","Reactome:R-BTA-2024101","Reactome:R-BTA-202733","Reactome:R-BTA-3000178","Reactome:R-BTA-3000480","Reactome:R-BTA-381426","Reactome:R-BTA-391160","Reactome:R-BTA-5621480","Reactome:R-BTA-5683826","Reactome:R-BTA-5686938","Reactome:R-BTA-6798695","Reactome:R-BTA-6803157","Reactome:R-BTA-8957275","Reactome:R-CEL-1236978","Reactome:R-CEL-1482788","Reactome:R-CEL-1482801","Reactome:R-CEL-1482839","Reactome:R-CEL-1482922","Reactome:R-CEL-1482925","Reactome:R-CEL-1483166","Reactome:R-CEL-446203","Reactome:R-CEL-5621480","Reactome:R-CEL-6798695","Reactome:R-CEL-6803157","Reactome:R-CFA-2172127","Reactome:R-CFA-2424491","Reactome:R-DME-1236978","Reactome:R-DME-1482788","Reactome:R-DME-1482801","Reactome:R-DME-1482839","Reactome:R-DME-1482922","Reactome:R-DME-1482925","Reactome:R-DME-1483166","Reactome:R-DME-446203","Reactome:R-DME-5621480","Reactome:R-DME-6798695","Reactome:R-DME-6803157","Reactome:R-GGA-1236978","Reactome:R-GGA-166662","Reactome:R-GGA-166663","Reactome:R-GGA-2132263","Reactome:R-GGA-2132270","Reactome:R-GGA-446203","Reactome:R-GGA-5621480","Reactome:R-GGA-8851680","Reactome:R-HSA-114604","Reactome:R-HSA-114608","Reactome:R-HSA-1236978","Reactome:R-HSA-140875","Reactome:R-HSA-1474228","Reactome:R-HSA-1482788","Reactome:R-HSA-1482801","Reactome:R-HSA-1482839","Reactome:R-HSA-1482922","Reactome:R-HSA-1482925","Reactome:R-HSA-1483166","Reactome:R-HSA-166016","Reactome:R-HSA-166662","Reactome:R-HSA-166663","Reactome:R-HSA-168179","Reactome:R-HSA-1971475","Reactome:R-HSA-198933","Reactome:R-HSA-2022854","Reactome:R-HSA-2022857","Reactome:R-HSA-2022870","Reactome:R-HSA-2022923","Reactome:R-HSA-2024101","Reactome:R-HSA-202733","Reactome:R-HSA-2172127","Reactome:R-HSA-2197563","Reactome:R-HSA-2424491","Reactome:R-HSA-3000178","Reactome:R-HSA-3000480","Reactome:R-HSA-3560783","Reactome:R-HSA-3560801","Reactome:R-HSA-3595172","Reactome:R-HSA-3595174","Reactome:R-HSA-3595177","Reactome:R-HSA-3656225","Reactome:R-HSA-3656243","Reactome:R-HSA-3656244","Reactome:R-HSA-373760","Reactome:R-HSA-381426","Reactome:R-HSA-391160","Reactome:R-HSA-416700","Reactome:R-HSA-419037","Reactome:R-HSA-4420332","Reactome:R-HSA-446203","Reactome:R-HSA-5607764","Reactome:R-HSA-5620916","Reactome:R-HSA-5621480","Reactome:R-HSA-5621575","Reactome:R-HSA-5683826","Reactome:R-HSA-5686938","Reactome:R-HSA-5687868","Reactome:R-HSA-5688849","Reactome:R-HSA-5688890","Reactome:R-HSA-6783783","Reactome:R-HSA-6785807","Reactome:R-HSA-6798695","Reactome:R-HSA-6803157","Reactome:R-HSA-8851680","Reactome:R-HSA-8957275","Reactome:R-HSA-9637628","Reactome:R-HSA-9692916","Reactome:R-HSA-9705671","Reactome:R-HSA-9707616","Reactome:R-HSA-9833110","Reactome:R-MMU-114604","Reactome:R-MMU-114608","Reactome:R-MMU-1236978","Reactome:R-MMU-140875","Reactome:R-MMU-1474228","Reactome:R-MMU-1482788","Reactome:R-MMU-1482801","Reactome:R-MMU-1482839","Reactome:R-MMU-1482922","Reactome:R-MMU-1482925","Reactome:R-MMU-1483166","Reactome:R-MMU-166016","Reactome:R-MMU-166662","Reactome:R-MMU-166663","Reactome:R-MMU-1971475","Reactome:R-MMU-198933","Reactome:R-MMU-2022854","Reactome:R-MMU-2022857","Reactome:R-MMU-2022870","Reactome:R-MMU-2022923","Reactome:R-MMU-2024101","Reactome:R-MMU-202733","Reactome:R-MMU-2172127","Reactome:R-MMU-2424491","Reactome:R-MMU-3000178","Reactome:R-MMU-3000480","Reactome:R-MMU-381426","Reactome:R-MMU-391160","Reactome:R-MMU-416700","Reactome:R-MMU-446203","Reactome:R-MMU-5607764","Reactome:R-MMU-5620916","Reactome:R-MMU-5621480","Reactome:R-MMU-5621575","Reactome:R-MMU-5683826","Reactome:R-MMU-5686938","Reactome:R-MMU-6798695","Reactome:R-MMU-6803157","Reactome:R-MMU-8851680","Reactome:R-MMU-8957275","Reactome:R-MMU-9707616","Reactome:R-RNO-114608","Reactome:R-RNO-1236978","Reactome:R-RNO-1474228","Reactome:R-RNO-166016","Reactome:R-RNO-166662","Reactome:R-RNO-166663","Reactome:R-RNO-1971475","Reactome:R-RNO-198933","Reactome:R-RNO-2022854","Reactome:R-RNO-2022857","Reactome:R-RNO-2022870","Reactome:R-RNO-2022923","Reactome:R-RNO-2024101","Reactome:R-RNO-202733","Reactome:R-RNO-2172127","Reactome:R-RNO-2424491","Reactome:R-RNO-3000178","Reactome:R-RNO-381426","Reactome:R-RNO-391160","Reactome:R-RNO-446203","Reactome:R-RNO-5621480","Reactome:R-RNO-5683826","Reactome:R-RNO-5686938","Reactome:R-RNO-6798695","Reactome:R-RNO-6803157","Reactome:R-RNO-8957275","Reactome:R-SSC-166016","Reactome:R-SSC-198933","Reactome:R-SSC-202733","Reactome:R-SSC-2172127","Reactome:R-SSC-391160","Reactome:R-SSC-5683826","Reactome:R-SSC-5686938","Reactome:R-SSC-6798695"
B.jararaca_botrocetin	FunFam	protein_match	1	127	4.0E-42	+	.	date=05-06-2024;Target=B.jararaca_botrocetin 1 127;ID=match$8_1_127;signature_desc=Snaclec rhodocetin subunit delta;Name=G3DSA:3.10.100.10:FF:000087;status=T
##FASTA
>B.jararaca_botrocetin
DCPSDWSPYEGHCYRVFNEMQNWEDAEKFCTQQQTGGHLVSFQSSEEADFVVSLTSPILR
DSFVWTGLSDVWKGCSFEWSDGSDLSYKDNYQFVVTEYECVASKTTDNQWWSRDCTKLAY
VVCKIQA
>match$1_9_124
YEGHCYRVFNEMQNWEDAEKFCTQQQTGGHLVSFQSSEEADFVVSLTSPILRDSFVWTGL
SDVWKGCSFEWSDGSDLSYKDNYQFVVTEYECVASKTTDNQWWSRDCTKLAYVVCK
>match$2_100_123
CVASKTTDNQWWSRDCTKLAYVVC
>match$3_1_126
DCPSDWSPYEGHCYRVFNEMQNWEDAEKFCTQQQTGGHLVSFQSSEEADFVVSLTSPILR
DSFVWTGLSDVWKGCSFEWSDGSDLSYKDNYQFVVTEYECVASKTTDNQWWSRDCTKLAY
VVCKIQ
>match$4_21_124
QNWEDAEKFCTQQQTGGHLVSFQSSEEADFVVSLTSPILRDSFVWTGLSDVWKGCSFEWS
DGSDLSYKDNYQFVVTEYECVASKTTDNQWWSRDCTKLAYVVCK
>match$5_2_125
CPSDWSPYEGHCYRVFNEMQNWEDAEKFCTQQQTGGHLVSFQSSEEADFVVSLTSPILRD
SFVWTGLSDVWKGCSFEWSDGSDLSYKDNYQFVVTEYECVASKTTDNQWWSRDCTKLAYV
VCKI
>match$6_1_126
DCPSDWSPYEGHCYRVFNEMQNWEDAEKFCTQQQTGGHLVSFQSSEEADFVVSLTSPILR
DSFVWTGLSDVWKGCSFEWSDGSDLSYKDNYQFVVTEYECVASKTTDNQWWSRDCTKLAY
VVCKIQ
>match$7_2_124
CPSDWSPYEGHCYRVFNEMQNWEDAEKFCTQQQTGGHLVSFQSSEEADFVVSLTSPILRD
SFVWTGLSDVWKGCSFEWSDGSDLSYKDNYQFVVTEYECVASKTTDNQWWSRDCTKLAYV
VCK
>match$8_1_127
DCPSDWSPYEGHCYRVFNEMQNWEDAEKFCTQQQTGGHLVSFQSSEEADFVVSLTSPILR
DSFVWTGLSDVWKGCSFEWSDGSDLSYKDNYQFVVTEYECVASKTTDNQWWSRDCTKLAY
VVCKIQA
