# Supplementary material for: Computational Modeling of Low-Abundance Proteins in Venom Gland Transcriptomes: Bothrops asper and Bothrops jararaca
Source: Toxins (Basel). 2025 May 22;17(6):262. doi: 10.3390/toxins17060262 (PMC12197698; doi:10.3390/toxins17060262)
Supplement: Supplementary file 1 [file toxins-17-00262-s001.zip › Supplementary Material 1/File S4 botrocetin/Botrocetin-B.jararaca_model1_AF.pdb]

MODEL     1                                                                     
ATOM      1  N   ASP A   1     -23.406  -0.173   1.952  1.00 89.50           N  
ATOM      2  CA  ASP A   1     -23.094  -0.607   3.309  1.00 89.50           C  
ATOM      3  C   ASP A   1     -21.781  -1.390   3.340  1.00 89.50           C  
ATOM      4  CB  ASP A   1     -24.219  -1.458   3.881  1.00 89.50           C  
ATOM      5  O   ASP A   1     -21.484  -2.162   2.424  1.00 89.50           O  
ATOM      6  CG  ASP A   1     -25.469  -0.650   4.195  1.00 89.50           C  
ATOM      7  OD1 ASP A   1     -25.359   0.571   4.438  1.00 89.50           O  
ATOM      8  OD2 ASP A   1     -26.578  -1.241   4.203  1.00 89.50           O  
ATOM      9  N   CYS A   2     -20.812  -1.064   4.332  1.00 96.31           N  
ATOM     10  CA  CYS A   2     -19.516  -1.729   4.445  1.00 96.31           C  
ATOM     11  C   CYS A   2     -19.625  -2.979   5.312  1.00 96.31           C  
ATOM     12  CB  CYS A   2     -18.484  -0.777   5.035  1.00 96.31           C  
ATOM     13  O   CYS A   2     -20.422  -3.023   6.254  1.00 96.31           O  
ATOM     14  SG  CYS A   2     -18.016   0.565   3.922  1.00 96.31           S  
ATOM     15  N   PRO A   3     -18.875  -4.066   4.898  1.00 95.44           N  
ATOM     16  CA  PRO A   3     -18.828  -5.262   5.742  1.00 95.44           C  
ATOM     17  C   PRO A   3     -18.391  -4.957   7.172  1.00 95.44           C  
ATOM     18  CB  PRO A   3     -17.797  -6.152   5.035  1.00 95.44           C  
ATOM     19  O   PRO A   3     -17.922  -3.850   7.461  1.00 95.44           O  
ATOM     20  CG  PRO A   3     -17.703  -5.594   3.654  1.00 95.44           C  
ATOM     21  CD  PRO A   3     -17.938  -4.109   3.723  1.00 95.44           C  
ATOM     22  N   SER A   4     -18.562  -5.984   7.988  1.00 94.56           N  
ATOM     23  CA  SER A   4     -18.125  -5.867   9.375  1.00 94.56           C  
ATOM     24  C   SER A   4     -16.625  -5.617   9.469  1.00 94.56           C  
ATOM     25  CB  SER A   4     -18.484  -7.129  10.164  1.00 94.56           C  
ATOM     26  O   SER A   4     -15.844  -6.246   8.750  1.00 94.56           O  
ATOM     27  OG  SER A   4     -18.125  -6.996  11.523  1.00 94.56           O  
ATOM     28  N   ASP A   5     -16.203  -4.609  10.250  1.00 93.69           N  
ATOM     29  CA  ASP A   5     -14.820  -4.262  10.570  1.00 93.69           C  
ATOM     30  C   ASP A   5     -14.211  -3.373   9.492  1.00 93.69           C  
ATOM     31  CB  ASP A   5     -13.977  -5.523  10.758  1.00 93.69           C  
ATOM     32  O   ASP A   5     -13.008  -3.107   9.500  1.00 93.69           O  
ATOM     33  CG  ASP A   5     -14.391  -6.344  11.961  1.00 93.69           C  
ATOM     34  OD1 ASP A   5     -14.859  -5.766  12.969  1.00 93.69           O  
ATOM     35  OD2 ASP A   5     -14.250  -7.586  11.906  1.00 93.69           O  
ATOM     36  N   TRP A   6     -15.016  -2.990   8.469  1.00 97.94           N  
ATOM     37  CA  TRP A   6     -14.586  -2.010   7.477  1.00 97.94           C  
ATOM     38  C   TRP A   6     -15.094  -0.617   7.836  1.00 97.94           C  
ATOM     39  CB  TRP A   6     -15.078  -2.406   6.082  1.00 97.94           C  
ATOM     40  O   TRP A   6     -16.156  -0.473   8.453  1.00 97.94           O  
ATOM     41  CG  TRP A   6     -14.406  -3.619   5.520  1.00 97.94           C  
ATOM     42  CD1 TRP A   6     -14.555  -4.914   5.938  1.00 97.94           C  
ATOM     43  CD2 TRP A   6     -13.469  -3.652   4.438  1.00 97.94           C  
ATOM     44  CE2 TRP A   6     -13.094  -5.000   4.254  1.00 97.94           C  
ATOM     45  CE3 TRP A   6     -12.914  -2.670   3.609  1.00 97.94           C  
ATOM     46  NE1 TRP A   6     -13.766  -5.750   5.176  1.00 97.94           N  
ATOM     47  CH2 TRP A   6     -11.648  -4.410   2.469  1.00 97.94           C  
ATOM     48  CZ2 TRP A   6     -12.180  -5.391   3.268  1.00 97.94           C  
ATOM     49  CZ3 TRP A   6     -12.008  -3.062   2.629  1.00 97.94           C  
ATOM     50  N   SER A   7     -14.273   0.320   7.512  1.00 98.19           N  
ATOM     51  CA  SER A   7     -14.633   1.702   7.816  1.00 98.19           C  
ATOM     52  C   SER A   7     -15.117   2.436   6.566  1.00 98.19           C  
ATOM     53  CB  SER A   7     -13.438   2.441   8.422  1.00 98.19           C  
ATOM     54  O   SER A   7     -14.406   2.484   5.559  1.00 98.19           O  
ATOM     55  OG  SER A   7     -13.008   1.811   9.617  1.00 98.19           O  
ATOM     56  N   PRO A   8     -16.344   2.965   6.582  1.00 98.00           N  
ATOM     57  CA  PRO A   8     -16.906   3.674   5.430  1.00 98.00           C  
ATOM     58  C   PRO A   8     -16.359   5.094   5.293  1.00 98.00           C  
ATOM     59  CB  PRO A   8     -18.406   3.688   5.719  1.00 98.00           C  
ATOM     60  O   PRO A   8     -16.141   5.773   6.297  1.00 98.00           O  
ATOM     61  CG  PRO A   8     -18.500   3.701   7.207  1.00 98.00           C  
ATOM     62  CD  PRO A   8     -17.375   2.896   7.773  1.00 98.00           C  
ATOM     63  N   TYR A   9     -16.125   5.445   4.102  1.00 98.19           N  
ATOM     64  CA  TYR A   9     -15.773   6.820   3.771  1.00 98.19           C  
ATOM     65  C   TYR A   9     -16.141   7.148   2.330  1.00 98.19           C  
ATOM     66  CB  TYR A   9     -14.273   7.055   3.992  1.00 98.19           C  
ATOM     67  O   TYR A   9     -15.664   6.504   1.396  1.00 98.19           O  
ATOM     68  CG  TYR A   9     -13.852   8.492   3.799  1.00 98.19           C  
ATOM     69  CD1 TYR A   9     -13.305   8.922   2.592  1.00 98.19           C  
ATOM     70  CD2 TYR A   9     -14.000   9.422   4.820  1.00 98.19           C  
ATOM     71  CE1 TYR A   9     -12.906  10.242   2.410  1.00 98.19           C  
ATOM     72  CE2 TYR A   9     -13.609  10.742   4.652  1.00 98.19           C  
ATOM     73  OH  TYR A   9     -12.672  12.453   3.270  1.00 98.19           O  
ATOM     74  CZ  TYR A   9     -13.062  11.141   3.443  1.00 98.19           C  
ATOM     75  N   GLU A  10     -17.016   8.055   2.080  1.00 96.44           N  
ATOM     76  CA  GLU A  10     -17.438   8.633   0.805  1.00 96.44           C  
ATOM     77  C   GLU A  10     -17.688   7.547  -0.238  1.00 96.44           C  
ATOM     78  CB  GLU A  10     -16.375   9.609   0.294  1.00 96.44           C  
ATOM     79  O   GLU A  10     -17.156   7.605  -1.347  1.00 96.44           O  
ATOM     80  CG  GLU A  10     -16.297  10.914   1.080  1.00 96.44           C  
ATOM     81  CD  GLU A  10     -15.664  12.047   0.301  1.00 96.44           C  
ATOM     82  OE1 GLU A  10     -15.828  13.227   0.700  1.00 96.44           O  
ATOM     83  OE2 GLU A  10     -14.992  11.766  -0.716  1.00 96.44           O  
ATOM     84  N   GLY A  11     -18.516   6.582   0.040  1.00 96.88           N  
ATOM     85  CA  GLY A  11     -18.953   5.594  -0.935  1.00 96.88           C  
ATOM     86  C   GLY A  11     -18.031   4.402  -1.035  1.00 96.88           C  
ATOM     87  O   GLY A  11     -18.188   3.555  -1.917  1.00 96.88           O  
ATOM     88  N   HIS A  12     -16.969   4.395  -0.174  1.00 98.19           N  
ATOM     89  CA  HIS A  12     -16.016   3.287  -0.163  1.00 98.19           C  
ATOM     90  C   HIS A  12     -15.836   2.734   1.246  1.00 98.19           C  
ATOM     91  CB  HIS A  12     -14.672   3.732  -0.732  1.00 98.19           C  
ATOM     92  O   HIS A  12     -16.234   3.373   2.225  1.00 98.19           O  
ATOM     93  CG  HIS A  12     -14.742   4.160  -2.164  1.00 98.19           C  
ATOM     94  CD2 HIS A  12     -14.547   3.463  -3.309  1.00 98.19           C  
ATOM     95  ND1 HIS A  12     -15.023   5.453  -2.543  1.00 98.19           N  
ATOM     96  CE1 HIS A  12     -15.016   5.535  -3.861  1.00 98.19           C  
ATOM     97  NE2 HIS A  12     -14.727   4.340  -4.352  1.00 98.19           N  
ATOM     98  N   CYS A  13     -15.305   1.553   1.326  1.00 98.38           N  
ATOM     99  CA  CYS A  13     -14.969   0.913   2.594  1.00 98.38           C  
ATOM    100  C   CYS A  13     -13.477   0.608   2.674  1.00 98.38           C  
ATOM    101  CB  CYS A  13     -15.773  -0.375   2.773  1.00 98.38           C  
ATOM    102  O   CYS A  13     -12.867   0.209   1.680  1.00 98.38           O  
ATOM    103  SG  CYS A  13     -17.562  -0.143   2.641  1.00 98.38           S  
ATOM    104  N   TYR A  14     -12.938   0.836   3.877  1.00 98.62           N  
ATOM    105  CA  TYR A  14     -11.508   0.673   4.094  1.00 98.62           C  
ATOM    106  C   TYR A  14     -11.234  -0.255   5.270  1.00 98.62           C  
ATOM    107  CB  TYR A  14     -10.836   2.031   4.336  1.00 98.62           C  
ATOM    108  O   TYR A  14     -11.938  -0.210   6.281  1.00 98.62           O  
ATOM    109  CG  TYR A  14     -11.039   3.014   3.207  1.00 98.62           C  
ATOM    110  CD1 TYR A  14     -10.023   3.268   2.291  1.00 98.62           C  
ATOM    111  CD2 TYR A  14     -12.242   3.691   3.059  1.00 98.62           C  
ATOM    112  CE1 TYR A  14     -10.203   4.176   1.250  1.00 98.62           C  
ATOM    113  CE2 TYR A  14     -12.438   4.602   2.021  1.00 98.62           C  
ATOM    114  OH  TYR A  14     -11.594   5.734   0.097  1.00 98.62           O  
ATOM    115  CZ  TYR A  14     -11.406   4.836   1.125  1.00 98.62           C  
ATOM    116  N   ARG A  15     -10.156  -0.974   5.102  1.00 98.31           N  
ATOM    117  CA  ARG A  15      -9.734  -1.801   6.230  1.00 98.31           C  
ATOM    118  C   ARG A  15      -8.211  -1.864   6.324  1.00 98.31           C  
ATOM    119  CB  ARG A  15     -10.312  -3.213   6.105  1.00 98.31           C  
ATOM    120  O   ARG A  15      -7.535  -2.109   5.324  1.00 98.31           O  
ATOM    121  CG  ARG A  15      -9.992  -4.113   7.289  1.00 98.31           C  
ATOM    122  CD  ARG A  15     -10.719  -5.445   7.191  1.00 98.31           C  
ATOM    123  NE  ARG A  15     -10.438  -6.301   8.344  1.00 98.31           N  
ATOM    124  NH1 ARG A  15     -11.703  -8.086   7.598  1.00 98.31           N  
ATOM    125  NH2 ARG A  15     -10.578  -8.219   9.594  1.00 98.31           N  
ATOM    126  CZ  ARG A  15     -10.906  -7.535   8.508  1.00 98.31           C  
ATOM    127  N   VAL A  16      -7.793  -1.672   7.621  1.00 98.25           N  
ATOM    128  CA  VAL A  16      -6.367  -1.758   7.926  1.00 98.25           C  
ATOM    129  C   VAL A  16      -6.020  -3.176   8.375  1.00 98.25           C  
ATOM    130  CB  VAL A  16      -5.957  -0.739   9.016  1.00 98.25           C  
ATOM    131  O   VAL A  16      -6.680  -3.732   9.258  1.00 98.25           O  
ATOM    132  CG1 VAL A  16      -4.453  -0.788   9.258  1.00 98.25           C  
ATOM    133  CG2 VAL A  16      -6.395   0.670   8.617  1.00 98.25           C  
ATOM    134  N   PHE A  17      -5.031  -3.750   7.742  1.00 97.88           N  
ATOM    135  CA  PHE A  17      -4.559  -5.074   8.125  1.00 97.88           C  
ATOM    136  C   PHE A  17      -3.168  -4.996   8.742  1.00 97.88           C  
ATOM    137  CB  PHE A  17      -4.543  -6.012   6.914  1.00 97.88           C  
ATOM    138  O   PHE A  17      -2.250  -4.430   8.148  1.00 97.88           O  
ATOM    139  CG  PHE A  17      -5.910  -6.297   6.352  1.00 97.88           C  
ATOM    140  CD1 PHE A  17      -6.637  -7.406   6.777  1.00 97.88           C  
ATOM    141  CD2 PHE A  17      -6.469  -5.457   5.398  1.00 97.88           C  
ATOM    142  CE1 PHE A  17      -7.898  -7.672   6.258  1.00 97.88           C  
ATOM    143  CE2 PHE A  17      -7.734  -5.719   4.875  1.00 97.88           C  
ATOM    144  CZ  PHE A  17      -8.445  -6.828   5.305  1.00 97.88           C  
ATOM    145  N   ASN A  18      -3.004  -5.543   9.969  1.00 95.94           N  
ATOM    146  CA  ASN A  18      -1.710  -5.574  10.648  1.00 95.94           C  
ATOM    147  C   ASN A  18      -0.835  -6.715  10.133  1.00 95.94           C  
ATOM    148  CB  ASN A  18      -1.898  -5.688  12.156  1.00 95.94           C  
ATOM    149  O   ASN A  18      -0.453  -7.602  10.898  1.00 95.94           O  
ATOM    150  CG  ASN A  18      -0.642  -5.340  12.930  1.00 95.94           C  
ATOM    151  ND2 ASN A  18      -0.697  -5.484  14.250  1.00 95.94           N  
ATOM    152  OD1 ASN A  18       0.370  -4.941  12.352  1.00 95.94           O  
ATOM    153  N   GLU A  19      -0.708  -6.953   8.828  1.00 95.50           N  
ATOM    154  CA  GLU A  19       0.137  -7.910   8.125  1.00 95.50           C  
ATOM    155  C   GLU A  19       0.994  -7.215   7.066  1.00 95.50           C  
ATOM    156  CB  GLU A  19      -0.714  -9.000   7.473  1.00 95.50           C  
ATOM    157  O   GLU A  19       0.526  -6.305   6.383  1.00 95.50           O  
ATOM    158  CG  GLU A  19      -1.565  -9.789   8.461  1.00 95.50           C  
ATOM    159  CD  GLU A  19      -2.502 -10.781   7.789  1.00 95.50           C  
ATOM    160  OE1 GLU A  19      -3.348 -11.383   8.484  1.00 95.50           O  
ATOM    161  OE2 GLU A  19      -2.389 -10.953   6.555  1.00 95.50           O  
ATOM    162  N   MET A  20       2.230  -7.609   7.027  1.00 98.25           N  
ATOM    163  CA  MET A  20       3.127  -7.016   6.039  1.00 98.25           C  
ATOM    164  C   MET A  20       3.299  -7.938   4.836  1.00 98.25           C  
ATOM    165  CB  MET A  20       4.488  -6.711   6.664  1.00 98.25           C  
ATOM    166  O   MET A  20       3.514  -9.141   4.996  1.00 98.25           O  
ATOM    167  CG  MET A  20       4.434  -5.699   7.797  1.00 98.25           C  
ATOM    168  SD  MET A  20       6.098  -5.270   8.438  1.00 98.25           S  
ATOM    169  CE  MET A  20       6.547  -6.832   9.242  1.00 98.25           C  
ATOM    170  N   GLN A  21       3.174  -7.395   3.711  1.00 98.38           N  
ATOM    171  CA  GLN A  21       3.295  -8.125   2.453  1.00 98.38           C  
ATOM    172  C   GLN A  21       4.094  -7.324   1.428  1.00 98.38           C  
ATOM    173  CB  GLN A  21       1.913  -8.461   1.894  1.00 98.38           C  
ATOM    174  O   GLN A  21       4.180  -6.098   1.519  1.00 98.38           O  
ATOM    175  CG  GLN A  21       1.053  -9.289   2.840  1.00 98.38           C  
ATOM    176  CD  GLN A  21      -0.167  -9.883   2.158  1.00 98.38           C  
ATOM    177  NE2 GLN A  21      -1.214 -10.141   2.936  1.00 98.38           N  
ATOM    178  OE1 GLN A  21      -0.168 -10.109   0.944  1.00 98.38           O  
ATOM    179  N   ASN A  22       4.773  -8.062   0.498  1.00 97.75           N  
ATOM    180  CA  ASN A  22       5.219  -7.320  -0.676  1.00 97.75           C  
ATOM    181  C   ASN A  22       4.043  -6.809  -1.499  1.00 97.75           C  
ATOM    182  CB  ASN A  22       6.137  -8.188  -1.542  1.00 97.75           C  
ATOM    183  O   ASN A  22       2.896  -7.195  -1.257  1.00 97.75           O  
ATOM    184  CG  ASN A  22       5.422  -9.398  -2.121  1.00 97.75           C  
ATOM    185  ND2 ASN A  22       6.070 -10.555  -2.062  1.00 97.75           N  
ATOM    186  OD1 ASN A  22       4.301  -9.289  -2.617  1.00 97.75           O  
ATOM    187  N   TRP A  23       4.324  -5.871  -2.412  1.00 97.69           N  
ATOM    188  CA  TRP A  23       3.264  -5.137  -3.094  1.00 97.69           C  
ATOM    189  C   TRP A  23       2.332  -6.086  -3.838  1.00 97.69           C  
ATOM    190  CB  TRP A  23       3.859  -4.117  -4.070  1.00 97.69           C  
ATOM    191  O   TRP A  23       1.107  -5.973  -3.732  1.00 97.69           O  
ATOM    192  CG  TRP A  23       2.848  -3.193  -4.676  1.00 97.69           C  
ATOM    193  CD1 TRP A  23       2.484  -1.956  -4.223  1.00 97.69           C  
ATOM    194  CD2 TRP A  23       2.064  -3.434  -5.852  1.00 97.69           C  
ATOM    195  CE2 TRP A  23       1.248  -2.299  -6.047  1.00 97.69           C  
ATOM    196  CE3 TRP A  23       1.976  -4.500  -6.758  1.00 97.69           C  
ATOM    197  NE1 TRP A  23       1.522  -1.413  -5.039  1.00 97.69           N  
ATOM    198  CH2 TRP A  23       0.284  -3.256  -7.984  1.00 97.69           C  
ATOM    199  CZ2 TRP A  23       0.352  -2.199  -7.113  1.00 97.69           C  
ATOM    200  CZ3 TRP A  23       1.083  -4.398  -7.816  1.00 97.69           C  
ATOM    201  N   GLU A  24       2.977  -7.000  -4.617  1.00 97.44           N  
ATOM    202  CA  GLU A  24       2.186  -7.930  -5.418  1.00 97.44           C  
ATOM    203  C   GLU A  24       1.258  -8.766  -4.539  1.00 97.44           C  
ATOM    204  CB  GLU A  24       3.100  -8.844  -6.238  1.00 97.44           C  
ATOM    205  O   GLU A  24       0.072  -8.906  -4.844  1.00 97.44           O  
ATOM    206  CG  GLU A  24       2.352  -9.781  -7.176  1.00 97.44           C  
ATOM    207  CD  GLU A  24       3.271 -10.633  -8.031  1.00 97.44           C  
ATOM    208  OE1 GLU A  24       2.773 -11.367  -8.922  1.00 97.44           O  
ATOM    209  OE2 GLU A  24       4.504 -10.570  -7.820  1.00 97.44           O  
ATOM    210  N   ASP A  25       1.736  -9.289  -3.484  1.00 98.44           N  
ATOM    211  CA  ASP A  25       0.943 -10.102  -2.568  1.00 98.44           C  
ATOM    212  C   ASP A  25      -0.122  -9.266  -1.868  1.00 98.44           C  
ATOM    213  CB  ASP A  25       1.843 -10.781  -1.534  1.00 98.44           C  
ATOM    214  O   ASP A  25      -1.232  -9.742  -1.621  1.00 98.44           O  
ATOM    215  CG  ASP A  25       2.693 -11.891  -2.125  1.00 98.44           C  
ATOM    216  OD1 ASP A  25       2.412 -12.344  -3.258  1.00 98.44           O  
ATOM    217  OD2 ASP A  25       3.652 -12.328  -1.450  1.00 98.44           O  
ATOM    218  N   ALA A  26       0.209  -8.086  -1.523  1.00 98.56           N  
ATOM    219  CA  ALA A  26      -0.743  -7.184  -0.886  1.00 98.56           C  
ATOM    220  C   ALA A  26      -1.935  -6.906  -1.799  1.00 98.56           C  
ATOM    221  CB  ALA A  26      -0.056  -5.875  -0.503  1.00 98.56           C  
ATOM    222  O   ALA A  26      -3.084  -6.934  -1.354  1.00 98.56           O  
ATOM    223  N   GLU A  27      -1.632  -6.637  -3.074  1.00 98.56           N  
ATOM    224  CA  GLU A  27      -2.707  -6.406  -4.031  1.00 98.56           C  
ATOM    225  C   GLU A  27      -3.584  -7.645  -4.191  1.00 98.56           C  
ATOM    226  CB  GLU A  27      -2.137  -5.988  -5.391  1.00 98.56           C  
ATOM    227  O   GLU A  27      -4.812  -7.547  -4.188  1.00 98.56           O  
ATOM    228  CG  GLU A  27      -3.182  -5.883  -6.492  1.00 98.56           C  
ATOM    229  CD  GLU A  27      -4.242  -4.832  -6.211  1.00 98.56           C  
ATOM    230  OE1 GLU A  27      -5.281  -4.812  -6.910  1.00 98.56           O  
ATOM    231  OE2 GLU A  27      -4.039  -4.023  -5.277  1.00 98.56           O  
ATOM    232  N   LYS A  28      -2.934  -8.703  -4.305  1.00 98.38           N  
ATOM    233  CA  LYS A  28      -3.676  -9.953  -4.391  1.00 98.38           C  
ATOM    234  C   LYS A  28      -4.527 -10.180  -3.143  1.00 98.38           C  
ATOM    235  CB  LYS A  28      -2.723 -11.133  -4.594  1.00 98.38           C  
ATOM    236  O   LYS A  28      -5.680 -10.594  -3.238  1.00 98.38           O  
ATOM    237  CG  LYS A  28      -3.422 -12.469  -4.812  1.00 98.38           C  
ATOM    238  CD  LYS A  28      -2.422 -13.594  -5.020  1.00 98.38           C  
ATOM    239  CE  LYS A  28      -3.119 -14.938  -5.160  1.00 98.38           C  
ATOM    240  NZ  LYS A  28      -2.141 -16.047  -5.359  1.00 98.38           N  
ATOM    241  N   PHE A  29      -3.943  -9.914  -2.025  1.00 98.44           N  
ATOM    242  CA  PHE A  29      -4.637 -10.055  -0.750  1.00 98.44           C  
ATOM    243  C   PHE A  29      -5.910  -9.219  -0.731  1.00 98.44           C  
ATOM    244  CB  PHE A  29      -3.723  -9.648   0.409  1.00 98.44           C  
ATOM    245  O   PHE A  29      -6.977  -9.711  -0.359  1.00 98.44           O  
ATOM    246  CG  PHE A  29      -4.402  -9.672   1.752  1.00 98.44           C  
ATOM    247  CD1 PHE A  29      -4.824  -8.484   2.350  1.00 98.44           C  
ATOM    248  CD2 PHE A  29      -4.617 -10.867   2.418  1.00 98.44           C  
ATOM    249  CE1 PHE A  29      -5.449  -8.500   3.594  1.00 98.44           C  
ATOM    250  CE2 PHE A  29      -5.242 -10.891   3.660  1.00 98.44           C  
ATOM    251  CZ  PHE A  29      -5.660  -9.703   4.246  1.00 98.44           C  
ATOM    252  N   CYS A  30      -5.867  -7.965  -1.153  1.00 98.38           N  
ATOM    253  CA  CYS A  30      -7.016  -7.066  -1.126  1.00 98.38           C  
ATOM    254  C   CYS A  30      -8.102  -7.539  -2.086  1.00 98.38           C  
ATOM    255  CB  CYS A  30      -6.594  -5.641  -1.484  1.00 98.38           C  
ATOM    256  O   CYS A  30      -9.289  -7.445  -1.778  1.00 98.38           O  
ATOM    257  SG  CYS A  30      -5.707  -4.789  -0.161  1.00 98.38           S  
ATOM    258  N   THR A  31      -7.656  -8.141  -3.225  1.00 98.19           N  
ATOM    259  CA  THR A  31      -8.633  -8.617  -4.203  1.00 98.19           C  
ATOM    260  C   THR A  31      -9.367  -9.844  -3.680  1.00 98.19           C  
ATOM    261  CB  THR A  31      -7.953  -8.953  -5.543  1.00 98.19           C  
ATOM    262  O   THR A  31     -10.461 -10.172  -4.148  1.00 98.19           O  
ATOM    263  CG2 THR A  31      -7.266  -7.730  -6.137  1.00 98.19           C  
ATOM    264  OG1 THR A  31      -6.973  -9.984  -5.336  1.00 98.19           O  
ATOM    265  N   GLN A  32      -8.766 -10.492  -2.676  1.00 97.75           N  
ATOM    266  CA  GLN A  32      -9.359 -11.711  -2.129  1.00 97.75           C  
ATOM    267  C   GLN A  32     -10.273 -11.398  -0.947  1.00 97.75           C  
ATOM    268  CB  GLN A  32      -8.266 -12.695  -1.703  1.00 97.75           C  
ATOM    269  O   GLN A  32     -11.000 -12.266  -0.469  1.00 97.75           O  
ATOM    270  CG  GLN A  32      -7.480 -13.281  -2.867  1.00 97.75           C  
ATOM    271  CD  GLN A  32      -6.273 -14.078  -2.416  1.00 97.75           C  
ATOM    272  NE2 GLN A  32      -5.738 -14.906  -3.309  1.00 97.75           N  
ATOM    273  OE1 GLN A  32      -5.820 -13.953  -1.272  1.00 97.75           O  
ATOM    274  N   GLN A  33     -10.227 -10.133  -0.484  1.00 96.00           N  
ATOM    275  CA  GLN A  33     -11.039  -9.773   0.673  1.00 96.00           C  
ATOM    276  C   GLN A  33     -12.500  -9.562   0.277  1.00 96.00           C  
ATOM    277  CB  GLN A  33     -10.492  -8.516   1.343  1.00 96.00           C  
ATOM    278  O   GLN A  33     -13.406  -9.977   0.999  1.00 96.00           O  
ATOM    279  CG  GLN A  33      -9.094  -8.688   1.922  1.00 96.00           C  
ATOM    280  CD  GLN A  33      -9.000  -9.836   2.908  1.00 96.00           C  
ATOM    281  NE2 GLN A  33      -8.031 -10.719   2.701  1.00 96.00           N  
ATOM    282  OE1 GLN A  33      -9.797  -9.922   3.850  1.00 96.00           O  
ATOM    283  N   GLN A  34     -12.719  -8.930  -0.830  1.00 94.12           N  
ATOM    284  CA  GLN A  34     -14.047  -8.625  -1.357  1.00 94.12           C  
ATOM    285  C   GLN A  34     -14.008  -8.430  -2.871  1.00 94.12           C  
ATOM    286  CB  GLN A  34     -14.617  -7.375  -0.682  1.00 94.12           C  
ATOM    287  O   GLN A  34     -12.969  -8.062  -3.426  1.00 94.12           O  
ATOM    288  CG  GLN A  34     -14.883  -7.547   0.808  1.00 94.12           C  
ATOM    289  CD  GLN A  34     -16.031  -8.484   1.096  1.00 94.12           C  
ATOM    290  NE2 GLN A  34     -16.484  -8.508   2.346  1.00 94.12           N  
ATOM    291  OE1 GLN A  34     -16.531  -9.180   0.200  1.00 94.12           O  
ATOM    292  N   THR A  35     -15.125  -8.719  -3.494  1.00 93.88           N  
ATOM    293  CA  THR A  35     -15.203  -8.445  -4.926  1.00 93.88           C  
ATOM    294  C   THR A  35     -14.945  -6.965  -5.207  1.00 93.88           C  
ATOM    295  CB  THR A  35     -16.578  -8.844  -5.496  1.00 93.88           C  
ATOM    296  O   THR A  35     -15.531  -6.094  -4.562  1.00 93.88           O  
ATOM    297  CG2 THR A  35     -16.641  -8.594  -7.000  1.00 93.88           C  
ATOM    298  OG1 THR A  35     -16.812 -10.234  -5.242  1.00 93.88           O  
ATOM    299  N   GLY A  36     -13.969  -6.680  -6.078  1.00 95.38           N  
ATOM    300  CA  GLY A  36     -13.625  -5.316  -6.453  1.00 95.38           C  
ATOM    301  C   GLY A  36     -12.625  -4.672  -5.508  1.00 95.38           C  
ATOM    302  O   GLY A  36     -12.367  -3.471  -5.598  1.00 95.38           O  
ATOM    303  N   GLY A  37     -12.086  -5.406  -4.535  1.00 97.88           N  
ATOM    304  CA  GLY A  37     -11.133  -4.906  -3.559  1.00 97.88           C  
ATOM    305  C   GLY A  37      -9.750  -4.688  -4.141  1.00 97.88           C  
ATOM    306  O   GLY A  37      -9.273  -5.496  -4.945  1.00 97.88           O  
ATOM    307  N   HIS A  38      -9.148  -3.666  -3.695  1.00 98.69           N  
ATOM    308  CA  HIS A  38      -7.789  -3.328  -4.113  1.00 98.69           C  
ATOM    309  C   HIS A  38      -7.039  -2.592  -3.012  1.00 98.69           C  
ATOM    310  CB  HIS A  38      -7.816  -2.482  -5.387  1.00 98.69           C  
ATOM    311  O   HIS A  38      -7.641  -2.172  -2.020  1.00 98.69           O  
ATOM    312  CG  HIS A  38      -8.359  -3.205  -6.578  1.00 98.69           C  
ATOM    313  CD2 HIS A  38      -9.586  -3.164  -7.164  1.00 98.69           C  
ATOM    314  ND1 HIS A  38      -7.613  -4.102  -7.309  1.00 98.69           N  
ATOM    315  CE1 HIS A  38      -8.352  -4.582  -8.297  1.00 98.69           C  
ATOM    316  NE2 HIS A  38      -9.555  -4.031  -8.227  1.00 98.69           N  
ATOM    317  N   LEU A  39      -5.707  -2.582  -3.158  1.00 98.69           N  
ATOM    318  CA  LEU A  39      -4.938  -1.667  -2.322  1.00 98.69           C  
ATOM    319  C   LEU A  39      -5.492  -0.250  -2.414  1.00 98.69           C  
ATOM    320  CB  LEU A  39      -3.463  -1.677  -2.732  1.00 98.69           C  
ATOM    321  O   LEU A  39      -6.062   0.133  -3.438  1.00 98.69           O  
ATOM    322  CG  LEU A  39      -2.648  -2.900  -2.309  1.00 98.69           C  
ATOM    323  CD1 LEU A  39      -1.310  -2.926  -3.039  1.00 98.69           C  
ATOM    324  CD2 LEU A  39      -2.441  -2.910  -0.798  1.00 98.69           C  
ATOM    325  N   VAL A  40      -5.309   0.487  -1.353  1.00 98.38           N  
ATOM    326  CA  VAL A  40      -5.906   1.814  -1.264  1.00 98.38           C  
ATOM    327  C   VAL A  40      -5.352   2.707  -2.371  1.00 98.38           C  
ATOM    328  CB  VAL A  40      -5.656   2.459   0.118  1.00 98.38           C  
ATOM    329  O   VAL A  40      -4.184   2.590  -2.744  1.00 98.38           O  
ATOM    330  CG1 VAL A  40      -4.176   2.787   0.299  1.00 98.38           C  
ATOM    331  CG2 VAL A  40      -6.508   3.717   0.282  1.00 98.38           C  
ATOM    332  N   SER A  41      -6.215   3.504  -2.963  1.00 97.88           N  
ATOM    333  CA  SER A  41      -5.891   4.621  -3.846  1.00 97.88           C  
ATOM    334  C   SER A  41      -6.457   5.930  -3.307  1.00 97.88           C  
ATOM    335  CB  SER A  41      -6.434   4.363  -5.254  1.00 97.88           C  
ATOM    336  O   SER A  41      -7.387   5.926  -2.500  1.00 97.88           O  
ATOM    337  OG  SER A  41      -7.844   4.238  -5.234  1.00 97.88           O  
ATOM    338  N   PHE A  42      -5.816   6.918  -3.602  1.00 97.25           N  
ATOM    339  CA  PHE A  42      -6.230   8.211  -3.061  1.00 97.25           C  
ATOM    340  C   PHE A  42      -6.746   9.117  -4.168  1.00 97.25           C  
ATOM    341  CB  PHE A  42      -5.066   8.883  -2.328  1.00 97.25           C  
ATOM    342  O   PHE A  42      -6.070   9.320  -5.180  1.00 97.25           O  
ATOM    343  CG  PHE A  42      -4.516   8.070  -1.188  1.00 97.25           C  
ATOM    344  CD1 PHE A  42      -5.293   7.801  -0.068  1.00 97.25           C  
ATOM    345  CD2 PHE A  42      -3.219   7.574  -1.236  1.00 97.25           C  
ATOM    346  CE1 PHE A  42      -4.785   7.047   0.989  1.00 97.25           C  
ATOM    347  CE2 PHE A  42      -2.705   6.820  -0.185  1.00 97.25           C  
ATOM    348  CZ  PHE A  42      -3.488   6.559   0.927  1.00 97.25           C  
ATOM    349  N   GLN A  43      -8.047   9.711  -4.031  1.00 97.19           N  
ATOM    350  CA  GLN A  43      -8.656  10.578  -5.031  1.00 97.19           C  
ATOM    351  C   GLN A  43      -8.789  12.008  -4.512  1.00 97.19           C  
ATOM    352  CB  GLN A  43     -10.031  10.039  -5.441  1.00 97.19           C  
ATOM    353  O   GLN A  43      -9.281  12.891  -5.219  1.00 97.19           O  
ATOM    354  CG  GLN A  43      -9.984   8.664  -6.086  1.00 97.19           C  
ATOM    355  CD  GLN A  43      -9.102   8.625  -7.320  1.00 97.19           C  
ATOM    356  NE2 GLN A  43      -8.445   7.488  -7.539  1.00 97.19           N  
ATOM    357  OE1 GLN A  43      -9.016   9.602  -8.070  1.00 97.19           O  
ATOM    358  N   SER A  44      -8.344  12.211  -3.209  1.00 97.75           N  
ATOM    359  CA  SER A  44      -8.383  13.539  -2.604  1.00 97.75           C  
ATOM    360  C   SER A  44      -7.566  13.586  -1.318  1.00 97.75           C  
ATOM    361  CB  SER A  44      -9.828  13.953  -2.314  1.00 97.75           C  
ATOM    362  O   SER A  44      -7.277  12.547  -0.723  1.00 97.75           O  
ATOM    363  OG  SER A  44     -10.375  13.164  -1.270  1.00 97.75           O  
ATOM    364  N   SER A  45      -7.211  14.773  -0.907  1.00 97.75           N  
ATOM    365  CA  SER A  45      -6.477  14.953   0.340  1.00 97.75           C  
ATOM    366  C   SER A  45      -7.316  14.539   1.543  1.00 97.75           C  
ATOM    367  CB  SER A  45      -6.031  16.406   0.496  1.00 97.75           C  
ATOM    368  O   SER A  45      -6.789  14.023   2.529  1.00 97.75           O  
ATOM    369  OG  SER A  45      -7.152  17.266   0.538  1.00 97.75           O  
ATOM    370  N   GLU A  46      -8.625  14.719   1.503  1.00 98.50           N  
ATOM    371  CA  GLU A  46      -9.531  14.336   2.578  1.00 98.50           C  
ATOM    372  C   GLU A  46      -9.555  12.820   2.766  1.00 98.50           C  
ATOM    373  CB  GLU A  46     -10.945  14.852   2.299  1.00 98.50           C  
ATOM    374  O   GLU A  46      -9.555  12.328   3.895  1.00 98.50           O  
ATOM    375  CG  GLU A  46     -11.070  16.375   2.365  1.00 98.50           C  
ATOM    376  CD  GLU A  46     -10.531  17.062   1.126  1.00 98.50           C  
ATOM    377  OE1 GLU A  46     -10.242  18.281   1.193  1.00 98.50           O  
ATOM    378  OE2 GLU A  46     -10.398  16.391   0.079  1.00 98.50           O  
ATOM    379  N   GLU A  47      -9.594  12.164   1.609  1.00 98.50           N  
ATOM    380  CA  GLU A  47      -9.531  10.711   1.665  1.00 98.50           C  
ATOM    381  C   GLU A  47      -8.227  10.234   2.303  1.00 98.50           C  
ATOM    382  CB  GLU A  47      -9.680  10.109   0.264  1.00 98.50           C  
ATOM    383  O   GLU A  47      -8.234   9.344   3.152  1.00 98.50           O  
ATOM    384  CG  GLU A  47      -9.734   8.586   0.248  1.00 98.50           C  
ATOM    385  CD  GLU A  47      -9.844   8.008  -1.152  1.00 98.50           C  
ATOM    386  OE1 GLU A  47     -10.258   6.832  -1.291  1.00 98.50           O  
ATOM    387  OE2 GLU A  47      -9.523   8.734  -2.119  1.00 98.50           O  
ATOM    388  N   ALA A  48      -7.117  10.852   1.903  1.00 98.31           N  
ATOM    389  CA  ALA A  48      -5.812  10.523   2.473  1.00 98.31           C  
ATOM    390  C   ALA A  48      -5.805  10.742   3.982  1.00 98.31           C  
ATOM    391  CB  ALA A  48      -4.719  11.359   1.809  1.00 98.31           C  
ATOM    392  O   ALA A  48      -5.297   9.906   4.734  1.00 98.31           O  
ATOM    393  N   ASP A  49      -6.352  11.836   4.426  1.00 98.44           N  
ATOM    394  CA  ASP A  49      -6.426  12.141   5.852  1.00 98.44           C  
ATOM    395  C   ASP A  49      -7.246  11.086   6.594  1.00 98.44           C  
ATOM    396  CB  ASP A  49      -7.031  13.523   6.074  1.00 98.44           C  
ATOM    397  O   ASP A  49      -6.902  10.703   7.711  1.00 98.44           O  
ATOM    398  CG  ASP A  49      -6.090  14.656   5.688  1.00 98.44           C  
ATOM    399  OD1 ASP A  49      -4.875  14.398   5.516  1.00 98.44           O  
ATOM    400  OD2 ASP A  49      -6.562  15.805   5.559  1.00 98.44           O  
ATOM    401  N   PHE A  50      -8.312  10.680   5.973  1.00 98.56           N  
ATOM    402  CA  PHE A  50      -9.141   9.633   6.559  1.00 98.56           C  
ATOM    403  C   PHE A  50      -8.344   8.352   6.754  1.00 98.56           C  
ATOM    404  CB  PHE A  50     -10.367   9.359   5.672  1.00 98.56           C  
ATOM    405  O   PHE A  50      -8.375   7.758   7.832  1.00 98.56           O  
ATOM    406  CG  PHE A  50     -11.125   8.125   6.059  1.00 98.56           C  
ATOM    407  CD1 PHE A  50     -11.094   6.992   5.254  1.00 98.56           C  
ATOM    408  CD2 PHE A  50     -11.875   8.094   7.230  1.00 98.56           C  
ATOM    409  CE1 PHE A  50     -11.805   5.844   5.609  1.00 98.56           C  
ATOM    410  CE2 PHE A  50     -12.586   6.949   7.590  1.00 98.56           C  
ATOM    411  CZ  PHE A  50     -12.547   5.824   6.777  1.00 98.56           C  
ATOM    412  N   VAL A  51      -7.652   7.926   5.715  1.00 98.50           N  
ATOM    413  CA  VAL A  51      -6.859   6.703   5.801  1.00 98.50           C  
ATOM    414  C   VAL A  51      -5.797   6.852   6.883  1.00 98.50           C  
ATOM    415  CB  VAL A  51      -6.195   6.363   4.445  1.00 98.50           C  
ATOM    416  O   VAL A  51      -5.543   5.918   7.648  1.00 98.50           O  
ATOM    417  CG1 VAL A  51      -5.227   5.191   4.602  1.00 98.50           C  
ATOM    418  CG2 VAL A  51      -7.258   6.047   3.396  1.00 98.50           C  
ATOM    419  N   VAL A  52      -5.137   8.023   7.016  1.00 98.50           N  
ATOM    420  CA  VAL A  52      -4.156   8.289   8.062  1.00 98.50           C  
ATOM    421  C   VAL A  52      -4.809   8.141   9.430  1.00 98.50           C  
ATOM    422  CB  VAL A  52      -3.535   9.695   7.910  1.00 98.50           C  
ATOM    423  O   VAL A  52      -4.215   7.574  10.352  1.00 98.50           O  
ATOM    424  CG1 VAL A  52      -2.756  10.078   9.172  1.00 98.50           C  
ATOM    425  CG2 VAL A  52      -2.629   9.750   6.680  1.00 98.50           C  
ATOM    426  N   SER A  53      -6.062   8.625   9.570  1.00 98.19           N  
ATOM    427  CA  SER A  53      -6.773   8.531  10.844  1.00 98.19           C  
ATOM    428  C   SER A  53      -7.043   7.082  11.227  1.00 98.19           C  
ATOM    429  CB  SER A  53      -8.094   9.305  10.773  1.00 98.19           C  
ATOM    430  O   SER A  53      -7.238   6.770  12.398  1.00 98.19           O  
ATOM    431  OG  SER A  53      -9.070   8.562  10.055  1.00 98.19           O  
ATOM    432  N   LEU A  54      -7.086   6.188  10.180  1.00 98.06           N  
ATOM    433  CA  LEU A  54      -7.301   4.770  10.422  1.00 98.06           C  
ATOM    434  C   LEU A  54      -5.992   4.074  10.789  1.00 98.06           C  
ATOM    435  CB  LEU A  54      -7.926   4.098   9.195  1.00 98.06           C  
ATOM    436  O   LEU A  54      -5.961   3.238  11.695  1.00 98.06           O  
ATOM    437  CG  LEU A  54      -9.328   4.566   8.805  1.00 98.06           C  
ATOM    438  CD1 LEU A  54      -9.789   3.855   7.539  1.00 98.06           C  
ATOM    439  CD2 LEU A  54     -10.312   4.324   9.953  1.00 98.06           C  
ATOM    440  N   THR A  55      -4.910   4.457  10.117  1.00 98.12           N  
ATOM    441  CA  THR A  55      -3.656   3.713  10.180  1.00 98.12           C  
ATOM    442  C   THR A  55      -2.805   4.184  11.352  1.00 98.12           C  
ATOM    443  CB  THR A  55      -2.857   3.861   8.867  1.00 98.12           C  
ATOM    444  O   THR A  55      -2.139   3.375  12.008  1.00 98.12           O  
ATOM    445  CG2 THR A  55      -3.594   3.215   7.699  1.00 98.12           C  
ATOM    446  OG1 THR A  55      -2.668   5.254   8.586  1.00 98.12           O  
ATOM    447  N   SER A  56      -2.775   5.469  11.688  1.00 97.62           N  
ATOM    448  CA  SER A  56      -1.838   6.055  12.641  1.00 97.62           C  
ATOM    449  C   SER A  56      -2.004   5.441  14.031  1.00 97.62           C  
ATOM    450  CB  SER A  56      -2.029   7.570  12.719  1.00 97.62           C  
ATOM    451  O   SER A  56      -1.024   5.035  14.656  1.00 97.62           O  
ATOM    452  OG  SER A  56      -1.139   8.141  13.664  1.00 97.62           O  
ATOM    453  N   PRO A  57      -3.246   5.238  14.500  1.00 96.69           N  
ATOM    454  CA  PRO A  57      -3.428   4.672  15.844  1.00 96.69           C  
ATOM    455  C   PRO A  57      -3.053   3.193  15.914  1.00 96.69           C  
ATOM    456  CB  PRO A  57      -4.922   4.871  16.109  1.00 96.69           C  
ATOM    457  O   PRO A  57      -2.633   2.709  16.969  1.00 96.69           O  
ATOM    458  CG  PRO A  57      -5.320   6.004  15.219  1.00 96.69           C  
ATOM    459  CD  PRO A  57      -4.496   5.941  13.969  1.00 96.69           C  
ATOM    460  N   ILE A  58      -3.121   2.504  14.797  1.00 96.25           N  
ATOM    461  CA  ILE A  58      -2.932   1.057  14.766  1.00 96.25           C  
ATOM    462  C   ILE A  58      -1.479   0.734  14.422  1.00 96.25           C  
ATOM    463  CB  ILE A  58      -3.885   0.382  13.750  1.00 96.25           C  
ATOM    464  O   ILE A  58      -0.854  -0.107  15.070  1.00 96.25           O  
ATOM    465  CG1 ILE A  58      -5.344   0.634  14.141  1.00 96.25           C  
ATOM    466  CG2 ILE A  58      -3.594  -1.118  13.656  1.00 96.25           C  
ATOM    467  CD1 ILE A  58      -6.352   0.248  13.070  1.00 96.25           C  
ATOM    468  N   LEU A  59      -0.942   1.484  13.516  1.00 97.31           N  
ATOM    469  CA  LEU A  59       0.339   1.079  12.945  1.00 97.31           C  
ATOM    470  C   LEU A  59       1.447   2.039  13.359  1.00 97.31           C  
ATOM    471  CB  LEU A  59       0.251   1.015  11.414  1.00 97.31           C  
ATOM    472  O   LEU A  59       2.629   1.768  13.133  1.00 97.31           O  
ATOM    473  CG  LEU A  59      -0.794   0.061  10.836  1.00 97.31           C  
ATOM    474  CD1 LEU A  59      -0.788   0.131   9.312  1.00 97.31           C  
ATOM    475  CD2 LEU A  59      -0.540  -1.365  11.312  1.00 97.31           C  
ATOM    476  N   ARG A  60       1.136   3.180  13.977  1.00 95.88           N  
ATOM    477  CA  ARG A  60       2.086   4.195  14.430  1.00 95.88           C  
ATOM    478  C   ARG A  60       2.945   4.688  13.266  1.00 95.88           C  
ATOM    479  CB  ARG A  60       2.977   3.641  15.539  1.00 95.88           C  
ATOM    480  O   ARG A  60       2.424   5.043  12.211  1.00 95.88           O  
ATOM    481  CG  ARG A  60       2.211   3.186  16.781  1.00 95.88           C  
ATOM    482  CD  ARG A  60       3.145   2.682  17.859  1.00 95.88           C  
ATOM    483  NE  ARG A  60       2.404   2.145  19.000  1.00 95.88           N  
ATOM    484  NH1 ARG A  60       4.266   1.309  20.078  1.00 95.88           N  
ATOM    485  NH2 ARG A  60       2.188   1.059  21.016  1.00 95.88           N  
ATOM    486  CZ  ARG A  60       2.955   1.506  20.031  1.00 95.88           C  
ATOM    487  N   ASP A  61       4.242   4.789  13.453  1.00 96.38           N  
ATOM    488  CA  ASP A  61       5.145   5.301  12.422  1.00 96.38           C  
ATOM    489  C   ASP A  61       5.629   4.176  11.508  1.00 96.38           C  
ATOM    490  CB  ASP A  61       6.344   6.008  13.062  1.00 96.38           C  
ATOM    491  O   ASP A  61       6.652   3.543  11.781  1.00 96.38           O  
ATOM    492  CG  ASP A  61       7.195   6.758  12.055  1.00 96.38           C  
ATOM    493  OD1 ASP A  61       6.719   7.027  10.930  1.00 96.38           O  
ATOM    494  OD2 ASP A  61       8.359   7.082  12.391  1.00 96.38           O  
ATOM    495  N   SER A  62       4.828   3.893  10.484  1.00 97.56           N  
ATOM    496  CA  SER A  62       5.094   2.816   9.539  1.00 97.56           C  
ATOM    497  C   SER A  62       4.680   3.215   8.125  1.00 97.56           C  
ATOM    498  CB  SER A  62       4.355   1.542   9.953  1.00 97.56           C  
ATOM    499  O   SER A  62       4.477   4.398   7.840  1.00 97.56           O  
ATOM    500  OG  SER A  62       4.844   1.060  11.188  1.00 97.56           O  
ATOM    501  N   PHE A  63       4.652   2.166   7.184  1.00 98.00           N  
ATOM    502  CA  PHE A  63       4.227   2.363   5.805  1.00 98.00           C  
ATOM    503  C   PHE A  63       3.133   1.371   5.426  1.00 98.00           C  
ATOM    504  CB  PHE A  63       5.418   2.219   4.848  1.00 98.00           C  
ATOM    505  O   PHE A  63       3.119   0.239   5.914  1.00 98.00           O  
ATOM    506  CG  PHE A  63       6.402   3.355   4.930  1.00 98.00           C  
ATOM    507  CD1 PHE A  63       6.195   4.523   4.207  1.00 98.00           C  
ATOM    508  CD2 PHE A  63       7.531   3.254   5.730  1.00 98.00           C  
ATOM    509  CE1 PHE A  63       7.105   5.578   4.281  1.00 98.00           C  
ATOM    510  CE2 PHE A  63       8.445   4.301   5.809  1.00 98.00           C  
ATOM    511  CZ  PHE A  63       8.227   5.461   5.082  1.00 98.00           C  
ATOM    512  N   VAL A  64       2.256   1.853   4.621  1.00 98.50           N  
ATOM    513  CA  VAL A  64       1.289   0.969   3.977  1.00 98.50           C  
ATOM    514  C   VAL A  64       1.414   1.083   2.459  1.00 98.50           C  
ATOM    515  CB  VAL A  64      -0.156   1.293   4.418  1.00 98.50           C  
ATOM    516  O   VAL A  64       1.705   2.160   1.933  1.00 98.50           O  
ATOM    517  CG1 VAL A  64      -0.326   1.065   5.918  1.00 98.50           C  
ATOM    518  CG2 VAL A  64      -0.518   2.730   4.047  1.00 98.50           C  
ATOM    519  N   TRP A  65       1.262  -0.076   1.849  1.00 98.56           N  
ATOM    520  CA  TRP A  65       1.280  -0.046   0.390  1.00 98.56           C  
ATOM    521  C   TRP A  65       0.073   0.709  -0.155  1.00 98.56           C  
ATOM    522  CB  TRP A  65       1.308  -1.468  -0.178  1.00 98.56           C  
ATOM    523  O   TRP A  65      -1.010   0.669   0.435  1.00 98.56           O  
ATOM    524  CG  TRP A  65       2.631  -2.156  -0.033  1.00 98.56           C  
ATOM    525  CD1 TRP A  65       2.867  -3.377   0.536  1.00 98.56           C  
ATOM    526  CD2 TRP A  65       3.904  -1.660  -0.460  1.00 98.56           C  
ATOM    527  CE2 TRP A  65       4.867  -2.633  -0.118  1.00 98.56           C  
ATOM    528  CE3 TRP A  65       4.320  -0.485  -1.100  1.00 98.56           C  
ATOM    529  NE1 TRP A  65       4.211  -3.670   0.487  1.00 98.56           N  
ATOM    530  CH2 TRP A  65       6.609  -1.310  -1.022  1.00 98.56           C  
ATOM    531  CZ2 TRP A  65       6.227  -2.467  -0.396  1.00 98.56           C  
ATOM    532  CZ3 TRP A  65       5.676  -0.322  -1.374  1.00 98.56           C  
ATOM    533  N   THR A  66       0.293   1.466  -1.266  1.00 98.50           N  
ATOM    534  CA  THR A  66      -0.793   1.984  -2.090  1.00 98.50           C  
ATOM    535  C   THR A  66      -0.951   1.155  -3.361  1.00 98.50           C  
ATOM    536  CB  THR A  66      -0.556   3.459  -2.463  1.00 98.50           C  
ATOM    537  O   THR A  66      -0.158   0.247  -3.619  1.00 98.50           O  
ATOM    538  CG2 THR A  66      -0.163   4.281  -1.238  1.00 98.50           C  
ATOM    539  OG1 THR A  66       0.496   3.537  -3.434  1.00 98.50           O  
ATOM    540  N   GLY A  67      -2.078   1.471  -4.070  1.00 97.50           N  
ATOM    541  CA  GLY A  67      -2.303   0.744  -5.309  1.00 97.50           C  
ATOM    542  C   GLY A  67      -1.454   1.249  -6.461  1.00 97.50           C  
ATOM    543  O   GLY A  67      -1.578   0.767  -7.590  1.00 97.50           O  
ATOM    544  N   LEU A  68      -0.551   2.184  -6.176  1.00 94.94           N  
ATOM    545  CA  LEU A  68       0.336   2.744  -7.188  1.00 94.94           C  
ATOM    546  C   LEU A  68       1.587   1.889  -7.352  1.00 94.94           C  
ATOM    547  CB  LEU A  68       0.728   4.180  -6.820  1.00 94.94           C  
ATOM    548  O   LEU A  68       2.334   1.685  -6.391  1.00 94.94           O  
ATOM    549  CG  LEU A  68       1.309   5.031  -7.949  1.00 94.94           C  
ATOM    550  CD1 LEU A  68       0.283   5.203  -9.062  1.00 94.94           C  
ATOM    551  CD2 LEU A  68       1.762   6.387  -7.418  1.00 94.94           C  
ATOM    552  N   SER A  69       1.881   1.257  -8.508  1.00 91.31           N  
ATOM    553  CA  SER A  69       3.041   0.425  -8.820  1.00 91.31           C  
ATOM    554  C   SER A  69       3.646   0.797 -10.164  1.00 91.31           C  
ATOM    555  CB  SER A  69       2.654  -1.055  -8.812  1.00 91.31           C  
ATOM    556  O   SER A  69       3.045   1.546 -10.938  1.00 91.31           O  
ATOM    557  OG  SER A  69       1.758  -1.344  -9.875  1.00 91.31           O  
ATOM    558  N   ASP A  70       4.898   0.393 -10.344  1.00 84.06           N  
ATOM    559  CA  ASP A  70       5.625   0.547 -11.602  1.00 84.06           C  
ATOM    560  C   ASP A  70       5.699   2.014 -12.016  1.00 84.06           C  
ATOM    561  CB  ASP A  70       4.965  -0.280 -12.711  1.00 84.06           C  
ATOM    562  O   ASP A  70       5.336   2.367 -13.141  1.00 84.06           O  
ATOM    563  CG  ASP A  70       5.898  -0.566 -13.875  1.00 84.06           C  
ATOM    564  OD1 ASP A  70       7.078  -0.149 -13.828  1.00 84.06           O  
ATOM    565  OD2 ASP A  70       5.453  -1.214 -14.844  1.00 84.06           O  
ATOM    566  N   VAL A  71       6.125   2.865 -11.117  1.00 80.44           N  
ATOM    567  CA  VAL A  71       6.078   4.312 -11.305  1.00 80.44           C  
ATOM    568  C   VAL A  71       7.035   4.719 -12.422  1.00 80.44           C  
ATOM    569  CB  VAL A  71       6.430   5.066 -10.000  1.00 80.44           C  
ATOM    570  O   VAL A  71       6.945   5.828 -12.953  1.00 80.44           O  
ATOM    571  CG1 VAL A  71       5.324   4.883  -8.961  1.00 80.44           C  
ATOM    572  CG2 VAL A  71       7.770   4.582  -9.453  1.00 80.44           C  
ATOM    573  N   TRP A  72       7.875   3.779 -12.898  1.00 77.00           N  
ATOM    574  CA  TRP A  72       8.773   4.129 -13.992  1.00 77.00           C  
ATOM    575  C   TRP A  72       8.344   3.453 -15.289  1.00 77.00           C  
ATOM    576  CB  TRP A  72      10.219   3.732 -13.656  1.00 77.00           C  
ATOM    577  O   TRP A  72       9.039   3.539 -16.297  1.00 77.00           O  
ATOM    578  CG  TRP A  72      10.773   4.441 -12.461  1.00 77.00           C  
ATOM    579  CD1 TRP A  72      11.023   3.910 -11.227  1.00 77.00           C  
ATOM    580  CD2 TRP A  72      11.156   5.820 -12.383  1.00 77.00           C  
ATOM    581  CE2 TRP A  72      11.625   6.055 -11.078  1.00 77.00           C  
ATOM    582  CE3 TRP A  72      11.141   6.883 -13.305  1.00 77.00           C  
ATOM    583  NE1 TRP A  72      11.539   4.875 -10.391  1.00 77.00           N  
ATOM    584  CH2 TRP A  72      12.062   8.328 -11.570  1.00 77.00           C  
ATOM    585  CZ2 TRP A  72      12.086   7.309 -10.656  1.00 77.00           C  
ATOM    586  CZ3 TRP A  72      11.594   8.125 -12.883  1.00 77.00           C  
ATOM    587  N   LYS A  73       7.215   2.762 -15.125  1.00 73.56           N  
ATOM    588  CA  LYS A  73       6.703   2.145 -16.344  1.00 73.56           C  
ATOM    589  C   LYS A  73       6.469   3.189 -17.438  1.00 73.56           C  
ATOM    590  CB  LYS A  73       5.406   1.384 -16.062  1.00 73.56           C  
ATOM    591  O   LYS A  73       5.805   4.199 -17.188  1.00 73.56           O  
ATOM    592  CG  LYS A  73       4.926   0.524 -17.219  1.00 73.56           C  
ATOM    593  CD  LYS A  73       3.701  -0.296 -16.828  1.00 73.56           C  
ATOM    594  CE  LYS A  73       3.232  -1.175 -17.984  1.00 73.56           C  
ATOM    595  NZ  LYS A  73       2.057  -2.014 -17.609  1.00 73.56           N  
ATOM    596  N   GLY A  74       7.211   3.119 -18.531  1.00 67.06           N  
ATOM    597  CA  GLY A  74       7.062   3.996 -19.688  1.00 67.06           C  
ATOM    598  C   GLY A  74       8.141   5.062 -19.766  1.00 67.06           C  
ATOM    599  O   GLY A  74       8.172   5.852 -20.719  1.00 67.06           O  
ATOM    600  N   CYS A  75       8.898   5.176 -18.656  1.00 71.81           N  
ATOM    601  CA  CYS A  75       9.984   6.148 -18.656  1.00 71.81           C  
ATOM    602  C   CYS A  75      11.164   5.637 -19.469  1.00 71.81           C  
ATOM    603  CB  CYS A  75      10.430   6.469 -17.234  1.00 71.81           C  
ATOM    604  O   CYS A  75      11.383   4.430 -19.562  1.00 71.81           O  
ATOM    605  SG  CYS A  75       9.172   7.316 -16.250  1.00 71.81           S  
ATOM    606  N   SER A  76      11.641   6.555 -20.375  1.00 70.94           N  
ATOM    607  CA  SER A  76      12.836   6.266 -21.156  1.00 70.94           C  
ATOM    608  C   SER A  76      14.000   7.145 -20.734  1.00 70.94           C  
ATOM    609  CB  SER A  76      12.562   6.457 -22.656  1.00 70.94           C  
ATOM    610  O   SER A  76      13.805   8.281 -20.281  1.00 70.94           O  
ATOM    611  OG  SER A  76      12.203   7.801 -22.922  1.00 70.94           O  
ATOM    612  N   PHE A  77      15.055   6.484 -20.516  1.00 73.88           N  
ATOM    613  CA  PHE A  77      16.297   7.203 -20.250  1.00 73.88           C  
ATOM    614  C   PHE A  77      16.891   7.738 -21.547  1.00 73.88           C  
ATOM    615  CB  PHE A  77      17.312   6.301 -19.531  1.00 73.88           C  
ATOM    616  O   PHE A  77      16.859   7.059 -22.578  1.00 73.88           O  
ATOM    617  CG  PHE A  77      16.906   5.922 -18.141  1.00 73.88           C  
ATOM    618  CD1 PHE A  77      17.156   6.781 -17.078  1.00 73.88           C  
ATOM    619  CD2 PHE A  77      16.266   4.711 -17.891  1.00 73.88           C  
ATOM    620  CE1 PHE A  77      16.781   6.434 -15.773  1.00 73.88           C  
ATOM    621  CE2 PHE A  77      15.898   4.359 -16.594  1.00 73.88           C  
ATOM    622  CZ  PHE A  77      16.156   5.219 -15.539  1.00 73.88           C  
ATOM    623  N   GLU A  78      17.281   9.133 -21.438  1.00 79.62           N  
ATOM    624  CA  GLU A  78      17.938   9.750 -22.578  1.00 79.62           C  
ATOM    625  C   GLU A  78      19.172  10.531 -22.141  1.00 79.62           C  
ATOM    626  CB  GLU A  78      16.984  10.672 -23.328  1.00 79.62           C  
ATOM    627  O   GLU A  78      19.234  11.031 -21.016  1.00 79.62           O  
ATOM    628  CG  GLU A  78      15.750   9.961 -23.891  1.00 79.62           C  
ATOM    629  CD  GLU A  78      14.805  10.891 -24.625  1.00 79.62           C  
ATOM    630  OE1 GLU A  78      13.938  10.398 -25.391  1.00 79.62           O  
ATOM    631  OE2 GLU A  78      14.922  12.125 -24.438  1.00 79.62           O  
ATOM    632  N   TRP A  79      20.219  10.422 -22.969  1.00 83.50           N  
ATOM    633  CA  TRP A  79      21.359  11.273 -22.688  1.00 83.50           C  
ATOM    634  C   TRP A  79      21.031  12.734 -22.938  1.00 83.50           C  
ATOM    635  CB  TRP A  79      22.562  10.852 -23.531  1.00 83.50           C  
ATOM    636  O   TRP A  79      20.219  13.047 -23.812  1.00 83.50           O  
ATOM    637  CG  TRP A  79      23.078   9.477 -23.234  1.00 83.50           C  
ATOM    638  CD1 TRP A  79      23.016   8.375 -24.031  1.00 83.50           C  
ATOM    639  CD2 TRP A  79      23.719   9.055 -22.031  1.00 83.50           C  
ATOM    640  CE2 TRP A  79      24.031   7.680 -22.172  1.00 83.50           C  
ATOM    641  CE3 TRP A  79      24.078   9.703 -20.844  1.00 83.50           C  
ATOM    642  NE1 TRP A  79      23.578   7.289 -23.406  1.00 83.50           N  
ATOM    643  CH2 TRP A  79      25.016   7.605 -20.016  1.00 83.50           C  
ATOM    644  CZ2 TRP A  79      24.672   6.945 -21.172  1.00 83.50           C  
ATOM    645  CZ3 TRP A  79      24.719   8.969 -19.844  1.00 83.50           C  
ATOM    646  N   SER A  80      21.547  13.656 -22.219  1.00 91.19           N  
ATOM    647  CA  SER A  80      21.312  15.086 -22.359  1.00 91.19           C  
ATOM    648  C   SER A  80      21.781  15.602 -23.719  1.00 91.19           C  
ATOM    649  CB  SER A  80      22.000  15.859 -21.250  1.00 91.19           C  
ATOM    650  O   SER A  80      21.359  16.656 -24.172  1.00 91.19           O  
ATOM    651  OG  SER A  80      23.391  15.609 -21.250  1.00 91.19           O  
ATOM    652  N   ASP A  81      22.641  14.781 -24.328  1.00 93.69           N  
ATOM    653  CA  ASP A  81      23.188  15.234 -25.594  1.00 93.69           C  
ATOM    654  C   ASP A  81      22.375  14.688 -26.766  1.00 93.69           C  
ATOM    655  CB  ASP A  81      24.641  14.820 -25.734  1.00 93.69           C  
ATOM    656  O   ASP A  81      22.703  14.930 -27.938  1.00 93.69           O  
ATOM    657  CG  ASP A  81      24.828  13.312 -25.812  1.00 93.69           C  
ATOM    658  OD1 ASP A  81      23.828  12.570 -25.766  1.00 93.69           O  
ATOM    659  OD2 ASP A  81      25.984  12.859 -25.922  1.00 93.69           O  
ATOM    660  N   GLY A  82      21.406  13.922 -26.469  1.00 87.38           N  
ATOM    661  CA  GLY A  82      20.500  13.430 -27.484  1.00 87.38           C  
ATOM    662  C   GLY A  82      20.922  12.102 -28.078  1.00 87.38           C  
ATOM    663  O   GLY A  82      20.219  11.531 -28.922  1.00 87.38           O  
ATOM    664  N   SER A  83      22.094  11.656 -27.719  1.00 87.56           N  
ATOM    665  CA  SER A  83      22.594  10.383 -28.234  1.00 87.56           C  
ATOM    666  C   SER A  83      21.750   9.219 -27.734  1.00 87.56           C  
ATOM    667  CB  SER A  83      24.047  10.172 -27.828  1.00 87.56           C  
ATOM    668  O   SER A  83      21.078   9.328 -26.703  1.00 87.56           O  
ATOM    669  OG  SER A  83      24.859  11.234 -28.312  1.00 87.56           O  
ATOM    670  N   ASP A  84      21.672   8.164 -28.578  1.00 81.12           N  
ATOM    671  CA  ASP A  84      20.922   6.965 -28.203  1.00 81.12           C  
ATOM    672  C   ASP A  84      21.578   6.246 -27.031  1.00 81.12           C  
ATOM    673  CB  ASP A  84      20.797   6.016 -29.406  1.00 81.12           C  
ATOM    674  O   ASP A  84      22.812   6.246 -26.906  1.00 81.12           O  
ATOM    675  CG  ASP A  84      19.875   6.543 -30.484  1.00 81.12           C  
ATOM    676  OD1 ASP A  84      19.094   7.484 -30.219  1.00 81.12           O  
ATOM    677  OD2 ASP A  84      19.906   6.004 -31.609  1.00 81.12           O  
ATOM    678  N   LEU A  85      20.750   5.852 -26.125  1.00 73.25           N  
ATOM    679  CA  LEU A  85      21.234   5.004 -25.031  1.00 73.25           C  
ATOM    680  C   LEU A  85      21.609   3.621 -25.547  1.00 73.25           C  
ATOM    681  CB  LEU A  85      20.172   4.883 -23.938  1.00 73.25           C  
ATOM    682  O   LEU A  85      20.766   2.727 -25.609  1.00 73.25           O  
ATOM    683  CG  LEU A  85      20.625   4.250 -22.625  1.00 73.25           C  
ATOM    684  CD1 LEU A  85      21.547   5.195 -21.875  1.00 73.25           C  
ATOM    685  CD2 LEU A  85      19.406   3.889 -21.766  1.00 73.25           C  
ATOM    686  N   SER A  86      22.766   3.408 -26.141  1.00 75.44           N  
ATOM    687  CA  SER A  86      23.172   2.141 -26.734  1.00 75.44           C  
ATOM    688  C   SER A  86      24.156   1.399 -25.828  1.00 75.44           C  
ATOM    689  CB  SER A  86      23.812   2.371 -28.109  1.00 75.44           C  
ATOM    690  O   SER A  86      24.312   0.182 -25.953  1.00 75.44           O  
ATOM    691  OG  SER A  86      24.938   3.230 -28.000  1.00 75.44           O  
ATOM    692  N   TYR A  87      24.797   2.174 -25.000  1.00 71.50           N  
ATOM    693  CA  TYR A  87      25.750   1.584 -24.062  1.00 71.50           C  
ATOM    694  C   TYR A  87      25.047   1.152 -22.781  1.00 71.50           C  
ATOM    695  CB  TYR A  87      26.875   2.574 -23.750  1.00 71.50           C  
ATOM    696  O   TYR A  87      24.609   1.994 -22.000  1.00 71.50           O  
ATOM    697  CG  TYR A  87      27.953   2.000 -22.875  1.00 71.50           C  
ATOM    698  CD1 TYR A  87      28.078   2.398 -21.547  1.00 71.50           C  
ATOM    699  CD2 TYR A  87      28.844   1.058 -23.359  1.00 71.50           C  
ATOM    700  CE1 TYR A  87      29.078   1.874 -20.734  1.00 71.50           C  
ATOM    701  CE2 TYR A  87      29.844   0.525 -22.562  1.00 71.50           C  
ATOM    702  OH  TYR A  87      30.953   0.416 -20.438  1.00 71.50           O  
ATOM    703  CZ  TYR A  87      29.953   0.939 -21.250  1.00 71.50           C  
ATOM    704  N   LYS A  88      24.719  -0.191 -22.547  1.00 66.44           N  
ATOM    705  CA  LYS A  88      23.922  -0.736 -21.453  1.00 66.44           C  
ATOM    706  C   LYS A  88      24.781  -1.640 -20.562  1.00 66.44           C  
ATOM    707  CB  LYS A  88      22.719  -1.510 -21.984  1.00 66.44           C  
ATOM    708  O   LYS A  88      24.250  -2.422 -19.766  1.00 66.44           O  
ATOM    709  CG  LYS A  88      21.719  -0.649 -22.734  1.00 66.44           C  
ATOM    710  CD  LYS A  88      20.531  -1.473 -23.219  1.00 66.44           C  
ATOM    711  CE  LYS A  88      19.547  -0.623 -24.016  1.00 66.44           C  
ATOM    712  NZ  LYS A  88      18.391  -1.427 -24.500  1.00 66.44           N  
ATOM    713  N   ASP A  89      26.109  -1.694 -20.719  1.00 66.75           N  
ATOM    714  CA  ASP A  89      27.062  -2.645 -20.156  1.00 66.75           C  
ATOM    715  C   ASP A  89      27.172  -2.488 -18.641  1.00 66.75           C  
ATOM    716  CB  ASP A  89      28.438  -2.461 -20.797  1.00 66.75           C  
ATOM    717  O   ASP A  89      27.344  -3.475 -17.922  1.00 66.75           O  
ATOM    718  CG  ASP A  89      28.609  -3.268 -22.078  1.00 66.75           C  
ATOM    719  OD1 ASP A  89      27.734  -4.105 -22.391  1.00 66.75           O  
ATOM    720  OD2 ASP A  89      29.625  -3.066 -22.781  1.00 66.75           O  
ATOM    721  N   ASN A  90      26.625  -1.277 -18.109  1.00 59.66           N  
ATOM    722  CA  ASN A  90      26.688  -1.022 -16.672  1.00 59.66           C  
ATOM    723  C   ASN A  90      25.344  -0.534 -16.125  1.00 59.66           C  
ATOM    724  CB  ASN A  90      27.781  -0.010 -16.344  1.00 59.66           C  
ATOM    725  O   ASN A  90      25.281   0.069 -15.047  1.00 59.66           O  
ATOM    726  CG  ASN A  90      29.172  -0.626 -16.375  1.00 59.66           C  
ATOM    727  ND2 ASN A  90      30.156   0.138 -16.844  1.00 59.66           N  
ATOM    728  OD1 ASN A  90      29.359  -1.781 -15.984  1.00 59.66           O  
ATOM    729  N   TYR A  91      24.328  -0.772 -16.938  1.00 56.84           N  
ATOM    730  CA  TYR A  91      22.938  -0.365 -16.734  1.00 56.84           C  
ATOM    731  C   TYR A  91      22.172  -1.418 -15.938  1.00 56.84           C  
ATOM    732  CB  TYR A  91      22.250  -0.115 -18.078  1.00 56.84           C  
ATOM    733  O   TYR A  91      21.344  -2.131 -16.500  1.00 56.84           O  
ATOM    734  CG  TYR A  91      20.922   0.585 -17.953  1.00 56.84           C  
ATOM    735  CD1 TYR A  91      19.734  -0.107 -18.141  1.00 56.84           C  
ATOM    736  CD2 TYR A  91      20.859   1.939 -17.641  1.00 56.84           C  
ATOM    737  CE1 TYR A  91      18.500   0.534 -18.031  1.00 56.84           C  
ATOM    738  CE2 TYR A  91      19.625   2.590 -17.531  1.00 56.84           C  
ATOM    739  OH  TYR A  91      17.250   2.520 -17.625  1.00 56.84           O  
ATOM    740  CZ  TYR A  91      18.469   1.881 -17.734  1.00 56.84           C  
ATOM    741  N   GLN A  92      22.797  -2.180 -15.094  1.00 52.19           N  
ATOM    742  CA  GLN A  92      22.141  -3.230 -14.328  1.00 52.19           C  
ATOM    743  C   GLN A  92      21.656  -2.705 -12.984  1.00 52.19           C  
ATOM    744  CB  GLN A  92      23.078  -4.418 -14.125  1.00 52.19           C  
ATOM    745  O   GLN A  92      20.688  -3.229 -12.422  1.00 52.19           O  
ATOM    746  CG  GLN A  92      22.438  -5.770 -14.406  1.00 52.19           C  
ATOM    747  CD  GLN A  92      23.438  -6.910 -14.367  1.00 52.19           C  
ATOM    748  NE2 GLN A  92      23.344  -7.809 -15.344  1.00 52.19           N  
ATOM    749  OE1 GLN A  92      24.281  -6.988 -13.461  1.00 52.19           O  
ATOM    750  N   PHE A  93      21.922  -1.415 -12.656  1.00 50.28           N  
ATOM    751  CA  PHE A  93      21.609  -1.104 -11.266  1.00 50.28           C  
ATOM    752  C   PHE A  93      20.547  -0.022 -11.188  1.00 50.28           C  
ATOM    753  CB  PHE A  93      22.875  -0.655 -10.523  1.00 50.28           C  
ATOM    754  O   PHE A  93      19.719  -0.031 -10.273  1.00 50.28           O  
ATOM    755  CG  PHE A  93      23.266  -1.568  -9.391  1.00 50.28           C  
ATOM    756  CD1 PHE A  93      22.750  -1.382  -8.117  1.00 50.28           C  
ATOM    757  CD2 PHE A  93      24.156  -2.615  -9.602  1.00 50.28           C  
ATOM    758  CE1 PHE A  93      23.109  -2.227  -7.066  1.00 50.28           C  
ATOM    759  CE2 PHE A  93      24.516  -3.463  -8.562  1.00 50.28           C  
ATOM    760  CZ  PHE A  93      23.984  -3.266  -7.293  1.00 50.28           C  
ATOM    761  N   VAL A  94      19.688   0.299 -12.258  1.00 52.12           N  
ATOM    762  CA  VAL A  94      18.750   1.330 -11.812  1.00 52.12           C  
ATOM    763  C   VAL A  94      17.391   1.130 -12.492  1.00 52.12           C  
ATOM    764  CB  VAL A  94      19.297   2.748 -12.109  1.00 52.12           C  
ATOM    765  O   VAL A  94      16.359   1.458 -11.922  1.00 52.12           O  
ATOM    766  CG1 VAL A  94      18.188   3.791 -11.938  1.00 52.12           C  
ATOM    767  CG2 VAL A  94      20.469   3.066 -11.203  1.00 52.12           C  
ATOM    768  N   VAL A  95      17.125  -0.015 -13.148  1.00 52.06           N  
ATOM    769  CA  VAL A  95      15.742  -0.080 -13.586  1.00 52.06           C  
ATOM    770  C   VAL A  95      15.188  -1.487 -13.367  1.00 52.06           C  
ATOM    771  CB  VAL A  95      15.602   0.318 -15.078  1.00 52.06           C  
ATOM    772  O   VAL A  95      14.070  -1.795 -13.781  1.00 52.06           O  
ATOM    773  CG1 VAL A  95      14.125   0.451 -15.461  1.00 52.06           C  
ATOM    774  CG2 VAL A  95      16.344   1.621 -15.352  1.00 52.06           C  
ATOM    775  N   THR A  96      15.883  -2.299 -12.609  1.00 52.16           N  
ATOM    776  CA  THR A  96      15.234  -3.605 -12.633  1.00 52.16           C  
ATOM    777  C   THR A  96      14.391  -3.812 -11.375  1.00 52.16           C  
ATOM    778  CB  THR A  96      16.266  -4.742 -12.750  1.00 52.16           C  
ATOM    779  O   THR A  96      13.625  -4.777 -11.289  1.00 52.16           O  
ATOM    780  CG2 THR A  96      17.047  -4.637 -14.055  1.00 52.16           C  
ATOM    781  OG1 THR A  96      17.188  -4.660 -11.648  1.00 52.16           O  
ATOM    782  N   GLU A  97      13.906  -2.715 -10.734  1.00 61.38           N  
ATOM    783  CA  GLU A  97      12.875  -3.287  -9.875  1.00 61.38           C  
ATOM    784  C   GLU A  97      11.656  -2.377  -9.797  1.00 61.38           C  
ATOM    785  CB  GLU A  97      13.430  -3.545  -8.469  1.00 61.38           C  
ATOM    786  O   GLU A  97      11.781  -1.151  -9.844  1.00 61.38           O  
ATOM    787  CG  GLU A  97      14.461  -4.664  -8.414  1.00 61.38           C  
ATOM    788  CD  GLU A  97      14.781  -5.117  -6.996  1.00 61.38           C  
ATOM    789  OE1 GLU A  97      15.500  -6.129  -6.828  1.00 61.38           O  
ATOM    790  OE2 GLU A  97      14.305  -4.453  -6.047  1.00 61.38           O  
ATOM    791  N   TYR A  98      10.758  -2.312 -10.789  1.00 72.69           N  
ATOM    792  CA  TYR A  98       9.438  -1.775 -10.492  1.00 72.69           C  
ATOM    793  C   TYR A  98       9.383  -1.194  -9.078  1.00 72.69           C  
ATOM    794  CB  TYR A  98       8.367  -2.861 -10.641  1.00 72.69           C  
ATOM    795  O   TYR A  98       9.914  -1.787  -8.141  1.00 72.69           O  
ATOM    796  CG  TYR A  98       8.367  -3.525 -12.000  1.00 72.69           C  
ATOM    797  CD1 TYR A  98       7.922  -2.846 -13.133  1.00 72.69           C  
ATOM    798  CD2 TYR A  98       8.812  -4.836 -12.148  1.00 72.69           C  
ATOM    799  CE1 TYR A  98       7.918  -3.453 -14.383  1.00 72.69           C  
ATOM    800  CE2 TYR A  98       8.812  -5.453 -13.398  1.00 72.69           C  
ATOM    801  OH  TYR A  98       8.367  -5.363 -15.742  1.00 72.69           O  
ATOM    802  CZ  TYR A  98       8.367  -4.754 -14.508  1.00 72.69           C  
ATOM    803  N   GLU A  99       9.414   0.139  -9.086  1.00 87.06           N  
ATOM    804  CA  GLU A  99       9.172   0.753  -7.785  1.00 87.06           C  
ATOM    805  C   GLU A  99       7.676   0.896  -7.516  1.00 87.06           C  
ATOM    806  CB  GLU A  99       9.852   2.121  -7.699  1.00 87.06           C  
ATOM    807  O   GLU A  99       6.887   1.077  -8.445  1.00 87.06           O  
ATOM    808  CG  GLU A  99      11.375   2.053  -7.742  1.00 87.06           C  
ATOM    809  CD  GLU A  99      12.039   3.400  -7.516  1.00 87.06           C  
ATOM    810  OE1 GLU A  99      13.141   3.441  -6.922  1.00 87.06           O  
ATOM    811  OE2 GLU A  99      11.461   4.422  -7.938  1.00 87.06           O  
ATOM    812  N   CYS A 100       7.316   0.610  -6.379  1.00 93.81           N  
ATOM    813  CA  CYS A 100       5.965   0.750  -5.859  1.00 93.81           C  
ATOM    814  C   CYS A 100       5.887   1.878  -4.836  1.00 93.81           C  
ATOM    815  CB  CYS A 100       5.496  -0.559  -5.223  1.00 93.81           C  
ATOM    816  O   CYS A 100       6.914   2.389  -4.391  1.00 93.81           O  
ATOM    817  SG  CYS A 100       5.477  -1.956  -6.367  1.00 93.81           S  
ATOM    818  N   VAL A 101       4.715   2.346  -4.594  1.00 96.31           N  
ATOM    819  CA  VAL A 101       4.566   3.508  -3.727  1.00 96.31           C  
ATOM    820  C   VAL A 101       3.900   3.094  -2.416  1.00 96.31           C  
ATOM    821  CB  VAL A 101       3.750   4.629  -4.410  1.00 96.31           C  
ATOM    822  O   VAL A 101       2.889   2.391  -2.424  1.00 96.31           O  
ATOM    823  CG1 VAL A 101       3.461   5.762  -3.430  1.00 96.31           C  
ATOM    824  CG2 VAL A 101       4.492   5.152  -5.637  1.00 96.31           C  
ATOM    825  N   ALA A 102       4.594   3.453  -1.345  1.00 97.56           N  
ATOM    826  CA  ALA A 102       4.039   3.293  -0.004  1.00 97.56           C  
ATOM    827  C   ALA A 102       3.781   4.648   0.649  1.00 97.56           C  
ATOM    828  CB  ALA A 102       4.977   2.457   0.865  1.00 97.56           C  
ATOM    829  O   ALA A 102       4.441   5.637   0.323  1.00 97.56           O  
ATOM    830  N   SER A 103       2.803   4.676   1.427  1.00 97.94           N  
ATOM    831  CA  SER A 103       2.459   5.910   2.125  1.00 97.94           C  
ATOM    832  C   SER A 103       2.746   5.801   3.617  1.00 97.94           C  
ATOM    833  CB  SER A 103       0.985   6.258   1.905  1.00 97.94           C  
ATOM    834  O   SER A 103       2.484   4.762   4.230  1.00 97.94           O  
ATOM    835  OG  SER A 103       0.147   5.383   2.641  1.00 97.94           O  
ATOM    836  N   LYS A 104       3.395   6.844   4.102  1.00 97.81           N  
ATOM    837  CA  LYS A 104       3.613   6.902   5.547  1.00 97.81           C  
ATOM    838  C   LYS A 104       2.287   6.945   6.301  1.00 97.81           C  
ATOM    839  CB  LYS A 104       4.461   8.117   5.914  1.00 97.81           C  
ATOM    840  O   LYS A 104       1.377   7.688   5.926  1.00 97.81           O  
ATOM    841  CG  LYS A 104       5.082   8.047   7.301  1.00 97.81           C  
ATOM    842  CD  LYS A 104       6.043   9.203   7.543  1.00 97.81           C  
ATOM    843  CE  LYS A 104       6.648   9.141   8.938  1.00 97.81           C  
ATOM    844  NZ  LYS A 104       7.625  10.250   9.172  1.00 97.81           N  
ATOM    845  N   THR A 105       2.201   6.234   7.438  1.00 97.75           N  
ATOM    846  CA  THR A 105       0.958   6.070   8.188  1.00 97.75           C  
ATOM    847  C   THR A 105       0.641   7.324   8.992  1.00 97.75           C  
ATOM    848  CB  THR A 105       1.029   4.855   9.125  1.00 97.75           C  
ATOM    849  O   THR A 105      -0.510   7.551   9.367  1.00 97.75           O  
ATOM    850  CG2 THR A 105       1.132   3.553   8.336  1.00 97.75           C  
ATOM    851  OG1 THR A 105       2.180   4.980   9.969  1.00 97.75           O  
ATOM    852  N   THR A 106       1.576   8.250   9.109  1.00 96.94           N  
ATOM    853  CA  THR A 106       1.386   9.383  10.008  1.00 96.94           C  
ATOM    854  C   THR A 106       0.980  10.633   9.234  1.00 96.94           C  
ATOM    855  CB  THR A 106       2.662   9.664  10.820  1.00 96.94           C  
ATOM    856  O   THR A 106       0.292  11.500   9.773  1.00 96.94           O  
ATOM    857  CG2 THR A 106       2.938   8.547  11.828  1.00 96.94           C  
ATOM    858  OG1 THR A 106       3.775   9.773   9.930  1.00 96.94           O  
ATOM    859  N   ASP A 107       1.392  10.656   7.957  1.00 97.06           N  
ATOM    860  CA  ASP A 107       1.107  11.930   7.293  1.00 97.06           C  
ATOM    861  C   ASP A 107       0.876  11.719   5.797  1.00 97.06           C  
ATOM    862  CB  ASP A 107       2.250  12.922   7.516  1.00 97.06           C  
ATOM    863  O   ASP A 107       0.794  12.688   5.039  1.00 97.06           O  
ATOM    864  CG  ASP A 107       3.590  12.406   7.020  1.00 97.06           C  
ATOM    865  OD1 ASP A 107       3.627  11.344   6.355  1.00 97.06           O  
ATOM    866  OD2 ASP A 107       4.617  13.062   7.297  1.00 97.06           O  
ATOM    867  N   ASN A 108       0.826  10.453   5.371  1.00 97.31           N  
ATOM    868  CA  ASN A 108       0.526  10.047   4.004  1.00 97.31           C  
ATOM    869  C   ASN A 108       1.597  10.531   3.029  1.00 97.31           C  
ATOM    870  CB  ASN A 108      -0.851  10.562   3.580  1.00 97.31           C  
ATOM    871  O   ASN A 108       1.321  10.719   1.843  1.00 97.31           O  
ATOM    872  CG  ASN A 108      -1.374   9.875   2.334  1.00 97.31           C  
ATOM    873  ND2 ASN A 108      -1.857  10.664   1.381  1.00 97.31           N  
ATOM    874  OD1 ASN A 108      -1.345   8.648   2.232  1.00 97.31           O  
ATOM    875  N   GLN A 109       2.779  10.852   3.475  1.00 97.56           N  
ATOM    876  CA  GLN A 109       3.869  11.094   2.537  1.00 97.56           C  
ATOM    877  C   GLN A 109       4.227   9.836   1.760  1.00 97.56           C  
ATOM    878  CB  GLN A 109       5.102  11.625   3.273  1.00 97.56           C  
ATOM    879  O   GLN A 109       4.383   8.758   2.348  1.00 97.56           O  
ATOM    880  CG  GLN A 109       4.941  13.047   3.801  1.00 97.56           C  
ATOM    881  CD  GLN A 109       6.219  13.594   4.402  1.00 97.56           C  
ATOM    882  NE2 GLN A 109       6.270  14.906   4.590  1.00 97.56           N  
ATOM    883  OE1 GLN A 109       7.152  12.844   4.703  1.00 97.56           O  
ATOM    884  N   TRP A 110       4.406  10.023   0.446  1.00 96.31           N  
ATOM    885  CA  TRP A 110       4.633   8.875  -0.428  1.00 96.31           C  
ATOM    886  C   TRP A 110       6.125   8.617  -0.606  1.00 96.31           C  
ATOM    887  CB  TRP A 110       3.975   9.102  -1.793  1.00 96.31           C  
ATOM    888  O   TRP A 110       6.918   9.555  -0.709  1.00 96.31           O  
ATOM    889  CG  TRP A 110       2.479   9.188  -1.741  1.00 96.31           C  
ATOM    890  CD1 TRP A 110       1.690   9.172  -0.625  1.00 96.31           C  
ATOM    891  CD2 TRP A 110       1.591   9.312  -2.857  1.00 96.31           C  
ATOM    892  CE2 TRP A 110       0.277   9.352  -2.342  1.00 96.31           C  
ATOM    893  CE3 TRP A 110       1.780   9.383  -4.242  1.00 96.31           C  
ATOM    894  NE1 TRP A 110       0.365   9.266  -0.979  1.00 96.31           N  
ATOM    895  CH2 TRP A 110      -0.632   9.539  -4.520  1.00 96.31           C  
ATOM    896  CZ2 TRP A 110      -0.845   9.469  -3.168  1.00 96.31           C  
ATOM    897  CZ3 TRP A 110       0.663   9.492  -5.062  1.00 96.31           C  
ATOM    898  N   TRP A 111       6.391   7.289  -0.615  1.00 94.62           N  
ATOM    899  CA  TRP A 111       7.762   6.848  -0.862  1.00 94.62           C  
ATOM    900  C   TRP A 111       7.801   5.770  -1.941  1.00 94.62           C  
ATOM    901  CB  TRP A 111       8.398   6.316   0.427  1.00 94.62           C  
ATOM    902  O   TRP A 111       6.996   4.832  -1.923  1.00 94.62           O  
ATOM    903  CG  TRP A 111       8.695   7.383   1.438  1.00 94.62           C  
ATOM    904  CD1 TRP A 111       7.984   8.523   1.671  1.00 94.62           C  
ATOM    905  CD2 TRP A 111       9.797   7.406   2.352  1.00 94.62           C  
ATOM    906  CE2 TRP A 111       9.688   8.594   3.109  1.00 94.62           C  
ATOM    907  CE3 TRP A 111      10.867   6.535   2.602  1.00 94.62           C  
ATOM    908  NE1 TRP A 111       8.578   9.258   2.676  1.00 94.62           N  
ATOM    909  CH2 TRP A 111      11.648   8.062   4.328  1.00 94.62           C  
ATOM    910  CZ2 TRP A 111      10.609   8.930   4.102  1.00 94.62           C  
ATOM    911  CZ3 TRP A 111      11.789   6.875   3.590  1.00 94.62           C  
ATOM    912  N   SER A 112       8.773   6.047  -2.889  1.00 91.75           N  
ATOM    913  CA  SER A 112       9.047   4.945  -3.805  1.00 91.75           C  
ATOM    914  C   SER A 112       9.922   3.883  -3.145  1.00 91.75           C  
ATOM    915  CB  SER A 112       9.734   5.461  -5.070  1.00 91.75           C  
ATOM    916  O   SER A 112      10.945   4.203  -2.531  1.00 91.75           O  
ATOM    917  OG  SER A 112      10.047   4.391  -5.949  1.00 91.75           O  
ATOM    918  N   ARG A 113       9.430   2.672  -3.258  1.00 90.44           N  
ATOM    919  CA  ARG A 113      10.141   1.582  -2.598  1.00 90.44           C  
ATOM    920  C   ARG A 113      10.242   0.365  -3.512  1.00 90.44           C  
ATOM    921  CB  ARG A 113       9.438   1.196  -1.292  1.00 90.44           C  
ATOM    922  O   ARG A 113       9.453   0.211  -4.441  1.00 90.44           O  
ATOM    923  CG  ARG A 113       9.344   2.334  -0.287  1.00 90.44           C  
ATOM    924  CD  ARG A 113       8.844   1.847   1.068  1.00 90.44           C  
ATOM    925  NE  ARG A 113       9.844   1.009   1.735  1.00 90.44           N  
ATOM    926  NH1 ARG A 113       8.602   0.716   3.662  1.00 90.44           N  
ATOM    927  NH2 ARG A 113      10.664  -0.258   3.463  1.00 90.44           N  
ATOM    928  CZ  ARG A 113       9.703   0.491   2.953  1.00 90.44           C  
ATOM    929  N   ASP A 114      11.258  -0.468  -3.260  1.00 90.56           N  
ATOM    930  CA  ASP A 114      11.336  -1.775  -3.904  1.00 90.56           C  
ATOM    931  C   ASP A 114      10.078  -2.596  -3.646  1.00 90.56           C  
ATOM    932  CB  ASP A 114      12.570  -2.537  -3.414  1.00 90.56           C  
ATOM    933  O   ASP A 114       9.680  -2.787  -2.496  1.00 90.56           O  
ATOM    934  CG  ASP A 114      12.812  -3.830  -4.172  1.00 90.56           C  
ATOM    935  OD1 ASP A 114      11.836  -4.527  -4.516  1.00 90.56           O  
ATOM    936  OD2 ASP A 114      13.992  -4.156  -4.430  1.00 90.56           O  
ATOM    937  N   CYS A 115       9.398  -3.012  -4.699  1.00 92.81           N  
ATOM    938  CA  CYS A 115       8.094  -3.670  -4.625  1.00 92.81           C  
ATOM    939  C   CYS A 115       8.188  -4.973  -3.838  1.00 92.81           C  
ATOM    940  CB  CYS A 115       7.559  -3.949  -6.027  1.00 92.81           C  
ATOM    941  O   CYS A 115       7.172  -5.504  -3.387  1.00 92.81           O  
ATOM    942  SG  CYS A 115       7.266  -2.459  -7.004  1.00 92.81           S  
ATOM    943  N   THR A 116       9.445  -5.488  -3.617  1.00 93.25           N  
ATOM    944  CA  THR A 116       9.617  -6.770  -2.941  1.00 93.25           C  
ATOM    945  C   THR A 116       9.734  -6.570  -1.433  1.00 93.25           C  
ATOM    946  CB  THR A 116      10.859  -7.516  -3.465  1.00 93.25           C  
ATOM    947  O   THR A 116       9.742  -7.543  -0.673  1.00 93.25           O  
ATOM    948  CG2 THR A 116      10.758  -7.754  -4.969  1.00 93.25           C  
ATOM    949  OG1 THR A 116      12.031  -6.738  -3.189  1.00 93.25           O  
ATOM    950  N   LYS A 117       9.875  -5.250  -1.022  1.00 94.94           N  
ATOM    951  CA  LYS A 117       9.898  -4.969   0.410  1.00 94.94           C  
ATOM    952  C   LYS A 117       8.516  -5.145   1.026  1.00 94.94           C  
ATOM    953  CB  LYS A 117      10.414  -3.555   0.671  1.00 94.94           C  
ATOM    954  O   LYS A 117       7.508  -5.148   0.313  1.00 94.94           O  
ATOM    955  CG  LYS A 117      11.852  -3.326   0.229  1.00 94.94           C  
ATOM    956  CD  LYS A 117      12.836  -4.102   1.097  1.00 94.94           C  
ATOM    957  CE  LYS A 117      14.273  -3.809   0.708  1.00 94.94           C  
ATOM    958  NZ  LYS A 117      15.242  -4.625   1.503  1.00 94.94           N  
ATOM    959  N   LEU A 118       8.594  -5.355   2.369  1.00 97.88           N  
ATOM    960  CA  LEU A 118       7.332  -5.602   3.057  1.00 97.88           C  
ATOM    961  C   LEU A 118       6.793  -4.320   3.682  1.00 97.88           C  
ATOM    962  CB  LEU A 118       7.512  -6.672   4.137  1.00 97.88           C  
ATOM    963  O   LEU A 118       7.562  -3.498   4.188  1.00 97.88           O  
ATOM    964  CG  LEU A 118       8.000  -8.039   3.662  1.00 97.88           C  
ATOM    965  CD1 LEU A 118       8.148  -8.992   4.844  1.00 97.88           C  
ATOM    966  CD2 LEU A 118       7.051  -8.617   2.619  1.00 97.88           C  
ATOM    967  N   ALA A 119       5.484  -4.090   3.564  1.00 98.19           N  
ATOM    968  CA  ALA A 119       4.746  -2.992   4.184  1.00 98.19           C  
ATOM    969  C   ALA A 119       3.340  -3.434   4.582  1.00 98.19           C  
ATOM    970  CB  ALA A 119       4.676  -1.797   3.236  1.00 98.19           C  
ATOM    971  O   ALA A 119       2.867  -4.488   4.148  1.00 98.19           O  
ATOM    972  N   TYR A 120       2.695  -2.684   5.477  1.00 98.62           N  
ATOM    973  CA  TYR A 120       1.334  -2.979   5.906  1.00 98.62           C  
ATOM    974  C   TYR A 120       0.338  -2.717   4.781  1.00 98.62           C  
ATOM    975  CB  TYR A 120       0.965  -2.145   7.137  1.00 98.62           C  
ATOM    976  O   TYR A 120       0.678  -2.088   3.777  1.00 98.62           O  
ATOM    977  CG  TYR A 120       1.735  -2.521   8.375  1.00 98.62           C  
ATOM    978  CD1 TYR A 120       1.418  -3.672   9.094  1.00 98.62           C  
ATOM    979  CD2 TYR A 120       2.781  -1.728   8.836  1.00 98.62           C  
ATOM    980  CE1 TYR A 120       2.123  -4.023  10.242  1.00 98.62           C  
ATOM    981  CE2 TYR A 120       3.494  -2.068   9.984  1.00 98.62           C  
ATOM    982  OH  TYR A 120       3.861  -3.557  11.812  1.00 98.62           O  
ATOM    983  CZ  TYR A 120       3.158  -3.215  10.680  1.00 98.62           C  
ATOM    984  N   VAL A 121      -0.895  -3.152   5.039  1.00 98.50           N  
ATOM    985  CA  VAL A 121      -1.846  -3.201   3.932  1.00 98.50           C  
ATOM    986  C   VAL A 121      -3.131  -2.475   4.324  1.00 98.50           C  
ATOM    987  CB  VAL A 121      -2.160  -4.656   3.518  1.00 98.50           C  
ATOM    988  O   VAL A 121      -3.643  -2.658   5.430  1.00 98.50           O  
ATOM    989  CG1 VAL A 121      -3.156  -4.684   2.359  1.00 98.50           C  
ATOM    990  CG2 VAL A 121      -0.876  -5.391   3.139  1.00 98.50           C  
ATOM    991  N   VAL A 122      -3.541  -1.658   3.477  1.00 98.62           N  
ATOM    992  CA  VAL A 122      -4.883  -1.086   3.537  1.00 98.62           C  
ATOM    993  C   VAL A 122      -5.641  -1.410   2.252  1.00 98.62           C  
ATOM    994  CB  VAL A 122      -4.840   0.442   3.758  1.00 98.62           C  
ATOM    995  O   VAL A 122      -5.168  -1.111   1.152  1.00 98.62           O  
ATOM    996  CG1 VAL A 122      -6.250   1.024   3.789  1.00 98.62           C  
ATOM    997  CG2 VAL A 122      -4.094   0.772   5.051  1.00 98.62           C  
ATOM    998  N   CYS A 123      -6.836  -2.115   2.463  1.00 98.69           N  
ATOM    999  CA  CYS A 123      -7.664  -2.445   1.307  1.00 98.69           C  
ATOM   1000  C   CYS A 123      -8.828  -1.475   1.178  1.00 98.69           C  
ATOM   1001  CB  CYS A 123      -8.188  -3.877   1.414  1.00 98.69           C  
ATOM   1002  O   CYS A 123      -9.312  -0.939   2.178  1.00 98.69           O  
ATOM   1003  SG  CYS A 123      -6.891  -5.133   1.359  1.00 98.69           S  
ATOM   1004  N   LYS A 124      -9.148  -1.196  -0.014  1.00 98.56           N  
ATOM   1005  CA  LYS A 124     -10.266  -0.327  -0.359  1.00 98.56           C  
ATOM   1006  C   LYS A 124     -11.258  -1.043  -1.272  1.00 98.56           C  
ATOM   1007  CB  LYS A 124      -9.766   0.954  -1.029  1.00 98.56           C  
ATOM   1008  O   LYS A 124     -10.859  -1.701  -2.236  1.00 98.56           O  
ATOM   1009  CG  LYS A 124     -10.875   1.902  -1.457  1.00 98.56           C  
ATOM   1010  CD  LYS A 124     -10.320   3.111  -2.201  1.00 98.56           C  
ATOM   1011  CE  LYS A 124     -11.438   4.020  -2.701  1.00 98.56           C  
ATOM   1012  NZ  LYS A 124     -10.906   5.137  -3.541  1.00 98.56           N  
ATOM   1013  N   ILE A 125     -12.633  -0.868  -0.974  1.00 97.94           N  
ATOM   1014  CA  ILE A 125     -13.672  -1.440  -1.825  1.00 97.94           C  
ATOM   1015  C   ILE A 125     -14.789  -0.424  -2.025  1.00 97.94           C  
ATOM   1016  CB  ILE A 125     -14.234  -2.748  -1.227  1.00 97.94           C  
ATOM   1017  O   ILE A 125     -14.969   0.483  -1.208  1.00 97.94           O  
ATOM   1018  CG1 ILE A 125     -14.875  -2.479   0.139  1.00 97.94           C  
ATOM   1019  CG2 ILE A 125     -13.133  -3.809  -1.115  1.00 97.94           C  
ATOM   1020  CD1 ILE A 125     -15.586  -3.686   0.736  1.00 97.94           C  
ATOM   1021  N   GLN A 126     -15.500  -0.623  -3.076  1.00 96.44           N  
ATOM   1022  CA  GLN A 126     -16.703   0.180  -3.279  1.00 96.44           C  
ATOM   1023  C   GLN A 126     -17.844  -0.292  -2.375  1.00 96.44           C  
ATOM   1024  CB  GLN A 126     -17.141   0.129  -4.742  1.00 96.44           C  
ATOM   1025  O   GLN A 126     -18.094  -1.492  -2.273  1.00 96.44           O  
ATOM   1026  CG  GLN A 126     -18.344   1.012  -5.059  1.00 96.44           C  
ATOM   1027  CD  GLN A 126     -18.016   2.492  -4.973  1.00 96.44           C  
ATOM   1028  NE2 GLN A 126     -18.859   3.240  -4.266  1.00 96.44           N  
ATOM   1029  OE1 GLN A 126     -17.031   2.959  -5.535  1.00 96.44           O  
ATOM   1030  N   ALA A 127     -18.422   0.621  -1.516  1.00 92.88           N  
ATOM   1031  CA  ALA A 127     -19.516   0.282  -0.617  1.00 92.88           C  
ATOM   1032  C   ALA A 127     -20.750  -0.162  -1.401  1.00 92.88           C  
ATOM   1033  CB  ALA A 127     -19.859   1.472   0.277  1.00 92.88           C  
ATOM   1034  O   ALA A 127     -20.953   0.255  -2.545  1.00 92.88           O  
TER    1035      ALA A 127                                                      
ENDMDL                                                                          
END                                                                             
