# Supplementary material for: Computational Modeling of Low-Abundance Proteins in Venom Gland Transcriptomes: Bothrops asper and Bothrops jararaca
Source: Toxins (Basel). 2025 May 22;17(6):262. doi: 10.3390/toxins17060262 (PMC12197698; doi:10.3390/toxins17060262)
Supplement: Supplementary file 1 [file toxins-17-00262-s001.zip › Supplementary Material 1/File S5 DHODH/DHODH-B.asper_model1_AF.pdb]

MODEL     1                                                                     
ATOM      1  N   GLU A   1     -49.406  -2.961  -7.703  1.00 59.31           N  
ATOM      2  CA  GLU A   1     -48.969  -1.571  -7.719  1.00 59.31           C  
ATOM      3  C   GLU A   1     -48.188  -1.233  -6.465  1.00 59.31           C  
ATOM      4  CB  GLU A   1     -50.188  -0.626  -7.848  1.00 59.31           C  
ATOM      5  O   GLU A   1     -47.188  -0.502  -6.531  1.00 59.31           O  
ATOM      6  CG  GLU A   1     -50.750  -0.562  -9.250  1.00 59.31           C  
ATOM      7  CD  GLU A   1     -51.906   0.427  -9.375  1.00 59.31           C  
ATOM      8  OE1 GLU A   1     -52.438   0.609 -10.500  1.00 59.31           O  
ATOM      9  OE2 GLU A   1     -52.281   1.024  -8.344  1.00 59.31           O  
ATOM     10  N   ALA A   2     -48.500  -1.856  -5.285  1.00 59.91           N  
ATOM     11  CA  ALA A   2     -47.781  -1.713  -4.008  1.00 59.91           C  
ATOM     12  C   ALA A   2     -46.438  -2.387  -4.051  1.00 59.91           C  
ATOM     13  CB  ALA A   2     -48.625  -2.295  -2.875  1.00 59.91           C  
ATOM     14  O   ALA A   2     -45.438  -1.847  -3.533  1.00 59.91           O  
ATOM     15  N   ALA A   3     -46.312  -3.559  -4.770  1.00 54.38           N  
ATOM     16  CA  ALA A   3     -45.062  -4.281  -4.918  1.00 54.38           C  
ATOM     17  C   ALA A   3     -44.062  -3.506  -5.797  1.00 54.38           C  
ATOM     18  CB  ALA A   3     -45.312  -5.668  -5.508  1.00 54.38           C  
ATOM     19  O   ALA A   3     -42.875  -3.459  -5.512  1.00 54.38           O  
ATOM     20  N   LEU A   4     -44.562  -2.844  -6.840  1.00 59.44           N  
ATOM     21  CA  LEU A   4     -43.719  -2.023  -7.730  1.00 59.44           C  
ATOM     22  C   LEU A   4     -43.250  -0.760  -7.023  1.00 59.44           C  
ATOM     23  CB  LEU A   4     -44.531  -1.651  -8.992  1.00 59.44           C  
ATOM     24  O   LEU A   4     -42.094  -0.366  -7.160  1.00 59.44           O  
ATOM     25  CG  LEU A   4     -44.406  -2.619 -10.172  1.00 59.44           C  
ATOM     26  CD1 LEU A   4     -45.656  -2.545 -11.031  1.00 59.44           C  
ATOM     27  CD2 LEU A   4     -43.188  -2.316 -11.000  1.00 59.44           C  
ATOM     28  N   VAL A   5     -44.156  -0.078  -6.199  1.00 62.00           N  
ATOM     29  CA  VAL A   5     -43.812   1.135  -5.453  1.00 62.00           C  
ATOM     30  C   VAL A   5     -42.844   0.800  -4.316  1.00 62.00           C  
ATOM     31  CB  VAL A   5     -45.094   1.817  -4.895  1.00 62.00           C  
ATOM     32  O   VAL A   5     -41.875   1.498  -4.113  1.00 62.00           O  
ATOM     33  CG1 VAL A   5     -44.719   2.996  -3.998  1.00 62.00           C  
ATOM     34  CG2 VAL A   5     -46.000   2.277  -6.039  1.00 62.00           C  
ATOM     35  N   LEU A   6     -43.156  -0.323  -3.625  1.00 69.50           N  
ATOM     36  CA  LEU A   6     -42.281  -0.727  -2.527  1.00 69.50           C  
ATOM     37  C   LEU A   6     -40.938  -1.213  -3.053  1.00 69.50           C  
ATOM     38  CB  LEU A   6     -42.969  -1.826  -1.692  1.00 69.50           C  
ATOM     39  O   LEU A   6     -39.906  -0.896  -2.482  1.00 69.50           O  
ATOM     40  CG  LEU A   6     -44.125  -1.391  -0.795  1.00 69.50           C  
ATOM     41  CD1 LEU A   6     -44.844  -2.609  -0.247  1.00 69.50           C  
ATOM     42  CD2 LEU A   6     -43.594  -0.508   0.341  1.00 69.50           C  
ATOM     43  N   GLY A   7     -41.062  -1.968  -4.266  1.00 64.56           N  
ATOM     44  CA  GLY A   7     -39.812  -2.418  -4.875  1.00 64.56           C  
ATOM     45  C   GLY A   7     -38.969  -1.281  -5.410  1.00 64.56           C  
ATOM     46  O   GLY A   7     -37.750  -1.243  -5.184  1.00 64.56           O  
ATOM     47  N   GLY A   8     -39.719  -0.304  -6.062  1.00 73.19           N  
ATOM     48  CA  GLY A   8     -39.031   0.854  -6.605  1.00 73.19           C  
ATOM     49  C   GLY A   8     -38.438   1.760  -5.539  1.00 73.19           C  
ATOM     50  O   GLY A   8     -37.312   2.234  -5.668  1.00 73.19           O  
ATOM     51  N   GLY A   9     -39.219   1.892  -4.426  1.00 80.12           N  
ATOM     52  CA  GLY A   9     -38.781   2.713  -3.312  1.00 80.12           C  
ATOM     53  C   GLY A   9     -37.562   2.146  -2.600  1.00 80.12           C  
ATOM     54  O   GLY A   9     -36.656   2.891  -2.215  1.00 80.12           O  
ATOM     55  N   GLY A  10     -37.594   0.814  -2.551  1.00 82.62           N  
ATOM     56  CA  GLY A  10     -36.469   0.146  -1.924  1.00 82.62           C  
ATOM     57  C   GLY A  10     -35.188   0.302  -2.703  1.00 82.62           C  
ATOM     58  O   GLY A  10     -34.125   0.566  -2.121  1.00 82.62           O  
ATOM     59  N   LEU A  11     -35.281   0.193  -4.012  1.00 85.25           N  
ATOM     60  CA  LEU A  11     -34.094   0.328  -4.867  1.00 85.25           C  
ATOM     61  C   LEU A  11     -33.562   1.753  -4.828  1.00 85.25           C  
ATOM     62  CB  LEU A  11     -34.438  -0.063  -6.309  1.00 85.25           C  
ATOM     63  O   LEU A  11     -32.344   1.960  -4.770  1.00 85.25           O  
ATOM     64  CG  LEU A  11     -34.625  -1.558  -6.582  1.00 85.25           C  
ATOM     65  CD1 LEU A  11     -35.156  -1.778  -7.988  1.00 85.25           C  
ATOM     66  CD2 LEU A  11     -33.312  -2.297  -6.383  1.00 85.25           C  
ATOM     67  N   ILE A  12     -34.438   2.660  -4.852  1.00 86.56           N  
ATOM     68  CA  ILE A  12     -34.062   4.062  -4.801  1.00 86.56           C  
ATOM     69  C   ILE A  12     -33.375   4.363  -3.459  1.00 86.56           C  
ATOM     70  CB  ILE A  12     -35.250   5.004  -5.027  1.00 86.56           C  
ATOM     71  O   ILE A  12     -32.344   5.027  -3.404  1.00 86.56           O  
ATOM     72  CG1 ILE A  12     -35.781   4.867  -6.465  1.00 86.56           C  
ATOM     73  CG2 ILE A  12     -34.875   6.453  -4.719  1.00 86.56           C  
ATOM     74  CD1 ILE A  12     -37.062   5.621  -6.727  1.00 86.56           C  
ATOM     75  N   PHE A  13     -34.062   3.857  -2.406  1.00 86.88           N  
ATOM     76  CA  PHE A  13     -33.531   4.051  -1.068  1.00 86.88           C  
ATOM     77  C   PHE A  13     -32.156   3.406  -0.944  1.00 86.88           C  
ATOM     78  CB  PHE A  13     -34.469   3.477  -0.012  1.00 86.88           C  
ATOM     79  O   PHE A  13     -31.219   4.016  -0.410  1.00 86.88           O  
ATOM     80  CG  PHE A  13     -34.031   3.736   1.403  1.00 86.88           C  
ATOM     81  CD1 PHE A  13     -33.656   2.689   2.230  1.00 86.88           C  
ATOM     82  CD2 PHE A  13     -34.000   5.031   1.907  1.00 86.88           C  
ATOM     83  CE1 PHE A  13     -33.250   2.928   3.543  1.00 86.88           C  
ATOM     84  CE2 PHE A  13     -33.594   5.277   3.217  1.00 86.88           C  
ATOM     85  CZ  PHE A  13     -33.219   4.223   4.031  1.00 86.88           C  
ATOM     86  N   ALA A  14     -32.000   2.174  -1.418  1.00 87.19           N  
ATOM     87  CA  ALA A  14     -30.719   1.481  -1.400  1.00 87.19           C  
ATOM     88  C   ALA A  14     -29.672   2.252  -2.197  1.00 87.19           C  
ATOM     89  CB  ALA A  14     -30.875   0.067  -1.953  1.00 87.19           C  
ATOM     90  O   ALA A  14     -28.531   2.389  -1.759  1.00 87.19           O  
ATOM     91  N   ALA A  15     -30.141   2.783  -3.355  1.00 87.00           N  
ATOM     92  CA  ALA A  15     -29.250   3.584  -4.188  1.00 87.00           C  
ATOM     93  C   ALA A  15     -28.797   4.848  -3.461  1.00 87.00           C  
ATOM     94  CB  ALA A  15     -29.922   3.941  -5.508  1.00 87.00           C  
ATOM     95  O   ALA A  15     -27.641   5.246  -3.545  1.00 87.00           O  
ATOM     96  N   HIS A  16     -29.766   5.445  -2.824  1.00 88.00           N  
ATOM     97  CA  HIS A  16     -29.469   6.648  -2.049  1.00 88.00           C  
ATOM     98  C   HIS A  16     -28.453   6.359  -0.950  1.00 88.00           C  
ATOM     99  CB  HIS A  16     -30.750   7.215  -1.440  1.00 88.00           C  
ATOM    100  O   HIS A  16     -27.484   7.113  -0.775  1.00 88.00           O  
ATOM    101  CG  HIS A  16     -30.516   8.359  -0.507  1.00 88.00           C  
ATOM    102  CD2 HIS A  16     -30.594   8.438   0.842  1.00 88.00           C  
ATOM    103  ND1 HIS A  16     -30.156   9.617  -0.946  1.00 88.00           N  
ATOM    104  CE1 HIS A  16     -30.016  10.422   0.096  1.00 88.00           C  
ATOM    105  NE2 HIS A  16     -30.281   9.734   1.192  1.00 88.00           N  
ATOM    106  N   LEU A  17     -28.688   5.277  -0.161  1.00 88.94           N  
ATOM    107  CA  LEU A  17     -27.781   4.914   0.925  1.00 88.94           C  
ATOM    108  C   LEU A  17     -26.391   4.582   0.389  1.00 88.94           C  
ATOM    109  CB  LEU A  17     -28.328   3.721   1.709  1.00 88.94           C  
ATOM    110  O   LEU A  17     -25.391   4.957   0.992  1.00 88.94           O  
ATOM    111  CG  LEU A  17     -29.594   3.980   2.537  1.00 88.94           C  
ATOM    112  CD1 LEU A  17     -30.078   2.689   3.189  1.00 88.94           C  
ATOM    113  CD2 LEU A  17     -29.328   5.055   3.588  1.00 88.94           C  
ATOM    114  N   ALA A  18     -26.328   3.871  -0.695  1.00 86.81           N  
ATOM    115  CA  ALA A  18     -25.047   3.525  -1.326  1.00 86.81           C  
ATOM    116  C   ALA A  18     -24.312   4.777  -1.779  1.00 86.81           C  
ATOM    117  CB  ALA A  18     -25.281   2.590  -2.510  1.00 86.81           C  
ATOM    118  O   ALA A  18     -23.109   4.906  -1.552  1.00 86.81           O  
ATOM    119  N   ALA A  19     -25.062   5.703  -2.342  1.00 86.50           N  
ATOM    120  CA  ALA A  19     -24.453   6.941  -2.840  1.00 86.50           C  
ATOM    121  C   ALA A  19     -23.953   7.809  -1.690  1.00 86.50           C  
ATOM    122  CB  ALA A  19     -25.469   7.711  -3.689  1.00 86.50           C  
ATOM    123  O   ALA A  19     -22.938   8.484  -1.814  1.00 86.50           O  
ATOM    124  N   ARG A  20     -24.672   7.762  -0.585  1.00 87.12           N  
ATOM    125  CA  ARG A  20     -24.297   8.562   0.573  1.00 87.12           C  
ATOM    126  C   ARG A  20     -23.156   7.910   1.350  1.00 87.12           C  
ATOM    127  CB  ARG A  20     -25.500   8.781   1.490  1.00 87.12           C  
ATOM    128  O   ARG A  20     -22.609   8.508   2.277  1.00 87.12           O  
ATOM    129  CG  ARG A  20     -26.469   9.844   0.997  1.00 87.12           C  
ATOM    130  CD  ARG A  20     -27.297  10.430   2.135  1.00 87.12           C  
ATOM    131  NE  ARG A  20     -28.156  11.516   1.675  1.00 87.12           N  
ATOM    132  NH1 ARG A  20     -29.094  11.922   3.746  1.00 87.12           N  
ATOM    133  NH2 ARG A  20     -29.719  13.172   1.929  1.00 87.12           N  
ATOM    134  CZ  ARG A  20     -28.984  12.203   2.451  1.00 87.12           C  
ATOM    135  N   GLY A  21     -22.875   6.734   0.994  1.00 86.94           N  
ATOM    136  CA  GLY A  21     -21.812   6.043   1.689  1.00 86.94           C  
ATOM    137  C   GLY A  21     -22.172   5.633   3.102  1.00 86.94           C  
ATOM    138  O   GLY A  21     -21.375   5.773   4.027  1.00 86.94           O  
ATOM    139  N   ASP A  22     -23.484   5.215   3.260  1.00 89.38           N  
ATOM    140  CA  ASP A  22     -23.922   4.730   4.562  1.00 89.38           C  
ATOM    141  C   ASP A  22     -23.172   3.467   4.969  1.00 89.38           C  
ATOM    142  CB  ASP A  22     -25.438   4.461   4.547  1.00 89.38           C  
ATOM    143  O   ASP A  22     -23.312   2.424   4.324  1.00 89.38           O  
ATOM    144  CG  ASP A  22     -26.000   4.137   5.918  1.00 89.38           C  
ATOM    145  OD1 ASP A  22     -25.859   2.982   6.379  1.00 89.38           O  
ATOM    146  OD2 ASP A  22     -26.578   5.043   6.547  1.00 89.38           O  
ATOM    147  N   GLU A  23     -22.422   3.607   6.039  1.00 90.19           N  
ATOM    148  CA  GLU A  23     -21.516   2.549   6.484  1.00 90.19           C  
ATOM    149  C   GLU A  23     -22.297   1.290   6.863  1.00 90.19           C  
ATOM    150  CB  GLU A  23     -20.672   3.023   7.668  1.00 90.19           C  
ATOM    151  O   GLU A  23     -21.906   0.180   6.496  1.00 90.19           O  
ATOM    152  CG  GLU A  23     -19.641   2.004   8.133  1.00 90.19           C  
ATOM    153  CD  GLU A  23     -18.906   2.436   9.391  1.00 90.19           C  
ATOM    154  OE1 GLU A  23     -18.422   1.559  10.141  1.00 90.19           O  
ATOM    155  OE2 GLU A  23     -18.797   3.662   9.617  1.00 90.19           O  
ATOM    156  N   ARG A  24     -23.359   1.396   7.555  1.00 91.81           N  
ATOM    157  CA  ARG A  24     -24.156   0.269   8.031  1.00 91.81           C  
ATOM    158  C   ARG A  24     -24.797  -0.477   6.867  1.00 91.81           C  
ATOM    159  CB  ARG A  24     -25.234   0.744   9.008  1.00 91.81           C  
ATOM    160  O   ARG A  24     -24.812  -1.709   6.844  1.00 91.81           O  
ATOM    161  CG  ARG A  24     -24.703   1.069  10.398  1.00 91.81           C  
ATOM    162  CD  ARG A  24     -25.828   1.462  11.352  1.00 91.81           C  
ATOM    163  NE  ARG A  24     -25.297   1.967  12.617  1.00 91.81           N  
ATOM    164  NH1 ARG A  24     -27.359   2.523  13.484  1.00 91.81           N  
ATOM    165  NH2 ARG A  24     -25.469   2.891  14.711  1.00 91.81           N  
ATOM    166  CZ  ARG A  24     -26.047   2.459  13.602  1.00 91.81           C  
ATOM    167  N   PHE A  25     -25.266   0.313   5.945  1.00 93.25           N  
ATOM    168  CA  PHE A  25     -25.891  -0.295   4.777  1.00 93.25           C  
ATOM    169  C   PHE A  25     -24.891  -1.136   4.000  1.00 93.25           C  
ATOM    170  CB  PHE A  25     -26.500   0.780   3.867  1.00 93.25           C  
ATOM    171  O   PHE A  25     -25.172  -2.281   3.645  1.00 93.25           O  
ATOM    172  CG  PHE A  25     -27.062   0.240   2.578  1.00 93.25           C  
ATOM    173  CD1 PHE A  25     -26.453   0.543   1.363  1.00 93.25           C  
ATOM    174  CD2 PHE A  25     -28.188  -0.570   2.582  1.00 93.25           C  
ATOM    175  CE1 PHE A  25     -26.969   0.045   0.168  1.00 93.25           C  
ATOM    176  CE2 PHE A  25     -28.703  -1.071   1.392  1.00 93.25           C  
ATOM    177  CZ  PHE A  25     -28.094  -0.762   0.186  1.00 93.25           C  
ATOM    178  N   TYR A  26     -23.688  -0.584   3.758  1.00 93.69           N  
ATOM    179  CA  TYR A  26     -22.656  -1.311   3.037  1.00 93.69           C  
ATOM    180  C   TYR A  26     -22.266  -2.584   3.777  1.00 93.69           C  
ATOM    181  CB  TYR A  26     -21.422  -0.426   2.836  1.00 93.69           C  
ATOM    182  O   TYR A  26     -22.219  -3.664   3.184  1.00 93.69           O  
ATOM    183  CG  TYR A  26     -21.422   0.350   1.542  1.00 93.69           C  
ATOM    184  CD1 TYR A  26     -20.797  -0.143   0.405  1.00 93.69           C  
ATOM    185  CD2 TYR A  26     -22.078   1.579   1.454  1.00 93.69           C  
ATOM    186  CE1 TYR A  26     -20.797   0.569  -0.790  1.00 93.69           C  
ATOM    187  CE2 TYR A  26     -22.094   2.301   0.265  1.00 93.69           C  
ATOM    188  OH  TYR A  26     -21.453   2.498  -2.029  1.00 93.69           O  
ATOM    189  CZ  TYR A  26     -21.453   1.788  -0.850  1.00 93.69           C  
ATOM    190  N   ARG A  27     -22.078  -2.461   5.023  1.00 92.19           N  
ATOM    191  CA  ARG A  27     -21.516  -3.527   5.852  1.00 92.19           C  
ATOM    192  C   ARG A  27     -22.547  -4.633   6.086  1.00 92.19           C  
ATOM    193  CB  ARG A  27     -21.031  -2.971   7.191  1.00 92.19           C  
ATOM    194  O   ARG A  27     -22.203  -5.816   6.027  1.00 92.19           O  
ATOM    195  CG  ARG A  27     -20.406  -4.016   8.102  1.00 92.19           C  
ATOM    196  CD  ARG A  27     -19.906  -3.402   9.398  1.00 92.19           C  
ATOM    197  NE  ARG A  27     -19.359  -4.418  10.297  1.00 92.19           N  
ATOM    198  NH1 ARG A  27     -18.859  -2.938  12.008  1.00 92.19           N  
ATOM    199  NH2 ARG A  27     -18.406  -5.172  12.250  1.00 92.19           N  
ATOM    200  CZ  ARG A  27     -18.875  -4.172  11.516  1.00 92.19           C  
ATOM    201  N   GLN A  28     -23.766  -4.289   6.227  1.00 92.44           N  
ATOM    202  CA  GLN A  28     -24.750  -5.262   6.703  1.00 92.44           C  
ATOM    203  C   GLN A  28     -25.594  -5.793   5.551  1.00 92.44           C  
ATOM    204  CB  GLN A  28     -25.641  -4.645   7.777  1.00 92.44           C  
ATOM    205  O   GLN A  28     -26.141  -6.902   5.633  1.00 92.44           O  
ATOM    206  CG  GLN A  28     -24.922  -4.348   9.086  1.00 92.44           C  
ATOM    207  CD  GLN A  28     -25.844  -3.775  10.148  1.00 92.44           C  
ATOM    208  NE2 GLN A  28     -25.266  -3.338  11.258  1.00 92.44           N  
ATOM    209  OE1 GLN A  28     -27.062  -3.727   9.969  1.00 92.44           O  
ATOM    210  N   TRP A  29     -25.656  -4.969   4.480  1.00 92.62           N  
ATOM    211  CA  TRP A  29     -26.609  -5.406   3.463  1.00 92.62           C  
ATOM    212  C   TRP A  29     -25.938  -5.512   2.100  1.00 92.62           C  
ATOM    213  CB  TRP A  29     -27.797  -4.445   3.389  1.00 92.62           C  
ATOM    214  O   TRP A  29     -25.891  -6.590   1.501  1.00 92.62           O  
ATOM    215  CG  TRP A  29     -28.609  -4.379   4.652  1.00 92.62           C  
ATOM    216  CD1 TRP A  29     -28.422  -3.529   5.707  1.00 92.62           C  
ATOM    217  CD2 TRP A  29     -29.734  -5.195   4.992  1.00 92.62           C  
ATOM    218  CE2 TRP A  29     -30.172  -4.785   6.270  1.00 92.62           C  
ATOM    219  CE3 TRP A  29     -30.406  -6.234   4.336  1.00 92.62           C  
ATOM    220  NE1 TRP A  29     -29.359  -3.770   6.680  1.00 92.62           N  
ATOM    221  CH2 TRP A  29     -31.906  -6.395   6.246  1.00 92.62           C  
ATOM    222  CZ2 TRP A  29     -31.266  -5.383   6.906  1.00 92.62           C  
ATOM    223  CZ3 TRP A  29     -31.500  -6.824   4.973  1.00 92.62           C  
ATOM    224  N   LEU A  30     -25.312  -4.434   1.644  1.00 92.44           N  
ATOM    225  CA  LEU A  30     -24.812  -4.375   0.271  1.00 92.44           C  
ATOM    226  C   LEU A  30     -23.672  -5.367   0.058  1.00 92.44           C  
ATOM    227  CB  LEU A  30     -24.344  -2.957  -0.068  1.00 92.44           C  
ATOM    228  O   LEU A  30     -23.750  -6.215  -0.833  1.00 92.44           O  
ATOM    229  CG  LEU A  30     -23.844  -2.736  -1.494  1.00 92.44           C  
ATOM    230  CD1 LEU A  30     -24.906  -3.154  -2.506  1.00 92.44           C  
ATOM    231  CD2 LEU A  30     -23.438  -1.278  -1.700  1.00 92.44           C  
ATOM    232  N   MET A  31     -22.625  -5.336   0.926  1.00 93.62           N  
ATOM    233  CA  MET A  31     -21.438  -6.152   0.700  1.00 93.62           C  
ATOM    234  C   MET A  31     -21.750  -7.637   0.872  1.00 93.62           C  
ATOM    235  CB  MET A  31     -20.312  -5.746   1.653  1.00 93.62           C  
ATOM    236  O   MET A  31     -21.391  -8.453   0.027  1.00 93.62           O  
ATOM    237  CG  MET A  31     -19.766  -4.352   1.398  1.00 93.62           C  
ATOM    238  SD  MET A  31     -19.219  -4.113  -0.339  1.00 93.62           S  
ATOM    239  CE  MET A  31     -17.828  -5.270  -0.403  1.00 93.62           C  
ATOM    240  N   PRO A  32     -22.453  -8.016   1.951  1.00 92.81           N  
ATOM    241  CA  PRO A  32     -22.828  -9.430   2.088  1.00 92.81           C  
ATOM    242  C   PRO A  32     -23.656  -9.938   0.919  1.00 92.81           C  
ATOM    243  CB  PRO A  32     -23.625  -9.461   3.393  1.00 92.81           C  
ATOM    244  O   PRO A  32     -23.484 -11.070   0.470  1.00 92.81           O  
ATOM    245  CG  PRO A  32     -23.078  -8.328   4.199  1.00 92.81           C  
ATOM    246  CD  PRO A  32     -22.734  -7.195   3.271  1.00 92.81           C  
ATOM    247  N   GLY A  33     -24.609  -9.094   0.459  1.00 92.19           N  
ATOM    248  CA  GLY A  33     -25.422  -9.461  -0.693  1.00 92.19           C  
ATOM    249  C   GLY A  33     -24.609  -9.672  -1.952  1.00 92.19           C  
ATOM    250  O   GLY A  33     -24.797 -10.664  -2.656  1.00 92.19           O  
ATOM    251  N   LEU A  34     -23.609  -8.797  -2.197  1.00 91.19           N  
ATOM    252  CA  LEU A  34     -22.766  -8.867  -3.385  1.00 91.19           C  
ATOM    253  C   LEU A  34     -21.844 -10.086  -3.322  1.00 91.19           C  
ATOM    254  CB  LEU A  34     -21.938  -7.594  -3.535  1.00 91.19           C  
ATOM    255  O   LEU A  34     -21.625 -10.758  -4.332  1.00 91.19           O  
ATOM    256  CG  LEU A  34     -22.688  -6.348  -4.008  1.00 91.19           C  
ATOM    257  CD1 LEU A  34     -21.750  -5.141  -4.016  1.00 91.19           C  
ATOM    258  CD2 LEU A  34     -23.281  -6.574  -5.391  1.00 91.19           C  
ATOM    259  N   GLN A  35     -21.453 -10.375  -2.193  1.00 89.94           N  
ATOM    260  CA  GLN A  35     -20.500 -11.461  -2.014  1.00 89.94           C  
ATOM    261  C   GLN A  35     -21.156 -12.820  -2.242  1.00 89.94           C  
ATOM    262  CB  GLN A  35     -19.891 -11.414  -0.616  1.00 89.94           C  
ATOM    263  O   GLN A  35     -20.500 -13.789  -2.615  1.00 89.94           O  
ATOM    264  CG  GLN A  35     -18.969 -10.219  -0.397  1.00 89.94           C  
ATOM    265  CD  GLN A  35     -18.547 -10.055   1.054  1.00 89.94           C  
ATOM    266  NE2 GLN A  35     -17.797  -9.000   1.339  1.00 89.94           N  
ATOM    267  OE1 GLN A  35     -18.906 -10.867   1.912  1.00 89.94           O  
ATOM    268  N   ARG A  36     -22.391 -12.867  -2.102  1.00 89.56           N  
ATOM    269  CA  ARG A  36     -23.141 -14.117  -2.260  1.00 89.56           C  
ATOM    270  C   ARG A  36     -23.344 -14.445  -3.734  1.00 89.56           C  
ATOM    271  CB  ARG A  36     -24.484 -14.039  -1.547  1.00 89.56           C  
ATOM    272  O   ARG A  36     -23.422 -15.617  -4.109  1.00 89.56           O  
ATOM    273  CG  ARG A  36     -24.391 -14.180  -0.036  1.00 89.56           C  
ATOM    274  CD  ARG A  36     -25.766 -14.266   0.608  1.00 89.56           C  
ATOM    275  NE  ARG A  36     -25.688 -14.180   2.064  1.00 89.56           N  
ATOM    276  NH1 ARG A  36     -27.719 -13.102   2.318  1.00 89.56           N  
ATOM    277  NH2 ARG A  36     -26.438 -13.602   4.156  1.00 89.56           N  
ATOM    278  CZ  ARG A  36     -26.625 -13.625   2.842  1.00 89.56           C  
ATOM    279  N   VAL A  37     -23.297 -13.422  -4.594  1.00 91.88           N  
ATOM    280  CA  VAL A  37     -23.750 -13.664  -5.961  1.00 91.88           C  
ATOM    281  C   VAL A  37     -22.578 -13.484  -6.926  1.00 91.88           C  
ATOM    282  CB  VAL A  37     -24.906 -12.727  -6.355  1.00 91.88           C  
ATOM    283  O   VAL A  37     -22.594 -14.008  -8.039  1.00 91.88           O  
ATOM    284  CG1 VAL A  37     -26.172 -13.062  -5.555  1.00 91.88           C  
ATOM    285  CG2 VAL A  37     -24.516 -11.266  -6.148  1.00 91.88           C  
ATOM    286  N   VAL A  38     -21.516 -12.742  -6.434  1.00 92.75           N  
ATOM    287  CA  VAL A  38     -20.406 -12.422  -7.324  1.00 92.75           C  
ATOM    288  C   VAL A  38     -19.109 -13.023  -6.773  1.00 92.75           C  
ATOM    289  CB  VAL A  38     -20.250 -10.898  -7.512  1.00 92.75           C  
ATOM    290  O   VAL A  38     -18.797 -12.867  -5.590  1.00 92.75           O  
ATOM    291  CG1 VAL A  38     -19.125 -10.586  -8.508  1.00 92.75           C  
ATOM    292  CG2 VAL A  38     -21.562 -10.281  -7.977  1.00 92.75           C  
ATOM    293  N   GLY A  39     -18.406 -13.820  -7.617  1.00 94.25           N  
ATOM    294  CA  GLY A  39     -17.125 -14.359  -7.203  1.00 94.25           C  
ATOM    295  C   GLY A  39     -16.109 -13.289  -6.844  1.00 94.25           C  
ATOM    296  O   GLY A  39     -16.234 -12.141  -7.285  1.00 94.25           O  
ATOM    297  N   PRO A  40     -15.117 -13.617  -5.992  1.00 95.19           N  
ATOM    298  CA  PRO A  40     -14.172 -12.625  -5.465  1.00 95.19           C  
ATOM    299  C   PRO A  40     -13.406 -11.898  -6.562  1.00 95.19           C  
ATOM    300  CB  PRO A  40     -13.227 -13.469  -4.605  1.00 95.19           C  
ATOM    301  O   PRO A  40     -13.242 -10.672  -6.500  1.00 95.19           O  
ATOM    302  CG  PRO A  40     -13.414 -14.867  -5.090  1.00 95.19           C  
ATOM    303  CD  PRO A  40     -14.828 -15.023  -5.570  1.00 95.19           C  
ATOM    304  N   GLU A  41     -12.930 -12.648  -7.547  1.00 95.38           N  
ATOM    305  CA  GLU A  41     -12.117 -12.000  -8.570  1.00 95.38           C  
ATOM    306  C   GLU A  41     -12.977 -11.109  -9.469  1.00 95.38           C  
ATOM    307  CB  GLU A  41     -11.375 -13.039  -9.406  1.00 95.38           C  
ATOM    308  O   GLU A  41     -12.562 -10.008  -9.836  1.00 95.38           O  
ATOM    309  CG  GLU A  41     -10.344 -12.445 -10.359  1.00 95.38           C  
ATOM    310  CD  GLU A  41      -9.352 -13.469 -10.883  1.00 95.38           C  
ATOM    311  OE1 GLU A  41      -8.602 -13.148 -11.836  1.00 95.38           O  
ATOM    312  OE2 GLU A  41      -9.320 -14.594 -10.336  1.00 95.38           O  
ATOM    313  N   THR A  42     -14.219 -11.570  -9.867  1.00 95.94           N  
ATOM    314  CA  THR A  42     -15.141 -10.750 -10.648  1.00 95.94           C  
ATOM    315  C   THR A  42     -15.539  -9.500  -9.867  1.00 95.94           C  
ATOM    316  CB  THR A  42     -16.406 -11.539 -11.023  1.00 95.94           C  
ATOM    317  O   THR A  42     -15.578  -8.406 -10.438  1.00 95.94           O  
ATOM    318  CG2 THR A  42     -17.359 -10.688 -11.852  1.00 95.94           C  
ATOM    319  OG1 THR A  42     -16.031 -12.695 -11.789  1.00 95.94           O  
ATOM    320  N   ALA A  43     -15.805  -9.703  -8.586  1.00 95.19           N  
ATOM    321  CA  ALA A  43     -16.156  -8.562  -7.738  1.00 95.19           C  
ATOM    322  C   ALA A  43     -15.031  -7.535  -7.707  1.00 95.19           C  
ATOM    323  CB  ALA A  43     -16.484  -9.031  -6.320  1.00 95.19           C  
ATOM    324  O   ALA A  43     -15.273  -6.332  -7.801  1.00 95.19           O  
ATOM    325  N   HIS A  44     -13.852  -8.008  -7.559  1.00 95.69           N  
ATOM    326  CA  HIS A  44     -12.680  -7.137  -7.539  1.00 95.69           C  
ATOM    327  C   HIS A  44     -12.555  -6.352  -8.836  1.00 95.69           C  
ATOM    328  CB  HIS A  44     -11.406  -7.957  -7.293  1.00 95.69           C  
ATOM    329  O   HIS A  44     -12.375  -5.133  -8.812  1.00 95.69           O  
ATOM    330  CG  HIS A  44     -10.148  -7.160  -7.402  1.00 95.69           C  
ATOM    331  CD2 HIS A  44      -9.242  -7.055  -8.406  1.00 95.69           C  
ATOM    332  ND1 HIS A  44      -9.695  -6.344  -6.387  1.00 95.69           N  
ATOM    333  CE1 HIS A  44      -8.570  -5.770  -6.762  1.00 95.69           C  
ATOM    334  NE2 HIS A  44      -8.273  -6.184  -7.980  1.00 95.69           N  
ATOM    335  N   ARG A  45     -12.680  -6.977  -9.984  1.00 95.81           N  
ATOM    336  CA  ARG A  45     -12.547  -6.320 -11.281  1.00 95.81           C  
ATOM    337  C   ARG A  45     -13.641  -5.273 -11.477  1.00 95.81           C  
ATOM    338  CB  ARG A  45     -12.602  -7.348 -12.414  1.00 95.81           C  
ATOM    339  O   ARG A  45     -13.383  -4.188 -11.992  1.00 95.81           O  
ATOM    340  CG  ARG A  45     -11.352  -8.211 -12.523  1.00 95.81           C  
ATOM    341  CD  ARG A  45     -11.477  -9.242 -13.633  1.00 95.81           C  
ATOM    342  NE  ARG A  45     -11.562  -8.609 -14.945  1.00 95.81           N  
ATOM    343  NH1 ARG A  45     -11.039 -10.516 -16.141  1.00 95.81           N  
ATOM    344  NH2 ARG A  45     -11.469  -8.555 -17.234  1.00 95.81           N  
ATOM    345  CZ  ARG A  45     -11.359  -9.227 -16.109  1.00 95.81           C  
ATOM    346  N   LEU A  46     -14.828  -5.672 -11.078  1.00 95.06           N  
ATOM    347  CA  LEU A  46     -15.953  -4.750 -11.188  1.00 95.06           C  
ATOM    348  C   LEU A  46     -15.719  -3.510 -10.328  1.00 95.06           C  
ATOM    349  CB  LEU A  46     -17.250  -5.438 -10.773  1.00 95.06           C  
ATOM    350  O   LEU A  46     -15.977  -2.387 -10.766  1.00 95.06           O  
ATOM    351  CG  LEU A  46     -18.531  -4.582 -10.844  1.00 95.06           C  
ATOM    352  CD1 LEU A  46     -18.734  -4.055 -12.258  1.00 95.06           C  
ATOM    353  CD2 LEU A  46     -19.734  -5.387 -10.383  1.00 95.06           C  
ATOM    354  N   ALA A  47     -15.188  -3.732  -9.117  1.00 95.25           N  
ATOM    355  CA  ALA A  47     -14.906  -2.611  -8.227  1.00 95.25           C  
ATOM    356  C   ALA A  47     -13.898  -1.650  -8.852  1.00 95.25           C  
ATOM    357  CB  ALA A  47     -14.391  -3.117  -6.883  1.00 95.25           C  
ATOM    358  O   ALA A  47     -14.102  -0.433  -8.836  1.00 95.25           O  
ATOM    359  N   VAL A  48     -12.852  -2.135  -9.398  1.00 97.00           N  
ATOM    360  CA  VAL A  48     -11.820  -1.315 -10.031  1.00 97.00           C  
ATOM    361  C   VAL A  48     -12.430  -0.537 -11.195  1.00 97.00           C  
ATOM    362  CB  VAL A  48     -10.633  -2.174 -10.523  1.00 97.00           C  
ATOM    363  O   VAL A  48     -12.180   0.664 -11.344  1.00 97.00           O  
ATOM    364  CG1 VAL A  48      -9.672  -1.335 -11.367  1.00 97.00           C  
ATOM    365  CG2 VAL A  48      -9.898  -2.797  -9.336  1.00 97.00           C  
ATOM    366  N   ARG A  49     -13.281  -1.166 -11.961  1.00 96.75           N  
ATOM    367  CA  ARG A  49     -13.906  -0.528 -13.117  1.00 96.75           C  
ATOM    368  C   ARG A  49     -14.844   0.598 -12.680  1.00 96.75           C  
ATOM    369  CB  ARG A  49     -14.680  -1.556 -13.945  1.00 96.75           C  
ATOM    370  O   ARG A  49     -14.852   1.673 -13.281  1.00 96.75           O  
ATOM    371  CG  ARG A  49     -13.789  -2.455 -14.797  1.00 96.75           C  
ATOM    372  CD  ARG A  49     -14.602  -3.279 -15.781  1.00 96.75           C  
ATOM    373  NE  ARG A  49     -13.742  -4.090 -16.641  1.00 96.75           N  
ATOM    374  NH1 ARG A  49     -15.477  -5.277 -17.609  1.00 96.75           N  
ATOM    375  NH2 ARG A  49     -13.312  -5.699 -18.219  1.00 96.75           N  
ATOM    376  CZ  ARG A  49     -14.180  -5.020 -17.484  1.00 96.75           C  
ATOM    377  N   LEU A  50     -15.625   0.282 -11.688  1.00 94.38           N  
ATOM    378  CA  LEU A  50     -16.547   1.302 -11.188  1.00 94.38           C  
ATOM    379  C   LEU A  50     -15.781   2.521 -10.680  1.00 94.38           C  
ATOM    380  CB  LEU A  50     -17.422   0.735 -10.062  1.00 94.38           C  
ATOM    381  O   LEU A  50     -16.172   3.658 -10.961  1.00 94.38           O  
ATOM    382  CG  LEU A  50     -18.484  -0.284 -10.484  1.00 94.38           C  
ATOM    383  CD1 LEU A  50     -19.141  -0.895  -9.250  1.00 94.38           C  
ATOM    384  CD2 LEU A  50     -19.516   0.368 -11.383  1.00 94.38           C  
ATOM    385  N   LEU A  51     -14.688   2.273 -10.031  1.00 95.38           N  
ATOM    386  CA  LEU A  51     -13.875   3.383  -9.539  1.00 95.38           C  
ATOM    387  C   LEU A  51     -13.211   4.121 -10.703  1.00 95.38           C  
ATOM    388  CB  LEU A  51     -12.812   2.877  -8.562  1.00 95.38           C  
ATOM    389  O   LEU A  51     -13.094   5.348 -10.672  1.00 95.38           O  
ATOM    390  CG  LEU A  51     -13.305   2.467  -7.176  1.00 95.38           C  
ATOM    391  CD1 LEU A  51     -12.195   1.740  -6.414  1.00 95.38           C  
ATOM    392  CD2 LEU A  51     -13.781   3.686  -6.398  1.00 95.38           C  
ATOM    393  N   ALA A  52     -12.844   3.373 -11.648  1.00 96.38           N  
ATOM    394  CA  ALA A  52     -12.242   3.984 -12.836  1.00 96.38           C  
ATOM    395  C   ALA A  52     -13.242   4.891 -13.547  1.00 96.38           C  
ATOM    396  CB  ALA A  52     -11.734   2.906 -13.789  1.00 96.38           C  
ATOM    397  O   ALA A  52     -12.859   5.898 -14.141  1.00 96.38           O  
ATOM    398  N   TRP A  53     -14.516   4.582 -13.406  1.00 95.25           N  
ATOM    399  CA  TRP A  53     -15.570   5.355 -14.055  1.00 95.25           C  
ATOM    400  C   TRP A  53     -15.984   6.535 -13.188  1.00 95.25           C  
ATOM    401  CB  TRP A  53     -16.781   4.469 -14.344  1.00 95.25           C  
ATOM    402  O   TRP A  53     -16.891   7.301 -13.555  1.00 95.25           O  
ATOM    403  CG  TRP A  53     -16.594   3.539 -15.508  1.00 95.25           C  
ATOM    404  CD1 TRP A  53     -15.680   3.660 -16.516  1.00 95.25           C  
ATOM    405  CD2 TRP A  53     -17.344   2.346 -15.781  1.00 95.25           C  
ATOM    406  CE2 TRP A  53     -16.828   1.794 -16.969  1.00 95.25           C  
ATOM    407  CE3 TRP A  53     -18.391   1.690 -15.125  1.00 95.25           C  
ATOM    408  NE1 TRP A  53     -15.812   2.613 -17.406  1.00 95.25           N  
ATOM    409  CH2 TRP A  53     -18.359  -0.007 -16.875  1.00 95.25           C  
ATOM    410  CZ2 TRP A  53     -17.328   0.614 -17.531  1.00 95.25           C  
ATOM    411  CZ3 TRP A  53     -18.891   0.517 -15.680  1.00 95.25           C  
ATOM    412  N   GLY A  54     -15.398   6.613 -11.992  1.00 90.25           N  
ATOM    413  CA  GLY A  54     -15.688   7.742 -11.117  1.00 90.25           C  
ATOM    414  C   GLY A  54     -16.891   7.512 -10.227  1.00 90.25           C  
ATOM    415  O   GLY A  54     -17.484   8.469  -9.711  1.00 90.25           O  
ATOM    416  N   LEU A  55     -17.297   6.199 -10.148  1.00 89.31           N  
ATOM    417  CA  LEU A  55     -18.484   5.883  -9.352  1.00 89.31           C  
ATOM    418  C   LEU A  55     -18.094   5.492  -7.926  1.00 89.31           C  
ATOM    419  CB  LEU A  55     -19.281   4.750 -10.000  1.00 89.31           C  
ATOM    420  O   LEU A  55     -18.547   4.469  -7.414  1.00 89.31           O  
ATOM    421  CG  LEU A  55     -19.859   5.035 -11.391  1.00 89.31           C  
ATOM    422  CD1 LEU A  55     -20.531   3.793 -11.945  1.00 89.31           C  
ATOM    423  CD2 LEU A  55     -20.828   6.207 -11.336  1.00 89.31           C  
ATOM    424  N   ALA A  56     -17.344   6.328  -7.285  1.00 83.25           N  
ATOM    425  CA  ALA A  56     -17.000   6.117  -5.883  1.00 83.25           C  
ATOM    426  C   ALA A  56     -17.969   6.867  -4.965  1.00 83.25           C  
ATOM    427  CB  ALA A  56     -15.570   6.555  -5.617  1.00 83.25           C  
ATOM    428  O   ALA A  56     -18.438   7.953  -5.305  1.00 83.25           O  
ATOM    429  N   PRO A  57     -18.438   6.168  -3.871  1.00 82.44           N  
ATOM    430  CA  PRO A  57     -19.297   6.934  -2.961  1.00 82.44           C  
ATOM    431  C   PRO A  57     -18.609   8.172  -2.398  1.00 82.44           C  
ATOM    432  CB  PRO A  57     -19.609   5.930  -1.850  1.00 82.44           C  
ATOM    433  O   PRO A  57     -17.391   8.312  -2.533  1.00 82.44           O  
ATOM    434  CG  PRO A  57     -18.469   4.957  -1.876  1.00 82.44           C  
ATOM    435  CD  PRO A  57     -17.891   4.938  -3.262  1.00 82.44           C  
ATOM    436  N   ARG A  58     -19.359   9.211  -1.907  1.00 79.50           N  
ATOM    437  CA  ARG A  58     -18.844  10.445  -1.316  1.00 79.50           C  
ATOM    438  C   ARG A  58     -17.844  10.148  -0.206  1.00 79.50           C  
ATOM    439  CB  ARG A  58     -19.984  11.297  -0.771  1.00 79.50           C  
ATOM    440  O   ARG A  58     -18.078   9.258   0.621  1.00 79.50           O  
ATOM    441  CG  ARG A  58     -20.859  11.930  -1.850  1.00 79.50           C  
ATOM    442  CD  ARG A  58     -21.875  12.898  -1.262  1.00 79.50           C  
ATOM    443  NE  ARG A  58     -22.672  13.531  -2.303  1.00 79.50           N  
ATOM    444  NH1 ARG A  58     -24.250  14.391  -0.849  1.00 79.50           N  
ATOM    445  NH2 ARG A  58     -24.438  14.766  -3.104  1.00 79.50           N  
ATOM    446  CZ  ARG A  58     -23.781  14.227  -2.082  1.00 79.50           C  
ATOM    447  N   PRO A  59     -16.750  10.898  -0.408  1.00 72.75           N  
ATOM    448  CA  PRO A  59     -15.789  10.750   0.686  1.00 72.75           C  
ATOM    449  C   PRO A  59     -16.312  11.289   2.014  1.00 72.75           C  
ATOM    450  CB  PRO A  59     -14.578  11.562   0.205  1.00 72.75           C  
ATOM    451  O   PRO A  59     -17.281  12.047   2.033  1.00 72.75           O  
ATOM    452  CG  PRO A  59     -15.164  12.625  -0.671  1.00 72.75           C  
ATOM    453  CD  PRO A  59     -16.422  12.094  -1.297  1.00 72.75           C  
ATOM    454  N   GLY A  60     -16.203  10.453   3.068  1.00 74.12           N  
ATOM    455  CA  GLY A  60     -16.438  10.953   4.414  1.00 74.12           C  
ATOM    456  C   GLY A  60     -15.906  12.359   4.625  1.00 74.12           C  
ATOM    457  O   GLY A  60     -15.578  13.055   3.662  1.00 74.12           O  
ATOM    458  N   PRO A  61     -15.945  12.984   5.777  1.00 80.25           N  
ATOM    459  CA  PRO A  61     -15.508  14.352   6.098  1.00 80.25           C  
ATOM    460  C   PRO A  61     -14.062  14.617   5.684  1.00 80.25           C  
ATOM    461  CB  PRO A  61     -15.656  14.414   7.621  1.00 80.25           C  
ATOM    462  O   PRO A  61     -13.289  13.672   5.488  1.00 80.25           O  
ATOM    463  CG  PRO A  61     -16.500  13.234   7.973  1.00 80.25           C  
ATOM    464  CD  PRO A  61     -16.375  12.219   6.879  1.00 80.25           C  
ATOM    465  N   ALA A  62     -13.781  15.898   5.523  1.00 88.44           N  
ATOM    466  CA  ALA A  62     -12.430  16.359   5.195  1.00 88.44           C  
ATOM    467  C   ALA A  62     -11.430  15.938   6.273  1.00 88.44           C  
ATOM    468  CB  ALA A  62     -12.414  17.875   5.012  1.00 88.44           C  
ATOM    469  O   ALA A  62     -11.789  15.828   7.449  1.00 88.44           O  
ATOM    470  N   ASP A  63     -10.188  15.773   5.789  1.00 93.56           N  
ATOM    471  CA  ASP A  63      -9.125  15.367   6.703  1.00 93.56           C  
ATOM    472  C   ASP A  63      -8.750  16.500   7.648  1.00 93.56           C  
ATOM    473  CB  ASP A  63      -7.891  14.906   5.922  1.00 93.56           C  
ATOM    474  O   ASP A  63      -8.656  17.656   7.230  1.00 93.56           O  
ATOM    475  CG  ASP A  63      -8.125  13.617   5.156  1.00 93.56           C  
ATOM    476  OD1 ASP A  63      -8.953  12.789   5.590  1.00 93.56           O  
ATOM    477  OD2 ASP A  63      -7.469  13.422   4.109  1.00 93.56           O  
ATOM    478  N   SER A  64      -8.547  16.141   8.922  1.00 94.44           N  
ATOM    479  CA  SER A  64      -8.062  17.078   9.930  1.00 94.44           C  
ATOM    480  C   SER A  64      -6.547  17.203   9.898  1.00 94.44           C  
ATOM    481  CB  SER A  64      -8.523  16.656  11.320  1.00 94.44           C  
ATOM    482  O   SER A  64      -5.859  16.297   9.406  1.00 94.44           O  
ATOM    483  OG  SER A  64      -7.754  17.297  12.328  1.00 94.44           O  
ATOM    484  N   GLU A  65      -5.988  18.281  10.391  1.00 95.50           N  
ATOM    485  CA  GLU A  65      -4.547  18.516  10.461  1.00 95.50           C  
ATOM    486  C   GLU A  65      -3.867  17.500  11.375  1.00 95.50           C  
ATOM    487  CB  GLU A  65      -4.258  19.938  10.945  1.00 95.50           C  
ATOM    488  O   GLU A  65      -2.672  17.234  11.234  1.00 95.50           O  
ATOM    489  CG  GLU A  65      -4.605  21.016   9.922  1.00 95.50           C  
ATOM    490  CD  GLU A  65      -4.312  22.422  10.422  1.00 95.50           C  
ATOM    491  OE1 GLU A  65      -4.547  23.391   9.664  1.00 95.50           O  
ATOM    492  OE2 GLU A  65      -3.850  22.547  11.578  1.00 95.50           O  
ATOM    493  N   VAL A  66      -4.648  16.969  12.312  1.00 97.44           N  
ATOM    494  CA  VAL A  66      -4.133  16.016  13.289  1.00 97.44           C  
ATOM    495  C   VAL A  66      -3.672  14.742  12.570  1.00 97.44           C  
ATOM    496  CB  VAL A  66      -5.191  15.664  14.359  1.00 97.44           C  
ATOM    497  O   VAL A  66      -2.834  14.000  13.086  1.00 97.44           O  
ATOM    498  CG1 VAL A  66      -4.699  14.523  15.250  1.00 97.44           C  
ATOM    499  CG2 VAL A  66      -5.527  16.891  15.195  1.00 97.44           C  
ATOM    500  N   LEU A  67      -4.234  14.492  11.383  1.00 98.19           N  
ATOM    501  CA  LEU A  67      -3.963  13.250  10.672  1.00 98.19           C  
ATOM    502  C   LEU A  67      -2.807  13.430   9.688  1.00 98.19           C  
ATOM    503  CB  LEU A  67      -5.211  12.773   9.922  1.00 98.19           C  
ATOM    504  O   LEU A  67      -2.350  12.461   9.078  1.00 98.19           O  
ATOM    505  CG  LEU A  67      -6.383  12.312  10.789  1.00 98.19           C  
ATOM    506  CD1 LEU A  67      -7.562  11.898   9.906  1.00 98.19           C  
ATOM    507  CD2 LEU A  67      -5.957  11.164  11.695  1.00 98.19           C  
ATOM    508  N   GLU A  68      -2.301  14.562   9.523  1.00 98.00           N  
ATOM    509  CA  GLU A  68      -1.224  14.844   8.578  1.00 98.00           C  
ATOM    510  C   GLU A  68       0.098  14.250   9.055  1.00 98.00           C  
ATOM    511  CB  GLU A  68      -1.074  16.359   8.367  1.00 98.00           C  
ATOM    512  O   GLU A  68       0.426  14.320  10.234  1.00 98.00           O  
ATOM    513  CG  GLU A  68      -0.052  16.734   7.305  1.00 98.00           C  
ATOM    514  CD  GLU A  68       0.073  18.234   7.094  1.00 98.00           C  
ATOM    515  OE1 GLU A  68       1.157  18.797   7.371  1.00 98.00           O  
ATOM    516  OE2 GLU A  68      -0.920  18.844   6.652  1.00 98.00           O  
ATOM    517  N   VAL A  69       0.846  13.656   8.070  1.00 98.06           N  
ATOM    518  CA  VAL A  69       2.123  13.016   8.375  1.00 98.06           C  
ATOM    519  C   VAL A  69       3.164  13.422   7.336  1.00 98.06           C  
ATOM    520  CB  VAL A  69       1.991  11.477   8.438  1.00 98.06           C  
ATOM    521  O   VAL A  69       2.832  13.625   6.164  1.00 98.06           O  
ATOM    522  CG1 VAL A  69       3.332  10.836   8.781  1.00 98.06           C  
ATOM    523  CG2 VAL A  69       0.921  11.070   9.445  1.00 98.06           C  
ATOM    524  N   ARG A  70       4.398  13.617   7.750  1.00 97.62           N  
ATOM    525  CA  ARG A  70       5.535  13.750   6.848  1.00 97.62           C  
ATOM    526  C   ARG A  70       6.445  12.523   6.934  1.00 97.62           C  
ATOM    527  CB  ARG A  70       6.332  15.016   7.160  1.00 97.62           C  
ATOM    528  O   ARG A  70       6.914  12.172   8.016  1.00 97.62           O  
ATOM    529  CG  ARG A  70       5.570  16.297   6.883  1.00 97.62           C  
ATOM    530  CD  ARG A  70       6.457  17.531   7.055  1.00 97.62           C  
ATOM    531  NE  ARG A  70       5.715  18.766   6.840  1.00 97.62           N  
ATOM    532  NH1 ARG A  70       6.551  19.156   4.723  1.00 97.62           N  
ATOM    533  NH2 ARG A  70       5.051  20.625   5.652  1.00 97.62           N  
ATOM    534  CZ  ARG A  70       5.773  19.516   5.738  1.00 97.62           C  
ATOM    535  N   ALA A  71       6.551  11.852   5.859  1.00 96.81           N  
ATOM    536  CA  ALA A  71       7.398  10.664   5.770  1.00 96.81           C  
ATOM    537  C   ALA A  71       8.070  10.570   4.402  1.00 96.81           C  
ATOM    538  CB  ALA A  71       6.582   9.406   6.047  1.00 96.81           C  
ATOM    539  O   ALA A  71       7.496  10.992   3.395  1.00 96.81           O  
ATOM    540  N   PHE A  72       9.430  10.055   4.375  1.00 92.31           N  
ATOM    541  CA  PHE A  72      10.312   9.867   3.229  1.00 92.31           C  
ATOM    542  C   PHE A  72      10.367  11.125   2.373  1.00 92.31           C  
ATOM    543  CB  PHE A  72       9.844   8.680   2.383  1.00 92.31           C  
ATOM    544  O   PHE A  72      10.344  11.047   1.143  1.00 92.31           O  
ATOM    545  CG  PHE A  72       8.352   8.492   2.371  1.00 92.31           C  
ATOM    546  CD1 PHE A  72       7.738   7.613   3.258  1.00 92.31           C  
ATOM    547  CD2 PHE A  72       7.559   9.195   1.473  1.00 92.31           C  
ATOM    548  CE1 PHE A  72       6.355   7.441   3.250  1.00 92.31           C  
ATOM    549  CE2 PHE A  72       6.176   9.023   1.458  1.00 92.31           C  
ATOM    550  CZ  PHE A  72       5.578   8.148   2.348  1.00 92.31           C  
ATOM    551  N   GLY A  73      10.234  12.406   3.029  1.00 91.31           N  
ATOM    552  CA  GLY A  73      10.414  13.711   2.404  1.00 91.31           C  
ATOM    553  C   GLY A  73       9.148  14.227   1.741  1.00 91.31           C  
ATOM    554  O   GLY A  73       9.211  15.125   0.896  1.00 91.31           O  
ATOM    555  N   ARG A  74       8.000  13.562   2.186  1.00 94.31           N  
ATOM    556  CA  ARG A  74       6.750  13.961   1.555  1.00 94.31           C  
ATOM    557  C   ARG A  74       5.672  14.234   2.600  1.00 94.31           C  
ATOM    558  CB  ARG A  74       6.270  12.891   0.576  1.00 94.31           C  
ATOM    559  O   ARG A  74       5.680  13.633   3.678  1.00 94.31           O  
ATOM    560  CG  ARG A  74       7.258  12.586  -0.541  1.00 94.31           C  
ATOM    561  CD  ARG A  74       7.211  13.648  -1.635  1.00 94.31           C  
ATOM    562  NE  ARG A  74       8.016  13.258  -2.793  1.00 94.31           N  
ATOM    563  NH1 ARG A  74       7.656  15.227  -3.953  1.00 94.31           N  
ATOM    564  NH2 ARG A  74       8.953  13.570  -4.863  1.00 94.31           N  
ATOM    565  CZ  ARG A  74       8.203  14.023  -3.867  1.00 94.31           C  
ATOM    566  N   ARG A  75       4.754  15.031   2.102  1.00 97.19           N  
ATOM    567  CA  ARG A  75       3.576  15.305   2.920  1.00 97.19           C  
ATOM    568  C   ARG A  75       2.439  14.344   2.584  1.00 97.19           C  
ATOM    569  CB  ARG A  75       3.115  16.750   2.730  1.00 97.19           C  
ATOM    570  O   ARG A  75       2.172  14.078   1.411  1.00 97.19           O  
ATOM    571  CG  ARG A  75       1.919  17.141   3.586  1.00 97.19           C  
ATOM    572  CD  ARG A  75       1.441  18.547   3.289  1.00 97.19           C  
ATOM    573  NE  ARG A  75       0.132  18.812   3.879  1.00 97.19           N  
ATOM    574  NH1 ARG A  75      -0.226  20.781   2.719  1.00 97.19           N  
ATOM    575  NH2 ARG A  75      -1.805  20.000   4.191  1.00 97.19           N  
ATOM    576  CZ  ARG A  75      -0.630  19.859   3.596  1.00 97.19           C  
ATOM    577  N   PHE A  76       1.827  13.789   3.660  1.00 98.44           N  
ATOM    578  CA  PHE A  76       0.607  12.992   3.559  1.00 98.44           C  
ATOM    579  C   PHE A  76      -0.538  13.664   4.309  1.00 98.44           C  
ATOM    580  CB  PHE A  76       0.836  11.586   4.105  1.00 98.44           C  
ATOM    581  O   PHE A  76      -0.435  13.922   5.508  1.00 98.44           O  
ATOM    582  CG  PHE A  76       1.882  10.805   3.354  1.00 98.44           C  
ATOM    583  CD1 PHE A  76       1.515   9.812   2.447  1.00 98.44           C  
ATOM    584  CD2 PHE A  76       3.232  11.062   3.553  1.00 98.44           C  
ATOM    585  CE1 PHE A  76       2.480   9.094   1.750  1.00 98.44           C  
ATOM    586  CE2 PHE A  76       4.203  10.344   2.861  1.00 98.44           C  
ATOM    587  CZ  PHE A  76       3.824   9.359   1.960  1.00 98.44           C  
ATOM    588  N   ARG A  77      -1.613  13.930   3.639  1.00 97.38           N  
ATOM    589  CA  ARG A  77      -2.721  14.656   4.258  1.00 97.38           C  
ATOM    590  C   ARG A  77      -3.367  13.820   5.363  1.00 97.38           C  
ATOM    591  CB  ARG A  77      -3.768  15.039   3.211  1.00 97.38           C  
ATOM    592  O   ARG A  77      -4.016  14.367   6.258  1.00 97.38           O  
ATOM    593  CG  ARG A  77      -4.504  13.852   2.613  1.00 97.38           C  
ATOM    594  CD  ARG A  77      -5.539  14.289   1.587  1.00 97.38           C  
ATOM    595  NE  ARG A  77      -6.355  13.164   1.135  1.00 97.38           N  
ATOM    596  NH1 ARG A  77      -7.730  14.438  -0.216  1.00 97.38           N  
ATOM    597  NH2 ARG A  77      -8.055  12.180  -0.056  1.00 97.38           N  
ATOM    598  CZ  ARG A  77      -7.379  13.266   0.289  1.00 97.38           C  
ATOM    599  N   ASN A  78      -3.305  12.523   5.281  1.00 98.44           N  
ATOM    600  CA  ASN A  78      -3.658  11.562   6.320  1.00 98.44           C  
ATOM    601  C   ASN A  78      -2.842  10.281   6.203  1.00 98.44           C  
ATOM    602  CB  ASN A  78      -5.156  11.250   6.273  1.00 98.44           C  
ATOM    603  O   ASN A  78      -2.234  10.023   5.160  1.00 98.44           O  
ATOM    604  CG  ASN A  78      -5.551  10.492   5.020  1.00 98.44           C  
ATOM    605  ND2 ASN A  78      -6.059  11.219   4.027  1.00 98.44           N  
ATOM    606  OD1 ASN A  78      -5.402   9.273   4.941  1.00 98.44           O  
ATOM    607  N   PRO A  79      -2.746   9.469   7.254  1.00 98.50           N  
ATOM    608  CA  PRO A  79      -1.817   8.336   7.270  1.00 98.50           C  
ATOM    609  C   PRO A  79      -2.410   7.074   6.641  1.00 98.50           C  
ATOM    610  CB  PRO A  79      -1.543   8.125   8.758  1.00 98.50           C  
ATOM    611  O   PRO A  79      -1.736   6.043   6.562  1.00 98.50           O  
ATOM    612  CG  PRO A  79      -2.816   8.508   9.438  1.00 98.50           C  
ATOM    613  CD  PRO A  79      -3.408   9.680   8.711  1.00 98.50           C  
ATOM    614  N   LEU A  80      -3.652   7.090   6.215  1.00 98.62           N  
ATOM    615  CA  LEU A  80      -4.316   5.895   5.711  1.00 98.62           C  
ATOM    616  C   LEU A  80      -4.191   5.801   4.191  1.00 98.62           C  
ATOM    617  CB  LEU A  80      -5.793   5.891   6.113  1.00 98.62           C  
ATOM    618  O   LEU A  80      -4.629   6.703   3.475  1.00 98.62           O  
ATOM    619  CG  LEU A  80      -6.586   4.629   5.766  1.00 98.62           C  
ATOM    620  CD1 LEU A  80      -6.043   3.432   6.543  1.00 98.62           C  
ATOM    621  CD2 LEU A  80      -8.070   4.836   6.059  1.00 98.62           C  
ATOM    622  N   GLY A  81      -3.578   4.730   3.660  1.00 98.50           N  
ATOM    623  CA  GLY A  81      -3.418   4.504   2.232  1.00 98.50           C  
ATOM    624  C   GLY A  81      -3.961   3.164   1.774  1.00 98.50           C  
ATOM    625  O   GLY A  81      -4.312   2.316   2.598  1.00 98.50           O  
ATOM    626  N   LEU A  82      -4.074   3.062   0.435  1.00 98.50           N  
ATOM    627  CA  LEU A  82      -4.453   1.791  -0.170  1.00 98.50           C  
ATOM    628  C   LEU A  82      -3.219   0.963  -0.512  1.00 98.50           C  
ATOM    629  CB  LEU A  82      -5.289   2.025  -1.431  1.00 98.50           C  
ATOM    630  O   LEU A  82      -2.289   1.462  -1.150  1.00 98.50           O  
ATOM    631  CG  LEU A  82      -5.754   0.775  -2.180  1.00 98.50           C  
ATOM    632  CD1 LEU A  82      -6.809   0.031  -1.364  1.00 98.50           C  
ATOM    633  CD2 LEU A  82      -6.301   1.146  -3.555  1.00 98.50           C  
ATOM    634  N   ALA A  83      -3.252  -0.335  -0.029  1.00 98.38           N  
ATOM    635  CA  ALA A  83      -2.141  -1.241  -0.309  1.00 98.38           C  
ATOM    636  C   ALA A  83      -2.139  -1.669  -1.774  1.00 98.38           C  
ATOM    637  CB  ALA A  83      -2.209  -2.465   0.600  1.00 98.38           C  
ATOM    638  O   ALA A  83      -3.184  -1.667  -2.430  1.00 98.38           O  
ATOM    639  N   ALA A  84      -0.890  -2.023  -2.330  1.00 97.81           N  
ATOM    640  CA  ALA A  84      -0.791  -2.562  -3.684  1.00 97.81           C  
ATOM    641  C   ALA A  84      -1.575  -3.865  -3.814  1.00 97.81           C  
ATOM    642  CB  ALA A  84       0.672  -2.785  -4.062  1.00 97.81           C  
ATOM    643  O   ALA A  84      -1.785  -4.574  -2.826  1.00 97.81           O  
ATOM    644  N   GLY A  85      -2.088  -4.129  -4.941  1.00 96.94           N  
ATOM    645  CA  GLY A  85      -2.840  -5.348  -5.207  1.00 96.94           C  
ATOM    646  C   GLY A  85      -4.270  -5.082  -5.645  1.00 96.94           C  
ATOM    647  O   GLY A  85      -4.859  -5.879  -6.375  1.00 96.94           O  
ATOM    648  N   PHE A  86      -4.859  -3.906  -5.102  1.00 97.56           N  
ATOM    649  CA  PHE A  86      -6.223  -3.537  -5.465  1.00 97.56           C  
ATOM    650  C   PHE A  86      -6.273  -2.986  -6.887  1.00 97.56           C  
ATOM    651  CB  PHE A  86      -6.781  -2.504  -4.480  1.00 97.56           C  
ATOM    652  O   PHE A  86      -7.051  -3.467  -7.715  1.00 97.56           O  
ATOM    653  CG  PHE A  86      -8.227  -2.156  -4.723  1.00 97.56           C  
ATOM    654  CD1 PHE A  86      -8.578  -1.131  -5.594  1.00 97.56           C  
ATOM    655  CD2 PHE A  86      -9.234  -2.855  -4.074  1.00 97.56           C  
ATOM    656  CE1 PHE A  86      -9.914  -0.808  -5.816  1.00 97.56           C  
ATOM    657  CE2 PHE A  86     -10.578  -2.539  -4.293  1.00 97.56           C  
ATOM    658  CZ  PHE A  86     -10.906  -1.514  -5.164  1.00 97.56           C  
ATOM    659  N   ASP A  87      -5.523  -1.967  -7.242  1.00 98.12           N  
ATOM    660  CA  ASP A  87      -5.367  -1.360  -8.562  1.00 98.12           C  
ATOM    661  C   ASP A  87      -4.020  -1.728  -9.180  1.00 98.12           C  
ATOM    662  CB  ASP A  87      -5.508   0.160  -8.469  1.00 98.12           C  
ATOM    663  O   ASP A  87      -3.127  -0.886  -9.273  1.00 98.12           O  
ATOM    664  CG  ASP A  87      -5.586   0.829  -9.836  1.00 98.12           C  
ATOM    665  OD1 ASP A  87      -5.906   0.148 -10.828  1.00 98.12           O  
ATOM    666  OD2 ASP A  87      -5.316   2.047  -9.906  1.00 98.12           O  
ATOM    667  N   LYS A  88      -3.979  -2.936  -9.750  1.00 97.50           N  
ATOM    668  CA  LYS A  88      -2.730  -3.547 -10.195  1.00 97.50           C  
ATOM    669  C   LYS A  88      -2.189  -2.844 -11.438  1.00 97.50           C  
ATOM    670  CB  LYS A  88      -2.934  -5.035 -10.484  1.00 97.50           C  
ATOM    671  O   LYS A  88      -0.979  -2.826 -11.664  1.00 97.50           O  
ATOM    672  CG  LYS A  88      -3.266  -5.863  -9.250  1.00 97.50           C  
ATOM    673  CD  LYS A  88      -3.461  -7.332  -9.602  1.00 97.50           C  
ATOM    674  CE  LYS A  88      -3.732  -8.172  -8.359  1.00 97.50           C  
ATOM    675  NZ  LYS A  88      -5.188  -8.195  -8.016  1.00 97.50           N  
ATOM    676  N   HIS A  89      -3.066  -2.158 -12.102  1.00 98.31           N  
ATOM    677  CA  HIS A  89      -2.674  -1.647 -13.406  1.00 98.31           C  
ATOM    678  C   HIS A  89      -2.848  -0.134 -13.484  1.00 98.31           C  
ATOM    679  CB  HIS A  89      -3.484  -2.326 -14.516  1.00 98.31           C  
ATOM    680  O   HIS A  89      -2.869   0.438 -14.578  1.00 98.31           O  
ATOM    681  CG  HIS A  89      -3.527  -3.816 -14.398  1.00 98.31           C  
ATOM    682  CD2 HIS A  89      -4.570  -4.676 -14.367  1.00 98.31           C  
ATOM    683  ND1 HIS A  89      -2.389  -4.586 -14.297  1.00 98.31           N  
ATOM    684  CE1 HIS A  89      -2.732  -5.859 -14.203  1.00 98.31           C  
ATOM    685  NE2 HIS A  89      -4.051  -5.941 -14.250  1.00 98.31           N  
ATOM    686  N   GLY A  90      -3.107   0.546 -12.406  1.00 98.19           N  
ATOM    687  CA  GLY A  90      -3.270   1.990 -12.367  1.00 98.19           C  
ATOM    688  C   GLY A  90      -4.531   2.467 -13.062  1.00 98.19           C  
ATOM    689  O   GLY A  90      -4.531   3.520 -13.703  1.00 98.19           O  
ATOM    690  N   GLU A  91      -5.652   1.763 -12.898  1.00 98.31           N  
ATOM    691  CA  GLU A  91      -6.895   2.031 -13.625  1.00 98.31           C  
ATOM    692  C   GLU A  91      -7.801   2.967 -12.828  1.00 98.31           C  
ATOM    693  CB  GLU A  91      -7.629   0.725 -13.930  1.00 98.31           C  
ATOM    694  O   GLU A  91      -8.617   3.689 -13.406  1.00 98.31           O  
ATOM    695  CG  GLU A  91      -6.863  -0.207 -14.859  1.00 98.31           C  
ATOM    696  CD  GLU A  91      -7.539  -1.557 -15.047  1.00 98.31           C  
ATOM    697  OE1 GLU A  91      -7.109  -2.543 -14.406  1.00 98.31           O  
ATOM    698  OE2 GLU A  91      -8.500  -1.630 -15.836  1.00 98.31           O  
ATOM    699  N   ALA A  92      -7.645   2.949 -11.578  1.00 97.69           N  
ATOM    700  CA  ALA A  92      -8.680   3.588 -10.766  1.00 97.69           C  
ATOM    701  C   ALA A  92      -8.062   4.559  -9.766  1.00 97.69           C  
ATOM    702  CB  ALA A  92      -9.508   2.535 -10.039  1.00 97.69           C  
ATOM    703  O   ALA A  92      -8.578   4.730  -8.656  1.00 97.69           O  
ATOM    704  N   VAL A  93      -6.941   5.152 -10.070  1.00 98.06           N  
ATOM    705  CA  VAL A  93      -6.176   5.984  -9.148  1.00 98.06           C  
ATOM    706  C   VAL A  93      -7.047   7.141  -8.656  1.00 98.06           C  
ATOM    707  CB  VAL A  93      -4.891   6.531  -9.805  1.00 98.06           C  
ATOM    708  O   VAL A  93      -7.141   7.383  -7.449  1.00 98.06           O  
ATOM    709  CG1 VAL A  93      -4.164   7.488  -8.867  1.00 98.06           C  
ATOM    710  CG2 VAL A  93      -3.973   5.379 -10.219  1.00 98.06           C  
ATOM    711  N   ASP A  94      -7.730   7.832  -9.531  1.00 96.06           N  
ATOM    712  CA  ASP A  94      -8.531   8.992  -9.148  1.00 96.06           C  
ATOM    713  C   ASP A  94      -9.680   8.594  -8.234  1.00 96.06           C  
ATOM    714  CB  ASP A  94      -9.070   9.703 -10.391  1.00 96.06           C  
ATOM    715  O   ASP A  94      -9.961   9.273  -7.242  1.00 96.06           O  
ATOM    716  CG  ASP A  94      -7.973  10.344 -11.227  1.00 96.06           C  
ATOM    717  OD1 ASP A  94      -6.871  10.609 -10.695  1.00 96.06           O  
ATOM    718  OD2 ASP A  94      -8.211  10.594 -12.430  1.00 96.06           O  
ATOM    719  N   GLY A  95     -10.344   7.520  -8.633  1.00 95.75           N  
ATOM    720  CA  GLY A  95     -11.430   7.023  -7.805  1.00 95.75           C  
ATOM    721  C   GLY A  95     -10.984   6.664  -6.398  1.00 95.75           C  
ATOM    722  O   GLY A  95     -11.695   6.945  -5.430  1.00 95.75           O  
ATOM    723  N   LEU A  96      -9.805   6.145  -6.301  1.00 97.06           N  
ATOM    724  CA  LEU A  96      -9.273   5.734  -5.004  1.00 97.06           C  
ATOM    725  C   LEU A  96      -8.969   6.945  -4.133  1.00 97.06           C  
ATOM    726  CB  LEU A  96      -8.016   4.883  -5.184  1.00 97.06           C  
ATOM    727  O   LEU A  96      -9.242   6.938  -2.932  1.00 97.06           O  
ATOM    728  CG  LEU A  96      -8.219   3.486  -5.773  1.00 97.06           C  
ATOM    729  CD1 LEU A  96      -6.883   2.912  -6.242  1.00 97.06           C  
ATOM    730  CD2 LEU A  96      -8.875   2.564  -4.750  1.00 97.06           C  
ATOM    731  N   PHE A  97      -8.414   7.988  -4.691  1.00 96.50           N  
ATOM    732  CA  PHE A  97      -8.195   9.219  -3.939  1.00 96.50           C  
ATOM    733  C   PHE A  97      -9.516   9.844  -3.521  1.00 96.50           C  
ATOM    734  CB  PHE A  97      -7.379  10.211  -4.766  1.00 96.50           C  
ATOM    735  O   PHE A  97      -9.648  10.344  -2.404  1.00 96.50           O  
ATOM    736  CG  PHE A  97      -5.902   9.922  -4.789  1.00 96.50           C  
ATOM    737  CD1 PHE A  97      -5.176   9.852  -3.607  1.00 96.50           C  
ATOM    738  CD2 PHE A  97      -5.242   9.719  -5.992  1.00 96.50           C  
ATOM    739  CE1 PHE A  97      -3.811   9.578  -3.625  1.00 96.50           C  
ATOM    740  CE2 PHE A  97      -3.877   9.445  -6.020  1.00 96.50           C  
ATOM    741  CZ  PHE A  97      -3.162   9.383  -4.836  1.00 96.50           C  
ATOM    742  N   LYS A  98     -10.523   9.773  -4.402  1.00 94.25           N  
ATOM    743  CA  LYS A  98     -11.836  10.344  -4.117  1.00 94.25           C  
ATOM    744  C   LYS A  98     -12.516   9.602  -2.971  1.00 94.25           C  
ATOM    745  CB  LYS A  98     -12.719  10.312  -5.363  1.00 94.25           C  
ATOM    746  O   LYS A  98     -13.398  10.156  -2.303  1.00 94.25           O  
ATOM    747  CG  LYS A  98     -12.359  11.359  -6.406  1.00 94.25           C  
ATOM    748  CD  LYS A  98     -13.289  11.297  -7.609  1.00 94.25           C  
ATOM    749  CE  LYS A  98     -12.914  12.336  -8.664  1.00 94.25           C  
ATOM    750  NZ  LYS A  98     -13.758  12.203  -9.883  1.00 94.25           N  
ATOM    751  N   MET A  99     -12.078   8.406  -2.729  1.00 93.81           N  
ATOM    752  CA  MET A  99     -12.633   7.598  -1.644  1.00 93.81           C  
ATOM    753  C   MET A  99     -12.141   8.102  -0.290  1.00 93.81           C  
ATOM    754  CB  MET A  99     -12.258   6.125  -1.821  1.00 93.81           C  
ATOM    755  O   MET A  99     -12.727   7.781   0.746  1.00 93.81           O  
ATOM    756  CG  MET A  99     -13.016   5.188  -0.895  1.00 93.81           C  
ATOM    757  SD  MET A  99     -12.562   3.428  -1.156  1.00 93.81           S  
ATOM    758  CE  MET A  99     -13.188   3.184  -2.842  1.00 93.81           C  
ATOM    759  N   GLY A 100     -11.000   8.859  -0.280  1.00 95.38           N  
ATOM    760  CA  GLY A 100     -10.555   9.477   0.958  1.00 95.38           C  
ATOM    761  C   GLY A 100      -9.164   9.039   1.373  1.00 95.38           C  
ATOM    762  O   GLY A 100      -8.664   9.445   2.428  1.00 95.38           O  
ATOM    763  N   PHE A 101      -8.500   8.203   0.559  1.00 97.38           N  
ATOM    764  CA  PHE A 101      -7.156   7.734   0.887  1.00 97.38           C  
ATOM    765  C   PHE A 101      -6.152   8.875   0.821  1.00 97.38           C  
ATOM    766  CB  PHE A 101      -6.730   6.605  -0.060  1.00 97.38           C  
ATOM    767  O   PHE A 101      -6.223   9.719  -0.075  1.00 97.38           O  
ATOM    768  CG  PHE A 101      -7.434   5.301   0.197  1.00 97.38           C  
ATOM    769  CD1 PHE A 101      -7.156   4.562   1.341  1.00 97.38           C  
ATOM    770  CD2 PHE A 101      -8.367   4.812  -0.707  1.00 97.38           C  
ATOM    771  CE1 PHE A 101      -7.805   3.352   1.581  1.00 97.38           C  
ATOM    772  CE2 PHE A 101      -9.016   3.604  -0.474  1.00 97.38           C  
ATOM    773  CZ  PHE A 101      -8.734   2.875   0.670  1.00 97.38           C  
ATOM    774  N   GLY A 102      -5.180   8.914   1.812  1.00 97.62           N  
ATOM    775  CA  GLY A 102      -4.113   9.906   1.822  1.00 97.62           C  
ATOM    776  C   GLY A 102      -3.012   9.602   0.824  1.00 97.62           C  
ATOM    777  O   GLY A 102      -2.260  10.500   0.434  1.00 97.62           O  
ATOM    778  N   PHE A 103      -2.914   8.336   0.462  1.00 98.69           N  
ATOM    779  CA  PHE A 103      -2.004   7.891  -0.588  1.00 98.69           C  
ATOM    780  C   PHE A 103      -2.477   6.570  -1.192  1.00 98.69           C  
ATOM    781  CB  PHE A 103      -0.582   7.734  -0.039  1.00 98.69           C  
ATOM    782  O   PHE A 103      -3.242   5.836  -0.569  1.00 98.69           O  
ATOM    783  CG  PHE A 103      -0.453   6.680   1.025  1.00 98.69           C  
ATOM    784  CD1 PHE A 103      -0.905   6.918   2.318  1.00 98.69           C  
ATOM    785  CD2 PHE A 103       0.120   5.449   0.734  1.00 98.69           C  
ATOM    786  CE1 PHE A 103      -0.788   5.941   3.305  1.00 98.69           C  
ATOM    787  CE2 PHE A 103       0.241   4.469   1.716  1.00 98.69           C  
ATOM    788  CZ  PHE A 103      -0.213   4.719   3.000  1.00 98.69           C  
ATOM    789  N   VAL A 104      -2.107   6.375  -2.451  1.00 98.69           N  
ATOM    790  CA  VAL A 104      -2.510   5.195  -3.207  1.00 98.69           C  
ATOM    791  C   VAL A 104      -1.277   4.504  -3.783  1.00 98.69           C  
ATOM    792  CB  VAL A 104      -3.496   5.555  -4.340  1.00 98.69           C  
ATOM    793  O   VAL A 104      -0.389   5.160  -4.332  1.00 98.69           O  
ATOM    794  CG1 VAL A 104      -3.709   4.363  -5.273  1.00 98.69           C  
ATOM    795  CG2 VAL A 104      -4.828   6.027  -3.760  1.00 98.69           C  
ATOM    796  N   GLU A 105      -1.216   3.197  -3.535  1.00 98.81           N  
ATOM    797  CA  GLU A 105      -0.149   2.391  -4.117  1.00 98.81           C  
ATOM    798  C   GLU A 105      -0.698   1.423  -5.164  1.00 98.81           C  
ATOM    799  CB  GLU A 105       0.600   1.618  -3.029  1.00 98.81           C  
ATOM    800  O   GLU A 105      -1.493   0.538  -4.840  1.00 98.81           O  
ATOM    801  CG  GLU A 105       1.775   0.804  -3.551  1.00 98.81           C  
ATOM    802  CD  GLU A 105       2.547   0.094  -2.449  1.00 98.81           C  
ATOM    803  OE1 GLU A 105       2.760  -1.136  -2.555  1.00 98.81           O  
ATOM    804  OE2 GLU A 105       2.941   0.772  -1.475  1.00 98.81           O  
ATOM    805  N   VAL A 106      -0.269   1.612  -6.461  1.00 98.75           N  
ATOM    806  CA  VAL A 106      -0.700   0.713  -7.527  1.00 98.75           C  
ATOM    807  C   VAL A 106       0.331  -0.397  -7.715  1.00 98.75           C  
ATOM    808  CB  VAL A 106      -0.915   1.471  -8.859  1.00 98.75           C  
ATOM    809  O   VAL A 106       1.474  -0.274  -7.270  1.00 98.75           O  
ATOM    810  CG1 VAL A 106      -1.978   2.557  -8.695  1.00 98.75           C  
ATOM    811  CG2 VAL A 106       0.400   2.074  -9.344  1.00 98.75           C  
ATOM    812  N   GLY A 107      -0.072  -1.527  -8.258  1.00 97.94           N  
ATOM    813  CA  GLY A 107       0.796  -2.670  -8.492  1.00 97.94           C  
ATOM    814  C   GLY A 107       0.351  -3.920  -7.762  1.00 97.94           C  
ATOM    815  O   GLY A 107      -0.704  -3.932  -7.125  1.00 97.94           O  
ATOM    816  N   SER A 108       1.310  -4.984  -7.848  1.00 98.00           N  
ATOM    817  CA  SER A 108       2.697  -5.031  -8.297  1.00 98.00           C  
ATOM    818  C   SER A 108       2.787  -5.125  -9.812  1.00 98.00           C  
ATOM    819  CB  SER A 108       3.426  -6.219  -7.660  1.00 98.00           C  
ATOM    820  O   SER A 108       2.123  -5.961 -10.430  1.00 98.00           O  
ATOM    821  OG  SER A 108       3.432  -6.105  -6.246  1.00 98.00           O  
ATOM    822  N   VAL A 109       3.533  -4.297 -10.438  1.00 98.62           N  
ATOM    823  CA  VAL A 109       3.674  -4.246 -11.891  1.00 98.62           C  
ATOM    824  C   VAL A 109       4.957  -4.961 -12.312  1.00 98.62           C  
ATOM    825  CB  VAL A 109       3.682  -2.793 -12.414  1.00 98.62           C  
ATOM    826  O   VAL A 109       6.035  -4.684 -11.781  1.00 98.62           O  
ATOM    827  CG1 VAL A 109       3.686  -2.766 -13.938  1.00 98.62           C  
ATOM    828  CG2 VAL A 109       2.480  -2.025 -11.867  1.00 98.62           C  
ATOM    829  N   THR A 110       4.797  -5.887 -13.211  1.00 98.50           N  
ATOM    830  CA  THR A 110       5.953  -6.590 -13.758  1.00 98.50           C  
ATOM    831  C   THR A 110       6.363  -5.996 -15.102  1.00 98.50           C  
ATOM    832  CB  THR A 110       5.668  -8.094 -13.922  1.00 98.50           C  
ATOM    833  O   THR A 110       5.570  -5.320 -15.750  1.00 98.50           O  
ATOM    834  CG2 THR A 110       5.293  -8.734 -12.586  1.00 98.50           C  
ATOM    835  OG1 THR A 110       4.586  -8.266 -14.844  1.00 98.50           O  
ATOM    836  N   PRO A 111       7.672  -6.258 -15.547  1.00 98.19           N  
ATOM    837  CA  PRO A 111       8.117  -5.684 -16.812  1.00 98.19           C  
ATOM    838  C   PRO A 111       7.254  -6.129 -18.000  1.00 98.19           C  
ATOM    839  CB  PRO A 111       9.547  -6.207 -16.953  1.00 98.19           C  
ATOM    840  O   PRO A 111       6.840  -5.297 -18.812  1.00 98.19           O  
ATOM    841  CG  PRO A 111      10.031  -6.375 -15.555  1.00 98.19           C  
ATOM    842  CD  PRO A 111       8.891  -6.859 -14.711  1.00 98.19           C  
ATOM    843  N   GLU A 112       7.031  -7.434 -18.094  1.00 98.12           N  
ATOM    844  CA  GLU A 112       6.207  -7.992 -19.156  1.00 98.12           C  
ATOM    845  C   GLU A 112       4.824  -8.383 -18.641  1.00 98.12           C  
ATOM    846  CB  GLU A 112       6.895  -9.203 -19.797  1.00 98.12           C  
ATOM    847  O   GLU A 112       4.668  -8.695 -17.469  1.00 98.12           O  
ATOM    848  CG  GLU A 112       8.281  -8.906 -20.359  1.00 98.12           C  
ATOM    849  CD  GLU A 112       8.266  -7.895 -21.484  1.00 98.12           C  
ATOM    850  OE1 GLU A 112       9.227  -7.105 -21.609  1.00 98.12           O  
ATOM    851  OE2 GLU A 112       7.281  -7.895 -22.266  1.00 98.12           O  
ATOM    852  N   PRO A 113       3.895  -8.297 -19.578  1.00 98.12           N  
ATOM    853  CA  PRO A 113       2.572  -8.789 -19.188  1.00 98.12           C  
ATOM    854  C   PRO A 113       2.580 -10.266 -18.828  1.00 98.12           C  
ATOM    855  CB  PRO A 113       1.714  -8.531 -20.422  1.00 98.12           C  
ATOM    856  O   PRO A 113       3.320 -11.055 -19.422  1.00 98.12           O  
ATOM    857  CG  PRO A 113       2.457  -7.488 -21.203  1.00 98.12           C  
ATOM    858  CD  PRO A 113       3.926  -7.660 -20.938  1.00 98.12           C  
ATOM    859  N   GLN A 114       1.781 -10.562 -17.797  1.00 97.62           N  
ATOM    860  CA  GLN A 114       1.587 -11.961 -17.422  1.00 97.62           C  
ATOM    861  C   GLN A 114       0.243 -12.164 -16.719  1.00 97.62           C  
ATOM    862  CB  GLN A 114       2.723 -12.438 -16.516  1.00 97.62           C  
ATOM    863  O   GLN A 114      -0.285 -11.242 -16.109  1.00 97.62           O  
ATOM    864  CG  GLN A 114       2.752 -11.758 -15.156  1.00 97.62           C  
ATOM    865  CD  GLN A 114       3.893 -12.242 -14.281  1.00 97.62           C  
ATOM    866  NE2 GLN A 114       3.557 -12.945 -13.203  1.00 97.62           N  
ATOM    867  OE1 GLN A 114       5.066 -11.992 -14.570  1.00 97.62           O  
ATOM    868  N   GLU A 115      -0.291 -13.320 -16.781  1.00 96.69           N  
ATOM    869  CA  GLU A 115      -1.646 -13.633 -16.344  1.00 96.69           C  
ATOM    870  C   GLU A 115      -1.691 -13.883 -14.836  1.00 96.69           C  
ATOM    871  CB  GLU A 115      -2.191 -14.852 -17.094  1.00 96.69           C  
ATOM    872  O   GLU A 115      -2.701 -13.609 -14.188  1.00 96.69           O  
ATOM    873  CG  GLU A 115      -2.598 -14.555 -18.531  1.00 96.69           C  
ATOM    874  CD  GLU A 115      -3.395 -15.680 -19.172  1.00 96.69           C  
ATOM    875  OE1 GLU A 115      -3.939 -15.477 -20.281  1.00 96.69           O  
ATOM    876  OE2 GLU A 115      -3.477 -16.766 -18.562  1.00 96.69           O  
ATOM    877  N   GLY A 116      -0.596 -14.320 -14.234  1.00 96.06           N  
ATOM    878  CA  GLY A 116      -0.533 -14.789 -12.859  1.00 96.06           C  
ATOM    879  C   GLY A 116      -0.834 -16.266 -12.719  1.00 96.06           C  
ATOM    880  O   GLY A 116      -0.730 -17.016 -13.680  1.00 96.06           O  
ATOM    881  N   ASN A 117      -1.122 -16.797 -11.508  1.00 97.38           N  
ATOM    882  CA  ASN A 117      -1.397 -18.203 -11.266  1.00 97.38           C  
ATOM    883  C   ASN A 117      -2.781 -18.609 -11.766  1.00 97.38           C  
ATOM    884  CB  ASN A 117      -1.265 -18.531  -9.773  1.00 97.38           C  
ATOM    885  O   ASN A 117      -3.619 -17.750 -12.039  1.00 97.38           O  
ATOM    886  CG  ASN A 117       0.149 -18.344  -9.258  1.00 97.38           C  
ATOM    887  ND2 ASN A 117       0.273 -17.922  -8.000  1.00 97.38           N  
ATOM    888  OD1 ASN A 117       1.121 -18.562  -9.984  1.00 97.38           O  
ATOM    889  N   ALA A 118      -3.004 -19.875 -11.969  1.00 97.12           N  
ATOM    890  CA  ALA A 118      -4.254 -20.422 -12.508  1.00 97.12           C  
ATOM    891  C   ALA A 118      -5.426 -20.094 -11.586  1.00 97.12           C  
ATOM    892  CB  ALA A 118      -4.141 -21.922 -12.711  1.00 97.12           C  
ATOM    893  O   ALA A 118      -5.277 -20.078 -10.359  1.00 97.12           O  
ATOM    894  N   LYS A 119      -6.617 -19.859 -12.164  1.00 96.94           N  
ATOM    895  CA  LYS A 119      -7.859 -19.656 -11.422  1.00 96.94           C  
ATOM    896  C   LYS A 119      -8.500 -21.000 -11.062  1.00 96.94           C  
ATOM    897  CB  LYS A 119      -8.844 -18.812 -12.227  1.00 96.94           C  
ATOM    898  O   LYS A 119      -8.367 -21.984 -11.797  1.00 96.94           O  
ATOM    899  CG  LYS A 119      -8.320 -17.422 -12.578  1.00 96.94           C  
ATOM    900  CD  LYS A 119      -9.297 -16.672 -13.469  1.00 96.94           C  
ATOM    901  CE  LYS A 119      -8.742 -15.312 -13.875  1.00 96.94           C  
ATOM    902  NZ  LYS A 119      -9.695 -14.570 -14.758  1.00 96.94           N  
ATOM    903  N   PRO A 120      -9.367 -20.969  -9.859  1.00 96.06           N  
ATOM    904  CA  PRO A 120      -9.570 -19.938  -8.844  1.00 96.06           C  
ATOM    905  C   PRO A 120      -8.328 -19.688  -7.996  1.00 96.06           C  
ATOM    906  CB  PRO A 120     -10.711 -20.500  -7.992  1.00 96.06           C  
ATOM    907  O   PRO A 120      -7.586 -20.625  -7.688  1.00 96.06           O  
ATOM    908  CG  PRO A 120     -10.562 -21.984  -8.086  1.00 96.06           C  
ATOM    909  CD  PRO A 120     -10.047 -22.328  -9.453  1.00 96.06           C  
ATOM    910  N   ARG A 121      -8.094 -18.469  -7.641  1.00 97.56           N  
ATOM    911  CA  ARG A 121      -6.859 -18.141  -6.934  1.00 97.56           C  
ATOM    912  C   ARG A 121      -7.113 -17.094  -5.848  1.00 97.56           C  
ATOM    913  CB  ARG A 121      -5.801 -17.625  -7.914  1.00 97.56           C  
ATOM    914  O   ARG A 121      -6.168 -16.547  -5.281  1.00 97.56           O  
ATOM    915  CG  ARG A 121      -6.246 -16.438  -8.734  1.00 97.56           C  
ATOM    916  CD  ARG A 121      -5.223 -16.062  -9.805  1.00 97.56           C  
ATOM    917  NE  ARG A 121      -5.656 -14.922 -10.594  1.00 97.56           N  
ATOM    918  NH1 ARG A 121      -3.713 -14.781 -11.836  1.00 97.56           N  
ATOM    919  NH2 ARG A 121      -5.422 -13.297 -12.211  1.00 97.56           N  
ATOM    920  CZ  ARG A 121      -4.930 -14.336 -11.547  1.00 97.56           C  
ATOM    921  N   VAL A 122      -8.344 -16.734  -5.609  1.00 97.69           N  
ATOM    922  CA  VAL A 122      -8.766 -15.852  -4.531  1.00 97.69           C  
ATOM    923  C   VAL A 122      -9.984 -16.438  -3.820  1.00 97.69           C  
ATOM    924  CB  VAL A 122      -9.102 -14.430  -5.051  1.00 97.69           C  
ATOM    925  O   VAL A 122     -10.930 -16.891  -4.469  1.00 97.69           O  
ATOM    926  CG1 VAL A 122     -10.234 -14.484  -6.070  1.00 97.69           C  
ATOM    927  CG2 VAL A 122      -9.453 -13.508  -3.891  1.00 97.69           C  
ATOM    928  N   PHE A 123      -9.836 -16.484  -2.549  1.00 97.12           N  
ATOM    929  CA  PHE A 123     -10.859 -17.141  -1.742  1.00 97.12           C  
ATOM    930  C   PHE A 123     -11.258 -16.266  -0.562  1.00 97.12           C  
ATOM    931  CB  PHE A 123     -10.367 -18.500  -1.239  1.00 97.12           C  
ATOM    932  O   PHE A 123     -10.414 -15.875   0.246  1.00 97.12           O  
ATOM    933  CG  PHE A 123      -9.812 -19.391  -2.324  1.00 97.12           C  
ATOM    934  CD1 PHE A 123     -10.625 -20.297  -2.984  1.00 97.12           C  
ATOM    935  CD2 PHE A 123      -8.469 -19.297  -2.688  1.00 97.12           C  
ATOM    936  CE1 PHE A 123     -10.117 -21.109  -3.988  1.00 97.12           C  
ATOM    937  CE2 PHE A 123      -7.957 -20.109  -3.689  1.00 97.12           C  
ATOM    938  CZ  PHE A 123      -8.781 -21.016  -4.340  1.00 97.12           C  
ATOM    939  N   ARG A 124     -12.586 -15.906  -0.447  1.00 96.06           N  
ATOM    940  CA  ARG A 124     -13.078 -15.141   0.695  1.00 96.06           C  
ATOM    941  C   ARG A 124     -13.312 -16.047   1.898  1.00 96.06           C  
ATOM    942  CB  ARG A 124     -14.375 -14.406   0.331  1.00 96.06           C  
ATOM    943  O   ARG A 124     -13.812 -17.172   1.751  1.00 96.06           O  
ATOM    944  CG  ARG A 124     -14.188 -13.312  -0.705  1.00 96.06           C  
ATOM    945  CD  ARG A 124     -15.523 -12.742  -1.164  1.00 96.06           C  
ATOM    946  NE  ARG A 124     -15.398 -12.039  -2.438  1.00 96.06           N  
ATOM    947  NH1 ARG A 124     -17.672 -11.836  -2.783  1.00 96.06           N  
ATOM    948  NH2 ARG A 124     -16.203 -10.992  -4.320  1.00 96.06           N  
ATOM    949  CZ  ARG A 124     -16.422 -11.625  -3.178  1.00 96.06           C  
ATOM    950  N   LEU A 125     -12.977 -15.570   3.039  1.00 96.12           N  
ATOM    951  CA  LEU A 125     -13.297 -16.188   4.324  1.00 96.12           C  
ATOM    952  C   LEU A 125     -14.156 -15.242   5.164  1.00 96.12           C  
ATOM    953  CB  LEU A 125     -12.016 -16.531   5.086  1.00 96.12           C  
ATOM    954  O   LEU A 125     -13.648 -14.523   6.027  1.00 96.12           O  
ATOM    955  CG  LEU A 125     -11.211 -17.719   4.547  1.00 96.12           C  
ATOM    956  CD1 LEU A 125     -10.539 -17.344   3.229  1.00 96.12           C  
ATOM    957  CD2 LEU A 125     -10.172 -18.172   5.566  1.00 96.12           C  
ATOM    958  N   PRO A 126     -15.453 -15.219   4.906  1.00 94.12           N  
ATOM    959  CA  PRO A 126     -16.344 -14.219   5.500  1.00 94.12           C  
ATOM    960  C   PRO A 126     -16.344 -14.273   7.027  1.00 94.12           C  
ATOM    961  CB  PRO A 126     -17.719 -14.578   4.930  1.00 94.12           C  
ATOM    962  O   PRO A 126     -16.391 -13.227   7.684  1.00 94.12           O  
ATOM    963  CG  PRO A 126     -17.422 -15.281   3.645  1.00 94.12           C  
ATOM    964  CD  PRO A 126     -16.109 -16.016   3.785  1.00 94.12           C  
ATOM    965  N   GLU A 127     -16.266 -15.508   7.559  1.00 93.94           N  
ATOM    966  CA  GLU A 127     -16.328 -15.648   9.008  1.00 93.94           C  
ATOM    967  C   GLU A 127     -15.102 -15.039   9.680  1.00 93.94           C  
ATOM    968  CB  GLU A 127     -16.469 -17.125   9.398  1.00 93.94           C  
ATOM    969  O   GLU A 127     -15.172 -14.602  10.828  1.00 93.94           O  
ATOM    970  CG  GLU A 127     -17.797 -17.750   9.016  1.00 93.94           C  
ATOM    971  CD  GLU A 127     -17.875 -18.141   7.551  1.00 93.94           C  
ATOM    972  OE1 GLU A 127     -19.000 -18.406   7.055  1.00 93.94           O  
ATOM    973  OE2 GLU A 127     -16.812 -18.188   6.895  1.00 93.94           O  
ATOM    974  N   ASP A 128     -14.117 -14.938   8.891  1.00 95.69           N  
ATOM    975  CA  ASP A 128     -12.852 -14.453   9.438  1.00 95.69           C  
ATOM    976  C   ASP A 128     -12.539 -13.047   8.930  1.00 95.69           C  
ATOM    977  CB  ASP A 128     -11.711 -15.406   9.086  1.00 95.69           C  
ATOM    978  O   ASP A 128     -11.492 -12.484   9.258  1.00 95.69           O  
ATOM    979  CG  ASP A 128     -11.906 -16.797   9.648  1.00 95.69           C  
ATOM    980  OD1 ASP A 128     -11.867 -16.969  10.891  1.00 95.69           O  
ATOM    981  OD2 ASP A 128     -12.094 -17.750   8.852  1.00 95.69           O  
ATOM    982  N   GLN A 129     -13.406 -12.508   8.148  1.00 95.50           N  
ATOM    983  CA  GLN A 129     -13.125 -11.227   7.516  1.00 95.50           C  
ATOM    984  C   GLN A 129     -11.734 -11.211   6.883  1.00 95.50           C  
ATOM    985  CB  GLN A 129     -13.250 -10.086   8.531  1.00 95.50           C  
ATOM    986  O   GLN A 129     -10.961 -10.281   7.102  1.00 95.50           O  
ATOM    987  CG  GLN A 129     -14.641  -9.969   9.148  1.00 95.50           C  
ATOM    988  CD  GLN A 129     -15.680  -9.453   8.172  1.00 95.50           C  
ATOM    989  NE2 GLN A 129     -16.781 -10.188   8.039  1.00 95.50           N  
ATOM    990  OE1 GLN A 129     -15.492  -8.406   7.543  1.00 95.50           O  
ATOM    991  N   ALA A 130     -11.484 -12.266   6.086  1.00 97.44           N  
ATOM    992  CA  ALA A 130     -10.156 -12.477   5.516  1.00 97.44           C  
ATOM    993  C   ALA A 130     -10.250 -12.977   4.078  1.00 97.44           C  
ATOM    994  CB  ALA A 130      -9.359 -13.469   6.367  1.00 97.44           C  
ATOM    995  O   ALA A 130     -11.328 -13.359   3.617  1.00 97.44           O  
ATOM    996  N   VAL A 131      -9.148 -12.883   3.436  1.00 97.75           N  
ATOM    997  CA  VAL A 131      -9.008 -13.367   2.064  1.00 97.75           C  
ATOM    998  C   VAL A 131      -7.711 -14.164   1.935  1.00 97.75           C  
ATOM    999  CB  VAL A 131      -9.016 -12.203   1.049  1.00 97.75           C  
ATOM   1000  O   VAL A 131      -6.695 -13.820   2.539  1.00 97.75           O  
ATOM   1001  CG1 VAL A 131      -8.695 -12.711  -0.355  1.00 97.75           C  
ATOM   1002  CG2 VAL A 131     -10.367 -11.492   1.066  1.00 97.75           C  
ATOM   1003  N   ILE A 132      -7.820 -15.289   1.265  1.00 98.25           N  
ATOM   1004  CA  ILE A 132      -6.629 -16.000   0.818  1.00 98.25           C  
ATOM   1005  C   ILE A 132      -6.484 -15.875  -0.696  1.00 98.25           C  
ATOM   1006  CB  ILE A 132      -6.680 -17.500   1.224  1.00 98.25           C  
ATOM   1007  O   ILE A 132      -7.430 -16.141  -1.442  1.00 98.25           O  
ATOM   1008  CG1 ILE A 132      -6.691 -17.625   2.750  1.00 98.25           C  
ATOM   1009  CG2 ILE A 132      -5.500 -18.266   0.614  1.00 98.25           C  
ATOM   1010  CD1 ILE A 132      -6.906 -19.062   3.240  1.00 98.25           C  
ATOM   1011  N   ASN A 133      -5.246 -15.414  -1.123  1.00 98.00           N  
ATOM   1012  CA  ASN A 133      -5.066 -15.336  -2.568  1.00 98.00           C  
ATOM   1013  C   ASN A 133      -3.691 -15.844  -2.992  1.00 98.00           C  
ATOM   1014  CB  ASN A 133      -5.270 -13.898  -3.057  1.00 98.00           C  
ATOM   1015  O   ASN A 133      -2.756 -15.859  -2.191  1.00 98.00           O  
ATOM   1016  CG  ASN A 133      -4.129 -12.984  -2.668  1.00 98.00           C  
ATOM   1017  ND2 ASN A 133      -4.254 -12.336  -1.515  1.00 98.00           N  
ATOM   1018  OD1 ASN A 133      -3.145 -12.852  -3.400  1.00 98.00           O  
ATOM   1019  N   ARG A 134      -3.604 -16.328  -4.191  1.00 97.94           N  
ATOM   1020  CA  ARG A 134      -2.371 -16.734  -4.855  1.00 97.94           C  
ATOM   1021  C   ARG A 134      -2.340 -16.266  -6.305  1.00 97.94           C  
ATOM   1022  CB  ARG A 134      -2.213 -18.266  -4.797  1.00 97.94           C  
ATOM   1023  O   ARG A 134      -2.221 -17.078  -7.223  1.00 97.94           O  
ATOM   1024  CG  ARG A 134      -3.426 -19.031  -5.305  1.00 97.94           C  
ATOM   1025  CD  ARG A 134      -3.350 -20.500  -4.949  1.00 97.94           C  
ATOM   1026  NE  ARG A 134      -4.500 -21.234  -5.465  1.00 97.94           N  
ATOM   1027  NH1 ARG A 134      -5.738 -21.062  -3.520  1.00 97.94           N  
ATOM   1028  NH2 ARG A 134      -6.598 -22.172  -5.336  1.00 97.94           N  
ATOM   1029  CZ  ARG A 134      -5.609 -21.484  -4.773  1.00 97.94           C  
ATOM   1030  N   TYR A 135      -2.467 -14.945  -6.539  1.00 97.12           N  
ATOM   1031  CA  TYR A 135      -2.586 -14.297  -7.840  1.00 97.12           C  
ATOM   1032  C   TYR A 135      -1.342 -14.539  -8.688  1.00 97.12           C  
ATOM   1033  CB  TYR A 135      -2.820 -12.789  -7.676  1.00 97.12           C  
ATOM   1034  O   TYR A 135      -1.442 -14.852  -9.875  1.00 97.12           O  
ATOM   1035  CG  TYR A 135      -4.262 -12.430  -7.418  1.00 97.12           C  
ATOM   1036  CD1 TYR A 135      -5.219 -12.539  -8.422  1.00 97.12           C  
ATOM   1037  CD2 TYR A 135      -4.668 -11.969  -6.168  1.00 97.12           C  
ATOM   1038  CE1 TYR A 135      -6.551 -12.203  -8.188  1.00 97.12           C  
ATOM   1039  CE2 TYR A 135      -5.996 -11.625  -5.926  1.00 97.12           C  
ATOM   1040  OH  TYR A 135      -8.242 -11.414  -6.703  1.00 97.12           O  
ATOM   1041  CZ  TYR A 135      -6.926 -11.750  -6.941  1.00 97.12           C  
ATOM   1042  N   GLY A 136      -0.112 -14.328  -8.062  1.00 96.50           N  
ATOM   1043  CA  GLY A 136       1.130 -14.516  -8.797  1.00 96.50           C  
ATOM   1044  C   GLY A 136       1.489 -13.336  -9.672  1.00 96.50           C  
ATOM   1045  O   GLY A 136       1.929 -13.508 -10.805  1.00 96.50           O  
ATOM   1046  N   PHE A 137       1.417 -12.164  -9.227  1.00 96.50           N  
ATOM   1047  CA  PHE A 137       1.732 -10.898  -9.875  1.00 96.50           C  
ATOM   1048  C   PHE A 137       1.084 -10.820 -11.250  1.00 96.50           C  
ATOM   1049  CB  PHE A 137       3.248 -10.719 -10.000  1.00 96.50           C  
ATOM   1050  O   PHE A 137       1.763 -10.570 -12.250  1.00 96.50           O  
ATOM   1051  CG  PHE A 137       3.914 -10.289  -8.719  1.00 96.50           C  
ATOM   1052  CD1 PHE A 137       3.174  -9.727  -7.691  1.00 96.50           C  
ATOM   1053  CD2 PHE A 137       5.281 -10.453  -8.547  1.00 96.50           C  
ATOM   1054  CE1 PHE A 137       3.787  -9.328  -6.508  1.00 96.50           C  
ATOM   1055  CE2 PHE A 137       5.902 -10.062  -7.367  1.00 96.50           C  
ATOM   1056  CZ  PHE A 137       5.152  -9.492  -6.348  1.00 96.50           C  
ATOM   1057  N   ASN A 138      -0.221 -11.000 -11.391  1.00 97.69           N  
ATOM   1058  CA  ASN A 138      -0.883 -10.703 -12.656  1.00 97.69           C  
ATOM   1059  C   ASN A 138      -0.764  -9.227 -13.023  1.00 97.69           C  
ATOM   1060  CB  ASN A 138      -2.354 -11.125 -12.609  1.00 97.69           C  
ATOM   1061  O   ASN A 138      -1.101  -8.359 -12.219  1.00 97.69           O  
ATOM   1062  CG  ASN A 138      -3.113 -10.445 -11.484  1.00 97.69           C  
ATOM   1063  ND2 ASN A 138      -4.242  -9.828 -11.812  1.00 97.69           N  
ATOM   1064  OD1 ASN A 138      -2.689 -10.477 -10.328  1.00 97.69           O  
ATOM   1065  N   SER A 139      -0.165  -8.977 -14.203  1.00 98.31           N  
ATOM   1066  CA  SER A 139       0.211  -7.621 -14.602  1.00 98.31           C  
ATOM   1067  C   SER A 139       0.051  -7.426 -16.109  1.00 98.31           C  
ATOM   1068  CB  SER A 139       1.653  -7.324 -14.195  1.00 98.31           C  
ATOM   1069  O   SER A 139       0.263  -8.359 -16.891  1.00 98.31           O  
ATOM   1070  OG  SER A 139       2.041  -6.031 -14.625  1.00 98.31           O  
ATOM   1071  N   GLN A 140      -0.339  -6.156 -16.500  1.00 98.44           N  
ATOM   1072  CA  GLN A 140      -0.435  -5.820 -17.922  1.00 98.44           C  
ATOM   1073  C   GLN A 140       0.894  -5.289 -18.453  1.00 98.44           C  
ATOM   1074  CB  GLN A 140      -1.542  -4.789 -18.156  1.00 98.44           C  
ATOM   1075  O   GLN A 140       0.989  -4.887 -19.609  1.00 98.44           O  
ATOM   1076  CG  GLN A 140      -2.945  -5.332 -17.922  1.00 98.44           C  
ATOM   1077  CD  GLN A 140      -4.027  -4.320 -18.234  1.00 98.44           C  
ATOM   1078  NE2 GLN A 140      -5.180  -4.801 -18.688  1.00 98.44           N  
ATOM   1079  OE1 GLN A 140      -3.830  -3.109 -18.078  1.00 98.44           O  
ATOM   1080  N   GLY A 141       1.938  -5.219 -17.484  1.00 98.50           N  
ATOM   1081  CA  GLY A 141       3.279  -4.836 -17.891  1.00 98.50           C  
ATOM   1082  C   GLY A 141       3.570  -3.361 -17.688  1.00 98.50           C  
ATOM   1083  O   GLY A 141       2.648  -2.555 -17.547  1.00 98.50           O  
ATOM   1084  N   HIS A 142       4.820  -3.004 -17.672  1.00 98.62           N  
ATOM   1085  CA  HIS A 142       5.289  -1.655 -17.375  1.00 98.62           C  
ATOM   1086  C   HIS A 142       4.742  -0.647 -18.375  1.00 98.62           C  
ATOM   1087  CB  HIS A 142       6.816  -1.607 -17.359  1.00 98.62           C  
ATOM   1088  O   HIS A 142       4.285   0.433 -18.000  1.00 98.62           O  
ATOM   1089  CG  HIS A 142       7.430  -2.359 -16.219  1.00 98.62           C  
ATOM   1090  CD2 HIS A 142       6.879  -2.869 -15.094  1.00 98.62           C  
ATOM   1091  ND1 HIS A 142       8.773  -2.662 -16.172  1.00 98.62           N  
ATOM   1092  CE1 HIS A 142       9.023  -3.328 -15.047  1.00 98.62           C  
ATOM   1093  NE2 HIS A 142       7.891  -3.467 -14.383  1.00 98.62           N  
ATOM   1094  N   MET A 143       4.715  -1.039 -19.641  1.00 98.56           N  
ATOM   1095  CA  MET A 143       4.387  -0.088 -20.703  1.00 98.56           C  
ATOM   1096  C   MET A 143       2.926   0.339 -20.625  1.00 98.56           C  
ATOM   1097  CB  MET A 143       4.676  -0.691 -22.078  1.00 98.56           C  
ATOM   1098  O   MET A 143       2.611   1.521 -20.766  1.00 98.56           O  
ATOM   1099  CG  MET A 143       6.152  -0.968 -22.328  1.00 98.56           C  
ATOM   1100  SD  MET A 143       7.207   0.496 -22.000  1.00 98.56           S  
ATOM   1101  CE  MET A 143       6.609   1.617 -23.297  1.00 98.56           C  
ATOM   1102  N   VAL A 144       2.072  -0.636 -20.344  1.00 98.69           N  
ATOM   1103  CA  VAL A 144       0.651  -0.318 -20.250  1.00 98.69           C  
ATOM   1104  C   VAL A 144       0.406   0.577 -19.031  1.00 98.69           C  
ATOM   1105  CB  VAL A 144      -0.211  -1.597 -20.156  1.00 98.69           C  
ATOM   1106  O   VAL A 144      -0.291   1.589 -19.141  1.00 98.69           O  
ATOM   1107  CG1 VAL A 144      -1.658  -1.247 -19.797  1.00 98.69           C  
ATOM   1108  CG2 VAL A 144      -0.146  -2.387 -21.453  1.00 98.69           C  
ATOM   1109  N   VAL A 145       1.011   0.237 -17.938  1.00 98.75           N  
ATOM   1110  CA  VAL A 145       0.807   1.004 -16.719  1.00 98.75           C  
ATOM   1111  C   VAL A 145       1.425   2.393 -16.859  1.00 98.75           C  
ATOM   1112  CB  VAL A 145       1.408   0.284 -15.484  1.00 98.75           C  
ATOM   1113  O   VAL A 145       0.845   3.389 -16.422  1.00 98.75           O  
ATOM   1114  CG1 VAL A 145       1.321   1.170 -14.242  1.00 98.75           C  
ATOM   1115  CG2 VAL A 145       0.698  -1.047 -15.250  1.00 98.75           C  
ATOM   1116  N   GLU A 146       2.568   2.486 -17.500  1.00 98.62           N  
ATOM   1117  CA  GLU A 146       3.197   3.775 -17.766  1.00 98.62           C  
ATOM   1118  C   GLU A 146       2.268   4.691 -18.562  1.00 98.62           C  
ATOM   1119  CB  GLU A 146       4.516   3.586 -18.531  1.00 98.62           C  
ATOM   1120  O   GLU A 146       2.109   5.863 -18.234  1.00 98.62           O  
ATOM   1121  CG  GLU A 146       5.242   4.887 -18.844  1.00 98.62           C  
ATOM   1122  CD  GLU A 146       6.465   4.695 -19.719  1.00 98.62           C  
ATOM   1123  OE1 GLU A 146       7.348   5.582 -19.734  1.00 98.62           O  
ATOM   1124  OE2 GLU A 146       6.539   3.652 -20.406  1.00 98.62           O  
ATOM   1125  N   ARG A 147       1.702   4.188 -19.641  1.00 98.56           N  
ATOM   1126  CA  ARG A 147       0.796   4.961 -20.484  1.00 98.56           C  
ATOM   1127  C   ARG A 147      -0.387   5.488 -19.672  1.00 98.56           C  
ATOM   1128  CB  ARG A 147       0.297   4.113 -21.656  1.00 98.56           C  
ATOM   1129  O   ARG A 147      -0.755   6.656 -19.797  1.00 98.56           O  
ATOM   1130  CG  ARG A 147      -0.600   4.867 -22.625  1.00 98.56           C  
ATOM   1131  CD  ARG A 147      -1.140   3.955 -23.719  1.00 98.56           C  
ATOM   1132  NE  ARG A 147      -0.120   3.027 -24.203  1.00 98.56           N  
ATOM   1133  NH1 ARG A 147      -1.522   1.919 -25.656  1.00 98.56           N  
ATOM   1134  NH2 ARG A 147       0.674   1.290 -25.469  1.00 98.56           N  
ATOM   1135  CZ  ARG A 147      -0.325   2.080 -25.109  1.00 98.56           C  
ATOM   1136  N   ARG A 148      -0.929   4.695 -18.844  1.00 98.50           N  
ATOM   1137  CA  ARG A 148      -2.080   5.090 -18.047  1.00 98.50           C  
ATOM   1138  C   ARG A 148      -1.702   6.184 -17.047  1.00 98.50           C  
ATOM   1139  CB  ARG A 148      -2.654   3.881 -17.297  1.00 98.50           C  
ATOM   1140  O   ARG A 148      -2.410   7.184 -16.922  1.00 98.50           O  
ATOM   1141  CG  ARG A 148      -3.461   2.943 -18.172  1.00 98.50           C  
ATOM   1142  CD  ARG A 148      -3.988   1.748 -17.391  1.00 98.50           C  
ATOM   1143  NE  ARG A 148      -4.656   0.786 -18.266  1.00 98.50           N  
ATOM   1144  NH1 ARG A 148      -3.936  -1.078 -17.109  1.00 98.50           N  
ATOM   1145  NH2 ARG A 148      -5.262  -1.317 -18.969  1.00 98.50           N  
ATOM   1146  CZ  ARG A 148      -4.617  -0.534 -18.109  1.00 98.50           C  
ATOM   1147  N   LEU A 149      -0.586   5.949 -16.391  1.00 98.44           N  
ATOM   1148  CA  LEU A 149      -0.192   6.902 -15.367  1.00 98.44           C  
ATOM   1149  C   LEU A 149       0.303   8.203 -15.992  1.00 98.44           C  
ATOM   1150  CB  LEU A 149       0.896   6.305 -14.469  1.00 98.44           C  
ATOM   1151  O   LEU A 149       0.095   9.281 -15.438  1.00 98.44           O  
ATOM   1152  CG  LEU A 149       0.489   5.105 -13.617  1.00 98.44           C  
ATOM   1153  CD1 LEU A 149       1.655   4.652 -12.750  1.00 98.44           C  
ATOM   1154  CD2 LEU A 149      -0.727   5.441 -12.766  1.00 98.44           C  
ATOM   1155  N   ARG A 150       0.900   8.094 -17.156  1.00 97.88           N  
ATOM   1156  CA  ARG A 150       1.320   9.305 -17.859  1.00 97.88           C  
ATOM   1157  C   ARG A 150       0.116  10.148 -18.266  1.00 97.88           C  
ATOM   1158  CB  ARG A 150       2.164   8.961 -19.078  1.00 97.88           C  
ATOM   1159  O   ARG A 150       0.172  11.375 -18.234  1.00 97.88           O  
ATOM   1160  CG  ARG A 150       3.631   8.719 -18.781  1.00 97.88           C  
ATOM   1161  CD  ARG A 150       4.473   8.648 -20.047  1.00 97.88           C  
ATOM   1162  NE  ARG A 150       5.844   8.242 -19.766  1.00 97.88           N  
ATOM   1163  NH1 ARG A 150       6.523  10.328 -19.031  1.00 97.88           N  
ATOM   1164  NH2 ARG A 150       8.008   8.578 -19.062  1.00 97.88           N  
ATOM   1165  CZ  ARG A 150       6.789   9.047 -19.281  1.00 97.88           C  
ATOM   1166  N   ALA A 151      -0.966   9.531 -18.609  1.00 98.12           N  
ATOM   1167  CA  ALA A 151      -2.172  10.219 -19.062  1.00 98.12           C  
ATOM   1168  C   ALA A 151      -2.754  11.086 -17.938  1.00 98.12           C  
ATOM   1169  CB  ALA A 151      -3.213   9.219 -19.547  1.00 98.12           C  
ATOM   1170  O   ALA A 151      -3.480  12.047 -18.203  1.00 98.12           O  
ATOM   1171  N   ARG A 152      -2.371  10.758 -16.750  1.00 96.81           N  
ATOM   1172  CA  ARG A 152      -2.934  11.484 -15.617  1.00 96.81           C  
ATOM   1173  C   ARG A 152      -1.836  12.141 -14.789  1.00 96.81           C  
ATOM   1174  CB  ARG A 152      -3.770  10.555 -14.734  1.00 96.81           C  
ATOM   1175  O   ARG A 152      -2.047  12.469 -13.617  1.00 96.81           O  
ATOM   1176  CG  ARG A 152      -2.982   9.398 -14.141  1.00 96.81           C  
ATOM   1177  CD  ARG A 152      -3.824   8.586 -13.164  1.00 96.81           C  
ATOM   1178  NE  ARG A 152      -4.168   9.359 -11.977  1.00 96.81           N  
ATOM   1179  NH1 ARG A 152      -2.182   8.930 -10.875  1.00 96.81           N  
ATOM   1180  NH2 ARG A 152      -3.791  10.227  -9.883  1.00 96.81           N  
ATOM   1181  CZ  ARG A 152      -3.379   9.500 -10.914  1.00 96.81           C  
ATOM   1182  N   GLN A 153      -0.656  12.383 -15.344  1.00 96.25           N  
ATOM   1183  CA  GLN A 153       0.524  12.875 -14.641  1.00 96.25           C  
ATOM   1184  C   GLN A 153       0.300  14.281 -14.102  1.00 96.25           C  
ATOM   1185  CB  GLN A 153       1.747  12.852 -15.555  1.00 96.25           C  
ATOM   1186  O   GLN A 153       0.686  14.586 -12.969  1.00 96.25           O  
ATOM   1187  CG  GLN A 153       3.049  13.211 -14.859  1.00 96.25           C  
ATOM   1188  CD  GLN A 153       4.258  13.078 -15.766  1.00 96.25           C  
ATOM   1189  NE2 GLN A 153       5.445  13.055 -15.164  1.00 96.25           N  
ATOM   1190  OE1 GLN A 153       4.129  12.992 -16.984  1.00 96.25           O  
ATOM   1191  N   ALA A 154      -0.324  15.133 -14.914  1.00 97.31           N  
ATOM   1192  CA  ALA A 154      -0.579  16.500 -14.469  1.00 97.31           C  
ATOM   1193  C   ALA A 154      -1.479  16.516 -13.234  1.00 97.31           C  
ATOM   1194  CB  ALA A 154      -1.207  17.328 -15.586  1.00 97.31           C  
ATOM   1195  O   ALA A 154      -1.221  17.250 -12.273  1.00 97.31           O  
ATOM   1196  N   THR A 155      -2.477  15.711 -13.312  1.00 97.88           N  
ATOM   1197  CA  THR A 155      -3.387  15.586 -12.180  1.00 97.88           C  
ATOM   1198  C   THR A 155      -2.652  15.047 -10.953  1.00 97.88           C  
ATOM   1199  CB  THR A 155      -4.570  14.656 -12.516  1.00 97.88           C  
ATOM   1200  O   THR A 155      -2.840  15.555  -9.844  1.00 97.88           O  
ATOM   1201  CG2 THR A 155      -5.539  14.555 -11.344  1.00 97.88           C  
ATOM   1202  OG1 THR A 155      -5.270  15.180 -13.648  1.00 97.88           O  
ATOM   1203  N   GLN A 156      -1.831  14.070 -11.211  1.00 98.12           N  
ATOM   1204  CA  GLN A 156      -1.115  13.484 -10.086  1.00 98.12           C  
ATOM   1205  C   GLN A 156      -0.157  14.492  -9.453  1.00 98.12           C  
ATOM   1206  CB  GLN A 156      -0.349  12.234 -10.531  1.00 98.12           C  
ATOM   1207  O   GLN A 156       0.010  14.516  -8.234  1.00 98.12           O  
ATOM   1208  CG  GLN A 156       0.300  11.469  -9.383  1.00 98.12           C  
ATOM   1209  CD  GLN A 156      -0.708  10.977  -8.359  1.00 98.12           C  
ATOM   1210  NE2 GLN A 156      -0.473  11.297  -7.094  1.00 98.12           N  
ATOM   1211  OE1 GLN A 156      -1.690  10.312  -8.711  1.00 98.12           O  
ATOM   1212  N   ARG A 157       0.458  15.320 -10.211  1.00 96.88           N  
ATOM   1213  CA  ARG A 157       1.347  16.344  -9.664  1.00 96.88           C  
ATOM   1214  C   ARG A 157       0.604  17.250  -8.695  1.00 96.88           C  
ATOM   1215  CB  ARG A 157       1.965  17.172 -10.789  1.00 96.88           C  
ATOM   1216  O   ARG A 157       1.114  17.562  -7.613  1.00 96.88           O  
ATOM   1217  CG  ARG A 157       3.094  16.469 -11.523  1.00 96.88           C  
ATOM   1218  CD  ARG A 157       3.709  17.359 -12.594  1.00 96.88           C  
ATOM   1219  NE  ARG A 157       4.574  16.609 -13.500  1.00 96.88           N  
ATOM   1220  NH1 ARG A 157       4.750  18.281 -15.078  1.00 96.88           N  
ATOM   1221  NH2 ARG A 157       5.828  16.281 -15.398  1.00 96.88           N  
ATOM   1222  CZ  ARG A 157       5.047  17.062 -14.656  1.00 96.88           C  
ATOM   1223  N   GLN A 158      -0.610  17.656  -9.039  1.00 97.88           N  
ATOM   1224  CA  GLN A 158      -1.437  18.484  -8.172  1.00 97.88           C  
ATOM   1225  C   GLN A 158      -1.828  17.734  -6.902  1.00 97.88           C  
ATOM   1226  CB  GLN A 158      -2.689  18.953  -8.914  1.00 97.88           C  
ATOM   1227  O   GLN A 158      -1.770  18.297  -5.805  1.00 97.88           O  
ATOM   1228  CG  GLN A 158      -2.404  19.922 -10.055  1.00 97.88           C  
ATOM   1229  CD  GLN A 158      -3.658  20.312 -10.812  1.00 97.88           C  
ATOM   1230  NE2 GLN A 158      -3.549  21.359 -11.633  1.00 97.88           N  
ATOM   1231  OE1 GLN A 158      -4.715  19.703 -10.664  1.00 97.88           O  
ATOM   1232  N   LEU A 159      -2.123  16.516  -7.082  1.00 97.75           N  
ATOM   1233  CA  LEU A 159      -2.529  15.719  -5.930  1.00 97.75           C  
ATOM   1234  C   LEU A 159      -1.357  15.500  -4.980  1.00 97.75           C  
ATOM   1235  CB  LEU A 159      -3.096  14.367  -6.383  1.00 97.75           C  
ATOM   1236  O   LEU A 159      -1.520  15.570  -3.760  1.00 97.75           O  
ATOM   1237  CG  LEU A 159      -4.465  14.406  -7.062  1.00 97.75           C  
ATOM   1238  CD1 LEU A 159      -4.840  13.016  -7.574  1.00 97.75           C  
ATOM   1239  CD2 LEU A 159      -5.527  14.930  -6.102  1.00 97.75           C  
ATOM   1240  N   SER A 160      -0.199  15.234  -5.535  1.00 97.31           N  
ATOM   1241  CA  SER A 160       0.997  15.055  -4.719  1.00 97.31           C  
ATOM   1242  C   SER A 160       1.309  16.312  -3.914  1.00 97.31           C  
ATOM   1243  CB  SER A 160       2.195  14.695  -5.598  1.00 97.31           C  
ATOM   1244  O   SER A 160       1.654  16.234  -2.732  1.00 97.31           O  
ATOM   1245  OG  SER A 160       2.010  13.422  -6.203  1.00 97.31           O  
ATOM   1246  N   GLU A 161       1.148  17.469  -4.543  1.00 96.62           N  
ATOM   1247  CA  GLU A 161       1.378  18.734  -3.855  1.00 96.62           C  
ATOM   1248  C   GLU A 161       0.363  18.938  -2.736  1.00 96.62           C  
ATOM   1249  CB  GLU A 161       1.322  19.891  -4.844  1.00 96.62           C  
ATOM   1250  O   GLU A 161       0.659  19.609  -1.740  1.00 96.62           O  
ATOM   1251  CG  GLU A 161       2.531  19.984  -5.766  1.00 96.62           C  
ATOM   1252  CD  GLU A 161       2.393  21.047  -6.844  1.00 96.62           C  
ATOM   1253  OE1 GLU A 161       3.318  21.188  -7.676  1.00 96.62           O  
ATOM   1254  OE2 GLU A 161       1.350  21.734  -6.855  1.00 96.62           O  
ATOM   1255  N   ALA A 162      -0.741  18.344  -2.951  1.00 96.88           N  
ATOM   1256  CA  ALA A 162      -1.810  18.469  -1.965  1.00 96.88           C  
ATOM   1257  C   ALA A 162      -1.688  17.406  -0.880  1.00 96.88           C  
ATOM   1258  CB  ALA A 162      -3.174  18.391  -2.643  1.00 96.88           C  
ATOM   1259  O   ALA A 162      -2.605  17.219  -0.077  1.00 96.88           O  
ATOM   1260  N   GLY A 163      -0.576  16.609  -0.848  1.00 97.62           N  
ATOM   1261  CA  GLY A 163      -0.336  15.625   0.193  1.00 97.62           C  
ATOM   1262  C   GLY A 163      -0.949  14.273  -0.117  1.00 97.62           C  
ATOM   1263  O   GLY A 163      -1.281  13.508   0.795  1.00 97.62           O  
ATOM   1264  N   MET A 164      -1.193  13.977  -1.369  1.00 97.94           N  
ATOM   1265  CA  MET A 164      -1.759  12.703  -1.811  1.00 97.94           C  
ATOM   1266  C   MET A 164      -0.815  11.992  -2.777  1.00 97.94           C  
ATOM   1267  CB  MET A 164      -3.119  12.922  -2.475  1.00 97.94           C  
ATOM   1268  O   MET A 164      -1.070  11.953  -3.982  1.00 97.94           O  
ATOM   1269  CG  MET A 164      -4.184  13.461  -1.530  1.00 97.94           C  
ATOM   1270  SD  MET A 164      -5.832  13.570  -2.322  1.00 97.94           S  
ATOM   1271  CE  MET A 164      -5.559  14.984  -3.434  1.00 97.94           C  
ATOM   1272  N   PRO A 165       0.202  11.438  -2.240  1.00 98.25           N  
ATOM   1273  CA  PRO A 165       1.251  10.805  -3.045  1.00 98.25           C  
ATOM   1274  C   PRO A 165       0.801   9.484  -3.664  1.00 98.25           C  
ATOM   1275  CB  PRO A 165       2.379  10.578  -2.035  1.00 98.25           C  
ATOM   1276  O   PRO A 165      -0.070   8.805  -3.115  1.00 98.25           O  
ATOM   1277  CG  PRO A 165       1.694  10.477  -0.711  1.00 98.25           C  
ATOM   1278  CD  PRO A 165       0.472  11.344  -0.738  1.00 98.25           C  
ATOM   1279  N   LEU A 166       1.437   9.180  -4.828  1.00 98.62           N  
ATOM   1280  CA  LEU A 166       1.229   7.922  -5.535  1.00 98.62           C  
ATOM   1281  C   LEU A 166       2.449   7.016  -5.398  1.00 98.62           C  
ATOM   1282  CB  LEU A 166       0.932   8.180  -7.012  1.00 98.62           C  
ATOM   1283  O   LEU A 166       3.566   7.422  -5.727  1.00 98.62           O  
ATOM   1284  CG  LEU A 166       0.767   6.941  -7.895  1.00 98.62           C  
ATOM   1285  CD1 LEU A 166      -0.501   6.184  -7.516  1.00 98.62           C  
ATOM   1286  CD2 LEU A 166       0.740   7.332  -9.367  1.00 98.62           C  
ATOM   1287  N   GLY A 167       2.232   5.812  -4.906  1.00 98.69           N  
ATOM   1288  CA  GLY A 167       3.246   4.770  -4.887  1.00 98.69           C  
ATOM   1289  C   GLY A 167       3.072   3.746  -5.992  1.00 98.69           C  
ATOM   1290  O   GLY A 167       1.945   3.428  -6.379  1.00 98.69           O  
ATOM   1291  N   ILE A 168       4.184   3.271  -6.488  1.00 98.81           N  
ATOM   1292  CA  ILE A 168       4.145   2.209  -7.488  1.00 98.81           C  
ATOM   1293  C   ILE A 168       4.934   1.000  -6.988  1.00 98.81           C  
ATOM   1294  CB  ILE A 168       4.707   2.691  -8.844  1.00 98.81           C  
ATOM   1295  O   ILE A 168       6.137   1.096  -6.734  1.00 98.81           O  
ATOM   1296  CG1 ILE A 168       3.904   3.891  -9.359  1.00 98.81           C  
ATOM   1297  CG2 ILE A 168       4.707   1.550  -9.867  1.00 98.81           C  
ATOM   1298  CD1 ILE A 168       4.430   4.473 -10.664  1.00 98.81           C  
ATOM   1299  N   ASN A 169       4.211  -0.085  -6.820  1.00 98.88           N  
ATOM   1300  CA  ASN A 169       4.762  -1.345  -6.332  1.00 98.88           C  
ATOM   1301  C   ASN A 169       5.309  -2.197  -7.473  1.00 98.88           C  
ATOM   1302  CB  ASN A 169       3.707  -2.123  -5.543  1.00 98.88           C  
ATOM   1303  O   ASN A 169       4.570  -2.551  -8.398  1.00 98.88           O  
ATOM   1304  CG  ASN A 169       4.289  -3.311  -4.805  1.00 98.88           C  
ATOM   1305  ND2 ASN A 169       4.203  -3.285  -3.479  1.00 98.88           N  
ATOM   1306  OD1 ASN A 169       4.812  -4.246  -5.418  1.00 98.88           O  
ATOM   1307  N   LEU A 170       6.629  -2.504  -7.461  1.00 98.81           N  
ATOM   1308  CA  LEU A 170       7.305  -3.215  -8.539  1.00 98.81           C  
ATOM   1309  C   LEU A 170       7.512  -4.684  -8.172  1.00 98.81           C  
ATOM   1310  CB  LEU A 170       8.656  -2.561  -8.852  1.00 98.81           C  
ATOM   1311  O   LEU A 170       7.887  -5.000  -7.043  1.00 98.81           O  
ATOM   1312  CG  LEU A 170       8.625  -1.067  -9.180  1.00 98.81           C  
ATOM   1313  CD1 LEU A 170      10.039  -0.527  -9.328  1.00 98.81           C  
ATOM   1314  CD2 LEU A 170       7.812  -0.816 -10.445  1.00 98.81           C  
ATOM   1315  N   GLY A 171       7.238  -5.562  -9.148  1.00 97.94           N  
ATOM   1316  CA  GLY A 171       7.488  -6.988  -9.008  1.00 97.94           C  
ATOM   1317  C   GLY A 171       8.305  -7.562 -10.148  1.00 97.94           C  
ATOM   1318  O   GLY A 171       8.617  -6.863 -11.117  1.00 97.94           O  
ATOM   1319  N   LYS A 172       8.648  -8.828 -10.031  1.00 97.62           N  
ATOM   1320  CA  LYS A 172       9.375  -9.523 -11.086  1.00 97.62           C  
ATOM   1321  C   LYS A 172       8.445 -10.438 -11.883  1.00 97.62           C  
ATOM   1322  CB  LYS A 172      10.531 -10.344 -10.500  1.00 97.62           C  
ATOM   1323  O   LYS A 172       7.379 -10.820 -11.398  1.00 97.62           O  
ATOM   1324  CG  LYS A 172      10.078 -11.578  -9.727  1.00 97.62           C  
ATOM   1325  CD  LYS A 172      11.273 -12.430  -9.297  1.00 97.62           C  
ATOM   1326  CE  LYS A 172      10.820 -13.695  -8.586  1.00 97.62           C  
ATOM   1327  NZ  LYS A 172      10.492 -14.789  -9.555  1.00 97.62           N  
ATOM   1328  N   ASN A 173       8.805 -10.586 -13.195  1.00 97.38           N  
ATOM   1329  CA  ASN A 173       8.094 -11.594 -13.977  1.00 97.38           C  
ATOM   1330  C   ASN A 173       8.352 -13.000 -13.453  1.00 97.38           C  
ATOM   1331  CB  ASN A 173       8.492 -11.500 -15.453  1.00 97.38           C  
ATOM   1332  O   ASN A 173       9.430 -13.281 -12.922  1.00 97.38           O  
ATOM   1333  CG  ASN A 173       7.895 -10.289 -16.141  1.00 97.38           C  
ATOM   1334  ND2 ASN A 173       6.598 -10.352 -16.438  1.00 97.38           N  
ATOM   1335  OD1 ASN A 173       8.586  -9.305 -16.422  1.00 97.38           O  
ATOM   1336  N   LYS A 174       7.410 -13.953 -13.453  1.00 94.06           N  
ATOM   1337  CA  LYS A 174       7.445 -15.320 -12.953  1.00 94.06           C  
ATOM   1338  C   LYS A 174       8.664 -16.078 -13.492  1.00 94.06           C  
ATOM   1339  CB  LYS A 174       6.164 -16.062 -13.344  1.00 94.06           C  
ATOM   1340  O   LYS A 174       9.336 -16.781 -12.742  1.00 94.06           O  
ATOM   1341  CG  LYS A 174       6.051 -17.453 -12.742  1.00 94.06           C  
ATOM   1342  CD  LYS A 174       4.703 -18.094 -13.055  1.00 94.06           C  
ATOM   1343  CE  LYS A 174       4.582 -19.484 -12.438  1.00 94.06           C  
ATOM   1344  NZ  LYS A 174       3.242 -20.094 -12.703  1.00 94.06           N  
ATOM   1345  N   CYS A 175       9.023 -15.875 -14.742  1.00 90.62           N  
ATOM   1346  CA  CYS A 175      10.062 -16.672 -15.391  1.00 90.62           C  
ATOM   1347  C   CYS A 175      11.328 -15.844 -15.594  1.00 90.62           C  
ATOM   1348  CB  CYS A 175       9.570 -17.203 -16.734  1.00 90.62           C  
ATOM   1349  O   CYS A 175      12.125 -16.125 -16.484  1.00 90.62           O  
ATOM   1350  SG  CYS A 175       8.156 -18.312 -16.609  1.00 90.62           S  
ATOM   1351  N   SER A 176      11.508 -14.789 -14.750  1.00 92.12           N  
ATOM   1352  CA  SER A 176      12.664 -13.914 -14.891  1.00 92.12           C  
ATOM   1353  C   SER A 176      13.953 -14.633 -14.500  1.00 92.12           C  
ATOM   1354  CB  SER A 176      12.500 -12.656 -14.047  1.00 92.12           C  
ATOM   1355  O   SER A 176      14.000 -15.312 -13.469  1.00 92.12           O  
ATOM   1356  OG  SER A 176      13.633 -11.805 -14.172  1.00 92.12           O  
ATOM   1357  N   VAL A 177      14.930 -14.477 -15.227  1.00 91.00           N  
ATOM   1358  CA  VAL A 177      16.250 -15.039 -14.922  1.00 91.00           C  
ATOM   1359  C   VAL A 177      17.016 -14.094 -14.008  1.00 91.00           C  
ATOM   1360  CB  VAL A 177      17.062 -15.312 -16.203  1.00 91.00           C  
ATOM   1361  O   VAL A 177      17.766 -14.531 -13.141  1.00 91.00           O  
ATOM   1362  CG1 VAL A 177      18.438 -15.852 -15.867  1.00 91.00           C  
ATOM   1363  CG2 VAL A 177      16.312 -16.281 -17.109  1.00 91.00           C  
ATOM   1364  N   ASP A 178      16.828 -12.875 -14.211  1.00 94.81           N  
ATOM   1365  CA  ASP A 178      17.500 -11.820 -13.453  1.00 94.81           C  
ATOM   1366  C   ASP A 178      16.484 -10.914 -12.766  1.00 94.81           C  
ATOM   1367  CB  ASP A 178      18.406 -10.992 -14.367  1.00 94.81           C  
ATOM   1368  O   ASP A 178      16.047  -9.914 -13.336  1.00 94.81           O  
ATOM   1369  CG  ASP A 178      19.281 -10.016 -13.602  1.00 94.81           C  
ATOM   1370  OD1 ASP A 178      19.078  -9.844 -12.383  1.00 94.81           O  
ATOM   1371  OD2 ASP A 178      20.172  -9.406 -14.234  1.00 94.81           O  
ATOM   1372  N   ALA A 179      16.094 -11.281 -11.555  1.00 95.12           N  
ATOM   1373  CA  ALA A 179      15.070 -10.555 -10.805  1.00 95.12           C  
ATOM   1374  C   ALA A 179      15.461  -9.094 -10.609  1.00 95.12           C  
ATOM   1375  CB  ALA A 179      14.828 -11.219  -9.453  1.00 95.12           C  
ATOM   1376  O   ALA A 179      14.633  -8.195 -10.766  1.00 95.12           O  
ATOM   1377  N   ALA A 180      16.750  -8.828 -10.320  1.00 97.19           N  
ATOM   1378  CA  ALA A 180      17.219  -7.461 -10.102  1.00 97.19           C  
ATOM   1379  C   ALA A 180      16.984  -6.598 -11.336  1.00 97.19           C  
ATOM   1380  CB  ALA A 180      18.688  -7.461  -9.711  1.00 97.19           C  
ATOM   1381  O   ALA A 180      16.594  -5.434 -11.227  1.00 97.19           O  
ATOM   1382  N   ALA A 181      17.219  -7.191 -12.539  1.00 98.00           N  
ATOM   1383  CA  ALA A 181      17.016  -6.457 -13.789  1.00 98.00           C  
ATOM   1384  C   ALA A 181      15.562  -6.031 -13.953  1.00 98.00           C  
ATOM   1385  CB  ALA A 181      17.469  -7.301 -14.977  1.00 98.00           C  
ATOM   1386  O   ALA A 181      15.281  -4.965 -14.500  1.00 98.00           O  
ATOM   1387  N   ASP A 182      14.688  -6.809 -13.453  1.00 98.19           N  
ATOM   1388  CA  ASP A 182      13.266  -6.488 -13.555  1.00 98.19           C  
ATOM   1389  C   ASP A 182      12.922  -5.266 -12.703  1.00 98.19           C  
ATOM   1390  CB  ASP A 182      12.414  -7.684 -13.125  1.00 98.19           C  
ATOM   1391  O   ASP A 182      12.203  -4.371 -13.156  1.00 98.19           O  
ATOM   1392  CG  ASP A 182      12.367  -8.781 -14.172  1.00 98.19           C  
ATOM   1393  OD1 ASP A 182      12.953  -8.617 -15.258  1.00 98.19           O  
ATOM   1394  OD2 ASP A 182      11.734  -9.828 -13.898  1.00 98.19           O  
ATOM   1395  N   TYR A 183      13.398  -5.246 -11.547  1.00 98.62           N  
ATOM   1396  CA  TYR A 183      13.148  -4.113 -10.664  1.00 98.62           C  
ATOM   1397  C   TYR A 183      13.812  -2.850 -11.195  1.00 98.62           C  
ATOM   1398  CB  TYR A 183      13.656  -4.410  -9.250  1.00 98.62           C  
ATOM   1399  O   TYR A 183      13.219  -1.768 -11.156  1.00 98.62           O  
ATOM   1400  CG  TYR A 183      12.844  -5.449  -8.516  1.00 98.62           C  
ATOM   1401  CD1 TYR A 183      11.602  -5.133  -7.961  1.00 98.62           C  
ATOM   1402  CD2 TYR A 183      13.312  -6.754  -8.375  1.00 98.62           C  
ATOM   1403  CE1 TYR A 183      10.852  -6.086  -7.285  1.00 98.62           C  
ATOM   1404  CE2 TYR A 183      12.562  -7.715  -7.703  1.00 98.62           C  
ATOM   1405  OH  TYR A 183      10.602  -8.320  -6.492  1.00 98.62           O  
ATOM   1406  CZ  TYR A 183      11.336  -7.375  -7.160  1.00 98.62           C  
ATOM   1407  N   VAL A 184      15.023  -2.982 -11.703  1.00 98.56           N  
ATOM   1408  CA  VAL A 184      15.727  -1.854 -12.305  1.00 98.56           C  
ATOM   1409  C   VAL A 184      14.922  -1.312 -13.484  1.00 98.56           C  
ATOM   1410  CB  VAL A 184      17.156  -2.248 -12.766  1.00 98.56           C  
ATOM   1411  O   VAL A 184      14.742  -0.099 -13.617  1.00 98.56           O  
ATOM   1412  CG1 VAL A 184      17.766  -1.148 -13.633  1.00 98.56           C  
ATOM   1413  CG2 VAL A 184      18.047  -2.543 -11.562  1.00 98.56           C  
ATOM   1414  N   ALA A 185      14.422  -2.217 -14.305  1.00 98.50           N  
ATOM   1415  CA  ALA A 185      13.586  -1.805 -15.430  1.00 98.50           C  
ATOM   1416  C   ALA A 185      12.344  -1.061 -14.945  1.00 98.50           C  
ATOM   1417  CB  ALA A 185      13.188  -3.016 -16.266  1.00 98.50           C  
ATOM   1418  O   ALA A 185      11.930  -0.069 -15.547  1.00 98.50           O  
ATOM   1419  N   GLY A 186      11.781  -1.542 -13.883  1.00 98.44           N  
ATOM   1420  CA  GLY A 186      10.625  -0.875 -13.305  1.00 98.44           C  
ATOM   1421  C   GLY A 186      10.922   0.539 -12.844  1.00 98.44           C  
ATOM   1422  O   GLY A 186      10.148   1.461 -13.109  1.00 98.44           O  
ATOM   1423  N   VAL A 187      12.047   0.679 -12.125  1.00 98.50           N  
ATOM   1424  CA  VAL A 187      12.445   2.002 -11.656  1.00 98.50           C  
ATOM   1425  C   VAL A 187      12.648   2.934 -12.852  1.00 98.50           C  
ATOM   1426  CB  VAL A 187      13.734   1.938 -10.812  1.00 98.50           C  
ATOM   1427  O   VAL A 187      12.195   4.082 -12.828  1.00 98.50           O  
ATOM   1428  CG1 VAL A 187      14.258   3.344 -10.516  1.00 98.50           C  
ATOM   1429  CG2 VAL A 187      13.484   1.176  -9.508  1.00 98.50           C  
ATOM   1430  N   ARG A 188      13.242   2.445 -13.891  1.00 97.81           N  
ATOM   1431  CA  ARG A 188      13.539   3.230 -15.086  1.00 97.81           C  
ATOM   1432  C   ARG A 188      12.258   3.703 -15.766  1.00 97.81           C  
ATOM   1433  CB  ARG A 188      14.383   2.416 -16.062  1.00 97.81           C  
ATOM   1434  O   ARG A 188      12.148   4.871 -16.141  1.00 97.81           O  
ATOM   1435  CG  ARG A 188      14.797   3.186 -17.312  1.00 97.81           C  
ATOM   1436  CD  ARG A 188      15.586   2.314 -18.281  1.00 97.81           C  
ATOM   1437  NE  ARG A 188      16.750   1.713 -17.625  1.00 97.81           N  
ATOM   1438  NH1 ARG A 188      17.297   0.355 -19.422  1.00 97.81           N  
ATOM   1439  NH2 ARG A 188      18.562   0.315 -17.516  1.00 97.81           N  
ATOM   1440  CZ  ARG A 188      17.531   0.796 -18.188  1.00 97.81           C  
ATOM   1441  N   VAL A 189      11.281   2.848 -15.820  1.00 98.00           N  
ATOM   1442  CA  VAL A 189      10.086   3.105 -16.625  1.00 98.00           C  
ATOM   1443  C   VAL A 189       9.055   3.855 -15.797  1.00 98.00           C  
ATOM   1444  CB  VAL A 189       9.484   1.795 -17.172  1.00 98.00           C  
ATOM   1445  O   VAL A 189       8.469   4.840 -16.266  1.00 98.00           O  
ATOM   1446  CG1 VAL A 189       8.125   2.059 -17.828  1.00 98.00           C  
ATOM   1447  CG2 VAL A 189      10.438   1.145 -18.172  1.00 98.00           C  
ATOM   1448  N   LEU A 190       8.914   3.465 -14.547  1.00 98.25           N  
ATOM   1449  CA  LEU A 190       7.777   3.939 -13.773  1.00 98.25           C  
ATOM   1450  C   LEU A 190       8.227   4.906 -12.688  1.00 98.25           C  
ATOM   1451  CB  LEU A 190       7.027   2.760 -13.148  1.00 98.25           C  
ATOM   1452  O   LEU A 190       7.406   5.641 -12.125  1.00 98.25           O  
ATOM   1453  CG  LEU A 190       6.352   1.792 -14.117  1.00 98.25           C  
ATOM   1454  CD1 LEU A 190       5.820   0.573 -13.375  1.00 98.25           C  
ATOM   1455  CD2 LEU A 190       5.227   2.492 -14.875  1.00 98.25           C  
ATOM   1456  N   GLY A 191       9.547   4.910 -12.391  1.00 97.62           N  
ATOM   1457  CA  GLY A 191      10.094   5.770 -11.352  1.00 97.62           C  
ATOM   1458  C   GLY A 191       9.727   7.230 -11.531  1.00 97.62           C  
ATOM   1459  O   GLY A 191       9.289   7.891 -10.594  1.00 97.62           O  
ATOM   1460  N   PRO A 192       9.797   7.781 -12.727  1.00 96.81           N  
ATOM   1461  CA  PRO A 192       9.508   9.195 -12.977  1.00 96.81           C  
ATOM   1462  C   PRO A 192       8.055   9.562 -12.688  1.00 96.81           C  
ATOM   1463  CB  PRO A 192       9.836   9.367 -14.461  1.00 96.81           C  
ATOM   1464  O   PRO A 192       7.734  10.742 -12.523  1.00 96.81           O  
ATOM   1465  CG  PRO A 192      10.875   8.336 -14.750  1.00 96.81           C  
ATOM   1466  CD  PRO A 192      10.547   7.094 -13.977  1.00 96.81           C  
ATOM   1467  N   LEU A 193       7.188   8.617 -12.586  1.00 97.19           N  
ATOM   1468  CA  LEU A 193       5.762   8.875 -12.430  1.00 97.19           C  
ATOM   1469  C   LEU A 193       5.328   8.672 -10.984  1.00 97.19           C  
ATOM   1470  CB  LEU A 193       4.949   7.957 -13.352  1.00 97.19           C  
ATOM   1471  O   LEU A 193       4.160   8.867 -10.641  1.00 97.19           O  
ATOM   1472  CG  LEU A 193       5.238   8.062 -14.844  1.00 97.19           C  
ATOM   1473  CD1 LEU A 193       4.520   6.961 -15.609  1.00 97.19           C  
ATOM   1474  CD2 LEU A 193       4.832   9.438 -15.375  1.00 97.19           C  
ATOM   1475  N   ALA A 194       6.250   8.203 -10.125  1.00 97.62           N  
ATOM   1476  CA  ALA A 194       5.910   7.805  -8.766  1.00 97.62           C  
ATOM   1477  C   ALA A 194       6.438   8.812  -7.750  1.00 97.62           C  
ATOM   1478  CB  ALA A 194       6.465   6.414  -8.469  1.00 97.62           C  
ATOM   1479  O   ALA A 194       7.488   9.422  -7.957  1.00 97.62           O  
ATOM   1480  N   ASP A 195       5.652   9.039  -6.672  1.00 98.00           N  
ATOM   1481  CA  ASP A 195       6.188   9.734  -5.504  1.00 98.00           C  
ATOM   1482  C   ASP A 195       7.105   8.820  -4.695  1.00 98.00           C  
ATOM   1483  CB  ASP A 195       5.055  10.250  -4.621  1.00 98.00           C  
ATOM   1484  O   ASP A 195       8.070   9.281  -4.090  1.00 98.00           O  
ATOM   1485  CG  ASP A 195       4.211  11.320  -5.301  1.00 98.00           C  
ATOM   1486  OD1 ASP A 195       4.750  12.391  -5.652  1.00 98.00           O  
ATOM   1487  OD2 ASP A 195       2.998  11.086  -5.484  1.00 98.00           O  
ATOM   1488  N   TYR A 196       6.812   7.547  -4.656  1.00 98.69           N  
ATOM   1489  CA  TYR A 196       7.680   6.508  -4.113  1.00 98.69           C  
ATOM   1490  C   TYR A 196       7.492   5.191  -4.859  1.00 98.69           C  
ATOM   1491  CB  TYR A 196       7.410   6.305  -2.619  1.00 98.69           C  
ATOM   1492  O   TYR A 196       6.438   4.957  -5.457  1.00 98.69           O  
ATOM   1493  CG  TYR A 196       6.051   5.715  -2.324  1.00 98.69           C  
ATOM   1494  CD1 TYR A 196       4.938   6.535  -2.146  1.00 98.69           C  
ATOM   1495  CD2 TYR A 196       5.879   4.340  -2.221  1.00 98.69           C  
ATOM   1496  CE1 TYR A 196       3.686   5.996  -1.873  1.00 98.69           C  
ATOM   1497  CE2 TYR A 196       4.629   3.791  -1.947  1.00 98.69           C  
ATOM   1498  OH  TYR A 196       2.305   4.086  -1.504  1.00 98.69           O  
ATOM   1499  CZ  TYR A 196       3.541   4.625  -1.775  1.00 98.69           C  
ATOM   1500  N   VAL A 197       8.570   4.473  -4.926  1.00 98.75           N  
ATOM   1501  CA  VAL A 197       8.500   3.137  -5.508  1.00 98.75           C  
ATOM   1502  C   VAL A 197       8.742   2.086  -4.426  1.00 98.75           C  
ATOM   1503  CB  VAL A 197       9.523   2.967  -6.656  1.00 98.75           C  
ATOM   1504  O   VAL A 197       9.477   2.334  -3.467  1.00 98.75           O  
ATOM   1505  CG1 VAL A 197       9.195   3.904  -7.816  1.00 98.75           C  
ATOM   1506  CG2 VAL A 197      10.938   3.219  -6.145  1.00 98.75           C  
ATOM   1507  N   VAL A 198       8.023   0.953  -4.602  1.00 98.88           N  
ATOM   1508  CA  VAL A 198       8.172  -0.142  -3.646  1.00 98.88           C  
ATOM   1509  C   VAL A 198       8.789  -1.353  -4.340  1.00 98.88           C  
ATOM   1510  CB  VAL A 198       6.812  -0.527  -3.010  1.00 98.88           C  
ATOM   1511  O   VAL A 198       8.281  -1.810  -5.371  1.00 98.88           O  
ATOM   1512  CG1 VAL A 198       6.988  -1.688  -2.033  1.00 98.88           C  
ATOM   1513  CG2 VAL A 198       6.191   0.678  -2.309  1.00 98.88           C  
ATOM   1514  N   VAL A 199       9.945  -1.776  -3.832  1.00 98.75           N  
ATOM   1515  CA  VAL A 199      10.547  -3.041  -4.242  1.00 98.75           C  
ATOM   1516  C   VAL A 199       9.906  -4.191  -3.465  1.00 98.75           C  
ATOM   1517  CB  VAL A 199      12.070  -3.041  -4.031  1.00 98.75           C  
ATOM   1518  O   VAL A 199      10.195  -4.387  -2.281  1.00 98.75           O  
ATOM   1519  CG1 VAL A 199      12.680  -4.367  -4.480  1.00 98.75           C  
ATOM   1520  CG2 VAL A 199      12.711  -1.874  -4.781  1.00 98.75           C  
ATOM   1521  N   ASN A 200       8.977  -4.898  -4.195  1.00 98.62           N  
ATOM   1522  CA  ASN A 200       8.219  -5.973  -3.566  1.00 98.62           C  
ATOM   1523  C   ASN A 200       8.953  -7.309  -3.654  1.00 98.62           C  
ATOM   1524  CB  ASN A 200       6.828  -6.086  -4.199  1.00 98.62           C  
ATOM   1525  O   ASN A 200       8.945  -7.957  -4.699  1.00 98.62           O  
ATOM   1526  CG  ASN A 200       5.930  -7.055  -3.461  1.00 98.62           C  
ATOM   1527  ND2 ASN A 200       4.633  -6.996  -3.748  1.00 98.62           N  
ATOM   1528  OD1 ASN A 200       6.391  -7.848  -2.639  1.00 98.62           O  
ATOM   1529  N   VAL A 201       9.547  -7.820  -2.518  1.00 98.00           N  
ATOM   1530  CA  VAL A 201      10.297  -9.070  -2.484  1.00 98.00           C  
ATOM   1531  C   VAL A 201       9.617 -10.055  -1.528  1.00 98.00           C  
ATOM   1532  CB  VAL A 201      11.766  -8.844  -2.064  1.00 98.00           C  
ATOM   1533  O   VAL A 201      10.266 -10.969  -1.011  1.00 98.00           O  
ATOM   1534  CG1 VAL A 201      12.516  -8.062  -3.135  1.00 98.00           C  
ATOM   1535  CG2 VAL A 201      11.828  -8.125  -0.720  1.00 98.00           C  
ATOM   1536  N   SER A 202       8.297  -9.797  -1.300  1.00 97.50           N  
ATOM   1537  CA  SER A 202       7.707 -10.484  -0.157  1.00 97.50           C  
ATOM   1538  C   SER A 202       6.523 -11.344  -0.584  1.00 97.50           C  
ATOM   1539  CB  SER A 202       7.258  -9.477   0.900  1.00 97.50           C  
ATOM   1540  O   SER A 202       5.883 -11.992   0.251  1.00 97.50           O  
ATOM   1541  OG  SER A 202       6.301  -8.578   0.364  1.00 97.50           O  
ATOM   1542  N   SER A 203       6.168 -11.438  -1.899  1.00 95.50           N  
ATOM   1543  CA  SER A 203       5.016 -12.227  -2.336  1.00 95.50           C  
ATOM   1544  C   SER A 203       5.277 -13.719  -2.197  1.00 95.50           C  
ATOM   1545  CB  SER A 203       4.660 -11.891  -3.785  1.00 95.50           C  
ATOM   1546  O   SER A 203       6.281 -14.227  -2.699  1.00 95.50           O  
ATOM   1547  OG  SER A 203       3.615 -12.727  -4.250  1.00 95.50           O  
ATOM   1548  N   PRO A 204       4.305 -14.453  -1.515  1.00 95.62           N  
ATOM   1549  CA  PRO A 204       4.480 -15.906  -1.405  1.00 95.62           C  
ATOM   1550  C   PRO A 204       4.031 -16.656  -2.660  1.00 95.62           C  
ATOM   1551  CB  PRO A 204       3.604 -16.281  -0.207  1.00 95.62           C  
ATOM   1552  O   PRO A 204       4.238 -17.859  -2.770  1.00 95.62           O  
ATOM   1553  CG  PRO A 204       2.490 -15.281  -0.225  1.00 95.62           C  
ATOM   1554  CD  PRO A 204       3.039 -13.961  -0.687  1.00 95.62           C  
ATOM   1555  N   ASN A 205       3.508 -15.992  -3.584  1.00 95.81           N  
ATOM   1556  CA  ASN A 205       2.838 -16.656  -4.699  1.00 95.81           C  
ATOM   1557  C   ASN A 205       3.676 -16.578  -5.973  1.00 95.81           C  
ATOM   1558  CB  ASN A 205       1.458 -16.031  -4.941  1.00 95.81           C  
ATOM   1559  O   ASN A 205       3.195 -16.922  -7.055  1.00 95.81           O  
ATOM   1560  CG  ASN A 205       0.570 -16.094  -3.713  1.00 95.81           C  
ATOM   1561  ND2 ASN A 205      -0.083 -14.984  -3.396  1.00 95.81           N  
ATOM   1562  OD1 ASN A 205       0.471 -17.125  -3.055  1.00 95.81           O  
ATOM   1563  N   THR A 206       4.875 -16.016  -5.848  1.00 91.94           N  
ATOM   1564  CA  THR A 206       5.840 -15.961  -6.941  1.00 91.94           C  
ATOM   1565  C   THR A 206       7.055 -16.828  -6.629  1.00 91.94           C  
ATOM   1566  CB  THR A 206       6.293 -14.523  -7.223  1.00 91.94           C  
ATOM   1567  O   THR A 206       7.805 -16.547  -5.695  1.00 91.94           O  
ATOM   1568  CG2 THR A 206       7.191 -14.461  -8.453  1.00 91.94           C  
ATOM   1569  OG1 THR A 206       5.141 -13.695  -7.445  1.00 91.94           O  
ATOM   1570  N   PRO A 207       7.219 -17.844  -7.355  1.00 88.94           N  
ATOM   1571  CA  PRO A 207       8.289 -18.797  -7.043  1.00 88.94           C  
ATOM   1572  C   PRO A 207       9.648 -18.125  -6.902  1.00 88.94           C  
ATOM   1573  CB  PRO A 207       8.273 -19.750  -8.242  1.00 88.94           C  
ATOM   1574  O   PRO A 207      10.055 -17.344  -7.773  1.00 88.94           O  
ATOM   1575  CG  PRO A 207       6.883 -19.672  -8.773  1.00 88.94           C  
ATOM   1576  CD  PRO A 207       6.375 -18.266  -8.586  1.00 88.94           C  
ATOM   1577  N   GLY A 208      10.336 -18.406  -5.812  1.00 90.38           N  
ATOM   1578  CA  GLY A 208      11.711 -17.984  -5.605  1.00 90.38           C  
ATOM   1579  C   GLY A 208      11.836 -16.547  -5.164  1.00 90.38           C  
ATOM   1580  O   GLY A 208      12.938 -16.078  -4.852  1.00 90.38           O  
ATOM   1581  N   LEU A 209      10.703 -15.805  -5.141  1.00 94.31           N  
ATOM   1582  CA  LEU A 209      10.758 -14.375  -4.855  1.00 94.31           C  
ATOM   1583  C   LEU A 209      11.234 -14.125  -3.428  1.00 94.31           C  
ATOM   1584  CB  LEU A 209       9.391 -13.727  -5.070  1.00 94.31           C  
ATOM   1585  O   LEU A 209      12.086 -13.266  -3.195  1.00 94.31           O  
ATOM   1586  CG  LEU A 209       9.320 -12.211  -4.867  1.00 94.31           C  
ATOM   1587  CD1 LEU A 209       9.781 -11.484  -6.125  1.00 94.31           C  
ATOM   1588  CD2 LEU A 209       7.898 -11.797  -4.492  1.00 94.31           C  
ATOM   1589  N   ARG A 210      10.766 -14.883  -2.416  1.00 93.69           N  
ATOM   1590  CA  ARG A 210      11.086 -14.617  -1.020  1.00 93.69           C  
ATOM   1591  C   ARG A 210      12.539 -14.969  -0.717  1.00 93.69           C  
ATOM   1592  CB  ARG A 210      10.156 -15.398  -0.092  1.00 93.69           C  
ATOM   1593  O   ARG A 210      13.102 -14.523   0.286  1.00 93.69           O  
ATOM   1594  CG  ARG A 210       8.758 -14.812   0.013  1.00 93.69           C  
ATOM   1595  CD  ARG A 210       7.926 -15.531   1.068  1.00 93.69           C  
ATOM   1596  NE  ARG A 210       6.570 -14.992   1.142  1.00 93.69           N  
ATOM   1597  NH1 ARG A 210       5.863 -16.438   2.801  1.00 93.69           N  
ATOM   1598  NH2 ARG A 210       4.422 -14.867   1.947  1.00 93.69           N  
ATOM   1599  CZ  ARG A 210       5.621 -15.430   1.964  1.00 93.69           C  
ATOM   1600  N   ALA A 211      13.148 -15.742  -1.659  1.00 92.88           N  
ATOM   1601  CA  ALA A 211      14.578 -16.031  -1.527  1.00 92.88           C  
ATOM   1602  C   ALA A 211      15.414 -14.766  -1.692  1.00 92.88           C  
ATOM   1603  CB  ALA A 211      15.000 -17.078  -2.549  1.00 92.88           C  
ATOM   1604  O   ALA A 211      16.547 -14.703  -1.217  1.00 92.88           O  
ATOM   1605  N   LEU A 212      14.797 -13.727  -2.355  1.00 93.94           N  
ATOM   1606  CA  LEU A 212      15.477 -12.461  -2.600  1.00 93.94           C  
ATOM   1607  C   LEU A 212      15.648 -11.680  -1.302  1.00 93.94           C  
ATOM   1608  CB  LEU A 212      14.703 -11.617  -3.617  1.00 93.94           C  
ATOM   1609  O   LEU A 212      16.391 -10.688  -1.260  1.00 93.94           O  
ATOM   1610  CG  LEU A 212      14.664 -12.156  -5.051  1.00 93.94           C  
ATOM   1611  CD1 LEU A 212      13.812 -11.250  -5.930  1.00 93.94           C  
ATOM   1612  CD2 LEU A 212      16.078 -12.281  -5.613  1.00 93.94           C  
ATOM   1613  N   GLN A 213      14.984 -12.203  -0.184  1.00 94.44           N  
ATOM   1614  CA  GLN A 213      15.039 -11.492   1.090  1.00 94.44           C  
ATOM   1615  C   GLN A 213      16.281 -11.875   1.881  1.00 94.44           C  
ATOM   1616  CB  GLN A 213      13.781 -11.781   1.917  1.00 94.44           C  
ATOM   1617  O   GLN A 213      16.547 -11.305   2.938  1.00 94.44           O  
ATOM   1618  CG  GLN A 213      12.516 -11.164   1.342  1.00 94.44           C  
ATOM   1619  CD  GLN A 213      11.305 -11.383   2.230  1.00 94.44           C  
ATOM   1620  NE2 GLN A 213      10.500 -12.391   1.907  1.00 94.44           N  
ATOM   1621  OE1 GLN A 213      11.086 -10.648   3.201  1.00 94.44           O  
ATOM   1622  N   SER A 214      17.094 -12.781   1.314  1.00 93.44           N  
ATOM   1623  CA  SER A 214      18.359 -13.117   1.971  1.00 93.44           C  
ATOM   1624  C   SER A 214      19.328 -11.945   1.951  1.00 93.44           C  
ATOM   1625  CB  SER A 214      19.000 -14.336   1.299  1.00 93.44           C  
ATOM   1626  O   SER A 214      19.219 -11.062   1.092  1.00 93.44           O  
ATOM   1627  OG  SER A 214      19.547 -13.984   0.039  1.00 93.44           O  
ATOM   1628  N   ARG A 215      20.219 -11.922   2.857  1.00 94.00           N  
ATOM   1629  CA  ARG A 215      21.125 -10.789   3.049  1.00 94.00           C  
ATOM   1630  C   ARG A 215      21.828 -10.430   1.747  1.00 94.00           C  
ATOM   1631  CB  ARG A 215      22.156 -11.102   4.141  1.00 94.00           C  
ATOM   1632  O   ARG A 215      21.797  -9.281   1.309  1.00 94.00           O  
ATOM   1633  CG  ARG A 215      23.109  -9.953   4.426  1.00 94.00           C  
ATOM   1634  CD  ARG A 215      24.062 -10.281   5.570  1.00 94.00           C  
ATOM   1635  NE  ARG A 215      25.078  -9.250   5.738  1.00 94.00           N  
ATOM   1636  NH1 ARG A 215      26.000 -10.195   7.637  1.00 94.00           N  
ATOM   1637  NH2 ARG A 215      26.859  -8.250   6.777  1.00 94.00           N  
ATOM   1638  CZ  ARG A 215      25.984  -9.234   6.719  1.00 94.00           C  
ATOM   1639  N   ALA A 216      22.531 -11.414   1.111  1.00 95.50           N  
ATOM   1640  CA  ALA A 216      23.344 -11.148  -0.075  1.00 95.50           C  
ATOM   1641  C   ALA A 216      22.469 -10.719  -1.251  1.00 95.50           C  
ATOM   1642  CB  ALA A 216      24.156 -12.383  -0.446  1.00 95.50           C  
ATOM   1643  O   ALA A 216      22.781  -9.734  -1.928  1.00 95.50           O  
ATOM   1644  N   ASP A 217      21.375 -11.406  -1.473  1.00 96.69           N  
ATOM   1645  CA  ASP A 217      20.516 -11.125  -2.617  1.00 96.69           C  
ATOM   1646  C   ASP A 217      19.812  -9.781  -2.461  1.00 96.69           C  
ATOM   1647  CB  ASP A 217      19.484 -12.242  -2.793  1.00 96.69           C  
ATOM   1648  O   ASP A 217      19.719  -9.008  -3.418  1.00 96.69           O  
ATOM   1649  CG  ASP A 217      20.094 -13.539  -3.295  1.00 96.69           C  
ATOM   1650  OD1 ASP A 217      21.078 -13.492  -4.062  1.00 96.69           O  
ATOM   1651  OD2 ASP A 217      19.578 -14.617  -2.922  1.00 96.69           O  
ATOM   1652  N   LEU A 218      19.375  -9.523  -1.228  1.00 98.25           N  
ATOM   1653  CA  LEU A 218      18.672  -8.266  -0.990  1.00 98.25           C  
ATOM   1654  C   LEU A 218      19.625  -7.078  -1.134  1.00 98.25           C  
ATOM   1655  CB  LEU A 218      18.047  -8.258   0.404  1.00 98.25           C  
ATOM   1656  O   LEU A 218      19.266  -6.066  -1.741  1.00 98.25           O  
ATOM   1657  CG  LEU A 218      17.172  -7.047   0.748  1.00 98.25           C  
ATOM   1658  CD1 LEU A 218      16.031  -6.914  -0.254  1.00 98.25           C  
ATOM   1659  CD2 LEU A 218      16.641  -7.164   2.170  1.00 98.25           C  
ATOM   1660  N   HIS A 219      20.828  -7.211  -0.570  1.00 98.31           N  
ATOM   1661  CA  HIS A 219      21.828  -6.152  -0.688  1.00 98.31           C  
ATOM   1662  C   HIS A 219      22.109  -5.832  -2.150  1.00 98.31           C  
ATOM   1663  CB  HIS A 219      23.109  -6.551   0.029  1.00 98.31           C  
ATOM   1664  O   HIS A 219      22.078  -4.664  -2.551  1.00 98.31           O  
ATOM   1665  CG  HIS A 219      24.078  -5.418   0.202  1.00 98.31           C  
ATOM   1666  CD2 HIS A 219      24.312  -4.602   1.257  1.00 98.31           C  
ATOM   1667  ND1 HIS A 219      24.938  -5.016  -0.795  1.00 98.31           N  
ATOM   1668  CE1 HIS A 219      25.656  -3.998  -0.359  1.00 98.31           C  
ATOM   1669  NE2 HIS A 219      25.297  -3.729   0.884  1.00 98.31           N  
ATOM   1670  N   LEU A 220      22.375  -6.867  -2.949  1.00 98.00           N  
ATOM   1671  CA  LEU A 220      22.688  -6.695  -4.363  1.00 98.00           C  
ATOM   1672  C   LEU A 220      21.516  -6.051  -5.098  1.00 98.00           C  
ATOM   1673  CB  LEU A 220      23.016  -8.047  -5.008  1.00 98.00           C  
ATOM   1674  O   LEU A 220      21.703  -5.098  -5.859  1.00 98.00           O  
ATOM   1675  CG  LEU A 220      23.297  -8.031  -6.508  1.00 98.00           C  
ATOM   1676  CD1 LEU A 220      24.516  -7.160  -6.812  1.00 98.00           C  
ATOM   1677  CD2 LEU A 220      23.516  -9.445  -7.031  1.00 98.00           C  
ATOM   1678  N   LEU A 221      20.344  -6.523  -4.891  1.00 98.44           N  
ATOM   1679  CA  LEU A 221      19.141  -6.008  -5.543  1.00 98.44           C  
ATOM   1680  C   LEU A 221      18.938  -4.527  -5.223  1.00 98.44           C  
ATOM   1681  CB  LEU A 221      17.906  -6.801  -5.105  1.00 98.44           C  
ATOM   1682  O   LEU A 221      18.766  -3.709  -6.129  1.00 98.44           O  
ATOM   1683  CG  LEU A 221      16.547  -6.250  -5.551  1.00 98.44           C  
ATOM   1684  CD1 LEU A 221      16.453  -6.230  -7.070  1.00 98.44           C  
ATOM   1685  CD2 LEU A 221      15.414  -7.070  -4.953  1.00 98.44           C  
ATOM   1686  N   LEU A 222      19.000  -4.145  -3.951  1.00 98.69           N  
ATOM   1687  CA  LEU A 222      18.719  -2.775  -3.533  1.00 98.69           C  
ATOM   1688  C   LEU A 222      19.828  -1.827  -3.984  1.00 98.69           C  
ATOM   1689  CB  LEU A 222      18.562  -2.701  -2.014  1.00 98.69           C  
ATOM   1690  O   LEU A 222      19.562  -0.657  -4.277  1.00 98.69           O  
ATOM   1691  CG  LEU A 222      17.328  -3.389  -1.429  1.00 98.69           C  
ATOM   1692  CD1 LEU A 222      17.266  -3.193   0.083  1.00 98.69           C  
ATOM   1693  CD2 LEU A 222      16.047  -2.857  -2.086  1.00 98.69           C  
ATOM   1694  N   THR A 223      21.062  -2.311  -4.059  1.00 98.50           N  
ATOM   1695  CA  THR A 223      22.156  -1.505  -4.594  1.00 98.50           C  
ATOM   1696  C   THR A 223      21.891  -1.112  -6.043  1.00 98.50           C  
ATOM   1697  CB  THR A 223      23.500  -2.254  -4.504  1.00 98.50           C  
ATOM   1698  O   THR A 223      22.047   0.053  -6.414  1.00 98.50           O  
ATOM   1699  CG2 THR A 223      24.625  -1.434  -5.121  1.00 98.50           C  
ATOM   1700  OG1 THR A 223      23.812  -2.516  -3.131  1.00 98.50           O  
ATOM   1701  N   LYS A 224      21.453  -2.016  -6.816  1.00 98.56           N  
ATOM   1702  CA  LYS A 224      21.172  -1.766  -8.227  1.00 98.56           C  
ATOM   1703  C   LYS A 224      19.969  -0.847  -8.391  1.00 98.56           C  
ATOM   1704  CB  LYS A 224      20.938  -3.082  -8.969  1.00 98.56           C  
ATOM   1705  O   LYS A 224      19.969   0.045  -9.242  1.00 98.56           O  
ATOM   1706  CG  LYS A 224      22.188  -3.936  -9.133  1.00 98.56           C  
ATOM   1707  CD  LYS A 224      21.906  -5.188  -9.953  1.00 98.56           C  
ATOM   1708  CE  LYS A 224      23.172  -5.973 -10.227  1.00 98.56           C  
ATOM   1709  NZ  LYS A 224      22.906  -7.180 -11.070  1.00 98.56           N  
ATOM   1710  N   VAL A 225      18.984  -1.090  -7.586  1.00 98.62           N  
ATOM   1711  CA  VAL A 225      17.781  -0.285  -7.648  1.00 98.62           C  
ATOM   1712  C   VAL A 225      18.094   1.165  -7.293  1.00 98.62           C  
ATOM   1713  CB  VAL A 225      16.672  -0.833  -6.703  1.00 98.62           C  
ATOM   1714  O   VAL A 225      17.672   2.090  -7.992  1.00 98.62           O  
ATOM   1715  CG1 VAL A 225      15.594   0.213  -6.473  1.00 98.62           C  
ATOM   1716  CG2 VAL A 225      16.078  -2.117  -7.277  1.00 98.62           C  
ATOM   1717  N   LEU A 226      18.844   1.374  -6.230  1.00 98.44           N  
ATOM   1718  CA  LEU A 226      19.203   2.725  -5.812  1.00 98.44           C  
ATOM   1719  C   LEU A 226      20.047   3.412  -6.871  1.00 98.44           C  
ATOM   1720  CB  LEU A 226      19.953   2.691  -4.480  1.00 98.44           C  
ATOM   1721  O   LEU A 226      19.875   4.605  -7.137  1.00 98.44           O  
ATOM   1722  CG  LEU A 226      19.109   2.406  -3.234  1.00 98.44           C  
ATOM   1723  CD1 LEU A 226      20.016   2.145  -2.033  1.00 98.44           C  
ATOM   1724  CD2 LEU A 226      18.156   3.566  -2.953  1.00 98.44           C  
ATOM   1725  N   ALA A 227      21.000   2.637  -7.445  1.00 98.25           N  
ATOM   1726  CA  ALA A 227      21.812   3.195  -8.516  1.00 98.25           C  
ATOM   1727  C   ALA A 227      20.953   3.676  -9.680  1.00 98.25           C  
ATOM   1728  CB  ALA A 227      22.828   2.162  -9.008  1.00 98.25           C  
ATOM   1729  O   ALA A 227      21.172   4.758 -10.227  1.00 98.25           O  
ATOM   1730  N   GLU A 228      19.969   2.854 -10.000  1.00 98.19           N  
ATOM   1731  CA  GLU A 228      19.078   3.238 -11.094  1.00 98.19           C  
ATOM   1732  C   GLU A 228      18.234   4.453 -10.719  1.00 98.19           C  
ATOM   1733  CB  GLU A 228      18.172   2.068 -11.484  1.00 98.19           C  
ATOM   1734  O   GLU A 228      18.047   5.359 -11.531  1.00 98.19           O  
ATOM   1735  CG  GLU A 228      17.250   2.373 -12.656  1.00 98.19           C  
ATOM   1736  CD  GLU A 228      18.000   2.713 -13.938  1.00 98.19           C  
ATOM   1737  OE1 GLU A 228      17.438   3.449 -14.781  1.00 98.19           O  
ATOM   1738  OE2 GLU A 228      19.141   2.240 -14.094  1.00 98.19           O  
ATOM   1739  N   ARG A 229      17.641   4.410  -9.484  1.00 97.81           N  
ATOM   1740  CA  ARG A 229      16.875   5.559  -9.016  1.00 97.81           C  
ATOM   1741  C   ARG A 229      17.703   6.836  -9.078  1.00 97.81           C  
ATOM   1742  CB  ARG A 229      16.391   5.324  -7.582  1.00 97.81           C  
ATOM   1743  O   ARG A 229      17.219   7.871  -9.547  1.00 97.81           O  
ATOM   1744  CG  ARG A 229      15.586   6.484  -7.008  1.00 97.81           C  
ATOM   1745  CD  ARG A 229      16.484   7.488  -6.301  1.00 97.81           C  
ATOM   1746  NE  ARG A 229      17.141   6.898  -5.133  1.00 97.81           N  
ATOM   1747  NH1 ARG A 229      16.859   8.750  -3.783  1.00 97.81           N  
ATOM   1748  NH2 ARG A 229      17.906   6.883  -2.971  1.00 97.81           N  
ATOM   1749  CZ  ARG A 229      17.297   7.512  -3.965  1.00 97.81           C  
ATOM   1750  N   ASP A 230      18.984   6.793  -8.781  1.00 96.75           N  
ATOM   1751  CA  ASP A 230      19.859   7.965  -8.727  1.00 96.75           C  
ATOM   1752  C   ASP A 230      20.250   8.422 -10.133  1.00 96.75           C  
ATOM   1753  CB  ASP A 230      21.109   7.664  -7.906  1.00 96.75           C  
ATOM   1754  O   ASP A 230      20.609   9.586 -10.336  1.00 96.75           O  
ATOM   1755  CG  ASP A 230      20.828   7.473  -6.426  1.00 96.75           C  
ATOM   1756  OD1 ASP A 230      19.750   7.906  -5.957  1.00 96.75           O  
ATOM   1757  OD2 ASP A 230      21.672   6.887  -5.727  1.00 96.75           O  
ATOM   1758  N   SER A 231      20.109   7.535 -11.117  1.00 96.50           N  
ATOM   1759  CA  SER A 231      20.484   7.848 -12.492  1.00 96.50           C  
ATOM   1760  C   SER A 231      19.328   8.445 -13.273  1.00 96.50           C  
ATOM   1761  CB  SER A 231      21.000   6.594 -13.203  1.00 96.50           C  
ATOM   1762  O   SER A 231      19.484   8.812 -14.445  1.00 96.50           O  
ATOM   1763  OG  SER A 231      19.938   5.703 -13.484  1.00 96.50           O  
ATOM   1764  N   LEU A 232      18.125   8.484 -12.641  1.00 96.56           N  
ATOM   1765  CA  LEU A 232      16.984   9.062 -13.328  1.00 96.56           C  
ATOM   1766  C   LEU A 232      17.234  10.531 -13.672  1.00 96.56           C  
ATOM   1767  CB  LEU A 232      15.719   8.938 -12.469  1.00 96.56           C  
ATOM   1768  O   LEU A 232      17.828  11.258 -12.867  1.00 96.56           O  
ATOM   1769  CG  LEU A 232      15.172   7.523 -12.266  1.00 96.56           C  
ATOM   1770  CD1 LEU A 232      14.000   7.547 -11.297  1.00 96.56           C  
ATOM   1771  CD2 LEU A 232      14.758   6.914 -13.602  1.00 96.56           C  
ATOM   1772  N   PRO A 233      16.859  10.984 -14.891  1.00 89.25           N  
ATOM   1773  CA  PRO A 233      17.219  12.305 -15.422  1.00 89.25           C  
ATOM   1774  C   PRO A 233      16.547  13.445 -14.656  1.00 89.25           C  
ATOM   1775  CB  PRO A 233      16.719  12.242 -16.859  1.00 89.25           C  
ATOM   1776  O   PRO A 233      17.125  14.523 -14.523  1.00 89.25           O  
ATOM   1777  CG  PRO A 233      15.695  11.156 -16.875  1.00 89.25           C  
ATOM   1778  CD  PRO A 233      16.047  10.172 -15.797  1.00 89.25           C  
ATOM   1779  N   ASP A 234      15.375  13.164 -14.109  1.00 82.94           N  
ATOM   1780  CA  ASP A 234      14.594  14.227 -13.477  1.00 82.94           C  
ATOM   1781  C   ASP A 234      15.094  14.492 -12.062  1.00 82.94           C  
ATOM   1782  CB  ASP A 234      13.109  13.867 -13.461  1.00 82.94           C  
ATOM   1783  O   ASP A 234      15.703  13.625 -11.438  1.00 82.94           O  
ATOM   1784  CG  ASP A 234      12.477  13.891 -14.844  1.00 82.94           C  
ATOM   1785  OD1 ASP A 234      12.961  14.625 -15.727  1.00 82.94           O  
ATOM   1786  OD2 ASP A 234      11.477  13.164 -15.047  1.00 82.94           O  
ATOM   1787  N   LYS A 235      15.000  15.750 -11.672  1.00 79.50           N  
ATOM   1788  CA  LYS A 235      15.398  16.172 -10.328  1.00 79.50           C  
ATOM   1789  C   LYS A 235      14.602  15.430  -9.266  1.00 79.50           C  
ATOM   1790  CB  LYS A 235      15.219  17.688 -10.164  1.00 79.50           C  
ATOM   1791  O   LYS A 235      15.125  15.117  -8.195  1.00 79.50           O  
ATOM   1792  CG  LYS A 235      16.297  18.516 -10.852  1.00 79.50           C  
ATOM   1793  CD  LYS A 235      16.188  19.984 -10.477  1.00 79.50           C  
ATOM   1794  CE  LYS A 235      17.234  20.828 -11.188  1.00 79.50           C  
ATOM   1795  NZ  LYS A 235      17.156  22.266 -10.797  1.00 79.50           N  
ATOM   1796  N   HIS A 236      13.383  15.148  -9.719  1.00 81.94           N  
ATOM   1797  CA  HIS A 236      12.531  14.438  -8.773  1.00 81.94           C  
ATOM   1798  C   HIS A 236      12.820  12.938  -8.781  1.00 81.94           C  
ATOM   1799  CB  HIS A 236      11.055  14.688  -9.094  1.00 81.94           C  
ATOM   1800  O   HIS A 236      12.680  12.281  -9.812  1.00 81.94           O  
ATOM   1801  CG  HIS A 236      10.117  13.938  -8.211  1.00 81.94           C  
ATOM   1802  CD2 HIS A 236       9.352  12.844  -8.445  1.00 81.94           C  
ATOM   1803  ND1 HIS A 236       9.867  14.305  -6.902  1.00 81.94           N  
ATOM   1804  CE1 HIS A 236       9.000  13.461  -6.371  1.00 81.94           C  
ATOM   1805  NE2 HIS A 236       8.672  12.570  -7.285  1.00 81.94           N  
ATOM   1806  N   LYS A 237      13.305  12.508  -7.625  1.00 92.25           N  
ATOM   1807  CA  LYS A 237      13.578  11.086  -7.453  1.00 92.25           C  
ATOM   1808  C   LYS A 237      12.633  10.461  -6.441  1.00 92.25           C  
ATOM   1809  CB  LYS A 237      15.031  10.875  -7.012  1.00 92.25           C  
ATOM   1810  O   LYS A 237      12.516  10.938  -5.309  1.00 92.25           O  
ATOM   1811  CG  LYS A 237      16.062  11.414  -7.992  1.00 92.25           C  
ATOM   1812  CD  LYS A 237      17.484  11.250  -7.461  1.00 92.25           C  
ATOM   1813  CE  LYS A 237      18.516  11.820  -8.422  1.00 92.25           C  
ATOM   1814  NZ  LYS A 237      19.891  11.719  -7.883  1.00 92.25           N  
ATOM   1815  N   PRO A 238      12.016   9.414  -6.902  1.00 97.12           N  
ATOM   1816  CA  PRO A 238      11.086   8.812  -5.945  1.00 97.12           C  
ATOM   1817  C   PRO A 238      11.805   8.172  -4.758  1.00 97.12           C  
ATOM   1818  CB  PRO A 238      10.359   7.750  -6.777  1.00 97.12           C  
ATOM   1819  O   PRO A 238      12.938   7.703  -4.891  1.00 97.12           O  
ATOM   1820  CG  PRO A 238      11.359   7.328  -7.809  1.00 97.12           C  
ATOM   1821  CD  PRO A 238      12.133   8.539  -8.242  1.00 97.12           C  
ATOM   1822  N   ALA A 239      11.117   8.203  -3.582  1.00 98.25           N  
ATOM   1823  CA  ALA A 239      11.602   7.406  -2.461  1.00 98.25           C  
ATOM   1824  C   ALA A 239      11.547   5.914  -2.787  1.00 98.25           C  
ATOM   1825  CB  ALA A 239      10.781   7.699  -1.206  1.00 98.25           C  
ATOM   1826  O   ALA A 239      10.648   5.457  -3.488  1.00 98.25           O  
ATOM   1827  N   VAL A 240      12.578   5.172  -2.330  1.00 98.69           N  
ATOM   1828  CA  VAL A 240      12.617   3.730  -2.561  1.00 98.69           C  
ATOM   1829  C   VAL A 240      12.305   2.992  -1.262  1.00 98.69           C  
ATOM   1830  CB  VAL A 240      13.992   3.279  -3.107  1.00 98.69           C  
ATOM   1831  O   VAL A 240      13.023   3.125  -0.271  1.00 98.69           O  
ATOM   1832  CG1 VAL A 240      14.031   1.763  -3.285  1.00 98.69           C  
ATOM   1833  CG2 VAL A 240      14.297   3.982  -4.430  1.00 98.69           C  
ATOM   1834  N   LEU A 241      11.211   2.213  -1.308  1.00 98.88           N  
ATOM   1835  CA  LEU A 241      10.797   1.400  -0.169  1.00 98.88           C  
ATOM   1836  C   LEU A 241      10.945  -0.086  -0.480  1.00 98.88           C  
ATOM   1837  CB  LEU A 241       9.352   1.716   0.216  1.00 98.88           C  
ATOM   1838  O   LEU A 241      10.914  -0.485  -1.646  1.00 98.88           O  
ATOM   1839  CG  LEU A 241       9.117   3.031   0.961  1.00 98.88           C  
ATOM   1840  CD1 LEU A 241       9.531   4.215   0.091  1.00 98.88           C  
ATOM   1841  CD2 LEU A 241       7.660   3.156   1.385  1.00 98.88           C  
ATOM   1842  N   VAL A 242      11.094  -0.823   0.597  1.00 98.69           N  
ATOM   1843  CA  VAL A 242      11.148  -2.273   0.449  1.00 98.69           C  
ATOM   1844  C   VAL A 242       9.984  -2.916   1.199  1.00 98.69           C  
ATOM   1845  CB  VAL A 242      12.492  -2.842   0.959  1.00 98.69           C  
ATOM   1846  O   VAL A 242       9.750  -2.609   2.369  1.00 98.69           O  
ATOM   1847  CG1 VAL A 242      12.539  -4.359   0.778  1.00 98.69           C  
ATOM   1848  CG2 VAL A 242      13.664  -2.178   0.237  1.00 98.69           C  
ATOM   1849  N   LYS A 243       9.242  -3.738   0.487  1.00 98.81           N  
ATOM   1850  CA  LYS A 243       8.117  -4.461   1.085  1.00 98.81           C  
ATOM   1851  C   LYS A 243       8.539  -5.859   1.529  1.00 98.81           C  
ATOM   1852  CB  LYS A 243       6.953  -4.555   0.101  1.00 98.81           C  
ATOM   1853  O   LYS A 243       9.016  -6.656   0.719  1.00 98.81           O  
ATOM   1854  CG  LYS A 243       5.676  -5.113   0.707  1.00 98.81           C  
ATOM   1855  CD  LYS A 243       4.520  -5.070  -0.285  1.00 98.81           C  
ATOM   1856  CE  LYS A 243       3.221  -5.551   0.347  1.00 98.81           C  
ATOM   1857  NZ  LYS A 243       2.080  -5.492  -0.616  1.00 98.81           N  
ATOM   1858  N   ILE A 244       8.281  -6.250   2.816  1.00 98.50           N  
ATOM   1859  CA  ILE A 244       8.781  -7.508   3.357  1.00 98.50           C  
ATOM   1860  C   ILE A 244       7.617  -8.359   3.850  1.00 98.50           C  
ATOM   1861  CB  ILE A 244       9.797  -7.266   4.504  1.00 98.50           C  
ATOM   1862  O   ILE A 244       6.508  -7.859   4.039  1.00 98.50           O  
ATOM   1863  CG1 ILE A 244       9.141  -6.457   5.629  1.00 98.50           C  
ATOM   1864  CG2 ILE A 244      11.047  -6.562   3.977  1.00 98.50           C  
ATOM   1865  CD1 ILE A 244      10.023  -6.273   6.852  1.00 98.50           C  
ATOM   1866  N   ALA A 245       7.891  -9.695   3.992  1.00 97.62           N  
ATOM   1867  CA  ALA A 245       6.898 -10.672   4.430  1.00 97.62           C  
ATOM   1868  C   ALA A 245       6.797 -10.703   5.953  1.00 97.62           C  
ATOM   1869  CB  ALA A 245       7.238 -12.055   3.895  1.00 97.62           C  
ATOM   1870  O   ALA A 245       7.770 -10.406   6.652  1.00 97.62           O  
ATOM   1871  N   PRO A 246       5.641 -11.039   6.445  1.00 97.38           N  
ATOM   1872  CA  PRO A 246       5.496 -11.133   7.902  1.00 97.38           C  
ATOM   1873  C   PRO A 246       6.152 -12.375   8.484  1.00 97.38           C  
ATOM   1874  CB  PRO A 246       3.979 -11.164   8.102  1.00 97.38           C  
ATOM   1875  O   PRO A 246       6.477 -12.414   9.672  1.00 97.38           O  
ATOM   1876  CG  PRO A 246       3.439 -11.766   6.844  1.00 97.38           C  
ATOM   1877  CD  PRO A 246       4.281 -11.289   5.695  1.00 97.38           C  
ATOM   1878  N   ASP A 247       6.363 -13.406   7.688  1.00 96.31           N  
ATOM   1879  CA  ASP A 247       6.875 -14.703   8.133  1.00 96.31           C  
ATOM   1880  C   ASP A 247       8.398 -14.766   8.000  1.00 96.31           C  
ATOM   1881  CB  ASP A 247       6.234 -15.836   7.332  1.00 96.31           C  
ATOM   1882  O   ASP A 247       8.922 -15.477   7.145  1.00 96.31           O  
ATOM   1883  CG  ASP A 247       4.715 -15.766   7.309  1.00 96.31           C  
ATOM   1884  OD1 ASP A 247       4.074 -16.094   8.328  1.00 96.31           O  
ATOM   1885  OD2 ASP A 247       4.160 -15.367   6.262  1.00 96.31           O  
ATOM   1886  N   LEU A 248       9.102 -13.953   8.820  1.00 96.75           N  
ATOM   1887  CA  LEU A 248      10.562 -13.883   8.828  1.00 96.75           C  
ATOM   1888  C   LEU A 248      11.117 -14.336  10.172  1.00 96.75           C  
ATOM   1889  CB  LEU A 248      11.039 -12.461   8.516  1.00 96.75           C  
ATOM   1890  O   LEU A 248      10.477 -14.141  11.211  1.00 96.75           O  
ATOM   1891  CG  LEU A 248      10.641 -11.898   7.152  1.00 96.75           C  
ATOM   1892  CD1 LEU A 248      10.992 -10.422   7.066  1.00 96.75           C  
ATOM   1893  CD2 LEU A 248      11.320 -12.680   6.031  1.00 96.75           C  
ATOM   1894  N   THR A 249      12.281 -14.984  10.125  1.00 96.94           N  
ATOM   1895  CA  THR A 249      12.969 -15.305  11.375  1.00 96.94           C  
ATOM   1896  C   THR A 249      13.570 -14.055  12.000  1.00 96.94           C  
ATOM   1897  CB  THR A 249      14.078 -16.344  11.148  1.00 96.94           C  
ATOM   1898  O   THR A 249      13.695 -13.016  11.336  1.00 96.94           O  
ATOM   1899  CG2 THR A 249      13.539 -17.578  10.406  1.00 96.94           C  
ATOM   1900  OG1 THR A 249      15.133 -15.758  10.367  1.00 96.94           O  
ATOM   1901  N   SER A 250      13.969 -14.133  13.250  1.00 97.88           N  
ATOM   1902  CA  SER A 250      14.609 -13.023  13.953  1.00 97.88           C  
ATOM   1903  C   SER A 250      15.883 -12.586  13.242  1.00 97.88           C  
ATOM   1904  CB  SER A 250      14.922 -13.414  15.398  1.00 97.88           C  
ATOM   1905  O   SER A 250      16.141 -11.391  13.117  1.00 97.88           O  
ATOM   1906  OG  SER A 250      13.734 -13.688  16.125  1.00 97.88           O  
ATOM   1907  N   GLN A 251      16.688 -13.531  12.773  1.00 97.69           N  
ATOM   1908  CA  GLN A 251      17.922 -13.227  12.055  1.00 97.69           C  
ATOM   1909  C   GLN A 251      17.641 -12.516  10.734  1.00 97.69           C  
ATOM   1910  CB  GLN A 251      18.734 -14.508  11.789  1.00 97.69           C  
ATOM   1911  O   GLN A 251      18.312 -11.555  10.383  1.00 97.69           O  
ATOM   1912  CG  GLN A 251      20.109 -14.258  11.180  1.00 97.69           C  
ATOM   1913  CD  GLN A 251      20.969 -13.352  12.039  1.00 97.69           C  
ATOM   1914  NE2 GLN A 251      21.484 -12.289  11.445  1.00 97.69           N  
ATOM   1915  OE1 GLN A 251      21.172 -13.617  13.234  1.00 97.69           O  
ATOM   1916  N   GLU A 252      16.609 -13.008   9.984  1.00 98.00           N  
ATOM   1917  CA  GLU A 252      16.250 -12.367   8.727  1.00 98.00           C  
ATOM   1918  C   GLU A 252      15.805 -10.922   8.945  1.00 98.00           C  
ATOM   1919  CB  GLU A 252      15.133 -13.156   8.023  1.00 98.00           C  
ATOM   1920  O   GLU A 252      16.156 -10.039   8.164  1.00 98.00           O  
ATOM   1921  CG  GLU A 252      15.602 -14.477   7.426  1.00 98.00           C  
ATOM   1922  CD  GLU A 252      14.453 -15.344   6.926  1.00 98.00           C  
ATOM   1923  OE1 GLU A 252      14.656 -16.125   5.969  1.00 98.00           O  
ATOM   1924  OE2 GLU A 252      13.344 -15.242   7.500  1.00 98.00           O  
ATOM   1925  N   LYS A 253      15.070 -10.641  10.031  1.00 98.38           N  
ATOM   1926  CA  LYS A 253      14.672  -9.281  10.383  1.00 98.38           C  
ATOM   1927  C   LYS A 253      15.891  -8.391  10.617  1.00 98.38           C  
ATOM   1928  CB  LYS A 253      13.773  -9.281  11.617  1.00 98.38           C  
ATOM   1929  O   LYS A 253      15.953  -7.270  10.109  1.00 98.38           O  
ATOM   1930  CG  LYS A 253      12.422  -9.930  11.406  1.00 98.38           C  
ATOM   1931  CD  LYS A 253      11.602  -9.969  12.688  1.00 98.38           C  
ATOM   1932  CE  LYS A 253      10.359 -10.836  12.547  1.00 98.38           C  
ATOM   1933  NZ  LYS A 253       9.633 -10.984  13.836  1.00 98.38           N  
ATOM   1934  N   ARG A 254      16.875  -8.875  11.375  1.00 98.38           N  
ATOM   1935  CA  ARG A 254      18.094  -8.125  11.672  1.00 98.38           C  
ATOM   1936  C   ARG A 254      18.875  -7.828  10.398  1.00 98.38           C  
ATOM   1937  CB  ARG A 254      18.969  -8.883  12.672  1.00 98.38           C  
ATOM   1938  O   ARG A 254      19.375  -6.715  10.219  1.00 98.38           O  
ATOM   1939  CG  ARG A 254      18.422  -8.875  14.094  1.00 98.38           C  
ATOM   1940  CD  ARG A 254      19.469  -9.359  15.094  1.00 98.38           C  
ATOM   1941  NE  ARG A 254      19.734 -10.781  14.945  1.00 98.38           N  
ATOM   1942  NH1 ARG A 254      18.031 -11.461  16.359  1.00 98.38           N  
ATOM   1943  NH2 ARG A 254      19.375 -13.016  15.344  1.00 98.38           N  
ATOM   1944  CZ  ARG A 254      19.047 -11.750  15.547  1.00 98.38           C  
ATOM   1945  N   ASP A 255      18.953  -8.852   9.555  1.00 98.31           N  
ATOM   1946  CA  ASP A 255      19.672  -8.680   8.305  1.00 98.31           C  
ATOM   1947  C   ASP A 255      19.031  -7.602   7.438  1.00 98.31           C  
ATOM   1948  CB  ASP A 255      19.734 -10.008   7.535  1.00 98.31           C  
ATOM   1949  O   ASP A 255      19.719  -6.730   6.902  1.00 98.31           O  
ATOM   1950  CG  ASP A 255      20.672 -11.016   8.180  1.00 98.31           C  
ATOM   1951  OD1 ASP A 255      21.484 -10.633   9.031  1.00 98.31           O  
ATOM   1952  OD2 ASP A 255      20.578 -12.211   7.820  1.00 98.31           O  
ATOM   1953  N   ILE A 256      17.734  -7.676   7.301  1.00 98.38           N  
ATOM   1954  CA  ILE A 256      17.016  -6.703   6.488  1.00 98.38           C  
ATOM   1955  C   ILE A 256      17.188  -5.305   7.074  1.00 98.38           C  
ATOM   1956  CB  ILE A 256      15.508  -7.055   6.383  1.00 98.38           C  
ATOM   1957  O   ILE A 256      17.469  -4.352   6.344  1.00 98.38           O  
ATOM   1958  CG1 ILE A 256      15.312  -8.312   5.523  1.00 98.38           C  
ATOM   1959  CG2 ILE A 256      14.711  -5.875   5.820  1.00 98.38           C  
ATOM   1960  CD1 ILE A 256      13.914  -8.906   5.609  1.00 98.38           C  
ATOM   1961  N   ALA A 257      17.031  -5.129   8.430  1.00 98.44           N  
ATOM   1962  CA  ALA A 257      17.203  -3.838   9.094  1.00 98.44           C  
ATOM   1963  C   ALA A 257      18.594  -3.266   8.844  1.00 98.44           C  
ATOM   1964  CB  ALA A 257      16.953  -3.975  10.594  1.00 98.44           C  
ATOM   1965  O   ALA A 257      18.734  -2.072   8.570  1.00 98.44           O  
ATOM   1966  N   ARG A 258      19.609  -4.090   8.883  1.00 98.25           N  
ATOM   1967  CA  ARG A 258      20.984  -3.656   8.656  1.00 98.25           C  
ATOM   1968  C   ARG A 258      21.188  -3.184   7.219  1.00 98.25           C  
ATOM   1969  CB  ARG A 258      21.969  -4.785   8.977  1.00 98.25           C  
ATOM   1970  O   ARG A 258      21.766  -2.127   6.980  1.00 98.25           O  
ATOM   1971  CG  ARG A 258      23.422  -4.355   8.961  1.00 98.25           C  
ATOM   1972  CD  ARG A 258      24.359  -5.508   9.312  1.00 98.25           C  
ATOM   1973  NE  ARG A 258      24.234  -5.895  10.711  1.00 98.25           N  
ATOM   1974  NH1 ARG A 258      23.875  -8.133  10.281  1.00 98.25           N  
ATOM   1975  NH2 ARG A 258      23.922  -7.371  12.445  1.00 98.25           N  
ATOM   1976  CZ  ARG A 258      24.016  -7.133  11.141  1.00 98.25           C  
ATOM   1977  N   ILE A 259      20.656  -3.938   6.320  1.00 98.44           N  
ATOM   1978  CA  ILE A 259      20.828  -3.633   4.906  1.00 98.44           C  
ATOM   1979  C   ILE A 259      20.156  -2.307   4.574  1.00 98.44           C  
ATOM   1980  CB  ILE A 259      20.266  -4.762   4.012  1.00 98.44           C  
ATOM   1981  O   ILE A 259      20.750  -1.431   3.951  1.00 98.44           O  
ATOM   1982  CG1 ILE A 259      21.125  -6.031   4.156  1.00 98.44           C  
ATOM   1983  CG2 ILE A 259      20.203  -4.309   2.549  1.00 98.44           C  
ATOM   1984  CD1 ILE A 259      20.438  -7.289   3.627  1.00 98.44           C  
ATOM   1985  N   VAL A 260      18.891  -2.209   5.008  1.00 98.06           N  
ATOM   1986  CA  VAL A 260      18.141  -1.003   4.664  1.00 98.06           C  
ATOM   1987  C   VAL A 260      18.797   0.213   5.312  1.00 98.06           C  
ATOM   1988  CB  VAL A 260      16.672  -1.105   5.098  1.00 98.06           C  
ATOM   1989  O   VAL A 260      18.812   1.304   4.738  1.00 98.06           O  
ATOM   1990  CG1 VAL A 260      15.961  -2.244   4.359  1.00 98.06           C  
ATOM   1991  CG2 VAL A 260      16.562  -1.304   6.609  1.00 98.06           C  
ATOM   1992  N   SER A 261      19.406   0.108   6.480  1.00 97.81           N  
ATOM   1993  CA  SER A 261      20.109   1.204   7.141  1.00 97.81           C  
ATOM   1994  C   SER A 261      21.406   1.538   6.426  1.00 97.81           C  
ATOM   1995  CB  SER A 261      20.391   0.855   8.602  1.00 97.81           C  
ATOM   1996  O   SER A 261      21.703   2.709   6.180  1.00 97.81           O  
ATOM   1997  OG  SER A 261      19.172   0.710   9.328  1.00 97.81           O  
ATOM   1998  N   GLU A 262      22.125   0.470   6.074  1.00 97.81           N  
ATOM   1999  CA  GLU A 262      23.422   0.625   5.418  1.00 97.81           C  
ATOM   2000  C   GLU A 262      23.266   1.307   4.059  1.00 97.81           C  
ATOM   2001  CB  GLU A 262      24.109  -0.734   5.254  1.00 97.81           C  
ATOM   2002  O   GLU A 262      24.062   2.188   3.713  1.00 97.81           O  
ATOM   2003  CG  GLU A 262      24.656  -1.304   6.551  1.00 97.81           C  
ATOM   2004  CD  GLU A 262      25.281  -2.680   6.379  1.00 97.81           C  
ATOM   2005  OE1 GLU A 262      25.766  -3.254   7.383  1.00 97.81           O  
ATOM   2006  OE2 GLU A 262      25.297  -3.184   5.234  1.00 97.81           O  
ATOM   2007  N   LEU A 263      22.281   0.948   3.301  1.00 98.19           N  
ATOM   2008  CA  LEU A 263      22.141   1.433   1.932  1.00 98.19           C  
ATOM   2009  C   LEU A 263      21.344   2.732   1.895  1.00 98.19           C  
ATOM   2010  CB  LEU A 263      21.453   0.377   1.058  1.00 98.19           C  
ATOM   2011  O   LEU A 263      21.250   3.381   0.849  1.00 98.19           O  
ATOM   2012  CG  LEU A 263      22.250  -0.896   0.780  1.00 98.19           C  
ATOM   2013  CD1 LEU A 263      21.438  -1.857  -0.079  1.00 98.19           C  
ATOM   2014  CD2 LEU A 263      23.578  -0.558   0.104  1.00 98.19           C  
ATOM   2015  N   GLY A 264      20.781   3.088   3.025  1.00 97.12           N  
ATOM   2016  CA  GLY A 264      20.016   4.324   3.090  1.00 97.12           C  
ATOM   2017  C   GLY A 264      18.688   4.242   2.371  1.00 97.12           C  
ATOM   2018  O   GLY A 264      18.297   5.172   1.657  1.00 97.12           O  
ATOM   2019  N   ILE A 265      18.000   3.057   2.494  1.00 97.81           N  
ATOM   2020  CA  ILE A 265      16.641   2.904   1.949  1.00 97.81           C  
ATOM   2021  C   ILE A 265      15.703   3.904   2.617  1.00 97.81           C  
ATOM   2022  CB  ILE A 265      16.125   1.464   2.137  1.00 97.81           C  
ATOM   2023  O   ILE A 265      15.828   4.184   3.811  1.00 97.81           O  
ATOM   2024  CG1 ILE A 265      16.953   0.481   1.298  1.00 97.81           C  
ATOM   2025  CG2 ILE A 265      14.633   1.380   1.777  1.00 97.81           C  
ATOM   2026  CD1 ILE A 265      16.891   0.743  -0.201  1.00 97.81           C  
ATOM   2027  N   ASP A 266      14.750   4.449   1.883  1.00 98.25           N  
ATOM   2028  CA  ASP A 266      13.953   5.590   2.332  1.00 98.25           C  
ATOM   2029  C   ASP A 266      12.820   5.141   3.248  1.00 98.25           C  
ATOM   2030  CB  ASP A 266      13.391   6.355   1.135  1.00 98.25           C  
ATOM   2031  O   ASP A 266      12.320   5.922   4.059  1.00 98.25           O  
ATOM   2032  CG  ASP A 266      14.477   6.926   0.234  1.00 98.25           C  
ATOM   2033  OD1 ASP A 266      15.297   7.742   0.708  1.00 98.25           O  
ATOM   2034  OD2 ASP A 266      14.500   6.559  -0.961  1.00 98.25           O  
ATOM   2035  N   GLY A 267      12.375   3.828   3.123  1.00 98.38           N  
ATOM   2036  CA  GLY A 267      11.281   3.355   3.949  1.00 98.38           C  
ATOM   2037  C   GLY A 267      11.008   1.870   3.795  1.00 98.38           C  
ATOM   2038  O   GLY A 267      11.602   1.214   2.936  1.00 98.38           O  
ATOM   2039  N   LEU A 268      10.133   1.390   4.699  1.00 98.75           N  
ATOM   2040  CA  LEU A 268       9.703  -0.005   4.680  1.00 98.75           C  
ATOM   2041  C   LEU A 268       8.188  -0.108   4.570  1.00 98.75           C  
ATOM   2042  CB  LEU A 268      10.188  -0.732   5.934  1.00 98.75           C  
ATOM   2043  O   LEU A 268       7.461   0.714   5.141  1.00 98.75           O  
ATOM   2044  CG  LEU A 268      11.695  -0.932   6.062  1.00 98.75           C  
ATOM   2045  CD1 LEU A 268      12.055  -1.429   7.461  1.00 98.75           C  
ATOM   2046  CD2 LEU A 268      12.203  -1.905   5.000  1.00 98.75           C  
ATOM   2047  N   VAL A 269       7.766  -1.087   3.758  1.00 98.88           N  
ATOM   2048  CA  VAL A 269       6.383  -1.547   3.832  1.00 98.88           C  
ATOM   2049  C   VAL A 269       6.316  -2.863   4.605  1.00 98.88           C  
ATOM   2050  CB  VAL A 269       5.766  -1.721   2.428  1.00 98.88           C  
ATOM   2051  O   VAL A 269       6.875  -3.873   4.168  1.00 98.88           O  
ATOM   2052  CG1 VAL A 269       4.316  -2.191   2.529  1.00 98.88           C  
ATOM   2053  CG2 VAL A 269       5.852  -0.414   1.642  1.00 98.88           C  
ATOM   2054  N   VAL A 270       5.586  -2.842   5.742  1.00 98.69           N  
ATOM   2055  CA  VAL A 270       5.523  -3.977   6.660  1.00 98.69           C  
ATOM   2056  C   VAL A 270       4.066  -4.281   7.000  1.00 98.69           C  
ATOM   2057  CB  VAL A 270       6.328  -3.709   7.949  1.00 98.69           C  
ATOM   2058  O   VAL A 270       3.389  -3.475   7.641  1.00 98.69           O  
ATOM   2059  CG1 VAL A 270       6.281  -4.922   8.875  1.00 98.69           C  
ATOM   2060  CG2 VAL A 270       7.773  -3.350   7.613  1.00 98.69           C  
ATOM   2061  N   THR A 271       3.488  -5.297   6.430  1.00 96.81           N  
ATOM   2062  CA  THR A 271       4.062  -6.430   5.711  1.00 96.81           C  
ATOM   2063  C   THR A 271       3.215  -6.781   4.492  1.00 96.81           C  
ATOM   2064  CB  THR A 271       4.195  -7.660   6.625  1.00 96.81           C  
ATOM   2065  O   THR A 271       2.318  -6.023   4.113  1.00 96.81           O  
ATOM   2066  CG2 THR A 271       4.922  -7.312   7.918  1.00 96.81           C  
ATOM   2067  OG1 THR A 271       2.887  -8.156   6.945  1.00 96.81           O  
ATOM   2068  N   ASN A 272       3.617  -7.844   3.783  1.00 97.56           N  
ATOM   2069  CA  ASN A 272       2.795  -8.562   2.818  1.00 97.56           C  
ATOM   2070  C   ASN A 272       1.896  -9.586   3.504  1.00 97.56           C  
ATOM   2071  CB  ASN A 272       3.676  -9.250   1.771  1.00 97.56           C  
ATOM   2072  O   ASN A 272       1.732  -9.562   4.727  1.00 97.56           O  
ATOM   2073  CG  ASN A 272       3.014  -9.320   0.409  1.00 97.56           C  
ATOM   2074  ND2 ASN A 272       3.773  -9.023  -0.638  1.00 97.56           N  
ATOM   2075  OD1 ASN A 272       1.827  -9.641   0.300  1.00 97.56           O  
ATOM   2076  N   THR A 273       1.314 -10.492   2.799  1.00 97.88           N  
ATOM   2077  CA  THR A 273       0.402 -11.484   3.355  1.00 97.88           C  
ATOM   2078  C   THR A 273       1.177 -12.617   4.020  1.00 97.88           C  
ATOM   2079  CB  THR A 273      -0.527 -12.062   2.271  1.00 97.88           C  
ATOM   2080  O   THR A 273       2.383 -12.766   3.807  1.00 97.88           O  
ATOM   2081  CG2 THR A 273      -1.437 -10.977   1.696  1.00 97.88           C  
ATOM   2082  OG1 THR A 273       0.266 -12.609   1.215  1.00 97.88           O  
ATOM   2083  N   THR A 274       0.526 -13.406   4.910  1.00 97.75           N  
ATOM   2084  CA  THR A 274       1.169 -14.500   5.625  1.00 97.75           C  
ATOM   2085  C   THR A 274       0.750 -15.852   5.039  1.00 97.75           C  
ATOM   2086  CB  THR A 274       0.831 -14.469   7.125  1.00 97.75           C  
ATOM   2087  O   THR A 274      -0.330 -15.969   4.457  1.00 97.75           O  
ATOM   2088  CG2 THR A 274      -0.660 -14.688   7.359  1.00 97.75           C  
ATOM   2089  OG1 THR A 274       1.565 -15.492   7.801  1.00 97.75           O  
ATOM   2090  N   VAL A 275       1.647 -16.781   5.160  1.00 97.00           N  
ATOM   2091  CA  VAL A 275       1.337 -18.141   4.723  1.00 97.00           C  
ATOM   2092  C   VAL A 275       0.886 -18.984   5.922  1.00 97.00           C  
ATOM   2093  CB  VAL A 275       2.549 -18.812   4.035  1.00 97.00           C  
ATOM   2094  O   VAL A 275       0.550 -20.156   5.770  1.00 97.00           O  
ATOM   2095  CG1 VAL A 275       2.863 -18.109   2.709  1.00 97.00           C  
ATOM   2096  CG2 VAL A 275       3.768 -18.781   4.957  1.00 97.00           C  
ATOM   2097  N   ASN A 276       0.938 -18.344   7.090  1.00 96.06           N  
ATOM   2098  CA  ASN A 276       0.448 -19.031   8.273  1.00 96.06           C  
ATOM   2099  C   ASN A 276      -1.052 -19.312   8.188  1.00 96.06           C  
ATOM   2100  CB  ASN A 276       0.769 -18.234   9.539  1.00 96.06           C  
ATOM   2101  O   ASN A 276      -1.797 -18.516   7.605  1.00 96.06           O  
ATOM   2102  CG  ASN A 276       2.248 -18.219   9.867  1.00 96.06           C  
ATOM   2103  ND2 ASN A 276       2.639 -17.391  10.828  1.00 96.06           N  
ATOM   2104  OD1 ASN A 276       3.033 -18.953   9.258  1.00 96.06           O  
ATOM   2105  N   ARG A 277      -1.461 -20.484   8.766  1.00 96.50           N  
ATOM   2106  CA  ARG A 277      -2.861 -20.891   8.844  1.00 96.50           C  
ATOM   2107  C   ARG A 277      -3.270 -21.172  10.289  1.00 96.50           C  
ATOM   2108  CB  ARG A 277      -3.117 -22.125   7.977  1.00 96.50           C  
ATOM   2109  O   ARG A 277      -3.248 -22.328  10.727  1.00 96.50           O  
ATOM   2110  CG  ARG A 277      -2.891 -21.891   6.492  1.00 96.50           C  
ATOM   2111  CD  ARG A 277      -3.932 -20.953   5.902  1.00 96.50           C  
ATOM   2112  NE  ARG A 277      -3.756 -20.781   4.461  1.00 96.50           N  
ATOM   2113  NH1 ARG A 277      -2.258 -19.031   4.637  1.00 96.50           N  
ATOM   2114  NH2 ARG A 277      -2.881 -19.812   2.574  1.00 96.50           N  
ATOM   2115  CZ  ARG A 277      -2.965 -19.875   3.895  1.00 96.50           C  
ATOM   2116  N   PRO A 278      -3.617 -19.969  11.000  1.00 93.56           N  
ATOM   2117  CA  PRO A 278      -3.986 -20.188  12.398  1.00 93.56           C  
ATOM   2118  C   PRO A 278      -5.148 -21.172  12.555  1.00 93.56           C  
ATOM   2119  CB  PRO A 278      -4.383 -18.781  12.875  1.00 93.56           C  
ATOM   2120  O   PRO A 278      -6.020 -21.234  11.688  1.00 93.56           O  
ATOM   2121  CG  PRO A 278      -3.801 -17.859  11.859  1.00 93.56           C  
ATOM   2122  CD  PRO A 278      -3.670 -18.594  10.562  1.00 93.56           C  
ATOM   2123  N   GLU A 279      -5.113 -21.938  13.609  1.00 92.44           N  
ATOM   2124  CA  GLU A 279      -6.121 -22.953  13.875  1.00 92.44           C  
ATOM   2125  C   GLU A 279      -7.508 -22.328  14.047  1.00 92.44           C  
ATOM   2126  CB  GLU A 279      -5.754 -23.766  15.125  1.00 92.44           C  
ATOM   2127  O   GLU A 279      -8.523 -23.000  13.875  1.00 92.44           O  
ATOM   2128  CG  GLU A 279      -4.520 -24.641  14.953  1.00 92.44           C  
ATOM   2129  CD  GLU A 279      -4.184 -25.453  16.188  1.00 92.44           C  
ATOM   2130  OE1 GLU A 279      -3.215 -26.234  16.141  1.00 92.44           O  
ATOM   2131  OE2 GLU A 279      -4.895 -25.297  17.203  1.00 92.44           O  
ATOM   2132  N   THR A 280      -7.523 -20.984  14.266  1.00 92.56           N  
ATOM   2133  CA  THR A 280      -8.773 -20.281  14.539  1.00 92.56           C  
ATOM   2134  C   THR A 280      -9.523 -19.984  13.242  1.00 92.56           C  
ATOM   2135  CB  THR A 280      -8.516 -18.953  15.289  1.00 92.56           C  
ATOM   2136  O   THR A 280     -10.680 -19.562  13.266  1.00 92.56           O  
ATOM   2137  CG2 THR A 280      -7.965 -19.219  16.688  1.00 92.56           C  
ATOM   2138  OG1 THR A 280      -7.574 -18.172  14.555  1.00 92.56           O  
ATOM   2139  N   LEU A 281      -8.828 -20.172  12.062  1.00 93.50           N  
ATOM   2140  CA  LEU A 281      -9.484 -19.906  10.781  1.00 93.50           C  
ATOM   2141  C   LEU A 281     -10.656 -20.859  10.570  1.00 93.50           C  
ATOM   2142  CB  LEU A 281      -8.484 -20.047   9.633  1.00 93.50           C  
ATOM   2143  O   LEU A 281     -10.586 -22.031  10.938  1.00 93.50           O  
ATOM   2144  CG  LEU A 281      -7.410 -18.969   9.523  1.00 93.50           C  
ATOM   2145  CD1 LEU A 281      -6.488 -19.250   8.344  1.00 93.50           C  
ATOM   2146  CD2 LEU A 281      -8.055 -17.594   9.391  1.00 93.50           C  
ATOM   2147  N   CYS A 282     -11.711 -20.281  10.039  1.00 89.75           N  
ATOM   2148  CA  CYS A 282     -12.938 -21.047   9.820  1.00 89.75           C  
ATOM   2149  C   CYS A 282     -13.320 -21.047   8.352  1.00 89.75           C  
ATOM   2150  CB  CYS A 282     -14.078 -20.469  10.656  1.00 89.75           C  
ATOM   2151  O   CYS A 282     -12.875 -20.188   7.582  1.00 89.75           O  
ATOM   2152  SG  CYS A 282     -13.734 -20.422  12.430  1.00 89.75           S  
ATOM   2153  N   GLY A 283     -14.086 -22.109   7.902  1.00 85.19           N  
ATOM   2154  CA  GLY A 283     -14.641 -22.125   6.559  1.00 85.19           C  
ATOM   2155  C   GLY A 283     -13.969 -23.125   5.641  1.00 85.19           C  
ATOM   2156  O   GLY A 283     -12.922 -23.688   5.980  1.00 85.19           O  
ATOM   2157  N   ALA A 284     -14.570 -23.422   4.543  1.00 86.94           N  
ATOM   2158  CA  ALA A 284     -14.172 -24.469   3.604  1.00 86.94           C  
ATOM   2159  C   ALA A 284     -12.852 -24.125   2.920  1.00 86.94           C  
ATOM   2160  CB  ALA A 284     -15.266 -24.688   2.561  1.00 86.94           C  
ATOM   2161  O   ALA A 284     -12.062 -25.016   2.588  1.00 86.94           O  
ATOM   2162  N   SER A 285     -12.539 -22.844   2.865  1.00 92.00           N  
ATOM   2163  CA  SER A 285     -11.383 -22.438   2.080  1.00 92.00           C  
ATOM   2164  C   SER A 285     -10.211 -22.062   2.979  1.00 92.00           C  
ATOM   2165  CB  SER A 285     -11.742 -21.250   1.180  1.00 92.00           C  
ATOM   2166  O   SER A 285      -9.234 -21.453   2.520  1.00 92.00           O  
ATOM   2167  OG  SER A 285     -12.727 -21.609   0.234  1.00 92.00           O  
ATOM   2168  N   CYS A 286     -10.234 -22.406   4.270  1.00 92.75           N  
ATOM   2169  CA  CYS A 286      -9.266 -21.969   5.270  1.00 92.75           C  
ATOM   2170  C   CYS A 286      -7.902 -22.609   5.035  1.00 92.75           C  
ATOM   2171  CB  CYS A 286      -9.766 -22.312   6.676  1.00 92.75           C  
ATOM   2172  O   CYS A 286      -6.887 -22.109   5.523  1.00 92.75           O  
ATOM   2173  SG  CYS A 286     -10.086 -24.062   6.934  1.00 92.75           S  
ATOM   2174  N   ASN A 287      -7.879 -23.719   4.188  1.00 92.88           N  
ATOM   2175  CA  ASN A 287      -6.617 -24.422   3.988  1.00 92.88           C  
ATOM   2176  C   ASN A 287      -6.039 -24.156   2.602  1.00 92.88           C  
ATOM   2177  CB  ASN A 287      -6.805 -25.922   4.207  1.00 92.88           C  
ATOM   2178  O   ASN A 287      -5.098 -24.828   2.180  1.00 92.88           O  
ATOM   2179  CG  ASN A 287      -7.086 -26.266   5.656  1.00 92.88           C  
ATOM   2180  ND2 ASN A 287      -8.008 -27.203   5.879  1.00 92.88           N  
ATOM   2181  OD1 ASN A 287      -6.477 -25.703   6.570  1.00 92.88           O  
ATOM   2182  N   GLU A 288      -6.660 -23.219   1.891  1.00 96.56           N  
ATOM   2183  CA  GLU A 288      -6.133 -22.891   0.570  1.00 96.56           C  
ATOM   2184  C   GLU A 288      -4.699 -22.375   0.664  1.00 96.56           C  
ATOM   2185  CB  GLU A 288      -7.020 -21.859  -0.123  1.00 96.56           C  
ATOM   2186  O   GLU A 288      -4.312 -21.781   1.667  1.00 96.56           O  
ATOM   2187  CG  GLU A 288      -8.367 -22.406  -0.568  1.00 96.56           C  
ATOM   2188  CD  GLU A 288      -8.266 -23.406  -1.699  1.00 96.56           C  
ATOM   2189  OE1 GLU A 288      -9.156 -24.281  -1.822  1.00 96.56           O  
ATOM   2190  OE2 GLU A 288      -7.281 -23.328  -2.469  1.00 96.56           O  
ATOM   2191  N   ALA A 289      -3.844 -22.781  -0.305  1.00 96.31           N  
ATOM   2192  CA  ALA A 289      -2.496 -22.219  -0.405  1.00 96.31           C  
ATOM   2193  C   ALA A 289      -2.541 -20.750  -0.783  1.00 96.31           C  
ATOM   2194  CB  ALA A 289      -1.672 -23.016  -1.425  1.00 96.31           C  
ATOM   2195  O   ALA A 289      -3.553 -20.266  -1.290  1.00 96.31           O  
ATOM   2196  N   GLY A 290      -1.485 -19.984  -0.511  1.00 96.88           N  
ATOM   2197  CA  GLY A 290      -1.394 -18.562  -0.844  1.00 96.88           C  
ATOM   2198  C   GLY A 290      -1.259 -17.672   0.375  1.00 96.88           C  
ATOM   2199  O   GLY A 290      -1.014 -18.156   1.481  1.00 96.88           O  
ATOM   2200  N   GLY A 291      -1.354 -16.469   0.126  1.00 97.94           N  
ATOM   2201  CA  GLY A 291      -1.204 -15.500   1.198  1.00 97.94           C  
ATOM   2202  C   GLY A 291      -2.514 -15.156   1.886  1.00 97.94           C  
ATOM   2203  O   GLY A 291      -3.506 -14.852   1.224  1.00 97.94           O  
ATOM   2204  N   LEU A 292      -2.506 -15.234   3.295  1.00 98.31           N  
ATOM   2205  CA  LEU A 292      -3.652 -14.891   4.129  1.00 98.31           C  
ATOM   2206  C   LEU A 292      -3.594 -13.430   4.559  1.00 98.31           C  
ATOM   2207  CB  LEU A 292      -3.707 -15.797   5.363  1.00 98.31           C  
ATOM   2208  O   LEU A 292      -2.576 -12.977   5.086  1.00 98.31           O  
ATOM   2209  CG  LEU A 292      -4.793 -15.477   6.391  1.00 98.31           C  
ATOM   2210  CD1 LEU A 292      -6.172 -15.758   5.809  1.00 98.31           C  
ATOM   2211  CD2 LEU A 292      -4.574 -16.281   7.672  1.00 98.31           C  
ATOM   2212  N   SER A 293      -4.668 -12.648   4.215  1.00 98.12           N  
ATOM   2213  CA  SER A 293      -4.801 -11.250   4.617  1.00 98.12           C  
ATOM   2214  C   SER A 293      -6.062 -11.031   5.438  1.00 98.12           C  
ATOM   2215  CB  SER A 293      -4.812 -10.336   3.391  1.00 98.12           C  
ATOM   2216  O   SER A 293      -6.863 -11.953   5.617  1.00 98.12           O  
ATOM   2217  OG  SER A 293      -5.918 -10.633   2.555  1.00 98.12           O  
ATOM   2218  N   GLY A 294      -6.223  -9.844   5.980  1.00 97.50           N  
ATOM   2219  CA  GLY A 294      -7.398  -9.484   6.754  1.00 97.50           C  
ATOM   2220  C   GLY A 294      -7.164  -9.531   8.250  1.00 97.50           C  
ATOM   2221  O   GLY A 294      -6.031  -9.375   8.719  1.00 97.50           O  
ATOM   2222  N   ALA A 295      -8.195  -9.758   8.977  1.00 97.00           N  
ATOM   2223  CA  ALA A 295      -8.211  -9.617  10.430  1.00 97.00           C  
ATOM   2224  C   ALA A 295      -7.215 -10.578  11.078  1.00 97.00           C  
ATOM   2225  CB  ALA A 295      -9.617  -9.867  10.977  1.00 97.00           C  
ATOM   2226  O   ALA A 295      -6.508 -10.211  12.023  1.00 97.00           O  
ATOM   2227  N   PRO A 296      -7.043 -11.789  10.555  1.00 97.38           N  
ATOM   2228  CA  PRO A 296      -6.141 -12.734  11.219  1.00 97.38           C  
ATOM   2229  C   PRO A 296      -4.676 -12.305  11.133  1.00 97.38           C  
ATOM   2230  CB  PRO A 296      -6.379 -14.039  10.461  1.00 97.38           C  
ATOM   2231  O   PRO A 296      -3.840 -12.805  11.891  1.00 97.38           O  
ATOM   2232  CG  PRO A 296      -7.777 -13.938   9.945  1.00 97.38           C  
ATOM   2233  CD  PRO A 296      -8.047 -12.500   9.586  1.00 97.38           C  
ATOM   2234  N   LEU A 297      -4.289 -11.406  10.234  1.00 97.69           N  
ATOM   2235  CA  LEU A 297      -2.916 -10.961  10.023  1.00 97.69           C  
ATOM   2236  C   LEU A 297      -2.584  -9.781  10.938  1.00 97.69           C  
ATOM   2237  CB  LEU A 297      -2.697 -10.562   8.562  1.00 97.69           C  
ATOM   2238  O   LEU A 297      -1.423  -9.383  11.047  1.00 97.69           O  
ATOM   2239  CG  LEU A 297      -1.297 -10.070   8.195  1.00 97.69           C  
ATOM   2240  CD1 LEU A 297      -0.268 -11.172   8.438  1.00 97.69           C  
ATOM   2241  CD2 LEU A 297      -1.256  -9.609   6.742  1.00 97.69           C  
ATOM   2242  N   ARG A 298      -3.535  -9.188  11.625  1.00 97.94           N  
ATOM   2243  CA  ARG A 298      -3.395  -7.914  12.328  1.00 97.94           C  
ATOM   2244  C   ARG A 298      -2.301  -7.996  13.391  1.00 97.94           C  
ATOM   2245  CB  ARG A 298      -4.723  -7.512  12.977  1.00 97.94           C  
ATOM   2246  O   ARG A 298      -1.400  -7.152  13.422  1.00 97.94           O  
ATOM   2247  CG  ARG A 298      -4.660  -6.195  13.734  1.00 97.94           C  
ATOM   2248  CD  ARG A 298      -6.000  -5.848  14.375  1.00 97.94           C  
ATOM   2249  NE  ARG A 298      -6.312  -6.742  15.484  1.00 97.94           N  
ATOM   2250  NH1 ARG A 298      -7.957  -5.387  16.375  1.00 97.94           N  
ATOM   2251  NH2 ARG A 298      -7.438  -7.383  17.375  1.00 97.94           N  
ATOM   2252  CZ  ARG A 298      -7.234  -6.500  16.406  1.00 97.94           C  
ATOM   2253  N   GLN A 299      -2.363  -9.016  14.227  1.00 97.69           N  
ATOM   2254  CA  GLN A 299      -1.410  -9.117  15.320  1.00 97.69           C  
ATOM   2255  C   GLN A 299      -0.000  -9.383  14.805  1.00 97.69           C  
ATOM   2256  CB  GLN A 299      -1.829 -10.227  16.297  1.00 97.69           C  
ATOM   2257  O   GLN A 299       0.958  -8.742  15.242  1.00 97.69           O  
ATOM   2258  CG  GLN A 299      -0.952 -10.320  17.531  1.00 97.69           C  
ATOM   2259  CD  GLN A 299      -1.388 -11.422  18.484  1.00 97.69           C  
ATOM   2260  NE2 GLN A 299      -0.683 -11.555  19.609  1.00 97.69           N  
ATOM   2261  OE1 GLN A 299      -2.350 -12.148  18.219  1.00 97.69           O  
ATOM   2262  N   LEU A 300       0.087 -10.289  13.922  1.00 98.06           N  
ATOM   2263  CA  LEU A 300       1.373 -10.656  13.344  1.00 98.06           C  
ATOM   2264  C   LEU A 300       2.012  -9.469  12.641  1.00 98.06           C  
ATOM   2265  CB  LEU A 300       1.206 -11.820  12.359  1.00 98.06           C  
ATOM   2266  O   LEU A 300       3.201  -9.195  12.820  1.00 98.06           O  
ATOM   2267  CG  LEU A 300       2.477 -12.297  11.656  1.00 98.06           C  
ATOM   2268  CD1 LEU A 300       3.480 -12.828  12.680  1.00 98.06           C  
ATOM   2269  CD2 LEU A 300       2.143 -13.375  10.625  1.00 98.06           C  
ATOM   2270  N   SER A 301       1.216  -8.758  11.875  1.00 98.44           N  
ATOM   2271  CA  SER A 301       1.751  -7.621  11.133  1.00 98.44           C  
ATOM   2272  C   SER A 301       2.123  -6.473  12.070  1.00 98.44           C  
ATOM   2273  CB  SER A 301       0.740  -7.137  10.094  1.00 98.44           C  
ATOM   2274  O   SER A 301       3.135  -5.801  11.859  1.00 98.44           O  
ATOM   2275  OG  SER A 301      -0.413  -6.602  10.727  1.00 98.44           O  
ATOM   2276  N   THR A 302       1.389  -6.199  13.094  1.00 98.75           N  
ATOM   2277  CA  THR A 302       1.684  -5.141  14.055  1.00 98.75           C  
ATOM   2278  C   THR A 302       2.977  -5.438  14.812  1.00 98.75           C  
ATOM   2279  CB  THR A 302       0.530  -4.957  15.055  1.00 98.75           C  
ATOM   2280  O   THR A 302       3.795  -4.543  15.023  1.00 98.75           O  
ATOM   2281  CG2 THR A 302       0.831  -3.830  16.047  1.00 98.75           C  
ATOM   2282  OG1 THR A 302      -0.671  -4.645  14.344  1.00 98.75           O  
ATOM   2283  N   GLN A 303       3.121  -6.680  15.156  1.00 98.62           N  
ATOM   2284  CA  GLN A 303       4.355  -7.090  15.820  1.00 98.62           C  
ATOM   2285  C   GLN A 303       5.559  -6.910  14.898  1.00 98.62           C  
ATOM   2286  CB  GLN A 303       4.262  -8.547  16.281  1.00 98.62           C  
ATOM   2287  O   GLN A 303       6.629  -6.484  15.336  1.00 98.62           O  
ATOM   2288  CG  GLN A 303       5.449  -9.008  17.109  1.00 98.62           C  
ATOM   2289  CD  GLN A 303       5.641  -8.180  18.375  1.00 98.62           C  
ATOM   2290  NE2 GLN A 303       6.828  -7.605  18.531  1.00 98.62           N  
ATOM   2291  OE1 GLN A 303       4.727  -8.062  19.188  1.00 98.62           O  
ATOM   2292  N   MET A 304       5.438  -7.246  13.688  1.00 98.75           N  
ATOM   2293  CA  MET A 304       6.504  -7.062  12.703  1.00 98.75           C  
ATOM   2294  C   MET A 304       6.875  -5.586  12.578  1.00 98.75           C  
ATOM   2295  CB  MET A 304       6.086  -7.617  11.344  1.00 98.75           C  
ATOM   2296  O   MET A 304       8.055  -5.242  12.500  1.00 98.75           O  
ATOM   2297  CG  MET A 304       7.180  -7.531  10.289  1.00 98.75           C  
ATOM   2298  SD  MET A 304       8.648  -8.547  10.719  1.00 98.75           S  
ATOM   2299  CE  MET A 304       9.641  -8.320   9.219  1.00 98.75           C  
ATOM   2300  N   VAL A 305       5.879  -4.719  12.586  1.00 98.88           N  
ATOM   2301  CA  VAL A 305       6.133  -3.283  12.586  1.00 98.88           C  
ATOM   2302  C   VAL A 305       6.965  -2.902  13.805  1.00 98.88           C  
ATOM   2303  CB  VAL A 305       4.816  -2.477  12.562  1.00 98.88           C  
ATOM   2304  O   VAL A 305       7.965  -2.191  13.688  1.00 98.88           O  
ATOM   2305  CG1 VAL A 305       5.082  -0.998  12.844  1.00 98.88           C  
ATOM   2306  CG2 VAL A 305       4.105  -2.648  11.219  1.00 98.88           C  
ATOM   2307  N   SER A 306       6.543  -3.350  14.945  1.00 98.81           N  
ATOM   2308  CA  SER A 306       7.242  -3.059  16.188  1.00 98.81           C  
ATOM   2309  C   SER A 306       8.688  -3.545  16.141  1.00 98.81           C  
ATOM   2310  CB  SER A 306       6.520  -3.703  17.375  1.00 98.81           C  
ATOM   2311  O   SER A 306       9.609  -2.809  16.500  1.00 98.81           O  
ATOM   2312  OG  SER A 306       7.199  -3.432  18.594  1.00 98.81           O  
ATOM   2313  N   ASP A 307       8.906  -4.742  15.641  1.00 98.75           N  
ATOM   2314  CA  ASP A 307      10.242  -5.324  15.555  1.00 98.75           C  
ATOM   2315  C   ASP A 307      11.148  -4.500  14.648  1.00 98.75           C  
ATOM   2316  CB  ASP A 307      10.164  -6.770  15.055  1.00 98.75           C  
ATOM   2317  O   ASP A 307      12.273  -4.176  15.008  1.00 98.75           O  
ATOM   2318  CG  ASP A 307       9.516  -7.711  16.062  1.00 98.75           C  
ATOM   2319  OD1 ASP A 307       9.367  -7.336  17.234  1.00 98.75           O  
ATOM   2320  OD2 ASP A 307       9.148  -8.836  15.656  1.00 98.75           O  
ATOM   2321  N   MET A 308      10.625  -4.148  13.500  1.00 98.81           N  
ATOM   2322  CA  MET A 308      11.438  -3.418  12.523  1.00 98.81           C  
ATOM   2323  C   MET A 308      11.711  -1.997  13.008  1.00 98.81           C  
ATOM   2324  CB  MET A 308      10.734  -3.383  11.164  1.00 98.81           C  
ATOM   2325  O   MET A 308      12.773  -1.438  12.734  1.00 98.81           O  
ATOM   2326  CG  MET A 308      10.680  -4.734  10.469  1.00 98.81           C  
ATOM   2327  SD  MET A 308      12.312  -5.570  10.422  1.00 98.81           S  
ATOM   2328  CE  MET A 308      13.242  -4.395   9.406  1.00 98.81           C  
ATOM   2329  N   TYR A 309      10.703  -1.398  13.648  1.00 98.75           N  
ATOM   2330  CA  TYR A 309      10.914  -0.082  14.242  1.00 98.75           C  
ATOM   2331  C   TYR A 309      12.070  -0.109  15.234  1.00 98.75           C  
ATOM   2332  CB  TYR A 309       9.641   0.408  14.930  1.00 98.75           C  
ATOM   2333  O   TYR A 309      12.938   0.765  15.211  1.00 98.75           O  
ATOM   2334  CG  TYR A 309       9.750   1.809  15.484  1.00 98.75           C  
ATOM   2335  CD1 TYR A 309      10.094   2.029  16.812  1.00 98.75           C  
ATOM   2336  CD2 TYR A 309       9.500   2.914  14.680  1.00 98.75           C  
ATOM   2337  CE1 TYR A 309      10.195   3.318  17.328  1.00 98.75           C  
ATOM   2338  CE2 TYR A 309       9.602   4.207  15.180  1.00 98.75           C  
ATOM   2339  OH  TYR A 309      10.039   5.676  17.000  1.00 98.75           O  
ATOM   2340  CZ  TYR A 309       9.945   4.398  16.500  1.00 98.75           C  
ATOM   2341  N   SER A 310      12.109  -1.091  16.125  1.00 98.69           N  
ATOM   2342  CA  SER A 310      13.172  -1.249  17.109  1.00 98.69           C  
ATOM   2343  C   SER A 310      14.516  -1.516  16.438  1.00 98.69           C  
ATOM   2344  CB  SER A 310      12.844  -2.387  18.078  1.00 98.69           C  
ATOM   2345  O   SER A 310      15.523  -0.895  16.797  1.00 98.69           O  
ATOM   2346  OG  SER A 310      11.711  -2.062  18.875  1.00 98.69           O  
ATOM   2347  N   LEU A 311      14.523  -2.363  15.445  1.00 98.69           N  
ATOM   2348  CA  LEU A 311      15.758  -2.775  14.789  1.00 98.69           C  
ATOM   2349  C   LEU A 311      16.344  -1.631  13.977  1.00 98.69           C  
ATOM   2350  CB  LEU A 311      15.508  -3.986  13.883  1.00 98.69           C  
ATOM   2351  O   LEU A 311      17.578  -1.538  13.820  1.00 98.69           O  
ATOM   2352  CG  LEU A 311      15.281  -5.324  14.594  1.00 98.69           C  
ATOM   2353  CD1 LEU A 311      14.734  -6.352  13.609  1.00 98.69           C  
ATOM   2354  CD2 LEU A 311      16.578  -5.824  15.227  1.00 98.69           C  
ATOM   2355  N   THR A 312      15.453  -0.737  13.523  1.00 98.31           N  
ATOM   2356  CA  THR A 312      15.930   0.400  12.742  1.00 98.31           C  
ATOM   2357  C   THR A 312      16.062   1.642  13.617  1.00 98.31           C  
ATOM   2358  CB  THR A 312      14.984   0.699  11.562  1.00 98.31           C  
ATOM   2359  O   THR A 312      16.359   2.732  13.117  1.00 98.31           O  
ATOM   2360  CG2 THR A 312      14.906  -0.486  10.602  1.00 98.31           C  
ATOM   2361  OG1 THR A 312      13.672   0.977  12.062  1.00 98.31           O  
ATOM   2362  N   GLN A 313      15.711   1.486  14.883  1.00 98.00           N  
ATOM   2363  CA  GLN A 313      15.805   2.537  15.891  1.00 98.00           C  
ATOM   2364  C   GLN A 313      14.961   3.748  15.500  1.00 98.00           C  
ATOM   2365  CB  GLN A 313      17.266   2.957  16.094  1.00 98.00           C  
ATOM   2366  O   GLN A 313      15.391   4.891  15.672  1.00 98.00           O  
ATOM   2367  CG  GLN A 313      18.156   1.833  16.594  1.00 98.00           C  
ATOM   2368  CD  GLN A 313      19.609   2.250  16.703  1.00 98.00           C  
ATOM   2369  NE2 GLN A 313      20.297   1.741  17.719  1.00 98.00           N  
ATOM   2370  OE1 GLN A 313      20.109   3.023  15.883  1.00 98.00           O  
ATOM   2371  N   GLY A 314      13.945   3.500  14.844  1.00 97.12           N  
ATOM   2372  CA  GLY A 314      12.992   4.547  14.508  1.00 97.12           C  
ATOM   2373  C   GLY A 314      13.500   5.484  13.422  1.00 97.12           C  
ATOM   2374  O   GLY A 314      12.883   6.516  13.156  1.00 97.12           O  
ATOM   2375  N   ARG A 315      14.555   5.211  12.734  1.00 97.00           N  
ATOM   2376  CA  ARG A 315      15.188   6.117  11.781  1.00 97.00           C  
ATOM   2377  C   ARG A 315      14.648   5.898  10.367  1.00 97.00           C  
ATOM   2378  CB  ARG A 315      16.703   5.930  11.789  1.00 97.00           C  
ATOM   2379  O   ARG A 315      14.781   6.766   9.508  1.00 97.00           O  
ATOM   2380  CG  ARG A 315      17.375   6.387  13.078  1.00 97.00           C  
ATOM   2381  CD  ARG A 315      18.891   6.223  13.016  1.00 97.00           C  
ATOM   2382  NE  ARG A 315      19.469   6.070  14.344  1.00 97.00           N  
ATOM   2383  NH1 ARG A 315      21.578   5.535  13.586  1.00 97.00           N  
ATOM   2384  NH2 ARG A 315      21.156   5.633  15.836  1.00 97.00           N  
ATOM   2385  CZ  ARG A 315      20.734   5.746  14.586  1.00 97.00           C  
ATOM   2386  N   ILE A 316      14.039   4.742  10.203  1.00 97.56           N  
ATOM   2387  CA  ILE A 316      13.461   4.434   8.898  1.00 97.56           C  
ATOM   2388  C   ILE A 316      11.938   4.430   8.992  1.00 97.56           C  
ATOM   2389  CB  ILE A 316      13.969   3.076   8.359  1.00 97.56           C  
ATOM   2390  O   ILE A 316      11.359   3.617   9.719  1.00 97.56           O  
ATOM   2391  CG1 ILE A 316      15.500   3.082   8.258  1.00 97.56           C  
ATOM   2392  CG2 ILE A 316      13.328   2.756   7.008  1.00 97.56           C  
ATOM   2393  CD1 ILE A 316      16.094   1.781   7.730  1.00 97.56           C  
ATOM   2394  N   PRO A 317      11.289   5.340   8.258  1.00 98.19           N  
ATOM   2395  CA  PRO A 317       9.820   5.332   8.289  1.00 98.19           C  
ATOM   2396  C   PRO A 317       9.227   4.023   7.785  1.00 98.19           C  
ATOM   2397  CB  PRO A 317       9.445   6.496   7.375  1.00 98.19           C  
ATOM   2398  O   PRO A 317       9.773   3.402   6.871  1.00 98.19           O  
ATOM   2399  CG  PRO A 317      10.656   7.367   7.340  1.00 98.19           C  
ATOM   2400  CD  PRO A 317      11.875   6.500   7.496  1.00 98.19           C  
ATOM   2401  N   ILE A 318       8.047   3.652   8.398  1.00 98.88           N  
ATOM   2402  CA  ILE A 318       7.418   2.371   8.102  1.00 98.88           C  
ATOM   2403  C   ILE A 318       5.969   2.596   7.680  1.00 98.88           C  
ATOM   2404  CB  ILE A 318       7.484   1.413   9.312  1.00 98.88           C  
ATOM   2405  O   ILE A 318       5.246   3.375   8.305  1.00 98.88           O  
ATOM   2406  CG1 ILE A 318       8.938   1.068   9.641  1.00 98.88           C  
ATOM   2407  CG2 ILE A 318       6.668   0.146   9.039  1.00 98.88           C  
ATOM   2408  CD1 ILE A 318       9.117   0.339  10.969  1.00 98.88           C  
ATOM   2409  N   ILE A 319       5.609   1.997   6.488  1.00 98.94           N  
ATOM   2410  CA  ILE A 319       4.195   1.812   6.180  1.00 98.94           C  
ATOM   2411  C   ILE A 319       3.721   0.467   6.727  1.00 98.94           C  
ATOM   2412  CB  ILE A 319       3.932   1.898   4.660  1.00 98.94           C  
ATOM   2413  O   ILE A 319       4.148  -0.588   6.254  1.00 98.94           O  
ATOM   2414  CG1 ILE A 319       4.441   3.232   4.105  1.00 98.94           C  
ATOM   2415  CG2 ILE A 319       2.441   1.714   4.359  1.00 98.94           C  
ATOM   2416  CD1 ILE A 319       4.316   3.361   2.594  1.00 98.94           C  
ATOM   2417  N   GLY A 320       2.863   0.519   7.762  1.00 98.75           N  
ATOM   2418  CA  GLY A 320       2.311  -0.707   8.312  1.00 98.75           C  
ATOM   2419  C   GLY A 320       1.076  -1.191   7.578  1.00 98.75           C  
ATOM   2420  O   GLY A 320       0.092  -0.459   7.453  1.00 98.75           O  
ATOM   2421  N   VAL A 321       1.167  -2.479   7.070  1.00 98.50           N  
ATOM   2422  CA  VAL A 321       0.091  -3.070   6.281  1.00 98.50           C  
ATOM   2423  C   VAL A 321      -0.328  -4.402   6.898  1.00 98.50           C  
ATOM   2424  CB  VAL A 321       0.509  -3.275   4.809  1.00 98.50           C  
ATOM   2425  O   VAL A 321       0.517  -5.172   7.367  1.00 98.50           O  
ATOM   2426  CG1 VAL A 321      -0.691  -3.684   3.957  1.00 98.50           C  
ATOM   2427  CG2 VAL A 321       1.151  -2.004   4.258  1.00 98.50           C  
ATOM   2428  N   GLY A 322      -1.644  -4.645   6.965  1.00 96.69           N  
ATOM   2429  CA  GLY A 322      -2.133  -5.941   7.398  1.00 96.69           C  
ATOM   2430  C   GLY A 322      -3.133  -5.855   8.539  1.00 96.69           C  
ATOM   2431  O   GLY A 322      -2.768  -5.523   9.664  1.00 96.69           O  
ATOM   2432  N   GLY A 323      -4.410  -6.168   8.258  1.00 97.06           N  
ATOM   2433  CA  GLY A 323      -5.465  -6.305   9.242  1.00 97.06           C  
ATOM   2434  C   GLY A 323      -5.953  -4.977   9.789  1.00 97.06           C  
ATOM   2435  O   GLY A 323      -6.309  -4.871  10.961  1.00 97.06           O  
ATOM   2436  N   VAL A 324      -5.871  -3.879   8.945  1.00 98.25           N  
ATOM   2437  CA  VAL A 324      -6.367  -2.570   9.359  1.00 98.25           C  
ATOM   2438  C   VAL A 324      -7.832  -2.422   8.953  1.00 98.25           C  
ATOM   2439  CB  VAL A 324      -5.527  -1.426   8.758  1.00 98.25           C  
ATOM   2440  O   VAL A 324      -8.133  -2.178   7.781  1.00 98.25           O  
ATOM   2441  CG1 VAL A 324      -6.062  -0.067   9.195  1.00 98.25           C  
ATOM   2442  CG2 VAL A 324      -4.059  -1.578   9.148  1.00 98.25           C  
ATOM   2443  N   CYS A 325      -8.719  -2.525   9.953  1.00 97.12           N  
ATOM   2444  CA  CYS A 325     -10.148  -2.486   9.648  1.00 97.12           C  
ATOM   2445  C   CYS A 325     -10.836  -1.356  10.406  1.00 97.12           C  
ATOM   2446  CB  CYS A 325     -10.805  -3.820  10.000  1.00 97.12           C  
ATOM   2447  O   CYS A 325     -11.953  -0.970  10.070  1.00 97.12           O  
ATOM   2448  SG  CYS A 325     -10.117  -5.230   9.102  1.00 97.12           S  
ATOM   2449  N   THR A 326     -10.148  -0.831  11.445  1.00 98.38           N  
ATOM   2450  CA  THR A 326     -10.688   0.244  12.266  1.00 98.38           C  
ATOM   2451  C   THR A 326      -9.617   1.289  12.570  1.00 98.38           C  
ATOM   2452  CB  THR A 326     -11.258  -0.300  13.594  1.00 98.38           C  
ATOM   2453  O   THR A 326      -8.430   1.062  12.312  1.00 98.38           O  
ATOM   2454  CG2 THR A 326     -12.281  -1.404  13.336  1.00 98.38           C  
ATOM   2455  OG1 THR A 326     -10.188  -0.826  14.391  1.00 98.38           O  
ATOM   2456  N   GLY A 327     -10.102   2.514  13.148  1.00 98.31           N  
ATOM   2457  CA  GLY A 327      -9.156   3.508  13.633  1.00 98.31           C  
ATOM   2458  C   GLY A 327      -8.250   2.984  14.727  1.00 98.31           C  
ATOM   2459  O   GLY A 327      -7.074   3.359  14.797  1.00 98.31           O  
ATOM   2460  N   GLN A 328      -8.742   2.123  15.539  1.00 98.62           N  
ATOM   2461  CA  GLN A 328      -7.969   1.498  16.609  1.00 98.62           C  
ATOM   2462  C   GLN A 328      -6.848   0.634  16.031  1.00 98.62           C  
ATOM   2463  CB  GLN A 328      -8.875   0.655  17.500  1.00 98.62           C  
ATOM   2464  O   GLN A 328      -5.719   0.665  16.531  1.00 98.62           O  
ATOM   2465  CG  GLN A 328      -8.156   0.029  18.688  1.00 98.62           C  
ATOM   2466  CD  GLN A 328      -7.609   1.062  19.656  1.00 98.62           C  
ATOM   2467  NE2 GLN A 328      -6.508   0.729  20.328  1.00 98.62           N  
ATOM   2468  OE1 GLN A 328      -8.172   2.152  19.812  1.00 98.62           O  
ATOM   2469  N   ASP A 329      -7.184  -0.176  15.031  1.00 98.69           N  
ATOM   2470  CA  ASP A 329      -6.152  -0.973  14.375  1.00 98.69           C  
ATOM   2471  C   ASP A 329      -5.039  -0.084  13.820  1.00 98.69           C  
ATOM   2472  CB  ASP A 329      -6.754  -1.816  13.250  1.00 98.69           C  
ATOM   2473  O   ASP A 329      -3.855  -0.388  13.992  1.00 98.69           O  
ATOM   2474  CG  ASP A 329      -7.766  -2.834  13.750  1.00 98.69           C  
ATOM   2475  OD1 ASP A 329      -7.645  -3.299  14.906  1.00 98.69           O  
ATOM   2476  OD2 ASP A 329      -8.695  -3.174  12.984  1.00 98.69           O  
ATOM   2477  N   ALA A 330      -5.477   0.947  13.141  1.00 98.75           N  
ATOM   2478  CA  ALA A 330      -4.500   1.892  12.609  1.00 98.75           C  
ATOM   2479  C   ALA A 330      -3.641   2.482  13.719  1.00 98.75           C  
ATOM   2480  CB  ALA A 330      -5.207   3.004  11.836  1.00 98.75           C  
ATOM   2481  O   ALA A 330      -2.416   2.562  13.594  1.00 98.75           O  
ATOM   2482  N   LEU A 331      -4.238   2.949  14.812  1.00 98.81           N  
ATOM   2483  CA  LEU A 331      -3.514   3.553  15.922  1.00 98.81           C  
ATOM   2484  C   LEU A 331      -2.523   2.564  16.531  1.00 98.81           C  
ATOM   2485  CB  LEU A 331      -4.488   4.039  17.000  1.00 98.81           C  
ATOM   2486  O   LEU A 331      -1.397   2.936  16.859  1.00 98.81           O  
ATOM   2487  CG  LEU A 331      -3.869   4.703  18.234  1.00 98.81           C  
ATOM   2488  CD1 LEU A 331      -3.055   5.926  17.812  1.00 98.81           C  
ATOM   2489  CD2 LEU A 331      -4.949   5.086  19.234  1.00 98.81           C  
ATOM   2490  N   GLU A 332      -2.930   1.308  16.672  1.00 98.75           N  
ATOM   2491  CA  GLU A 332      -2.047   0.287  17.219  1.00 98.75           C  
ATOM   2492  C   GLU A 332      -0.789   0.123  16.375  1.00 98.75           C  
ATOM   2493  CB  GLU A 332      -2.779  -1.052  17.344  1.00 98.75           C  
ATOM   2494  O   GLU A 332       0.316  -0.001  16.906  1.00 98.75           O  
ATOM   2495  CG  GLU A 332      -3.818  -1.089  18.453  1.00 98.75           C  
ATOM   2496  CD  GLU A 332      -4.656  -2.357  18.453  1.00 98.75           C  
ATOM   2497  OE1 GLU A 332      -5.555  -2.494  19.312  1.00 98.75           O  
ATOM   2498  OE2 GLU A 332      -4.410  -3.225  17.578  1.00 98.75           O  
ATOM   2499  N   LYS A 333      -0.928   0.122  15.086  1.00 98.81           N  
ATOM   2500  CA  LYS A 333       0.234   0.017  14.211  1.00 98.81           C  
ATOM   2501  C   LYS A 333       1.115   1.258  14.312  1.00 98.81           C  
ATOM   2502  CB  LYS A 333      -0.205  -0.195  12.758  1.00 98.81           C  
ATOM   2503  O   LYS A 333       2.344   1.153  14.344  1.00 98.81           O  
ATOM   2504  CG  LYS A 333      -0.699  -1.604  12.461  1.00 98.81           C  
ATOM   2505  CD  LYS A 333      -0.998  -1.790  10.984  1.00 98.81           C  
ATOM   2506  CE  LYS A 333      -1.568  -3.172  10.695  1.00 98.81           C  
ATOM   2507  NZ  LYS A 333      -0.634  -4.258  11.117  1.00 98.81           N  
ATOM   2508  N   ILE A 334       0.451   2.385  14.391  1.00 98.81           N  
ATOM   2509  CA  ILE A 334       1.175   3.648  14.500  1.00 98.81           C  
ATOM   2510  C   ILE A 334       1.960   3.680  15.812  1.00 98.81           C  
ATOM   2511  CB  ILE A 334       0.216   4.855  14.422  1.00 98.81           C  
ATOM   2512  O   ILE A 334       3.146   4.012  15.820  1.00 98.81           O  
ATOM   2513  CG1 ILE A 334      -0.315   5.023  12.992  1.00 98.81           C  
ATOM   2514  CG2 ILE A 334       0.916   6.133  14.898  1.00 98.81           C  
ATOM   2515  CD1 ILE A 334      -1.528   5.938  12.891  1.00 98.81           C  
ATOM   2516  N   ARG A 335       1.395   3.303  16.906  1.00 98.81           N  
ATOM   2517  CA  ARG A 335       2.082   3.273  18.188  1.00 98.81           C  
ATOM   2518  C   ARG A 335       3.221   2.260  18.188  1.00 98.81           C  
ATOM   2519  CB  ARG A 335       1.099   2.945  19.312  1.00 98.81           C  
ATOM   2520  O   ARG A 335       4.230   2.447  18.859  1.00 98.81           O  
ATOM   2521  CG  ARG A 335       0.115   4.062  19.625  1.00 98.81           C  
ATOM   2522  CD  ARG A 335      -0.933   3.631  20.641  1.00 98.81           C  
ATOM   2523  NE  ARG A 335      -0.322   3.221  21.906  1.00 98.81           N  
ATOM   2524  NH1 ARG A 335      -0.998   5.094  23.078  1.00 98.81           N  
ATOM   2525  NH2 ARG A 335       0.223   3.457  24.125  1.00 98.81           N  
ATOM   2526  CZ  ARG A 335      -0.367   3.926  23.031  1.00 98.81           C  
ATOM   2527  N   ALA A 336       3.008   1.208  17.344  1.00 98.81           N  
ATOM   2528  CA  ALA A 336       4.031   0.173  17.234  1.00 98.81           C  
ATOM   2529  C   ALA A 336       5.227   0.669  16.422  1.00 98.81           C  
ATOM   2530  CB  ALA A 336       3.447  -1.088  16.594  1.00 98.81           C  
ATOM   2531  O   ALA A 336       6.320   0.108  16.500  1.00 98.81           O  
ATOM   2532  N   GLY A 337       5.012   1.730  15.633  1.00 98.75           N  
ATOM   2533  CA  GLY A 337       6.160   2.295  14.945  1.00 98.75           C  
ATOM   2534  C   GLY A 337       5.848   2.740  13.531  1.00 98.75           C  
ATOM   2535  O   GLY A 337       6.688   3.352  12.867  1.00 98.75           O  
ATOM   2536  N   ALA A 338       4.648   2.441  13.000  1.00 98.81           N  
ATOM   2537  CA  ALA A 338       4.285   2.836  11.648  1.00 98.81           C  
ATOM   2538  C   ALA A 338       4.023   4.336  11.562  1.00 98.81           C  
ATOM   2539  CB  ALA A 338       3.061   2.055  11.172  1.00 98.81           C  
ATOM   2540  O   ALA A 338       3.312   4.895  12.398  1.00 98.81           O  
ATOM   2541  N   SER A 339       4.609   4.941  10.531  1.00 98.69           N  
ATOM   2542  CA  SER A 339       4.301   6.336  10.234  1.00 98.69           C  
ATOM   2543  C   SER A 339       3.027   6.457   9.406  1.00 98.69           C  
ATOM   2544  CB  SER A 339       5.465   7.000   9.500  1.00 98.69           C  
ATOM   2545  O   SER A 339       2.342   7.480   9.453  1.00 98.69           O  
ATOM   2546  OG  SER A 339       6.648   6.941  10.281  1.00 98.69           O  
ATOM   2547  N   LEU A 340       2.861   5.508   8.523  1.00 98.88           N  
ATOM   2548  CA  LEU A 340       1.694   5.359   7.660  1.00 98.88           C  
ATOM   2549  C   LEU A 340       1.113   3.951   7.770  1.00 98.88           C  
ATOM   2550  CB  LEU A 340       2.062   5.656   6.203  1.00 98.88           C  
ATOM   2551  O   LEU A 340       1.805   3.021   8.195  1.00 98.88           O  
ATOM   2552  CG  LEU A 340       2.695   7.020   5.930  1.00 98.88           C  
ATOM   2553  CD1 LEU A 340       3.453   6.996   4.605  1.00 98.88           C  
ATOM   2554  CD2 LEU A 340       1.633   8.109   5.926  1.00 98.88           C  
ATOM   2555  N   VAL A 341      -0.237   3.822   7.438  1.00 98.81           N  
ATOM   2556  CA  VAL A 341      -0.863   2.504   7.422  1.00 98.81           C  
ATOM   2557  C   VAL A 341      -1.604   2.301   6.102  1.00 98.81           C  
ATOM   2558  CB  VAL A 341      -1.832   2.320   8.609  1.00 98.81           C  
ATOM   2559  O   VAL A 341      -2.102   3.262   5.508  1.00 98.81           O  
ATOM   2560  CG1 VAL A 341      -1.071   2.346   9.938  1.00 98.81           C  
ATOM   2561  CG2 VAL A 341      -2.912   3.400   8.586  1.00 98.81           C  
ATOM   2562  N   GLN A 342      -1.602   1.039   5.586  1.00 98.81           N  
ATOM   2563  CA  GLN A 342      -2.350   0.665   4.391  1.00 98.81           C  
ATOM   2564  C   GLN A 342      -3.420  -0.375   4.715  1.00 98.81           C  
ATOM   2565  CB  GLN A 342      -1.408   0.130   3.311  1.00 98.81           C  
ATOM   2566  O   GLN A 342      -3.281  -1.137   5.672  1.00 98.81           O  
ATOM   2567  CG  GLN A 342      -0.495   1.190   2.711  1.00 98.81           C  
ATOM   2568  CD  GLN A 342       0.447   0.629   1.662  1.00 98.81           C  
ATOM   2569  NE2 GLN A 342       0.717   1.416   0.626  1.00 98.81           N  
ATOM   2570  OE1 GLN A 342       0.928  -0.502   1.782  1.00 98.81           O  
ATOM   2571  N   MET A 343      -4.527  -0.317   3.869  1.00 98.31           N  
ATOM   2572  CA  MET A 343      -5.621  -1.271   4.016  1.00 98.31           C  
ATOM   2573  C   MET A 343      -6.078  -1.787   2.652  1.00 98.31           C  
ATOM   2574  CB  MET A 343      -6.801  -0.632   4.750  1.00 98.31           C  
ATOM   2575  O   MET A 343      -5.781  -1.179   1.623  1.00 98.31           O  
ATOM   2576  CG  MET A 343      -7.430   0.535   4.008  1.00 98.31           C  
ATOM   2577  SD  MET A 343      -9.023   1.059   4.742  1.00 98.31           S  
ATOM   2578  CE  MET A 343     -10.125  -0.208   4.051  1.00 98.31           C  
ATOM   2579  N   TYR A 344      -6.586  -3.029   2.668  1.00 97.00           N  
ATOM   2580  CA  TYR A 344      -7.148  -3.619   1.456  1.00 97.00           C  
ATOM   2581  C   TYR A 344      -8.344  -4.504   1.782  1.00 97.00           C  
ATOM   2582  CB  TYR A 344      -6.082  -4.434   0.714  1.00 97.00           C  
ATOM   2583  O   TYR A 344      -9.469  -4.211   1.366  1.00 97.00           O  
ATOM   2584  CG  TYR A 344      -6.566  -5.016  -0.591  1.00 97.00           C  
ATOM   2585  CD1 TYR A 344      -5.699  -5.719  -1.428  1.00 97.00           C  
ATOM   2586  CD2 TYR A 344      -7.891  -4.871  -0.991  1.00 97.00           C  
ATOM   2587  CE1 TYR A 344      -6.141  -6.254  -2.633  1.00 97.00           C  
ATOM   2588  CE2 TYR A 344      -8.344  -5.402  -2.193  1.00 97.00           C  
ATOM   2589  OH  TYR A 344      -7.906  -6.625  -4.199  1.00 97.00           O  
ATOM   2590  CZ  TYR A 344      -7.461  -6.094  -3.006  1.00 97.00           C  
ATOM   2591  N   THR A 345      -8.266  -5.484   2.533  1.00 97.69           N  
ATOM   2592  CA  THR A 345      -9.273  -6.508   2.791  1.00 97.69           C  
ATOM   2593  C   THR A 345     -10.523  -5.887   3.402  1.00 97.69           C  
ATOM   2594  CB  THR A 345      -8.727  -7.605   3.725  1.00 97.69           C  
ATOM   2595  O   THR A 345     -11.641  -6.340   3.133  1.00 97.69           O  
ATOM   2596  CG2 THR A 345      -9.781  -8.680   3.980  1.00 97.69           C  
ATOM   2597  OG1 THR A 345      -7.578  -8.211   3.123  1.00 97.69           O  
ATOM   2598  N   ALA A 346     -10.422  -4.836   4.184  1.00 97.19           N  
ATOM   2599  CA  ALA A 346     -11.562  -4.168   4.809  1.00 97.19           C  
ATOM   2600  C   ALA A 346     -12.523  -3.619   3.760  1.00 97.19           C  
ATOM   2601  CB  ALA A 346     -11.086  -3.043   5.727  1.00 97.19           C  
ATOM   2602  O   ALA A 346     -13.734  -3.590   3.975  1.00 97.19           O  
ATOM   2603  N   LEU A 347     -12.008  -3.221   2.580  1.00 95.81           N  
ATOM   2604  CA  LEU A 347     -12.852  -2.715   1.503  1.00 95.81           C  
ATOM   2605  C   LEU A 347     -13.773  -3.811   0.977  1.00 95.81           C  
ATOM   2606  CB  LEU A 347     -11.992  -2.164   0.363  1.00 95.81           C  
ATOM   2607  O   LEU A 347     -14.906  -3.535   0.574  1.00 95.81           O  
ATOM   2608  CG  LEU A 347     -11.312  -0.817   0.617  1.00 95.81           C  
ATOM   2609  CD1 LEU A 347     -10.328  -0.499  -0.506  1.00 95.81           C  
ATOM   2610  CD2 LEU A 347     -12.352   0.290   0.755  1.00 95.81           C  
ATOM   2611  N   THR A 348     -13.219  -4.988   1.005  1.00 94.81           N  
ATOM   2612  CA  THR A 348     -13.953  -6.137   0.484  1.00 94.81           C  
ATOM   2613  C   THR A 348     -15.188  -6.422   1.341  1.00 94.81           C  
ATOM   2614  CB  THR A 348     -13.070  -7.391   0.424  1.00 94.81           C  
ATOM   2615  O   THR A 348     -16.266  -6.699   0.813  1.00 94.81           O  
ATOM   2616  CG2 THR A 348     -13.852  -8.594  -0.093  1.00 94.81           C  
ATOM   2617  OG1 THR A 348     -11.961  -7.141  -0.451  1.00 94.81           O  
ATOM   2618  N   TYR A 349     -15.039  -6.234   2.658  1.00 95.56           N  
ATOM   2619  CA  TYR A 349     -16.094  -6.699   3.543  1.00 95.56           C  
ATOM   2620  C   TYR A 349     -16.953  -5.535   4.039  1.00 95.56           C  
ATOM   2621  CB  TYR A 349     -15.516  -7.461   4.734  1.00 95.56           C  
ATOM   2622  O   TYR A 349     -18.141  -5.699   4.316  1.00 95.56           O  
ATOM   2623  CG  TYR A 349     -14.906  -8.789   4.363  1.00 95.56           C  
ATOM   2624  CD1 TYR A 349     -15.711  -9.891   4.078  1.00 95.56           C  
ATOM   2625  CD2 TYR A 349     -13.523  -8.953   4.305  1.00 95.56           C  
ATOM   2626  CE1 TYR A 349     -15.156 -11.125   3.738  1.00 95.56           C  
ATOM   2627  CE2 TYR A 349     -12.961 -10.180   3.965  1.00 95.56           C  
ATOM   2628  OH  TYR A 349     -13.227 -12.469   3.350  1.00 95.56           O  
ATOM   2629  CZ  TYR A 349     -13.781 -11.258   3.686  1.00 95.56           C  
ATOM   2630  N   HIS A 350     -16.344  -4.348   4.070  1.00 95.06           N  
ATOM   2631  CA  HIS A 350     -17.062  -3.248   4.703  1.00 95.06           C  
ATOM   2632  C   HIS A 350     -17.422  -2.172   3.684  1.00 95.06           C  
ATOM   2633  CB  HIS A 350     -16.234  -2.643   5.836  1.00 95.06           C  
ATOM   2634  O   HIS A 350     -18.188  -1.246   3.994  1.00 95.06           O  
ATOM   2635  CG  HIS A 350     -15.898  -3.617   6.918  1.00 95.06           C  
ATOM   2636  CD2 HIS A 350     -14.711  -4.145   7.301  1.00 95.06           C  
ATOM   2637  ND1 HIS A 350     -16.844  -4.160   7.750  1.00 95.06           N  
ATOM   2638  CE1 HIS A 350     -16.266  -4.984   8.602  1.00 95.06           C  
ATOM   2639  NE2 HIS A 350     -14.961  -4.992   8.352  1.00 95.06           N  
ATOM   2640  N   GLY A 351     -16.891  -2.250   2.502  1.00 94.00           N  
ATOM   2641  CA  GLY A 351     -17.172  -1.279   1.457  1.00 94.00           C  
ATOM   2642  C   GLY A 351     -16.422   0.026   1.636  1.00 94.00           C  
ATOM   2643  O   GLY A 351     -15.727   0.214   2.635  1.00 94.00           O  
ATOM   2644  N   PRO A 352     -16.594   1.001   0.690  1.00 94.31           N  
ATOM   2645  CA  PRO A 352     -15.797   2.229   0.570  1.00 94.31           C  
ATOM   2646  C   PRO A 352     -15.930   3.139   1.789  1.00 94.31           C  
ATOM   2647  CB  PRO A 352     -16.375   2.898  -0.679  1.00 94.31           C  
ATOM   2648  O   PRO A 352     -14.945   3.734   2.232  1.00 94.31           O  
ATOM   2649  CG  PRO A 352     -16.828   1.768  -1.545  1.00 94.31           C  
ATOM   2650  CD  PRO A 352     -17.406   0.694  -0.666  1.00 94.31           C  
ATOM   2651  N   PRO A 353     -17.062   3.180   2.451  1.00 94.50           N  
ATOM   2652  CA  PRO A 353     -17.203   4.109   3.576  1.00 94.50           C  
ATOM   2653  C   PRO A 353     -16.266   3.771   4.734  1.00 94.50           C  
ATOM   2654  CB  PRO A 353     -18.656   3.949   3.992  1.00 94.50           C  
ATOM   2655  O   PRO A 353     -16.047   4.602   5.625  1.00 94.50           O  
ATOM   2656  CG  PRO A 353     -19.375   3.547   2.740  1.00 94.50           C  
ATOM   2657  CD  PRO A 353     -18.469   2.658   1.940  1.00 94.50           C  
ATOM   2658  N   VAL A 354     -15.688   2.598   4.746  1.00 95.50           N  
ATOM   2659  CA  VAL A 354     -14.812   2.174   5.836  1.00 95.50           C  
ATOM   2660  C   VAL A 354     -13.586   3.088   5.902  1.00 95.50           C  
ATOM   2661  CB  VAL A 354     -14.367   0.703   5.664  1.00 95.50           C  
ATOM   2662  O   VAL A 354     -13.016   3.283   6.977  1.00 95.50           O  
ATOM   2663  CG1 VAL A 354     -13.461   0.550   4.445  1.00 95.50           C  
ATOM   2664  CG2 VAL A 354     -13.664   0.210   6.926  1.00 95.50           C  
ATOM   2665  N   VAL A 355     -13.195   3.734   4.828  1.00 96.06           N  
ATOM   2666  CA  VAL A 355     -12.031   4.621   4.773  1.00 96.06           C  
ATOM   2667  C   VAL A 355     -12.266   5.832   5.672  1.00 96.06           C  
ATOM   2668  CB  VAL A 355     -11.734   5.078   3.328  1.00 96.06           C  
ATOM   2669  O   VAL A 355     -11.438   6.148   6.531  1.00 96.06           O  
ATOM   2670  CG1 VAL A 355     -10.547   6.035   3.299  1.00 96.06           C  
ATOM   2671  CG2 VAL A 355     -11.477   3.871   2.430  1.00 96.06           C  
ATOM   2672  N   GLY A 356     -13.406   6.512   5.477  1.00 95.25           N  
ATOM   2673  CA  GLY A 356     -13.766   7.641   6.320  1.00 95.25           C  
ATOM   2674  C   GLY A 356     -13.961   7.262   7.773  1.00 95.25           C  
ATOM   2675  O   GLY A 356     -13.539   7.992   8.672  1.00 95.25           O  
ATOM   2676  N   ALA A 357     -14.562   6.066   8.000  1.00 95.50           N  
ATOM   2677  CA  ALA A 357     -14.805   5.586   9.352  1.00 95.50           C  
ATOM   2678  C   ALA A 357     -13.500   5.387  10.117  1.00 95.50           C  
ATOM   2679  CB  ALA A 357     -15.602   4.281   9.320  1.00 95.50           C  
ATOM   2680  O   ALA A 357     -13.391   5.762  11.281  1.00 95.50           O  
ATOM   2681  N   ILE A 358     -12.492   4.852   9.484  1.00 97.31           N  
ATOM   2682  CA  ILE A 358     -11.195   4.602  10.102  1.00 97.31           C  
ATOM   2683  C   ILE A 358     -10.523   5.930  10.445  1.00 97.31           C  
ATOM   2684  CB  ILE A 358     -10.281   3.766   9.180  1.00 97.31           C  
ATOM   2685  O   ILE A 358     -10.008   6.102  11.555  1.00 97.31           O  
ATOM   2686  CG1 ILE A 358     -10.773   2.316   9.109  1.00 97.31           C  
ATOM   2687  CG2 ILE A 358      -8.828   3.828   9.656  1.00 97.31           C  
ATOM   2688  CD1 ILE A 358     -10.031   1.455   8.102  1.00 97.31           C  
ATOM   2689  N   LYS A 359     -10.586   6.891   9.555  1.00 97.50           N  
ATOM   2690  CA  LYS A 359      -9.961   8.188   9.781  1.00 97.50           C  
ATOM   2691  C   LYS A 359     -10.625   8.922  10.945  1.00 97.50           C  
ATOM   2692  CB  LYS A 359     -10.023   9.047   8.516  1.00 97.50           C  
ATOM   2693  O   LYS A 359      -9.938   9.508  11.789  1.00 97.50           O  
ATOM   2694  CG  LYS A 359      -9.148   8.539   7.383  1.00 97.50           C  
ATOM   2695  CD  LYS A 359      -9.062   9.555   6.250  1.00 97.50           C  
ATOM   2696  CE  LYS A 359     -10.414   9.781   5.598  1.00 97.50           C  
ATOM   2697  NZ  LYS A 359     -10.359  10.852   4.559  1.00 97.50           N  
ATOM   2698  N   GLN A 360     -11.898   8.906  11.000  1.00 96.94           N  
ATOM   2699  CA  GLN A 360     -12.625   9.594  12.062  1.00 96.94           C  
ATOM   2700  C   GLN A 360     -12.320   8.969  13.422  1.00 96.94           C  
ATOM   2701  CB  GLN A 360     -14.133   9.555  11.789  1.00 96.94           C  
ATOM   2702  O   GLN A 360     -12.078   9.680  14.398  1.00 96.94           O  
ATOM   2703  CG  GLN A 360     -14.570  10.469  10.656  1.00 96.94           C  
ATOM   2704  CD  GLN A 360     -16.031  10.297  10.297  1.00 96.94           C  
ATOM   2705  NE2 GLN A 360     -16.578  11.234   9.523  1.00 96.94           N  
ATOM   2706  OE1 GLN A 360     -16.688   9.328  10.719  1.00 96.94           O  
ATOM   2707  N   GLU A 361     -12.383   7.648  13.414  1.00 97.75           N  
ATOM   2708  CA  GLU A 361     -12.086   6.949  14.664  1.00 97.75           C  
ATOM   2709  C   GLU A 361     -10.648   7.180  15.094  1.00 97.75           C  
ATOM   2710  CB  GLU A 361     -12.359   5.449  14.516  1.00 97.75           C  
ATOM   2711  O   GLU A 361     -10.375   7.375  16.281  1.00 97.75           O  
ATOM   2712  CG  GLU A 361     -12.211   4.668  15.812  1.00 97.75           C  
ATOM   2713  CD  GLU A 361     -12.516   3.188  15.656  1.00 97.75           C  
ATOM   2714  OE1 GLU A 361     -12.586   2.471  16.688  1.00 97.75           O  
ATOM   2715  OE2 GLU A 361     -12.688   2.738  14.500  1.00 97.75           O  
ATOM   2716  N   LEU A 362      -9.695   7.141  14.148  1.00 98.50           N  
ATOM   2717  CA  LEU A 362      -8.297   7.391  14.453  1.00 98.50           C  
ATOM   2718  C   LEU A 362      -8.102   8.773  15.062  1.00 98.50           C  
ATOM   2719  CB  LEU A 362      -7.441   7.262  13.180  1.00 98.50           C  
ATOM   2720  O   LEU A 362      -7.414   8.914  16.078  1.00 98.50           O  
ATOM   2721  CG  LEU A 362      -5.953   7.566  13.336  1.00 98.50           C  
ATOM   2722  CD1 LEU A 362      -5.332   6.668  14.398  1.00 98.50           C  
ATOM   2723  CD2 LEU A 362      -5.234   7.395  12.000  1.00 98.50           C  
ATOM   2724  N   GLU A 363      -8.688   9.758  14.469  1.00 98.12           N  
ATOM   2725  CA  GLU A 363      -8.609  11.117  14.984  1.00 98.12           C  
ATOM   2726  C   GLU A 363      -9.141  11.195  16.422  1.00 98.12           C  
ATOM   2727  CB  GLU A 363      -9.383  12.078  14.086  1.00 98.12           C  
ATOM   2728  O   GLU A 363      -8.492  11.781  17.297  1.00 98.12           O  
ATOM   2729  CG  GLU A 363      -9.367  13.523  14.570  1.00 98.12           C  
ATOM   2730  CD  GLU A 363     -10.094  14.477  13.641  1.00 98.12           C  
ATOM   2731  OE1 GLU A 363     -10.234  15.672  13.984  1.00 98.12           O  
ATOM   2732  OE2 GLU A 363     -10.531  14.023  12.555  1.00 98.12           O  
ATOM   2733  N   ALA A 364     -10.281  10.648  16.656  1.00 98.06           N  
ATOM   2734  CA  ALA A 364     -10.883  10.648  17.984  1.00 98.06           C  
ATOM   2735  C   ALA A 364      -9.969   9.977  19.016  1.00 98.06           C  
ATOM   2736  CB  ALA A 364     -12.242   9.953  17.953  1.00 98.06           C  
ATOM   2737  O   ALA A 364      -9.781  10.492  20.109  1.00 98.06           O  
ATOM   2738  N   LEU A 365      -9.367   8.891  18.641  1.00 98.62           N  
ATOM   2739  CA  LEU A 365      -8.508   8.133  19.531  1.00 98.62           C  
ATOM   2740  C   LEU A 365      -7.227   8.906  19.844  1.00 98.62           C  
ATOM   2741  CB  LEU A 365      -8.164   6.773  18.922  1.00 98.62           C  
ATOM   2742  O   LEU A 365      -6.730   8.875  20.969  1.00 98.62           O  
ATOM   2743  CG  LEU A 365      -9.297   5.746  18.875  1.00 98.62           C  
ATOM   2744  CD1 LEU A 365      -8.906   4.570  17.984  1.00 98.62           C  
ATOM   2745  CD2 LEU A 365      -9.656   5.270  20.266  1.00 98.62           C  
ATOM   2746  N   LEU A 366      -6.688   9.555  18.828  1.00 98.50           N  
ATOM   2747  CA  LEU A 366      -5.496  10.367  19.047  1.00 98.50           C  
ATOM   2748  C   LEU A 366      -5.766  11.461  20.078  1.00 98.50           C  
ATOM   2749  CB  LEU A 366      -5.020  10.992  17.734  1.00 98.50           C  
ATOM   2750  O   LEU A 366      -4.973  11.664  21.000  1.00 98.50           O  
ATOM   2751  CG  LEU A 366      -4.352  10.039  16.734  1.00 98.50           C  
ATOM   2752  CD1 LEU A 366      -4.270  10.695  15.359  1.00 98.50           C  
ATOM   2753  CD2 LEU A 366      -2.965   9.641  17.234  1.00 98.50           C  
ATOM   2754  N   ARG A 367      -6.879  12.078  19.984  1.00 97.56           N  
ATOM   2755  CA  ARG A 367      -7.246  13.148  20.906  1.00 97.56           C  
ATOM   2756  C   ARG A 367      -7.488  12.594  22.312  1.00 97.56           C  
ATOM   2757  CB  ARG A 367      -8.484  13.891  20.406  1.00 97.56           C  
ATOM   2758  O   ARG A 367      -7.031  13.172  23.297  1.00 97.56           O  
ATOM   2759  CG  ARG A 367      -8.250  14.719  19.156  1.00 97.56           C  
ATOM   2760  CD  ARG A 367      -9.477  15.539  18.781  1.00 97.56           C  
ATOM   2761  NE  ARG A 367      -9.242  16.359  17.594  1.00 97.56           N  
ATOM   2762  NH1 ARG A 367     -11.453  16.406  16.938  1.00 97.56           N  
ATOM   2763  NH2 ARG A 367      -9.859  17.500  15.703  1.00 97.56           N  
ATOM   2764  CZ  ARG A 367     -10.188  16.750  16.750  1.00 97.56           C  
ATOM   2765  N   GLU A 368      -8.180  11.492  22.297  1.00 97.75           N  
ATOM   2766  CA  GLU A 368      -8.500  10.844  23.562  1.00 97.75           C  
ATOM   2767  C   GLU A 368      -7.230  10.461  24.328  1.00 97.75           C  
ATOM   2768  CB  GLU A 368      -9.367   9.602  23.328  1.00 97.75           C  
ATOM   2769  O   GLU A 368      -7.176  10.562  25.547  1.00 97.75           O  
ATOM   2770  CG  GLU A 368      -9.773   8.883  24.609  1.00 97.75           C  
ATOM   2771  CD  GLU A 368     -10.586   7.625  24.359  1.00 97.75           C  
ATOM   2772  OE1 GLU A 368     -10.852   6.867  25.328  1.00 97.75           O  
ATOM   2773  OE2 GLU A 368     -10.953   7.387  23.188  1.00 97.75           O  
ATOM   2774  N   GLN A 369      -6.168  10.125  23.578  1.00 98.12           N  
ATOM   2775  CA  GLN A 369      -4.945   9.656  24.219  1.00 98.12           C  
ATOM   2776  C   GLN A 369      -3.953  10.797  24.422  1.00 98.12           C  
ATOM   2777  CB  GLN A 369      -4.301   8.531  23.406  1.00 98.12           C  
ATOM   2778  O   GLN A 369      -2.812  10.578  24.828  1.00 98.12           O  
ATOM   2779  CG  GLN A 369      -5.121   7.250  23.375  1.00 98.12           C  
ATOM   2780  CD  GLN A 369      -4.348   6.078  22.797  1.00 98.12           C  
ATOM   2781  NE2 GLN A 369      -5.070   5.113  22.234  1.00 98.12           N  
ATOM   2782  OE1 GLN A 369      -3.117   6.035  22.875  1.00 98.12           O  
ATOM   2783  N   GLY A 370      -4.324  11.961  24.031  1.00 97.56           N  
ATOM   2784  CA  GLY A 370      -3.555  13.164  24.312  1.00 97.56           C  
ATOM   2785  C   GLY A 370      -2.506  13.469  23.266  1.00 97.56           C  
ATOM   2786  O   GLY A 370      -1.565  14.227  23.531  1.00 97.56           O  
ATOM   2787  N   PHE A 371      -2.568  12.789  22.141  1.00 98.12           N  
ATOM   2788  CA  PHE A 371      -1.645  13.102  21.047  1.00 98.12           C  
ATOM   2789  C   PHE A 371      -2.127  14.312  20.266  1.00 98.12           C  
ATOM   2790  CB  PHE A 371      -1.483  11.898  20.109  1.00 98.12           C  
ATOM   2791  O   PHE A 371      -3.322  14.445  19.984  1.00 98.12           O  
ATOM   2792  CG  PHE A 371      -0.841  10.703  20.766  1.00 98.12           C  
ATOM   2793  CD1 PHE A 371       0.458  10.773  21.250  1.00 98.12           C  
ATOM   2794  CD2 PHE A 371      -1.538   9.508  20.906  1.00 98.12           C  
ATOM   2795  CE1 PHE A 371       1.055   9.672  21.859  1.00 98.12           C  
ATOM   2796  CE2 PHE A 371      -0.949   8.398  21.500  1.00 98.12           C  
ATOM   2797  CZ  PHE A 371       0.348   8.484  21.984  1.00 98.12           C  
ATOM   2798  N   GLN A 372      -1.188  15.172  19.844  1.00 97.12           N  
ATOM   2799  CA  GLN A 372      -1.517  16.375  19.078  1.00 97.12           C  
ATOM   2800  C   GLN A 372      -1.603  16.062  17.578  1.00 97.12           C  
ATOM   2801  CB  GLN A 372      -0.483  17.469  19.312  1.00 97.12           C  
ATOM   2802  O   GLN A 372      -2.258  16.781  16.828  1.00 97.12           O  
ATOM   2803  CG  GLN A 372      -0.428  17.938  20.766  1.00 97.12           C  
ATOM   2804  CD  GLN A 372      -1.738  18.547  21.234  1.00 97.12           C  
ATOM   2805  NE2 GLN A 372      -2.072  18.328  22.500  1.00 97.12           N  
ATOM   2806  OE1 GLN A 372      -2.445  19.203  20.469  1.00 97.12           O  
ATOM   2807  N   SER A 373      -0.899  15.016  17.172  1.00 97.69           N  
ATOM   2808  CA  SER A 373      -0.879  14.562  15.781  1.00 97.69           C  
ATOM   2809  C   SER A 373      -0.487  13.094  15.688  1.00 97.69           C  
ATOM   2810  CB  SER A 373       0.086  15.414  14.953  1.00 97.69           C  
ATOM   2811  O   SER A 373      -0.036  12.500  16.672  1.00 97.69           O  
ATOM   2812  OG  SER A 373       1.430  15.141  15.312  1.00 97.69           O  
ATOM   2813  N   VAL A 374      -0.729  12.547  14.477  1.00 98.12           N  
ATOM   2814  CA  VAL A 374      -0.332  11.164  14.219  1.00 98.12           C  
ATOM   2815  C   VAL A 374       1.167  11.000  14.461  1.00 98.12           C  
ATOM   2816  CB  VAL A 374      -0.687  10.734  12.781  1.00 98.12           C  
ATOM   2817  O   VAL A 374       1.604  10.000  15.039  1.00 98.12           O  
ATOM   2818  CG1 VAL A 374      -0.054   9.383  12.453  1.00 98.12           C  
ATOM   2819  CG2 VAL A 374      -2.203  10.672  12.602  1.00 98.12           C  
ATOM   2820  N   GLN A 375       1.935  12.008  14.117  1.00 96.94           N  
ATOM   2821  CA  GLN A 375       3.389  11.953  14.227  1.00 96.94           C  
ATOM   2822  C   GLN A 375       3.820  11.750  15.680  1.00 96.94           C  
ATOM   2823  CB  GLN A 375       4.023  13.227  13.672  1.00 96.94           C  
ATOM   2824  O   GLN A 375       4.801  11.047  15.945  1.00 96.94           O  
ATOM   2825  CG  GLN A 375       4.035  13.289  12.148  1.00 96.94           C  
ATOM   2826  CD  GLN A 375       4.793  14.484  11.617  1.00 96.94           C  
ATOM   2827  NE2 GLN A 375       4.066  15.539  11.266  1.00 96.94           N  
ATOM   2828  OE1 GLN A 375       6.027  14.469  11.523  1.00 96.94           O  
ATOM   2829  N   ASP A 376       3.072  12.273  16.625  1.00 97.56           N  
ATOM   2830  CA  ASP A 376       3.369  12.172  18.047  1.00 97.56           C  
ATOM   2831  C   ASP A 376       3.133  10.750  18.562  1.00 97.56           C  
ATOM   2832  CB  ASP A 376       2.521  13.164  18.844  1.00 97.56           C  
ATOM   2833  O   ASP A 376       3.717  10.344  19.562  1.00 97.56           O  
ATOM   2834  CG  ASP A 376       2.846  14.617  18.516  1.00 97.56           C  
ATOM   2835  OD1 ASP A 376       3.957  14.891  18.016  1.00 97.56           O  
ATOM   2836  OD2 ASP A 376       1.979  15.484  18.766  1.00 97.56           O  
ATOM   2837  N   ALA A 377       2.344  10.070  17.844  1.00 98.44           N  
ATOM   2838  CA  ALA A 377       1.951   8.750  18.328  1.00 98.44           C  
ATOM   2839  C   ALA A 377       2.873   7.668  17.766  1.00 98.44           C  
ATOM   2840  CB  ALA A 377       0.501   8.453  17.953  1.00 98.44           C  
ATOM   2841  O   ALA A 377       2.893   6.543  18.266  1.00 98.44           O  
ATOM   2842  N   VAL A 378       3.662   7.969  16.766  1.00 98.56           N  
ATOM   2843  CA  VAL A 378       4.523   6.984  16.109  1.00 98.56           C  
ATOM   2844  C   VAL A 378       5.539   6.449  17.125  1.00 98.56           C  
ATOM   2845  CB  VAL A 378       5.254   7.586  14.891  1.00 98.56           C  
ATOM   2846  O   VAL A 378       6.316   7.215  17.703  1.00 98.56           O  
ATOM   2847  CG1 VAL A 378       6.227   6.570  14.297  1.00 98.56           C  
ATOM   2848  CG2 VAL A 378       4.242   8.039  13.844  1.00 98.56           C  
ATOM   2849  N   GLY A 379       5.496   5.098  17.375  1.00 98.50           N  
ATOM   2850  CA  GLY A 379       6.465   4.434  18.234  1.00 98.50           C  
ATOM   2851  C   GLY A 379       6.223   4.676  19.703  1.00 98.50           C  
ATOM   2852  O   GLY A 379       7.109   4.441  20.531  1.00 98.50           O  
ATOM   2853  N   ALA A 380       5.082   5.172  20.156  1.00 98.38           N  
ATOM   2854  CA  ALA A 380       4.742   5.516  21.531  1.00 98.38           C  
ATOM   2855  C   ALA A 380       4.820   4.289  22.438  1.00 98.38           C  
ATOM   2856  CB  ALA A 380       3.346   6.129  21.594  1.00 98.38           C  
ATOM   2857  O   ALA A 380       4.977   4.414  23.656  1.00 98.38           O  
ATOM   2858  N   ASP A 381       4.891   3.088  21.859  1.00 98.19           N  
ATOM   2859  CA  ASP A 381       4.980   1.864  22.641  1.00 98.19           C  
ATOM   2860  C   ASP A 381       6.438   1.524  22.969  1.00 98.19           C  
ATOM   2861  CB  ASP A 381       4.320   0.698  21.906  1.00 98.19           C  
ATOM   2862  O   ASP A 381       6.711   0.569  23.703  1.00 98.19           O  
ATOM   2863  CG  ASP A 381       2.805   0.805  21.875  1.00 98.19           C  
ATOM   2864  OD1 ASP A 381       2.230   1.615  22.625  1.00 98.19           O  
ATOM   2865  OD2 ASP A 381       2.180   0.069  21.078  1.00 98.19           O  
ATOM   2866  N   HIS A 382       7.406   2.311  22.438  1.00 97.06           N  
ATOM   2867  CA  HIS A 382       8.828   2.076  22.688  1.00 97.06           C  
ATOM   2868  C   HIS A 382       9.414   3.146  23.594  1.00 97.06           C  
ATOM   2869  CB  HIS A 382       9.594   2.035  21.359  1.00 97.06           C  
ATOM   2870  O   HIS A 382      10.305   2.863  24.406  1.00 97.06           O  
ATOM   2871  CG  HIS A 382       9.164   0.931  20.453  1.00 97.06           C  
ATOM   2872  CD2 HIS A 382       8.180   0.877  19.516  1.00 97.06           C  
ATOM   2873  ND1 HIS A 382       9.773  -0.306  20.438  1.00 97.06           N  
ATOM   2874  CE1 HIS A 382       9.180  -1.074  19.547  1.00 97.06           C  
ATOM   2875  NE2 HIS A 382       8.211  -0.380  18.969  1.00 97.06           N  
TER    2876      HIS A 382                                                      
ENDMDL                                                                          
END                                                                             
