# Supplementary material for: Computational Modeling of Low-Abundance Proteins in Venom Gland Transcriptomes: Bothrops asper and Bothrops jararaca
Source: Toxins (Basel). 2025 May 22;17(6):262. doi: 10.3390/toxins17060262 (PMC12197698; doi:10.3390/toxins17060262)
Supplement: Supplementary file 1 [file toxins-17-00262-s001.zip › Supplementary Material 1/File S5 DHODH/DHODH-B.asper_PFAM.txt]

##gff-version 3
##feature-ontology http://song.cvs.sourceforge.net/viewvc/song/ontology/sofa.obo?revision=1.269
##interproscan-version 5.73-104.0
##sequence-region Bothrops_asper|DHOD|TRINITY_DN405_c0_g2_i6 1 382
Bothrops_asper|DHOD|TRINITY_DN405_c0_g2_i6	.	polypeptide	1	382	.	+	.	ID=Bothrops_asper|DHOD|TRINITY_DN405_c0_g2_i6;md5=a91120a7b3f30ed545afa92d595e49f6
Bothrops_asper|DHOD|TRINITY_DN405_c0_g2_i6	Phobius	protein_match	19	382	.	+	.	date=12-03-2025;Target=Bothrops_asper|DHOD|TRINITY_DN405_c0_g2_i6 19 382;ID=match$1_19_382;signature_desc=Region of a membrane-bound protein predicted to be outside the membrane, in the extracellular region.;Name=NON_CYTOPLASMIC_DOMAIN;status=T
Bothrops_asper|DHOD|TRINITY_DN405_c0_g2_i6	SUPERFAMILY	protein_match	30	381	4.89E-108	+	.	date=12-03-2025;Target=Bothrops_asper|DHOD|TRINITY_DN405_c0_g2_i6 30 381;ID=match$2_30_381;Name=SSF51395;status=T
Bothrops_asper|DHOD|TRINITY_DN405_c0_g2_i6	NCBIfam	protein_match	30	382	3.2E-133	+	.	date=12-03-2025;Target=Bothrops_asper|DHOD|TRINITY_DN405_c0_g2_i6 30 382;Ontology_term="GO:0004152","GO:0006207","GO:0016020";ID=match$3_30_382;signature_desc=dihydroorotate dehydrogenase (quinone);Name=TIGR01036;status=T;Dbxref="InterPro:IPR005719","MetaCyc:PWY-5686","Reactome:R-DME-500753","Reactome:R-HSA-500753","Reactome:R-MMU-500753","Reactome:R-PFA-500753","Reactome:R-RNO-500753","Reactome:R-SPO-500753"
Bothrops_asper|DHOD|TRINITY_DN405_c0_g2_i6	Phobius	protein_match	2	13	.	+	.	date=12-03-2025;Target=Bothrops_asper|DHOD|TRINITY_DN405_c0_g2_i6 2 13;ID=match$4_2_13;signature_desc=Hydrophobic region of a signal peptide.;Name=SIGNAL_PEPTIDE_H_REGION;status=T
Bothrops_asper|DHOD|TRINITY_DN405_c0_g2_i6	CDD	protein_match	32	362	0.0	+	.	date=12-03-2025;Target=Bothrops_asper|DHOD|TRINITY_DN405_c0_g2_i6 32 362;Ontology_term="GO:0004152","GO:0006207","GO:0016020";ID=match$5_32_362;signature_desc=DHOD_2_like;Name=cd04738;status=T;Dbxref="InterPro:IPR005719","MetaCyc:PWY-5686","Reactome:R-DME-500753","Reactome:R-HSA-500753","Reactome:R-MMU-500753","Reactome:R-PFA-500753","Reactome:R-RNO-500753","Reactome:R-SPO-500753"
Bothrops_asper|DHOD|TRINITY_DN405_c0_g2_i6	PANTHER	protein_match	5	382	3.5E-159	+	.	date=12-03-2025;Target=Bothrops_asper|DHOD|TRINITY_DN405_c0_g2_i6 5 382;ID=match$6_5_382;Name=PTHR48109;status=T;Dbxref="InterPro:IPR050074","MetaCyc:PWY-5686","MetaCyc:PWY-7790","MetaCyc:PWY-7791","Reactome:R-DME-500753","Reactome:R-HSA-500753","Reactome:R-MMU-500753","Reactome:R-PFA-500753","Reactome:R-RNO-500753","Reactome:R-SPO-500753"
Bothrops_asper|DHOD|TRINITY_DN405_c0_g2_i6	NCBIfam	protein_match	35	382	6.8E-134	+	.	date=12-03-2025;Target=Bothrops_asper|DHOD|TRINITY_DN405_c0_g2_i6 35 382;ID=match$7_35_382;signature_desc=quinone-dependent dihydroorotate dehydrogenase;Name=NF003645;status=T
Bothrops_asper|DHOD|TRINITY_DN405_c0_g2_i6	Phobius	protein_match	14	18	.	+	.	date=12-03-2025;Target=Bothrops_asper|DHOD|TRINITY_DN405_c0_g2_i6 14 18;ID=match$8_14_18;signature_desc=C-terminal region of a signal peptide.;Name=SIGNAL_PEPTIDE_C_REGION;status=T
Bothrops_asper|DHOD|TRINITY_DN405_c0_g2_i6	Phobius	protein_match	1	18	.	+	.	date=12-03-2025;Target=Bothrops_asper|DHOD|TRINITY_DN405_c0_g2_i6 1 18;ID=match$9_1_18;signature_desc=Signal peptide region;Name=SIGNAL_PEPTIDE;status=T
Bothrops_asper|DHOD|TRINITY_DN405_c0_g2_i6	ProSitePatterns	protein_match	318	338	.	+	.	date=12-03-2025;Target=Bothrops_asper|DHOD|TRINITY_DN405_c0_g2_i6 318 338;Ontology_term="GO:0006207","GO:0016627";ID=match$10_318_338;signature_desc=Dihydroorotate dehydrogenase signature 2.;Name=PS00912;status=T;Dbxref="InterPro:IPR001295","MetaCyc:PWY-5686","MetaCyc:PWY-6174","MetaCyc:PWY-6383","MetaCyc:PWY-6859","MetaCyc:PWY-7102","MetaCyc:PWY-7391","MetaCyc:PWY-7524","MetaCyc:PWY-7560","MetaCyc:PWY-7790","MetaCyc:PWY-7791","MetaCyc:PWY-8125","MetaCyc:PWY-922","Reactome:R-DME-500753","Reactome:R-HSA-500753","Reactome:R-MMU-500753","Reactome:R-PFA-500753","Reactome:R-RNO-500753","Reactome:R-SPO-500753"
Bothrops_asper|DHOD|TRINITY_DN405_c0_g2_i6	Phobius	protein_match	1	1	.	+	.	date=12-03-2025;Target=Bothrops_asper|DHOD|TRINITY_DN405_c0_g2_i6 1 1;ID=match$11_1_1;signature_desc=N-terminal region of a signal peptide.;Name=SIGNAL_PEPTIDE_N_REGION;status=T
Bothrops_asper|DHOD|TRINITY_DN405_c0_g2_i6	Pfam	protein_match	67	366	2.6E-95	+	.	date=12-03-2025;Target=Bothrops_asper|DHOD|TRINITY_DN405_c0_g2_i6 67 366;Ontology_term="GO:0005737","GO:0016627";ID=match$12_67_366;signature_desc=Dihydroorotate dehydrogenase;Name=PF01180;status=T;Dbxref="InterPro:IPR005720","MetaCyc:PWY-3982","MetaCyc:PWY-5686","MetaCyc:PWY-6430","MetaCyc:PWY-7790","MetaCyc:PWY-7791","Reactome:R-CEL-73621","Reactome:R-DDI-73621","Reactome:R-DME-500753","Reactome:R-DRE-73621","Reactome:R-HSA-500753","Reactome:R-HSA-73621","Reactome:R-MMU-500753","Reactome:R-MMU-73621","Reactome:R-PFA-500753","Reactome:R-RNO-500753","Reactome:R-RNO-73621","Reactome:R-SPO-500753"
Bothrops_asper|DHOD|TRINITY_DN405_c0_g2_i6	NCBIfam	protein_match	27	374	1.2E-111	+	.	date=12-03-2025;Target=Bothrops_asper|DHOD|TRINITY_DN405_c0_g2_i6 27 374;ID=match$13_27_374;signature_desc=quinone-dependent dihydroorotate dehydrogenase;Name=NF003652;status=T
Bothrops_asper|DHOD|TRINITY_DN405_c0_g2_i6	Gene3D	protein_match	21	382	4.8E-164	+	.	date=12-03-2025;Target=Bothrops_asper|DHOD|TRINITY_DN405_c0_g2_i6 21 382;ID=match$14_21_382;Name=G3DSA:3.20.20.70;status=T;Dbxref="InterPro:IPR013785","MetaCyc:PWY-1042","MetaCyc:PWY-1061","MetaCyc:PWY-1186","MetaCyc:PWY-1269","MetaCyc:PWY-1501","MetaCyc:PWY-1723","MetaCyc:PWY-181","MetaCyc:PWY-1861","MetaCyc:PWY-1921","MetaCyc:PWY-2083","MetaCyc:PWY-2221","MetaCyc:PWY-2229","MetaCyc:PWY-2381","MetaCyc:PWY-2467","MetaCyc:PWY-2541","MetaCyc:PWY-2582","MetaCyc:PWY-2724","MetaCyc:PWY-282","MetaCyc:PWY-2941","MetaCyc:PWY-2942","MetaCyc:PWY-3081","MetaCyc:PWY-3162","MetaCyc:PWY-3261","MetaCyc:PWY-3461","MetaCyc:PWY-3462","MetaCyc:PWY-3542","MetaCyc:PWY-3602","MetaCyc:PWY-361","MetaCyc:PWY-3982","MetaCyc:PWY-4021","MetaCyc:PWY-4161","MetaCyc:PWY-4202","MetaCyc:PWY-4341","MetaCyc:PWY-4381","MetaCyc:PWY-4801","MetaCyc:PWY-4922","MetaCyc:PWY-5048","MetaCyc:PWY-5059","MetaCyc:PWY-5061","MetaCyc:PWY-5074","MetaCyc:PWY-5097","MetaCyc:PWY-5101","MetaCyc:PWY-5105","MetaCyc:PWY-5139","MetaCyc:PWY-5142","MetaCyc:PWY-5147","MetaCyc:PWY-5162","MetaCyc:PWY-5188","MetaCyc:PWY-5189","MetaCyc:PWY-5195","MetaCyc:PWY-5198","MetaCyc:PWY-5268","MetaCyc:PWY-5284","MetaCyc:PWY-5292","MetaCyc:PWY-5301","MetaCyc:PWY-5305","MetaCyc:PWY-5307","MetaCyc:PWY-5313","MetaCyc:PWY-5316","MetaCyc:PWY-5317","MetaCyc:PWY-5318","MetaCyc:PWY-5337","MetaCyc:PWY-5353","MetaCyc:PWY-5366","MetaCyc:PWY-5367","MetaCyc:PWY-5381","MetaCyc:PWY-5392","MetaCyc:PWY-5393","MetaCyc:PWY-5400","MetaCyc:PWY-5408","MetaCyc:PWY-5409","MetaCyc:PWY-5410","MetaCyc:PWY-5427","MetaCyc:PWY-5458","MetaCyc:PWY-5469","MetaCyc:PWY-5473","MetaCyc:PWY-5475","MetaCyc:PWY-5477","MetaCyc:PWY-5479","MetaCyc:PWY-5484","MetaCyc:PWY-5517","MetaCyc:PWY-5531","MetaCyc:PWY-5644","MetaCyc:PWY-5653","MetaCyc:PWY-5660","MetaCyc:PWY-5665","MetaCyc:PWY-5679","MetaCyc:PWY-5686","MetaCyc:PWY-5695","MetaCyc:PWY-5710","MetaCyc:PWY-5723","MetaCyc:PWY-5729","MetaCyc:PWY-5748","MetaCyc:PWY-5765","MetaCyc:PWY-5773","MetaCyc:PWY-5780","MetaCyc:PWY-5793","MetaCyc:PWY-5794","MetaCyc:PWY-5800","MetaCyc:PWY-5818","MetaCyc:PWY-5821","MetaCyc:PWY-5826","MetaCyc:PWY-5830","MetaCyc:PWY-5846","MetaCyc:PWY-5875","MetaCyc:PWY-5883","MetaCyc:PWY-5903","MetaCyc:PWY-5921","MetaCyc:PWY-5941","MetaCyc:PWY-5956","MetaCyc:PWY-5958","MetaCyc:PWY-5966","MetaCyc:PWY-5971","MetaCyc:PWY-5972","MetaCyc:PWY-5973","MetaCyc:PWY-5975","MetaCyc:PWY-5976","MetaCyc:PWY-5979","MetaCyc:PWY-5984","MetaCyc:PWY-5987","MetaCyc:PWY-5989","MetaCyc:PWY-5994","MetaCyc:PWY-601","MetaCyc:PWY-6027","MetaCyc:PWY-6032","MetaCyc:PWY-6036","MetaCyc:PWY-6039","MetaCyc:PWY-6045","MetaCyc:PWY-6056","MetaCyc:PWY-6088","MetaCyc:PWY-6113","MetaCyc:PWY-6120","MetaCyc:PWY-6138","MetaCyc:PWY-6140","MetaCyc:PWY-6142","MetaCyc:PWY-6143","MetaCyc:PWY-6146","MetaCyc:PWY-6148","MetaCyc:PWY-6153","MetaCyc:PWY-6154","MetaCyc:PWY-6160","MetaCyc:PWY-6163","MetaCyc:PWY-6164","MetaCyc:PWY-6174","MetaCyc:PWY-6282","MetaCyc:PWY-6286","MetaCyc:PWY-6302","MetaCyc:PWY-6309","MetaCyc:PWY-6310","MetaCyc:PWY-6312","MetaCyc:PWY-6314","MetaCyc:PWY-6316","MetaCyc:PWY-6320","MetaCyc:PWY-6322","MetaCyc:PWY-6332","MetaCyc:PWY-6339","MetaCyc:PWY-6346","MetaCyc:PWY-6373","MetaCyc:PWY-6378","MetaCyc:PWY-6379","MetaCyc:PWY-6383","MetaCyc:PWY-6397","MetaCyc:PWY-6407","MetaCyc:PWY-6416","MetaCyc:PWY-6420","MetaCyc:PWY-6427","MetaCyc:PWY-6430","MetaCyc:PWY-6442","MetaCyc:PWY-6453","MetaCyc:PWY-6466","MetaCyc:PWY-6477","MetaCyc:PWY-6486","MetaCyc:PWY-6491","MetaCyc:PWY-6497","MetaCyc:PWY-6499","MetaCyc:PWY-6501","MetaCyc:PWY-6507","MetaCyc:PWY-6519","MetaCyc:PWY-6524","MetaCyc:PWY-6525","MetaCyc:PWY-6527","MetaCyc:PWY-6530","MetaCyc:PWY-6549","MetaCyc:PWY-6573","MetaCyc:PWY-6581","MetaCyc:PWY-6596","MetaCyc:PWY-6602","MetaCyc:PWY-6627","MetaCyc:PWY-6661","MetaCyc:PWY-6670","MetaCyc:PWY-6672","MetaCyc:PWY-6673","MetaCyc:PWY-6679","MetaCyc:PWY-6682","MetaCyc:PWY-6703","MetaCyc:PWY-6707","MetaCyc:PWY-6717","MetaCyc:PWY-6720","MetaCyc:PWY-6721","MetaCyc:PWY-6722","MetaCyc:PWY-6735","MetaCyc:PWY-6736","MetaCyc:PWY-6737","MetaCyc:PWY-6739","MetaCyc:PWY-6749","MetaCyc:PWY-6763","MetaCyc:PWY-6784","MetaCyc:PWY-6786","MetaCyc:PWY-6795","MetaCyc:PWY-6799","MetaCyc:PWY-6806","MetaCyc:PWY-6821","MetaCyc:PWY-6823","MetaCyc:PWY-6824","MetaCyc:PWY-6828","MetaCyc:PWY-6829","MetaCyc:PWY-6835","MetaCyc:PWY-6842","MetaCyc:PWY-6848","MetaCyc:PWY-6855","MetaCyc:PWY-6859","MetaCyc:PWY-6871","MetaCyc:PWY-6886","MetaCyc:PWY-6890","MetaCyc:PWY-6891","MetaCyc:PWY-6892","MetaCyc:PWY-6893","MetaCyc:PWY-6894","MetaCyc:PWY-6897","MetaCyc:PWY-6901","MetaCyc:PWY-6906","MetaCyc:PWY-6907","MetaCyc:PWY-6908","MetaCyc:PWY-6910","MetaCyc:PWY-6920","MetaCyc:PWY-6922","MetaCyc:PWY-6930","MetaCyc:PWY-6942","MetaCyc:PWY-6944","MetaCyc:PWY-6945","MetaCyc:PWY-6946","MetaCyc:PWY-6948","MetaCyc:PWY-6949","MetaCyc:PWY-6955","MetaCyc:PWY-6958","MetaCyc:PWY-6961","MetaCyc:PWY-6963","MetaCyc:PWY-6964","MetaCyc:PWY-6971","MetaCyc:PWY-6972","MetaCyc:PWY-6973","MetaCyc:PWY-6974","MetaCyc:PWY-6976","MetaCyc:PWY-6978","MetaCyc:PWY-6987","MetaCyc:PWY-699","MetaCyc:PWY-6994","MetaCyc:PWY-6996","MetaCyc:PWY-6997","MetaCyc:PWY-7000","MetaCyc:PWY-7003","MetaCyc:PWY-7016","MetaCyc:PWY-7018","MetaCyc:PWY-7019","MetaCyc:PWY-7022","MetaCyc:PWY-7025","MetaCyc:PWY-7029","MetaCyc:PWY-7045","MetaCyc:PWY-7049","MetaCyc:PWY-7050","MetaCyc:PWY-7053","MetaCyc:PWY-7055","MetaCyc:PWY-7056","MetaCyc:PWY-7057","MetaCyc:PWY-7058","MetaCyc:PWY-7059","MetaCyc:PWY-7072","MetaCyc:PWY-7074","MetaCyc:PWY-7076","MetaCyc:PWY-7077","MetaCyc:PWY-7079","MetaCyc:PWY-7085","MetaCyc:PWY-7089","MetaCyc:PWY-7091","MetaCyc:PWY-7096","MetaCyc:PWY-7100","MetaCyc:PWY-7102","MetaCyc:PWY-7104","MetaCyc:PWY-7130","MetaCyc:PWY-7131","MetaCyc:PWY-7133","MetaCyc:PWY-7134","MetaCyc:PWY-7135","MetaCyc:PWY-7150","MetaCyc:PWY-7151","MetaCyc:PWY-7153","MetaCyc:PWY-7154","MetaCyc:PWY-7155","MetaCyc:PWY-7157","MetaCyc:PWY-7160","MetaCyc:PWY-7161","MetaCyc:PWY-7163","MetaCyc:PWY-7168","MetaCyc:PWY-7171","MetaCyc:PWY-7172","MetaCyc:PWY-7178","MetaCyc:PWY-7180","MetaCyc:PWY-7186","MetaCyc:PWY-7188","MetaCyc:PWY-7189","MetaCyc:PWY-721","MetaCyc:PWY-7221","MetaCyc:PWY-723","MetaCyc:PWY-7242","MetaCyc:PWY-7256","MetaCyc:PWY-7261","MetaCyc:PWY-7265","MetaCyc:PWY-7269","MetaCyc:PWY-7275","MetaCyc:PWY-7279","MetaCyc:PWY-7280","MetaCyc:PWY-7282","MetaCyc:PWY-7285","MetaCyc:PWY-7286","MetaCyc:PWY-7294","MetaCyc:PWY-7298","MetaCyc:PWY-7300","MetaCyc:PWY-7301","MetaCyc:PWY-7310","MetaCyc:PWY-7318","MetaCyc:PWY-7325","MetaCyc:PWY-7331","MetaCyc:PWY-7336","MetaCyc:PWY-7342","MetaCyc:PWY-735","MetaCyc:PWY-7352","MetaCyc:PWY-7354","MetaCyc:PWY-7356","MetaCyc:PWY-7357","MetaCyc:PWY-7363","MetaCyc:PWY-7371","MetaCyc:PWY-7374","MetaCyc:PWY-7382","MetaCyc:PWY-7385","MetaCyc:PWY-7388","MetaCyc:PWY-7391","MetaCyc:PWY-7395","MetaCyc:PWY-7396","MetaCyc:PWY-7401","MetaCyc:PWY-7405","MetaCyc:PWY-7407","MetaCyc:PWY-7412","MetaCyc:PWY-7415","MetaCyc:PWY-7419","MetaCyc:PWY-7428","MetaCyc:PWY-7439","MetaCyc:PWY-7440","MetaCyc:PWY-7445","MetaCyc:PWY-7446","MetaCyc:PWY-7448","MetaCyc:PWY-7450","MetaCyc:PWY-7452","MetaCyc:PWY-7458","MetaCyc:PWY-7460","MetaCyc:PWY-7461","MetaCyc:PWY-7464","MetaCyc:PWY-7465","MetaCyc:PWY-7470","MetaCyc:PWY-7471","MetaCyc:PWY-7473","MetaCyc:PWY-7474","MetaCyc:PWY-7475","MetaCyc:PWY-7483","MetaCyc:PWY-7485","MetaCyc:PWY-7491","MetaCyc:PWY-7498","MetaCyc:PWY-7510","MetaCyc:PWY-7513","MetaCyc:PWY-7516","MetaCyc:PWY-7517","MetaCyc:PWY-7524","MetaCyc:PWY-7529","MetaCyc:PWY-7530","MetaCyc:PWY-7532","MetaCyc:PWY-7533","MetaCyc:PWY-7534","MetaCyc:PWY-7543","MetaCyc:PWY-7547","MetaCyc:PWY-7552","MetaCyc:PWY-7555","MetaCyc:PWY-7560","MetaCyc:PWY-7561","MetaCyc:PWY-7562","MetaCyc:PWY-7563","MetaCyc:PWY-7564","MetaCyc:PWY-7565","MetaCyc:PWY-7569","MetaCyc:PWY-7570","MetaCyc:PWY-7577","MetaCyc:PWY-7581","MetaCyc:PWY-7583","MetaCyc:PWY-7585","MetaCyc:PWY-7591","MetaCyc:PWY-7592","MetaCyc:PWY-7599","MetaCyc:PWY-7601","MetaCyc:PWY-7602","MetaCyc:PWY-7606","MetaCyc:PWY-7607","MetaCyc:PWY-7608","MetaCyc:PWY-761","MetaCyc:PWY-7610","MetaCyc:PWY-7612","MetaCyc:PWY-7613","MetaCyc:PWY-7614","MetaCyc:PWY-7621","MetaCyc:PWY-7624","MetaCyc:PWY-7626","MetaCyc:PWY-7627","MetaCyc:PWY-7629","MetaCyc:PWY-7631","MetaCyc:PWY-7632","MetaCyc:PWY-7636","MetaCyc:PWY-7643","MetaCyc:PWY-7647","MetaCyc:PWY-7649","MetaCyc:PWY-7653","MetaCyc:PWY-7655","MetaCyc:PWY-7656","MetaCyc:PWY-7657","MetaCyc:PWY-7659","MetaCyc:PWY-7660","MetaCyc:PWY-7661","MetaCyc:PWY-7663","MetaCyc:PWY-7664","MetaCyc:PWY-7667","MetaCyc:PWY-7668","MetaCyc:PWY-7669","MetaCyc:PWY-7670","MetaCyc:PWY-7671","MetaCyc:PWY-7672","MetaCyc:PWY-7673","MetaCyc:PWY-7674","MetaCyc:PWY-7677","MetaCyc:PWY-7679","MetaCyc:PWY-7682","MetaCyc:PWY-7687","MetaCyc:PWY-7688","MetaCyc:PWY-7689","MetaCyc:PWY-7690","MetaCyc:PWY-7691","MetaCyc:PWY-7692","MetaCyc:PWY-7693","MetaCyc:PWY-7694","MetaCyc:PWY-7695","MetaCyc:PWY-7696","MetaCyc:PWY-7702","MetaCyc:PWY-7705","MetaCyc:PWY-7706","MetaCyc:PWY-7708","MetaCyc:PWY-7710","MetaCyc:PWY-7711","MetaCyc:PWY-7713","MetaCyc:PWY-7714","MetaCyc:PWY-7716","MetaCyc:PWY-7717","MetaCyc:PWY-7719","MetaCyc:PWY-7723","MetaCyc:PWY-7726","MetaCyc:PWY-7727","MetaCyc:PWY-7728","MetaCyc:PWY-7729","MetaCyc:PWY-7730","MetaCyc:PWY-7735","MetaCyc:PWY-7737","MetaCyc:PWY-7738","MetaCyc:PWY-7739","MetaCyc:PWY-7741","MetaCyc:PWY-7742","MetaCyc:PWY-7743","MetaCyc:PWY-7745","MetaCyc:PWY-7746","MetaCyc:PWY-7751","MetaCyc:PWY-7754","MetaCyc:PWY-7757","MetaCyc:PWY-7765","MetaCyc:PWY-7769","MetaCyc:PWY-7770","MetaCyc:PWY-7784","MetaCyc:PWY-7787","MetaCyc:PWY-7789","MetaCyc:PWY-7790","MetaCyc:PWY-7791","MetaCyc:PWY-7796","MetaCyc:PWY-7806","MetaCyc:PWY-7811","MetaCyc:PWY-7814","MetaCyc:PWY-7815","MetaCyc:PWY-7816","MetaCyc:PWY-7817","MetaCyc:PWY-7818","MetaCyc:PWY-7821","MetaCyc:PWY-7826","MetaCyc:PWY-7846","MetaCyc:PWY-7858","MetaCyc:PWY-7862","MetaCyc:PWY-7881","MetaCyc:PWY-7888","MetaCyc:PWY-7897","MetaCyc:PWY-7898","MetaCyc:PWY-7907","MetaCyc:PWY-7930","MetaCyc:PWY-7940","MetaCyc:PWY-7950","MetaCyc:PWY-7954","MetaCyc:PWY-7977","MetaCyc:PWY-7981","MetaCyc:PWY-7983","MetaCyc:PWY-7984","MetaCyc:PWY-7986","MetaCyc:PWY-7987","MetaCyc:PWY-7988","MetaCyc:PWY-7989","MetaCyc:PWY-7998","MetaCyc:PWY-8004","MetaCyc:PWY-8012","MetaCyc:PWY-8024","MetaCyc:PWY-8029","MetaCyc:PWY-8031","MetaCyc:PWY-8032","MetaCyc:PWY-8035","MetaCyc:PWY-8036","MetaCyc:PWY-8038","MetaCyc:PWY-8040","MetaCyc:PWY-8044","MetaCyc:PWY-8045","MetaCyc:PWY-8047","MetaCyc:PWY-8049","MetaCyc:PWY-8051","MetaCyc:PWY-8053","MetaCyc:PWY-8055","MetaCyc:PWY-8058","MetaCyc:PWY-8060","MetaCyc:PWY-8075","MetaCyc:PWY-8076","MetaCyc:PWY-8077","MetaCyc:PWY-8078","MetaCyc:PWY-8082","MetaCyc:PWY-8084","MetaCyc:PWY-8086","MetaCyc:PWY-8088","MetaCyc:PWY-8090","MetaCyc:PWY-8091","MetaCyc:PWY-8095","MetaCyc:PWY-8096","MetaCyc:PWY-8100","MetaCyc:PWY-8103","MetaCyc:PWY-8104","MetaCyc:PWY-8110","MetaCyc:PWY-8111","MetaCyc:PWY-8112","MetaCyc:PWY-8113","MetaCyc:PWY-8116","MetaCyc:PWY-8122","MetaCyc:PWY-8125","MetaCyc:PWY-8133","MetaCyc:PWY-8134","MetaCyc:PWY-8139","MetaCyc:PWY-8151","MetaCyc:PWY-8152","MetaCyc:PWY-8157","MetaCyc:PWY-8166","MetaCyc:PWY-8172","MetaCyc:PWY-8173","MetaCyc:PWY-8174","MetaCyc:PWY-8175","MetaCyc:PWY-8178","MetaCyc:PWY-8179","MetaCyc:PWY-8203","MetaCyc:PWY-8210","MetaCyc:PWY-8212","MetaCyc:PWY-8213","MetaCyc:PWY-8216","MetaCyc:PWY-8231","MetaCyc:PWY-8238","MetaCyc:PWY-8243","MetaCyc:PWY-8257","MetaCyc:PWY-8265","MetaCyc:PWY-8272","MetaCyc:PWY-8277","MetaCyc:PWY-8279","MetaCyc:PWY-8280","MetaCyc:PWY-8296","MetaCyc:PWY-8305","MetaCyc:PWY-8319","MetaCyc:PWY-8324","MetaCyc:PWY-8325","MetaCyc:PWY-8326","MetaCyc:PWY-8327","MetaCyc:PWY-8335","MetaCyc:PWY-8337","MetaCyc:PWY-8343","MetaCyc:PWY-8346","MetaCyc:PWY-8350","MetaCyc:PWY-8352","MetaCyc:PWY-8361","MetaCyc:PWY-8364","MetaCyc:PWY-8366","MetaCyc:PWY-8367","MetaCyc:PWY-8368","MetaCyc:PWY-8371","MetaCyc:PWY-8374","MetaCyc:PWY-8377","MetaCyc:PWY-8379","MetaCyc:PWY-8380","MetaCyc:PWY-8381","MetaCyc:PWY-8382","MetaCyc:PWY-84","MetaCyc:PWY-8404","MetaCyc:PWY-8407","MetaCyc:PWY-8408","MetaCyc:PWY-842","MetaCyc:PWY-8424","MetaCyc:PWY-8426","MetaCyc:PWY-8427","MetaCyc:PWY-8434","MetaCyc:PWY-8435","MetaCyc:PWY-8436","MetaCyc:PWY-8437","MetaCyc:PWY-8438","MetaCyc:PWY-8447","MetaCyc:PWY-8457","MetaCyc:PWY-8463","MetaCyc:PWY-8464","MetaCyc:PWY-862","MetaCyc:PWY-922","MetaCyc:PWYG-321","Reactome:R-BTA-189451","Reactome:R-BTA-196780","Reactome:R-BTA-2160916","Reactome:R-BTA-389661","Reactome:R-BTA-390918","Reactome:R-BTA-4085001","Reactome:R-BTA-6798695","Reactome:R-BTA-70263","Reactome:R-BTA-70268","Reactome:R-BTA-71336","Reactome:R-BTA-73817","Reactome:R-BTA-77111","Reactome:R-BTA-9033241","Reactome:R-BTA-947581","Reactome:R-BTA-9748787","Reactome:R-BTA-9857492","Reactome:R-CEL-114608","Reactome:R-CEL-196780","Reactome:R-CEL-197264","Reactome:R-CEL-2024101","Reactome:R-CEL-2160916","Reactome:R-CEL-2534343","Reactome:R-CEL-500753","Reactome:R-CEL-6798695","Reactome:R-CEL-70171","Reactome:R-CEL-70263","Reactome:R-CEL-70268","Reactome:R-CEL-70350","Reactome:R-CEL-71336","Reactome:R-CEL-73621","Reactome:R-CEL-73817","Reactome:R-CEL-74217","Reactome:R-CEL-9748787","Reactome:R-CEL-9840310","Reactome:R-DDI-114608","Reactome:R-DDI-163754","Reactome:R-DDI-189451","Reactome:R-DDI-196807","Reactome:R-DDI-197264","Reactome:R-DDI-389661","Reactome:R-DDI-390918","Reactome:R-DDI-500753","Reactome:R-DDI-6798695","Reactome:R-DDI-70171","Reactome:R-DDI-70263","Reactome:R-DDI-70350","Reactome:R-DDI-71336","Reactome:R-DDI-73621","Reactome:R-DDI-73817","Reactome:R-DDI-9033241","Reactome:R-DDI-947581","Reactome:R-DDI-9748787","Reactome:R-DDI-9840310","Reactome:R-DME-114608","Reactome:R-DME-163754","Reactome:R-DME-197264","Reactome:R-DME-4085001","Reactome:R-DME-500753","Reactome:R-DME-6798695","Reactome:R-DME-70171","Reactome:R-DME-70263","Reactome:R-DME-70350","Reactome:R-DME-71336","Reactome:R-DME-73817","Reactome:R-DME-947581","Reactome:R-DME-9748787","Reactome:R-DME-9857492","Reactome:R-DRE-197264","Reactome:R-DRE-389661","Reactome:R-DRE-4085001","Reactome:R-DRE-6798695","Reactome:R-DRE-70171","Reactome:R-DRE-70263","Reactome:R-DRE-70350","Reactome:R-DRE-73621","Reactome:R-DRE-73817","Reactome:R-DRE-77111","Reactome:R-DRE-9748787","Reactome:R-DRE-9857492","Reactome:R-GGA-352875","Reactome:R-GGA-352882","Reactome:R-GGA-70171","Reactome:R-GGA-70263","Reactome:R-GGA-70350","Reactome:R-HSA-114608","Reactome:R-HSA-1368108","Reactome:R-HSA-163754","Reactome:R-HSA-189451","Reactome:R-HSA-196780","Reactome:R-HSA-196807","Reactome:R-HSA-197264","Reactome:R-HSA-2024101","Reactome:R-HSA-2160916","Reactome:R-HSA-2206280","Reactome:R-HSA-2534343","Reactome:R-HSA-3371599","Reactome:R-HSA-389661","Reactome:R-HSA-390918","Reactome:R-HSA-4085001","Reactome:R-HSA-500753","Reactome:R-HSA-5657560","Reactome:R-HSA-6782315","Reactome:R-HSA-6782861","Reactome:R-HSA-6791055","Reactome:R-HSA-6791462","Reactome:R-HSA-6798695","Reactome:R-HSA-70171","Reactome:R-HSA-70263","Reactome:R-HSA-70268","Reactome:R-HSA-70350","Reactome:R-HSA-71336","Reactome:R-HSA-73621","Reactome:R-HSA-73817","Reactome:R-HSA-74217","Reactome:R-HSA-77111","Reactome:R-HSA-8950505","Reactome:R-HSA-9033241","Reactome:R-HSA-909733","Reactome:R-HSA-947581","Reactome:R-HSA-9679191","Reactome:R-HSA-9748787","Reactome:R-HSA-9768919","Reactome:R-HSA-9818028","Reactome:R-HSA-9833482","Reactome:R-HSA-9840310","Reactome:R-HSA-9854909","Reactome:R-HSA-9857492","Reactome:R-MMU-114608","Reactome:R-MMU-163754","Reactome:R-MMU-189451","Reactome:R-MMU-196780","Reactome:R-MMU-196807","Reactome:R-MMU-197264","Reactome:R-MMU-2024101","Reactome:R-MMU-2160916","Reactome:R-MMU-2534343","Reactome:R-MMU-389661","Reactome:R-MMU-390918","Reactome:R-MMU-4085001","Reactome:R-MMU-500753","Reactome:R-MMU-6798695","Reactome:R-MMU-70171","Reactome:R-MMU-70263","Reactome:R-MMU-70268","Reactome:R-MMU-70350","Reactome:R-MMU-71336","Reactome:R-MMU-73621","Reactome:R-MMU-73817","Reactome:R-MMU-74217","Reactome:R-MMU-77111","Reactome:R-MMU-9033241","Reactome:R-MMU-947581","Reactome:R-MMU-9748787","Reactome:R-MMU-9833482","Reactome:R-MMU-9840310","Reactome:R-MMU-9857492","Reactome:R-MTU-964903","Reactome:R-PFA-114608","Reactome:R-PFA-500753","Reactome:R-PFA-6798695","Reactome:R-PFA-70171","Reactome:R-PFA-70263","Reactome:R-PFA-70350","Reactome:R-RNO-114608","Reactome:R-RNO-163754","Reactome:R-RNO-189451","Reactome:R-RNO-196780","Reactome:R-RNO-196807","Reactome:R-RNO-197264","Reactome:R-RNO-2024101","Reactome:R-RNO-2160916","Reactome:R-RNO-389661","Reactome:R-RNO-390918","Reactome:R-RNO-4085001","Reactome:R-RNO-500753","Reactome:R-RNO-6798695","Reactome:R-RNO-70171","Reactome:R-RNO-70263","Reactome:R-RNO-70268","Reactome:R-RNO-70350","Reactome:R-RNO-71336","Reactome:R-RNO-73621","Reactome:R-RNO-73817","Reactome:R-RNO-74217","Reactome:R-RNO-77111","Reactome:R-RNO-9033241","Reactome:R-RNO-9748787","Reactome:R-RNO-9857492","Reactome:R-SCE-163754","Reactome:R-SCE-189451","Reactome:R-SCE-196780","Reactome:R-SCE-196807","Reactome:R-SCE-6798695","Reactome:R-SCE-70171","Reactome:R-SCE-70263","Reactome:R-SCE-70268","Reactome:R-SCE-71336","Reactome:R-SCE-73817","Reactome:R-SCE-9748787","Reactome:R-SPO-163754","Reactome:R-SPO-189451","Reactome:R-SPO-196780","Reactome:R-SPO-500753","Reactome:R-SPO-6798695","Reactome:R-SPO-70171","Reactome:R-SPO-70263","Reactome:R-SPO-70268","Reactome:R-SPO-71336","Reactome:R-SPO-73817","Reactome:R-SPO-9748787","Reactome:R-SSC-163754","Reactome:R-SSC-196807","Reactome:R-SSC-197264","Reactome:R-SSC-4085001","Reactome:R-SSC-71336","Reactome:R-XTR-389661","Reactome:R-XTR-4085001","Reactome:R-XTR-70171","Reactome:R-XTR-70263"
Bothrops_asper|DHOD|TRINITY_DN405_c0_g2_i6	FunFam	protein_match	21	382	1.2E-175	+	.	date=12-03-2025;Target=Bothrops_asper|DHOD|TRINITY_DN405_c0_g2_i6 21 382;ID=match$15_21_382;signature_desc=Dihydroorotate dehydrogenase (quinone), mitochondrial;Name=G3DSA:3.20.20.70:FF:000066;status=T
Bothrops_asper|DHOD|TRINITY_DN405_c0_g2_i6	ProSitePatterns	protein_match	102	121	.	+	.	date=12-03-2025;Target=Bothrops_asper|DHOD|TRINITY_DN405_c0_g2_i6 102 121;Ontology_term="GO:0006207","GO:0016627";ID=match$16_102_121;signature_desc=Dihydroorotate dehydrogenase signature 1.;Name=PS00911;status=T;Dbxref="InterPro:IPR001295","MetaCyc:PWY-5686","MetaCyc:PWY-6174","MetaCyc:PWY-6383","MetaCyc:PWY-6859","MetaCyc:PWY-7102","MetaCyc:PWY-7391","MetaCyc:PWY-7524","MetaCyc:PWY-7560","MetaCyc:PWY-7790","MetaCyc:PWY-7791","MetaCyc:PWY-8125","MetaCyc:PWY-922","Reactome:R-DME-500753","Reactome:R-HSA-500753","Reactome:R-MMU-500753","Reactome:R-PFA-500753","Reactome:R-RNO-500753","Reactome:R-SPO-500753"
##FASTA
>Bothrops_asper|DHOD|TRINITY_DN405_c0_g2_i6
EAALVLGGGGLIFAAHLAARGDERFYRQWLMPGLQRVVGPETAHRLAVRLLAWGLAPRPG
PADSEVLEVRAFGRRFRNPLGLAAGFDKHGEAVDGLFKMGFGFVEVGSVTPEPQEGNAKP
RVFRLPEDQAVINRYGFNSQGHMVVERRLRARQATQRQLSEAGMPLGINLGKNKCSVDAA
ADYVAGVRVLGPLADYVVVNVSSPNTPGLRALQSRADLHLLLTKVLAERDSLPDKHKPAV
LVKIAPDLTSQEKRDIARIVSELGIDGLVVTNTTVNRPETLCGASCNEAGGLSGAPLRQL
STQMVSDMYSLTQGRIPIIGVGGVCTGQDALEKIRAGASLVQMYTALTYHGPPVVGAIKQ
ELEALLREQGFQSVQDAVGADH
>match$1_19_382
ARGDERFYRQWLMPGLQRVVGPETAHRLAVRLLAWGLAPRPGPADSEVLEVRAFGRRFRN
PLGLAAGFDKHGEAVDGLFKMGFGFVEVGSVTPEPQEGNAKPRVFRLPEDQAVINRYGFN
SQGHMVVERRLRARQATQRQLSEAGMPLGINLGKNKCSVDAAADYVAGVRVLGPLADYVV
VNVSSPNTPGLRALQSRADLHLLLTKVLAERDSLPDKHKPAVLVKIAPDLTSQEKRDIAR
IVSELGIDGLVVTNTTVNRPETLCGASCNEAGGLSGAPLRQLSTQMVSDMYSLTQGRIPI
IGVGGVCTGQDALEKIRAGASLVQMYTALTYHGPPVVGAIKQELEALLREQGFQSVQDAV
GADH
>match$2_30_381
LMPGLQRVVGPETAHRLAVRLLAWGLAPRPGPADSEVLEVRAFGRRFRNPLGLAAGFDKH
GEAVDGLFKMGFGFVEVGSVTPEPQEGNAKPRVFRLPEDQAVINRYGFNSQGHMVVERRL
RARQATQRQLSEAGMPLGINLGKNKCSVDAAADYVAGVRVLGPLADYVVVNVSSPNTPGL
RALQSRADLHLLLTKVLAERDSLPDKHKPAVLVKIAPDLTSQEKRDIARIVSELGIDGLV
VTNTTVNRPETLCGASCNEAGGLSGAPLRQLSTQMVSDMYSLTQGRIPIIGVGGVCTGQD
ALEKIRAGASLVQMYTALTYHGPPVVGAIKQELEALLREQGFQSVQDAVGAD
>match$3_30_382
LMPGLQRVVGPETAHRLAVRLLAWGLAPRPGPADSEVLEVRAFGRRFRNPLGLAAGFDKH
GEAVDGLFKMGFGFVEVGSVTPEPQEGNAKPRVFRLPEDQAVINRYGFNSQGHMVVERRL
RARQATQRQLSEAGMPLGINLGKNKCSVDAAADYVAGVRVLGPLADYVVVNVSSPNTPGL
RALQSRADLHLLLTKVLAERDSLPDKHKPAVLVKIAPDLTSQEKRDIARIVSELGIDGLV
VTNTTVNRPETLCGASCNEAGGLSGAPLRQLSTQMVSDMYSLTQGRIPIIGVGGVCTGQD
ALEKIRAGASLVQMYTALTYHGPPVVGAIKQELEALLREQGFQSVQDAVGADH
>match$4_2_13
AALVLGGGGLIF
>match$5_32_362
PGLQRVVGPETAHRLAVRLLAWGLAPRPGPADSEVLEVRAFGRRFRNPLGLAAGFDKHGE
AVDGLFKMGFGFVEVGSVTPEPQEGNAKPRVFRLPEDQAVINRYGFNSQGHMVVERRLRA
RQATQRQLSEAGMPLGINLGKNKCSVDAAADYVAGVRVLGPLADYVVVNVSSPNTPGLRA
LQSRADLHLLLTKVLAERDSLPDKHKPAVLVKIAPDLTSQEKRDIARIVSELGIDGLVVT
NTTVNRPETLCGASCNEAGGLSGAPLRQLSTQMVSDMYSLTQGRIPIIGVGGVCTGQDAL
EKIRAGASLVQMYTALTYHGPPVVGAIKQEL
>match$6_5_382
VLGGGGLIFAAHLAARGDERFYRQWLMPGLQRVVGPETAHRLAVRLLAWGLAPRPGPADS
EVLEVRAFGRRFRNPLGLAAGFDKHGEAVDGLFKMGFGFVEVGSVTPEPQEGNAKPRVFR
LPEDQAVINRYGFNSQGHMVVERRLRARQATQRQLSEAGMPLGINLGKNKCSVDAAADYV
AGVRVLGPLADYVVVNVSSPNTPGLRALQSRADLHLLLTKVLAERDSLPDKHKPAVLVKI
APDLTSQEKRDIARIVSELGIDGLVVTNTTVNRPETLCGASCNEAGGLSGAPLRQLSTQM
VSDMYSLTQGRIPIIGVGGVCTGQDALEKIRAGASLVQMYTALTYHGPPVVGAIKQELEA
LLREQGFQSVQDAVGADH
>match$7_35_382
QRVVGPETAHRLAVRLLAWGLAPRPGPADSEVLEVRAFGRRFRNPLGLAAGFDKHGEAVD
GLFKMGFGFVEVGSVTPEPQEGNAKPRVFRLPEDQAVINRYGFNSQGHMVVERRLRARQA
TQRQLSEAGMPLGINLGKNKCSVDAAADYVAGVRVLGPLADYVVVNVSSPNTPGLRALQS
RADLHLLLTKVLAERDSLPDKHKPAVLVKIAPDLTSQEKRDIARIVSELGIDGLVVTNTT
VNRPETLCGASCNEAGGLSGAPLRQLSTQMVSDMYSLTQGRIPIIGVGGVCTGQDALEKI
RAGASLVQMYTALTYHGPPVVGAIKQELEALLREQGFQSVQDAVGADH
>match$8_14_18
AAHLA
>match$9_1_18
EAALVLGGGGLIFAAHLA
>match$10_318_338
IIGVGGVCTGQDALEKIRAGA
>match$11_1_1
E
>match$12_67_366
LEVRAFGRRFRNPLGLAAGFDKHGEAVDGLFKMGFGFVEVGSVTPEPQEGNAKPRVFRLP
EDQAVINRYGFNSQGHMVVERRLRARQATQRQLSEAGMPLGINLGKNKCSVDAAADYVAG
VRVLGPLADYVVVNVSSPNTPGLRALQSRADLHLLLTKVLAERDSLPDKHKPAVLVKIAP
DLTSQEKRDIARIVSELGIDGLVVTNTTVNRPETLCGASCNEAGGLSGAPLRQLSTQMVS
DMYSLTQGRIPIIGVGGVCTGQDALEKIRAGASLVQMYTALTYHGPPVVGAIKQELEALL
>match$13_27_374
RQWLMPGLQRVVGPETAHRLAVRLLAWGLAPRPGPADSEVLEVRAFGRRFRNPLGLAAGF
DKHGEAVDGLFKMGFGFVEVGSVTPEPQEGNAKPRVFRLPEDQAVINRYGFNSQGHMVVE
RRLRARQATQRQLSEAGMPLGINLGKNKCSVDAAADYVAGVRVLGPLADYVVVNVSSPNT
PGLRALQSRADLHLLLTKVLAERDSLPDKHKPAVLVKIAPDLTSQEKRDIARIVSELGID
GLVVTNTTVNRPETLCGASCNEAGGLSGAPLRQLSTQMVSDMYSLTQGRIPIIGVGGVCT
GQDALEKIRAGASLVQMYTALTYHGPPVVGAIKQELEALLREQGFQSV
>match$14_21_382
GDERFYRQWLMPGLQRVVGPETAHRLAVRLLAWGLAPRPGPADSEVLEVRAFGRRFRNPL
GLAAGFDKHGEAVDGLFKMGFGFVEVGSVTPEPQEGNAKPRVFRLPEDQAVINRYGFNSQ
GHMVVERRLRARQATQRQLSEAGMPLGINLGKNKCSVDAAADYVAGVRVLGPLADYVVVN
VSSPNTPGLRALQSRADLHLLLTKVLAERDSLPDKHKPAVLVKIAPDLTSQEKRDIARIV
SELGIDGLVVTNTTVNRPETLCGASCNEAGGLSGAPLRQLSTQMVSDMYSLTQGRIPIIG
VGGVCTGQDALEKIRAGASLVQMYTALTYHGPPVVGAIKQELEALLREQGFQSVQDAVGA
DH
>match$15_21_382
GDERFYRQWLMPGLQRVVGPETAHRLAVRLLAWGLAPRPGPADSEVLEVRAFGRRFRNPL
GLAAGFDKHGEAVDGLFKMGFGFVEVGSVTPEPQEGNAKPRVFRLPEDQAVINRYGFNSQ
GHMVVERRLRARQATQRQLSEAGMPLGINLGKNKCSVDAAADYVAGVRVLGPLADYVVVN
VSSPNTPGLRALQSRADLHLLLTKVLAERDSLPDKHKPAVLVKIAPDLTSQEKRDIARIV
SELGIDGLVVTNTTVNRPETLCGASCNEAGGLSGAPLRQLSTQMVSDMYSLTQGRIPIIG
VGGVCTGQDALEKIRAGASLVQMYTALTYHGPPVVGAIKQELEALLREQGFQSVQDAVGA
DH
>match$16_102_121
GFVEVGSVTPEPQEGNAKPR
