# Supplementary material for: Computational Modeling of Low-Abundance Proteins in Venom Gland Transcriptomes: Bothrops asper and Bothrops jararaca
Source: Toxins (Basel). 2025 May 22;17(6):262. doi: 10.3390/toxins17060262 (PMC12197698; doi:10.3390/toxins17060262)
Supplement: Supplementary file 1 [file toxins-17-00262-s001.zip › Supplementary Material 1/File S5 DHODH/DHODH-B.jararaca_contig.fasta]

>Bothrops_jararaca|DHODH|TRINITY_DN3867_c0_g2_i3
DSEVLEVRAFGRRFRNPLGLAAGFDKHGEAVDGLFKMGFGFVEVGSVTPEPQEGNAKPRV
FRLPEDQAVINRYGFNSQGHMVVERRLRARQATQRQLSEAGMPLGINLGKNKCSVDAAAD
YVAGVRVLGPLADYVVVNVSSPNTPGLRALQNRADLHLLLTKVLAERDSLPGKHKPAVLV
KIAPDLTSQEKRDIARIVSELGIDGLVVTNTTVNRPETLCGASCNEAGGLSGAPLRQLST 
QMVSDMYSLTQGRIPIIGVGGVCTGQDALEKIRAGASLVQMYTALTYHGPPVVGAIKQEL
EALLREQGFQSVQDAVGADH
