# Supplementary material for: Computational Modeling of Low-Abundance Proteins in Venom Gland Transcriptomes: Bothrops asper and Bothrops jararaca
Source: Toxins (Basel). 2025 May 22;17(6):262. doi: 10.3390/toxins17060262 (PMC12197698; doi:10.3390/toxins17060262)
Supplement: Supplementary file 1 [file toxins-17-00262-s001.zip › Supplementary Material 1/File S5 DHODH/DHODH-B.jararaca_model1_AF.pdb]

MODEL     1                                                                     
ATOM      1  N   ASP A   1     -22.203   4.156  -5.012  1.00 91.88           N  
ATOM      2  CA  ASP A   1     -21.984   2.822  -4.465  1.00 91.88           C  
ATOM      3  C   ASP A   1     -23.016   2.496  -3.383  1.00 91.88           C  
ATOM      4  CB  ASP A   1     -20.562   2.701  -3.900  1.00 91.88           C  
ATOM      5  O   ASP A   1     -23.500   3.393  -2.686  1.00 91.88           O  
ATOM      6  CG  ASP A   1     -19.500   2.771  -4.973  1.00 91.88           C  
ATOM      7  OD1 ASP A   1     -19.703   2.221  -6.074  1.00 91.88           O  
ATOM      8  OD2 ASP A   1     -18.438   3.381  -4.711  1.00 91.88           O  
ATOM      9  N   SER A   2     -23.438   1.197  -3.330  1.00 93.94           N  
ATOM     10  CA  SER A   2     -24.391   0.740  -2.324  1.00 93.94           C  
ATOM     11  C   SER A   2     -23.781   0.784  -0.927  1.00 93.94           C  
ATOM     12  CB  SER A   2     -24.859  -0.679  -2.639  1.00 93.94           C  
ATOM     13  O   SER A   2     -22.562   0.699  -0.772  1.00 93.94           O  
ATOM     14  OG  SER A   2     -25.547  -1.240  -1.528  1.00 93.94           O  
ATOM     15  N   GLU A   3     -24.641   0.841   0.158  1.00 94.94           N  
ATOM     16  CA  GLU A   3     -24.203   0.903   1.553  1.00 94.94           C  
ATOM     17  C   GLU A   3     -23.500  -0.386   1.973  1.00 94.94           C  
ATOM     18  CB  GLU A   3     -25.406   1.176   2.471  1.00 94.94           C  
ATOM     19  O   GLU A   3     -22.734  -0.395   2.934  1.00 94.94           O  
ATOM     20  CG  GLU A   3     -25.938   2.594   2.367  1.00 94.94           C  
ATOM     21  CD  GLU A   3     -27.109   2.861   3.312  1.00 94.94           C  
ATOM     22  OE1 GLU A   3     -27.594   4.012   3.357  1.00 94.94           O  
ATOM     23  OE2 GLU A   3     -27.531   1.912   4.012  1.00 94.94           O  
ATOM     24  N   VAL A   4     -23.766  -1.446   1.208  1.00 97.56           N  
ATOM     25  CA  VAL A   4     -23.203  -2.754   1.537  1.00 97.56           C  
ATOM     26  C   VAL A   4     -21.688  -2.727   1.370  1.00 97.56           C  
ATOM     27  CB  VAL A   4     -23.828  -3.869   0.660  1.00 97.56           C  
ATOM     28  O   VAL A   4     -20.969  -3.484   2.027  1.00 97.56           O  
ATOM     29  CG1 VAL A   4     -23.078  -5.188   0.861  1.00 97.56           C  
ATOM     30  CG2 VAL A   4     -25.312  -4.039   0.976  1.00 97.56           C  
ATOM     31  N   LEU A   5     -21.203  -1.849   0.489  1.00 98.62           N  
ATOM     32  CA  LEU A   5     -19.781  -1.811   0.164  1.00 98.62           C  
ATOM     33  C   LEU A   5     -19.047  -0.806   1.048  1.00 98.62           C  
ATOM     34  CB  LEU A   5     -19.578  -1.453  -1.311  1.00 98.62           C  
ATOM     35  O   LEU A   5     -17.812  -0.774   1.068  1.00 98.62           O  
ATOM     36  CG  LEU A   5     -20.016  -2.504  -2.330  1.00 98.62           C  
ATOM     37  CD1 LEU A   5     -19.797  -1.993  -3.750  1.00 98.62           C  
ATOM     38  CD2 LEU A   5     -19.266  -3.814  -2.105  1.00 98.62           C  
ATOM     39  N   GLU A   6     -19.703  -0.031   1.749  1.00 98.38           N  
ATOM     40  CA  GLU A   6     -19.094   1.004   2.572  1.00 98.38           C  
ATOM     41  C   GLU A   6     -18.328   0.395   3.742  1.00 98.38           C  
ATOM     42  CB  GLU A   6     -20.156   1.980   3.092  1.00 98.38           C  
ATOM     43  O   GLU A   6     -18.781  -0.571   4.355  1.00 98.38           O  
ATOM     44  CG  GLU A   6     -19.578   3.156   3.867  1.00 98.38           C  
ATOM     45  CD  GLU A   6     -20.641   4.152   4.320  1.00 98.38           C  
ATOM     46  OE1 GLU A   6     -21.047   4.109   5.504  1.00 98.38           O  
ATOM     47  OE2 GLU A   6     -21.062   4.977   3.486  1.00 98.38           O  
ATOM     48  N   VAL A   7     -17.156   1.013   4.031  1.00 98.50           N  
ATOM     49  CA  VAL A   7     -16.281   0.513   5.094  1.00 98.50           C  
ATOM     50  C   VAL A   7     -15.742   1.684   5.910  1.00 98.50           C  
ATOM     51  CB  VAL A   7     -15.125  -0.331   4.527  1.00 98.50           C  
ATOM     52  O   VAL A   7     -15.453   2.750   5.359  1.00 98.50           O  
ATOM     53  CG1 VAL A   7     -14.242  -0.856   5.656  1.00 98.50           C  
ATOM     54  CG2 VAL A   7     -15.664  -1.486   3.688  1.00 98.50           C  
ATOM     55  N   ARG A   8     -15.656   1.538   7.203  1.00 98.25           N  
ATOM     56  CA  ARG A   8     -14.898   2.441   8.062  1.00 98.25           C  
ATOM     57  C   ARG A   8     -13.633   1.766   8.594  1.00 98.25           C  
ATOM     58  CB  ARG A   8     -15.758   2.924   9.234  1.00 98.25           C  
ATOM     59  O   ARG A   8     -13.703   0.682   9.180  1.00 98.25           O  
ATOM     60  CG  ARG A   8     -16.922   3.805   8.812  1.00 98.25           C  
ATOM     61  CD  ARG A   8     -17.703   4.312  10.016  1.00 98.25           C  
ATOM     62  NE  ARG A   8     -18.859   5.109   9.602  1.00 98.25           N  
ATOM     63  NH1 ARG A   8     -17.734   7.125   9.609  1.00 98.25           N  
ATOM     64  NH2 ARG A   8     -19.953   7.055   9.055  1.00 98.25           N  
ATOM     65  CZ  ARG A   8     -18.844   6.430   9.422  1.00 98.25           C  
ATOM     66  N   ALA A   9     -12.570   2.348   8.258  1.00 98.06           N  
ATOM     67  CA  ALA A   9     -11.281   1.816   8.688  1.00 98.06           C  
ATOM     68  C   ALA A   9     -10.305   2.943   9.016  1.00 98.06           C  
ATOM     69  CB  ALA A   9     -10.695   0.897   7.621  1.00 98.06           C  
ATOM     70  O   ALA A   9     -10.273   3.961   8.320  1.00 98.06           O  
ATOM     71  N   PHE A  10      -9.523   2.734  10.133  1.00 95.56           N  
ATOM     72  CA  PHE A  10      -8.516   3.607  10.719  1.00 95.56           C  
ATOM     73  C   PHE A  10      -8.977   5.059  10.695  1.00 95.56           C  
ATOM     74  CB  PHE A  10      -7.184   3.469   9.977  1.00 95.56           C  
ATOM     75  O   PHE A  10      -8.203   5.957  10.359  1.00 95.56           O  
ATOM     76  CG  PHE A  10      -7.336   3.293   8.484  1.00 95.56           C  
ATOM     77  CD1 PHE A  10      -7.156   2.045   7.898  1.00 95.56           C  
ATOM     78  CD2 PHE A  10      -7.652   4.375   7.676  1.00 95.56           C  
ATOM     79  CE1 PHE A  10      -7.297   1.879   6.523  1.00 95.56           C  
ATOM     80  CE2 PHE A  10      -7.793   4.215   6.301  1.00 95.56           C  
ATOM     81  CZ  PHE A  10      -7.613   2.967   5.727  1.00 95.56           C  
ATOM     82  N   GLY A  11     -10.289   5.258  11.055  1.00 93.88           N  
ATOM     83  CA  GLY A  11     -10.891   6.551  11.328  1.00 93.88           C  
ATOM     84  C   GLY A  11     -11.383   7.254  10.070  1.00 93.88           C  
ATOM     85  O   GLY A  11     -11.672   8.453  10.102  1.00 93.88           O  
ATOM     86  N   ARG A  12     -11.430   6.422   8.953  1.00 97.00           N  
ATOM     87  CA  ARG A  12     -11.867   7.027   7.699  1.00 97.00           C  
ATOM     88  C   ARG A  12     -13.031   6.246   7.098  1.00 97.00           C  
ATOM     89  CB  ARG A  12     -10.711   7.098   6.699  1.00 97.00           C  
ATOM     90  O   ARG A  12     -13.125   5.031   7.270  1.00 97.00           O  
ATOM     91  CG  ARG A  12      -9.500   7.859   7.215  1.00 97.00           C  
ATOM     92  CD  ARG A  12      -9.797   9.344   7.375  1.00 97.00           C  
ATOM     93  NE  ARG A  12      -8.602  10.094   7.750  1.00 97.00           N  
ATOM     94  NH1 ARG A  12      -9.695  12.117   7.977  1.00 97.00           N  
ATOM     95  NH2 ARG A  12      -7.438  11.977   8.359  1.00 97.00           N  
ATOM     96  CZ  ARG A  12      -8.578  11.398   8.031  1.00 97.00           C  
ATOM     97  N   ARG A  13     -13.812   7.031   6.418  1.00 97.88           N  
ATOM     98  CA  ARG A  13     -14.906   6.426   5.664  1.00 97.88           C  
ATOM     99  C   ARG A  13     -14.477   6.121   4.234  1.00 97.88           C  
ATOM    100  CB  ARG A  13     -16.125   7.344   5.664  1.00 97.88           C  
ATOM    101  O   ARG A  13     -13.812   6.934   3.592  1.00 97.88           O  
ATOM    102  CG  ARG A  13     -17.344   6.758   4.953  1.00 97.88           C  
ATOM    103  CD  ARG A  13     -18.516   7.723   4.953  1.00 97.88           C  
ATOM    104  NE  ARG A  13     -19.531   7.336   3.979  1.00 97.88           N  
ATOM    105  NH1 ARG A  13     -20.891   9.164   4.363  1.00 97.88           N  
ATOM    106  NH2 ARG A  13     -21.500   7.582   2.811  1.00 97.88           N  
ATOM    107  CZ  ARG A  13     -20.641   8.023   3.719  1.00 97.88           C  
ATOM    108  N   PHE A  14     -14.891   4.883   3.801  1.00 98.75           N  
ATOM    109  CA  PHE A  14     -14.672   4.465   2.420  1.00 98.75           C  
ATOM    110  C   PHE A  14     -15.984   4.098   1.748  1.00 98.75           C  
ATOM    111  CB  PHE A  14     -13.703   3.281   2.363  1.00 98.75           C  
ATOM    112  O   PHE A  14     -16.703   3.213   2.221  1.00 98.75           O  
ATOM    113  CG  PHE A  14     -12.344   3.578   2.941  1.00 98.75           C  
ATOM    114  CD1 PHE A  14     -11.258   3.834   2.109  1.00 98.75           C  
ATOM    115  CD2 PHE A  14     -12.148   3.604   4.316  1.00 98.75           C  
ATOM    116  CE1 PHE A  14     -10.000   4.109   2.641  1.00 98.75           C  
ATOM    117  CE2 PHE A  14     -10.898   3.879   4.855  1.00 98.75           C  
ATOM    118  CZ  PHE A  14      -9.820   4.133   4.016  1.00 98.75           C  
ATOM    119  N   ARG A  15     -16.281   4.680   0.648  1.00 98.12           N  
ATOM    120  CA  ARG A  15     -17.547   4.445  -0.034  1.00 98.12           C  
ATOM    121  C   ARG A  15     -17.625   3.014  -0.558  1.00 98.12           C  
ATOM    122  CB  ARG A  15     -17.734   5.434  -1.187  1.00 98.12           C  
ATOM    123  O   ARG A  15     -18.719   2.473  -0.731  1.00 98.12           O  
ATOM    124  CG  ARG A  15     -18.125   6.832  -0.739  1.00 98.12           C  
ATOM    125  CD  ARG A  15     -18.438   7.738  -1.924  1.00 98.12           C  
ATOM    126  NE  ARG A  15     -18.812   9.086  -1.493  1.00 98.12           N  
ATOM    127  NH1 ARG A  15     -19.562   9.766  -3.568  1.00 98.12           N  
ATOM    128  NH2 ARG A  15     -19.641  11.203  -1.787  1.00 98.12           N  
ATOM    129  CZ  ARG A  15     -19.328  10.016  -2.283  1.00 98.12           C  
ATOM    130  N   ASN A  16     -16.531   2.475  -0.930  1.00 98.81           N  
ATOM    131  CA  ASN A  16     -16.359   1.063  -1.261  1.00 98.81           C  
ATOM    132  C   ASN A  16     -14.953   0.575  -0.923  1.00 98.81           C  
ATOM    133  CB  ASN A  16     -16.672   0.817  -2.738  1.00 98.81           C  
ATOM    134  O   ASN A  16     -14.039   1.381  -0.748  1.00 98.81           O  
ATOM    135  CG  ASN A  16     -15.641   1.450  -3.662  1.00 98.81           C  
ATOM    136  ND2 ASN A  16     -15.953   2.643  -4.160  1.00 98.81           N  
ATOM    137  OD1 ASN A  16     -14.586   0.872  -3.924  1.00 98.81           O  
ATOM    138  N   PRO A  17     -14.695  -0.702  -0.771  1.00 98.81           N  
ATOM    139  CA  PRO A  17     -13.445  -1.212  -0.198  1.00 98.81           C  
ATOM    140  C   PRO A  17     -12.344  -1.375  -1.240  1.00 98.81           C  
ATOM    141  CB  PRO A  17     -13.852  -2.568   0.383  1.00 98.81           C  
ATOM    142  O   PRO A  17     -11.250  -1.841  -0.917  1.00 98.81           O  
ATOM    143  CG  PRO A  17     -14.914  -3.078  -0.541  1.00 98.81           C  
ATOM    144  CD  PRO A  17     -15.750  -1.915  -0.989  1.00 98.81           C  
ATOM    145  N   LEU A  18     -12.633  -1.053  -2.477  1.00 98.88           N  
ATOM    146  CA  LEU A  18     -11.656  -1.294  -3.535  1.00 98.88           C  
ATOM    147  C   LEU A  18     -10.828  -0.044  -3.807  1.00 98.88           C  
ATOM    148  CB  LEU A  18     -12.367  -1.742  -4.820  1.00 98.88           C  
ATOM    149  O   LEU A  18     -11.383   1.013  -4.129  1.00 98.88           O  
ATOM    150  CG  LEU A  18     -11.461  -2.096  -6.000  1.00 98.88           C  
ATOM    151  CD1 LEU A  18     -10.609  -3.314  -5.668  1.00 98.88           C  
ATOM    152  CD2 LEU A  18     -12.289  -2.342  -7.254  1.00 98.88           C  
ATOM    153  N   GLY A  19      -9.500  -0.152  -3.695  1.00 98.88           N  
ATOM    154  CA  GLY A  19      -8.594   0.958  -3.953  1.00 98.88           C  
ATOM    155  C   GLY A  19      -7.512   0.623  -4.961  1.00 98.88           C  
ATOM    156  O   GLY A  19      -7.309  -0.545  -5.297  1.00 98.88           O  
ATOM    157  N   LEU A  20      -6.879   1.685  -5.492  1.00 98.81           N  
ATOM    158  CA  LEU A  20      -5.695   1.519  -6.324  1.00 98.81           C  
ATOM    159  C   LEU A  20      -4.430   1.496  -5.477  1.00 98.81           C  
ATOM    160  CB  LEU A  20      -5.605   2.643  -7.359  1.00 98.81           C  
ATOM    161  O   LEU A  20      -4.223   2.375  -4.633  1.00 98.81           O  
ATOM    162  CG  LEU A  20      -4.398   2.609  -8.297  1.00 98.81           C  
ATOM    163  CD1 LEU A  20      -4.496   1.419  -9.250  1.00 98.81           C  
ATOM    164  CD2 LEU A  20      -4.289   3.914  -9.078  1.00 98.81           C  
ATOM    165  N   ALA A  21      -3.617   0.421  -5.707  1.00 98.75           N  
ATOM    166  CA  ALA A  21      -2.361   0.290  -4.969  1.00 98.75           C  
ATOM    167  C   ALA A  21      -1.338   1.316  -5.445  1.00 98.75           C  
ATOM    168  CB  ALA A  21      -1.803  -1.123  -5.117  1.00 98.75           C  
ATOM    169  O   ALA A  21      -1.384   1.762  -6.594  1.00 98.75           O  
ATOM    170  N   ALA A  22      -0.371   1.708  -4.566  1.00 98.25           N  
ATOM    171  CA  ALA A  22       0.726   2.592  -4.953  1.00 98.25           C  
ATOM    172  C   ALA A  22       1.575   1.967  -6.055  1.00 98.25           C  
ATOM    173  CB  ALA A  22       1.594   2.922  -3.738  1.00 98.25           C  
ATOM    174  O   ALA A  22       1.650   0.741  -6.168  1.00 98.25           O  
ATOM    175  N   GLY A  23       2.182   2.809  -6.836  1.00 97.00           N  
ATOM    176  CA  GLY A  23       3.049   2.355  -7.910  1.00 97.00           C  
ATOM    177  C   GLY A  23       2.539   2.736  -9.289  1.00 97.00           C  
ATOM    178  O   GLY A  23       3.328   2.934 -10.211  1.00 97.00           O  
ATOM    179  N   PHE A  24       1.140   2.781  -9.375  1.00 97.50           N  
ATOM    180  CA  PHE A  24       0.538   3.176 -10.641  1.00 97.50           C  
ATOM    181  C   PHE A  24       0.715   4.672 -10.883  1.00 97.50           C  
ATOM    182  CB  PHE A  24      -0.950   2.812 -10.664  1.00 97.50           C  
ATOM    183  O   PHE A  24       1.194   5.082 -11.938  1.00 97.50           O  
ATOM    184  CG  PHE A  24      -1.604   3.033 -12.008  1.00 97.50           C  
ATOM    185  CD1 PHE A  24      -2.104   4.281 -12.352  1.00 97.50           C  
ATOM    186  CD2 PHE A  24      -1.721   1.988 -12.914  1.00 97.50           C  
ATOM    187  CE1 PHE A  24      -2.711   4.488 -13.594  1.00 97.50           C  
ATOM    188  CE2 PHE A  24      -2.324   2.188 -14.148  1.00 97.50           C  
ATOM    189  CZ  PHE A  24      -2.820   3.436 -14.484  1.00 97.50           C  
ATOM    190  N   ASP A  25       0.298   5.477  -9.977  1.00 98.31           N  
ATOM    191  CA  ASP A  25       0.500   6.922  -9.984  1.00 98.31           C  
ATOM    192  C   ASP A  25       1.548   7.340  -8.953  1.00 98.31           C  
ATOM    193  CB  ASP A  25      -0.819   7.652  -9.711  1.00 98.31           C  
ATOM    194  O   ASP A  25       1.205   7.789  -7.859  1.00 98.31           O  
ATOM    195  CG  ASP A  25      -0.718   9.156  -9.914  1.00 98.31           C  
ATOM    196  OD1 ASP A  25       0.223   9.617 -10.594  1.00 98.31           O  
ATOM    197  OD2 ASP A  25      -1.587   9.883  -9.383  1.00 98.31           O  
ATOM    198  N   LYS A  26       2.750   7.379  -9.344  1.00 97.88           N  
ATOM    199  CA  LYS A  26       3.879   7.562  -8.438  1.00 97.88           C  
ATOM    200  C   LYS A  26       4.023   9.031  -8.031  1.00 97.88           C  
ATOM    201  CB  LYS A  26       5.172   7.066  -9.078  1.00 97.88           C  
ATOM    202  O   LYS A  26       4.492   9.328  -6.930  1.00 97.88           O  
ATOM    203  CG  LYS A  26       5.191   5.574  -9.367  1.00 97.88           C  
ATOM    204  CD  LYS A  26       6.523   5.133  -9.961  1.00 97.88           C  
ATOM    205  CE  LYS A  26       6.520   3.648 -10.305  1.00 97.88           C  
ATOM    206  NZ  LYS A  26       6.742   2.801  -9.094  1.00 97.88           N  
ATOM    207  N   HIS A  27       3.453   9.852  -8.867  1.00 98.50           N  
ATOM    208  CA  HIS A  27       3.783  11.258  -8.680  1.00 98.50           C  
ATOM    209  C   HIS A  27       2.525  12.094  -8.469  1.00 98.50           C  
ATOM    210  CB  HIS A  27       4.570  11.789  -9.875  1.00 98.50           C  
ATOM    211  O   HIS A  27       2.566  13.320  -8.570  1.00 98.50           O  
ATOM    212  CG  HIS A  27       5.777  10.969 -10.211  1.00 98.50           C  
ATOM    213  CD2 HIS A  27       6.188  10.430 -11.383  1.00 98.50           C  
ATOM    214  ND1 HIS A  27       6.723  10.617  -9.273  1.00 98.50           N  
ATOM    215  CE1 HIS A  27       7.668   9.898  -9.852  1.00 98.50           C  
ATOM    216  NE2 HIS A  27       7.367   9.766 -11.133  1.00 98.50           N  
ATOM    217  N   GLY A  28       1.390  11.438  -8.320  1.00 98.31           N  
ATOM    218  CA  GLY A  28       0.147  12.156  -8.078  1.00 98.31           C  
ATOM    219  C   GLY A  28      -0.344  12.922  -9.289  1.00 98.31           C  
ATOM    220  O   GLY A  28      -0.926  14.000  -9.156  1.00 98.31           O  
ATOM    221  N   GLU A  29      -0.195  12.352 -10.492  1.00 98.25           N  
ATOM    222  CA  GLU A  29      -0.517  13.055 -11.734  1.00 98.25           C  
ATOM    223  C   GLU A  29      -1.939  12.742 -12.188  1.00 98.25           C  
ATOM    224  CB  GLU A  29       0.481  12.680 -12.836  1.00 98.25           C  
ATOM    225  O   GLU A  29      -2.533  13.500 -12.961  1.00 98.25           O  
ATOM    226  CG  GLU A  29       1.902  13.148 -12.562  1.00 98.25           C  
ATOM    227  CD  GLU A  29       2.906  12.664 -13.594  1.00 98.25           C  
ATOM    228  OE1 GLU A  29       3.484  13.500 -14.320  1.00 98.25           O  
ATOM    229  OE2 GLU A  29       3.115  11.430 -13.672  1.00 98.25           O  
ATOM    230  N   ALA A  30      -2.391  11.680 -11.656  1.00 98.00           N  
ATOM    231  CA  ALA A  30      -3.621  11.211 -12.289  1.00 98.00           C  
ATOM    232  C   ALA A  30      -4.695  10.922 -11.242  1.00 98.00           C  
ATOM    233  CB  ALA A  30      -3.348   9.969 -13.125  1.00 98.00           C  
ATOM    234  O   ALA A  30      -5.578  10.094 -11.469  1.00 98.00           O  
ATOM    235  N   VAL A  31      -4.668  11.523 -10.164  1.00 98.62           N  
ATOM    236  CA  VAL A  31      -5.523  11.211  -9.023  1.00 98.62           C  
ATOM    237  C   VAL A  31      -6.988  11.359  -9.422  1.00 98.62           C  
ATOM    238  CB  VAL A  31      -5.203  12.109  -7.812  1.00 98.62           C  
ATOM    239  O   VAL A  31      -7.805  10.469  -9.156  1.00 98.62           O  
ATOM    240  CG1 VAL A  31      -6.156  11.820  -6.656  1.00 98.62           C  
ATOM    241  CG2 VAL A  31      -3.752  11.922  -7.375  1.00 98.62           C  
ATOM    242  N   ASP A  32      -7.344  12.438 -10.086  1.00 97.75           N  
ATOM    243  CA  ASP A  32      -8.734  12.695 -10.438  1.00 97.75           C  
ATOM    244  C   ASP A  32      -9.281  11.617 -11.367  1.00 97.75           C  
ATOM    245  CB  ASP A  32      -8.867  14.078 -11.094  1.00 97.75           C  
ATOM    246  O   ASP A  32     -10.383  11.109 -11.164  1.00 97.75           O  
ATOM    247  CG  ASP A  32      -8.625  15.219 -10.125  1.00 97.75           C  
ATOM    248  OD1 ASP A  32      -8.719  15.008  -8.891  1.00 97.75           O  
ATOM    249  OD2 ASP A  32      -8.336  16.344 -10.594  1.00 97.75           O  
ATOM    250  N   GLY A  33      -8.484  11.359 -12.320  1.00 98.12           N  
ATOM    251  CA  GLY A  33      -8.906  10.328 -13.250  1.00 98.12           C  
ATOM    252  C   GLY A  33      -9.086   8.969 -12.602  1.00 98.12           C  
ATOM    253  O   GLY A  33     -10.023   8.234 -12.922  1.00 98.12           O  
ATOM    254  N   LEU A  34      -8.227   8.656 -11.648  1.00 98.62           N  
ATOM    255  CA  LEU A  34      -8.281   7.371 -10.969  1.00 98.62           C  
ATOM    256  C   LEU A  34      -9.539   7.262 -10.109  1.00 98.62           C  
ATOM    257  CB  LEU A  34      -7.039   7.176 -10.094  1.00 98.62           C  
ATOM    258  O   LEU A  34     -10.180   6.207 -10.078  1.00 98.62           O  
ATOM    259  CG  LEU A  34      -5.711   7.000 -10.836  1.00 98.62           C  
ATOM    260  CD1 LEU A  34      -4.543   7.137  -9.867  1.00 98.62           C  
ATOM    261  CD2 LEU A  34      -5.672   5.648 -11.539  1.00 98.62           C  
ATOM    262  N   PHE A  35      -9.953   8.297  -9.477  1.00 98.56           N  
ATOM    263  CA  PHE A  35     -11.203   8.273  -8.727  1.00 98.56           C  
ATOM    264  C   PHE A  35     -12.398   8.125  -9.664  1.00 98.56           C  
ATOM    265  CB  PHE A  35     -11.352   9.539  -7.879  1.00 98.56           C  
ATOM    266  O   PHE A  35     -13.367   7.445  -9.336  1.00 98.56           O  
ATOM    267  CG  PHE A  35     -10.625   9.469  -6.559  1.00 98.56           C  
ATOM    268  CD1 PHE A  35     -10.945   8.492  -5.625  1.00 98.56           C  
ATOM    269  CD2 PHE A  35      -9.633  10.391  -6.254  1.00 98.56           C  
ATOM    270  CE1 PHE A  35     -10.281   8.430  -4.402  1.00 98.56           C  
ATOM    271  CE2 PHE A  35      -8.961  10.336  -5.035  1.00 98.56           C  
ATOM    272  CZ  PHE A  35      -9.289   9.352  -4.113  1.00 98.56           C  
ATOM    273  N   LYS A  36     -12.312   8.703 -10.828  1.00 97.81           N  
ATOM    274  CA  LYS A  36     -13.406   8.641 -11.789  1.00 97.81           C  
ATOM    275  C   LYS A  36     -13.586   7.219 -12.320  1.00 97.81           C  
ATOM    276  CB  LYS A  36     -13.164   9.602 -12.945  1.00 97.81           C  
ATOM    277  O   LYS A  36     -14.664   6.867 -12.812  1.00 97.81           O  
ATOM    278  CG  LYS A  36     -13.406  11.062 -12.594  1.00 97.81           C  
ATOM    279  CD  LYS A  36     -13.172  11.977 -13.797  1.00 97.81           C  
ATOM    280  CE  LYS A  36     -13.383  13.438 -13.438  1.00 97.81           C  
ATOM    281  NZ  LYS A  36     -13.055  14.344 -14.586  1.00 97.81           N  
ATOM    282  N   MET A  37     -12.617   6.426 -12.148  1.00 98.25           N  
ATOM    283  CA  MET A  37     -12.703   5.035 -12.594  1.00 98.25           C  
ATOM    284  C   MET A  37     -13.570   4.211 -11.641  1.00 98.25           C  
ATOM    285  CB  MET A  37     -11.305   4.418 -12.695  1.00 98.25           C  
ATOM    286  O   MET A  37     -13.969   3.098 -11.977  1.00 98.25           O  
ATOM    287  CG  MET A  37     -10.477   4.965 -13.852  1.00 98.25           C  
ATOM    288  SD  MET A  37      -8.805   4.215 -13.930  1.00 98.25           S  
ATOM    289  CE  MET A  37      -8.055   5.250 -15.219  1.00 98.25           C  
ATOM    290  N   GLY A  38     -13.789   4.797 -10.438  1.00 98.19           N  
ATOM    291  CA  GLY A  38     -14.719   4.133  -9.539  1.00 98.19           C  
ATOM    292  C   GLY A  38     -14.062   3.611  -8.281  1.00 98.19           C  
ATOM    293  O   GLY A  38     -14.703   2.938  -7.469  1.00 98.19           O  
ATOM    294  N   PHE A  39     -12.773   3.834  -8.062  1.00 98.75           N  
ATOM    295  CA  PHE A  39     -12.078   3.402  -6.855  1.00 98.75           C  
ATOM    296  C   PHE A  39     -12.641   4.105  -5.625  1.00 98.75           C  
ATOM    297  CB  PHE A  39     -10.578   3.670  -6.977  1.00 98.75           C  
ATOM    298  O   PHE A  39     -12.992   5.285  -5.688  1.00 98.75           O  
ATOM    299  CG  PHE A  39      -9.859   2.729  -7.910  1.00 98.75           C  
ATOM    300  CD1 PHE A  39      -9.711   1.386  -7.586  1.00 98.75           C  
ATOM    301  CD2 PHE A  39      -9.344   3.188  -9.109  1.00 98.75           C  
ATOM    302  CE1 PHE A  39      -9.055   0.513  -8.453  1.00 98.75           C  
ATOM    303  CE2 PHE A  39      -8.680   2.322  -9.977  1.00 98.75           C  
ATOM    304  CZ  PHE A  39      -8.539   0.985  -9.648  1.00 98.75           C  
ATOM    305  N   GLY A  40     -12.695   3.344  -4.512  1.00 98.62           N  
ATOM    306  CA  GLY A  40     -13.078   3.938  -3.238  1.00 98.62           C  
ATOM    307  C   GLY A  40     -11.977   4.773  -2.615  1.00 98.62           C  
ATOM    308  O   GLY A  40     -12.242   5.656  -1.798  1.00 98.62           O  
ATOM    309  N   PHE A  41     -10.766   4.406  -2.941  1.00 98.88           N  
ATOM    310  CA  PHE A  41      -9.609   5.180  -2.508  1.00 98.88           C  
ATOM    311  C   PHE A  41      -8.438   4.977  -3.459  1.00 98.88           C  
ATOM    312  CB  PHE A  41      -9.203   4.793  -1.083  1.00 98.88           C  
ATOM    313  O   PHE A  41      -8.406   4.012  -4.223  1.00 98.88           O  
ATOM    314  CG  PHE A  41      -8.766   3.359  -0.944  1.00 98.88           C  
ATOM    315  CD1 PHE A  41      -9.680   2.322  -1.122  1.00 98.88           C  
ATOM    316  CD2 PHE A  41      -7.449   3.049  -0.636  1.00 98.88           C  
ATOM    317  CE1 PHE A  41      -9.273   0.995  -0.994  1.00 98.88           C  
ATOM    318  CE2 PHE A  41      -7.043   1.725  -0.506  1.00 98.88           C  
ATOM    319  CZ  PHE A  41      -7.957   0.699  -0.685  1.00 98.88           C  
ATOM    320  N   VAL A  42      -7.520   5.965  -3.451  1.00 98.88           N  
ATOM    321  CA  VAL A  42      -6.344   5.961  -4.316  1.00 98.88           C  
ATOM    322  C   VAL A  42      -5.086   6.160  -3.475  1.00 98.88           C  
ATOM    323  CB  VAL A  42      -6.434   7.051  -5.406  1.00 98.88           C  
ATOM    324  O   VAL A  42      -5.062   7.000  -2.570  1.00 98.88           O  
ATOM    325  CG1 VAL A  42      -5.105   7.184  -6.148  1.00 98.88           C  
ATOM    326  CG2 VAL A  42      -7.562   6.730  -6.387  1.00 98.88           C  
ATOM    327  N   GLU A  43      -4.117   5.309  -3.762  1.00 98.94           N  
ATOM    328  CA  GLU A  43      -2.820   5.469  -3.109  1.00 98.94           C  
ATOM    329  C   GLU A  43      -1.738   5.844  -4.117  1.00 98.94           C  
ATOM    330  CB  GLU A  43      -2.428   4.188  -2.369  1.00 98.94           C  
ATOM    331  O   GLU A  43      -1.458   5.082  -5.047  1.00 98.94           O  
ATOM    332  CG  GLU A  43      -1.132   4.305  -1.580  1.00 98.94           C  
ATOM    333  CD  GLU A  43      -0.799   3.053  -0.783  1.00 98.94           C  
ATOM    334  OE1 GLU A  43       0.302   2.486  -0.971  1.00 98.94           O  
ATOM    335  OE2 GLU A  43      -1.647   2.635   0.037  1.00 98.94           O  
ATOM    336  N   VAL A  44      -1.064   7.043  -3.934  1.00 98.88           N  
ATOM    337  CA  VAL A  44       0.017   7.488  -4.809  1.00 98.88           C  
ATOM    338  C   VAL A  44       1.363   7.094  -4.203  1.00 98.88           C  
ATOM    339  CB  VAL A  44      -0.035   9.016  -5.043  1.00 98.88           C  
ATOM    340  O   VAL A  44       1.463   6.844  -3.000  1.00 98.88           O  
ATOM    341  CG1 VAL A  44      -1.348   9.414  -5.715  1.00 98.88           C  
ATOM    342  CG2 VAL A  44       0.143   9.758  -3.723  1.00 98.88           C  
ATOM    343  N   GLY A  45       2.406   7.000  -4.953  1.00 98.38           N  
ATOM    344  CA  GLY A  45       3.756   6.680  -4.516  1.00 98.38           C  
ATOM    345  C   GLY A  45       4.270   5.367  -5.082  1.00 98.38           C  
ATOM    346  O   GLY A  45       3.621   4.754  -5.934  1.00 98.38           O  
ATOM    347  N   SER A  46       5.438   4.871  -4.465  1.00 98.31           N  
ATOM    348  CA  SER A  46       6.141   5.418  -3.309  1.00 98.31           C  
ATOM    349  C   SER A  46       6.926   6.672  -3.680  1.00 98.31           C  
ATOM    350  CB  SER A  46       7.086   4.371  -2.715  1.00 98.31           C  
ATOM    351  O   SER A  46       7.652   6.684  -4.676  1.00 98.31           O  
ATOM    352  OG  SER A  46       6.359   3.254  -2.232  1.00 98.31           O  
ATOM    353  N   VAL A  47       6.805   7.664  -2.928  1.00 98.75           N  
ATOM    354  CA  VAL A  47       7.500   8.930  -3.156  1.00 98.75           C  
ATOM    355  C   VAL A  47       8.750   8.992  -2.285  1.00 98.75           C  
ATOM    356  CB  VAL A  47       6.586  10.141  -2.867  1.00 98.75           C  
ATOM    357  O   VAL A  47       8.695   8.727  -1.083  1.00 98.75           O  
ATOM    358  CG1 VAL A  47       7.266  11.445  -3.281  1.00 98.75           C  
ATOM    359  CG2 VAL A  47       5.246   9.977  -3.586  1.00 98.75           C  
ATOM    360  N   THR A  48       9.852   9.352  -2.898  1.00 98.69           N  
ATOM    361  CA  THR A  48      11.094   9.523  -2.158  1.00 98.69           C  
ATOM    362  C   THR A  48      11.375  11.000  -1.890  1.00 98.69           C  
ATOM    363  CB  THR A  48      12.289   8.906  -2.922  1.00 98.69           C  
ATOM    364  O   THR A  48      10.844  11.867  -2.586  1.00 98.69           O  
ATOM    365  CG2 THR A  48      12.062   7.422  -3.182  1.00 98.69           C  
ATOM    366  OG1 THR A  48      12.445   9.578  -4.176  1.00 98.69           O  
ATOM    367  N   PRO A  49      12.258  11.250  -0.861  1.00 98.56           N  
ATOM    368  CA  PRO A  49      12.531  12.656  -0.544  1.00 98.56           C  
ATOM    369  C   PRO A  49      13.109  13.430  -1.730  1.00 98.56           C  
ATOM    370  CB  PRO A  49      13.547  12.570   0.595  1.00 98.56           C  
ATOM    371  O   PRO A  49      12.625  14.508  -2.062  1.00 98.56           O  
ATOM    372  CG  PRO A  49      13.195  11.312   1.324  1.00 98.56           C  
ATOM    373  CD  PRO A  49      12.820  10.266   0.317  1.00 98.56           C  
ATOM    374  N   GLU A  50      14.172  12.867  -2.277  1.00 98.38           N  
ATOM    375  CA  GLU A  50      14.805  13.469  -3.445  1.00 98.38           C  
ATOM    376  C   GLU A  50      14.461  12.703  -4.719  1.00 98.38           C  
ATOM    377  CB  GLU A  50      16.328  13.531  -3.262  1.00 98.38           C  
ATOM    378  O   GLU A  50      14.164  11.508  -4.668  1.00 98.38           O  
ATOM    379  CG  GLU A  50      16.766  14.281  -2.012  1.00 98.38           C  
ATOM    380  CD  GLU A  50      16.375  15.750  -2.025  1.00 98.38           C  
ATOM    381  OE1 GLU A  50      16.047  16.297  -0.948  1.00 98.38           O  
ATOM    382  OE2 GLU A  50      16.391  16.359  -3.121  1.00 98.38           O  
ATOM    383  N   PRO A  51      14.492  13.453  -5.785  1.00 98.38           N  
ATOM    384  CA  PRO A  51      14.305  12.750  -7.051  1.00 98.38           C  
ATOM    385  C   PRO A  51      15.375  11.688  -7.301  1.00 98.38           C  
ATOM    386  CB  PRO A  51      14.391  13.867  -8.094  1.00 98.38           C  
ATOM    387  O   PRO A  51      16.531  11.867  -6.906  1.00 98.38           O  
ATOM    388  CG  PRO A  51      14.133  15.125  -7.332  1.00 98.38           C  
ATOM    389  CD  PRO A  51      14.617  14.938  -5.922  1.00 98.38           C  
ATOM    390  N   GLN A  52      14.922  10.633  -7.871  1.00 97.75           N  
ATOM    391  CA  GLN A  52      15.828   9.570  -8.305  1.00 97.75           C  
ATOM    392  C   GLN A  52      15.250   8.797  -9.484  1.00 97.75           C  
ATOM    393  CB  GLN A  52      16.141   8.625  -7.145  1.00 97.75           C  
ATOM    394  O   GLN A  52      14.031   8.719  -9.641  1.00 97.75           O  
ATOM    395  CG  GLN A  52      14.945   7.793  -6.695  1.00 97.75           C  
ATOM    396  CD  GLN A  52      15.297   6.809  -5.594  1.00 97.75           C  
ATOM    397  NE2 GLN A  52      15.180   5.520  -5.895  1.00 97.75           N  
ATOM    398  OE1 GLN A  52      15.664   7.203  -4.484  1.00 97.75           O  
ATOM    399  N   GLU A  53      16.062   8.188 -10.266  1.00 97.06           N  
ATOM    400  CA  GLU A  53      15.680   7.547 -11.516  1.00 97.06           C  
ATOM    401  C   GLU A  53      15.094   6.160 -11.273  1.00 97.06           C  
ATOM    402  CB  GLU A  53      16.875   7.457 -12.469  1.00 97.06           C  
ATOM    403  O   GLU A  53      14.250   5.691 -12.039  1.00 97.06           O  
ATOM    404  CG  GLU A  53      17.281   8.797 -13.062  1.00 97.06           C  
ATOM    405  CD  GLU A  53      16.266   9.375 -14.023  1.00 97.06           C  
ATOM    406  OE1 GLU A  53      16.109  10.617 -14.070  1.00 97.06           O  
ATOM    407  OE2 GLU A  53      15.602   8.586 -14.727  1.00 97.06           O  
ATOM    408  N   GLY A  54      15.391   5.496 -10.227  1.00 96.31           N  
ATOM    409  CA  GLY A  54      15.117   4.090  -9.984  1.00 96.31           C  
ATOM    410  C   GLY A  54      16.172   3.170 -10.578  1.00 96.31           C  
ATOM    411  O   GLY A  54      17.281   3.604 -10.891  1.00 96.31           O  
ATOM    412  N   ASN A  55      15.859   1.821 -10.680  1.00 97.44           N  
ATOM    413  CA  ASN A  55      16.797   0.862 -11.258  1.00 97.44           C  
ATOM    414  C   ASN A  55      16.906   1.023 -12.773  1.00 97.44           C  
ATOM    415  CB  ASN A  55      16.391  -0.569 -10.906  1.00 97.44           C  
ATOM    416  O   ASN A  55      16.062   1.672 -13.391  1.00 97.44           O  
ATOM    417  CG  ASN A  55      16.500  -0.859  -9.422  1.00 97.44           C  
ATOM    418  ND2 ASN A  55      15.656  -1.758  -8.930  1.00 97.44           N  
ATOM    419  OD1 ASN A  55      17.344  -0.281  -8.727  1.00 97.44           O  
ATOM    420  N   ALA A  56      17.969   0.466 -13.336  1.00 97.19           N  
ATOM    421  CA  ALA A  56      18.234   0.572 -14.766  1.00 97.19           C  
ATOM    422  C   ALA A  56      17.141  -0.124 -15.578  1.00 97.19           C  
ATOM    423  CB  ALA A  56      19.594  -0.018 -15.109  1.00 97.19           C  
ATOM    424  O   ALA A  56      16.578  -1.132 -15.133  1.00 97.19           O  
ATOM    425  N   LYS A  57      16.797   0.407 -16.734  1.00 97.81           N  
ATOM    426  CA  LYS A  57      15.906  -0.231 -17.703  1.00 97.81           C  
ATOM    427  C   LYS A  57      16.656  -1.245 -18.562  1.00 97.81           C  
ATOM    428  CB  LYS A  57      15.242   0.817 -18.594  1.00 97.81           C  
ATOM    429  O   LYS A  57      17.859  -1.091 -18.797  1.00 97.81           O  
ATOM    430  CG  LYS A  57      14.398   1.829 -17.828  1.00 97.81           C  
ATOM    431  CD  LYS A  57      13.828   2.893 -18.766  1.00 97.81           C  
ATOM    432  CE  LYS A  57      13.055   3.953 -17.984  1.00 97.81           C  
ATOM    433  NZ  LYS A  57      12.523   5.020 -18.891  1.00 97.81           N  
ATOM    434  N   PRO A  58      15.820  -2.275 -19.078  1.00 96.81           N  
ATOM    435  CA  PRO A  58      14.422  -2.604 -18.781  1.00 96.81           C  
ATOM    436  C   PRO A  58      14.227  -3.115 -17.359  1.00 96.81           C  
ATOM    437  CB  PRO A  58      14.094  -3.691 -19.812  1.00 96.81           C  
ATOM    438  O   PRO A  58      15.078  -3.830 -16.828  1.00 96.81           O  
ATOM    439  CG  PRO A  58      15.391  -4.387 -20.062  1.00 96.81           C  
ATOM    440  CD  PRO A  58      16.500  -3.379 -19.969  1.00 96.81           C  
ATOM    441  N   ARG A  59      13.023  -2.715 -16.812  1.00 97.75           N  
ATOM    442  CA  ARG A  59      12.844  -3.090 -15.414  1.00 97.75           C  
ATOM    443  C   ARG A  59      11.398  -3.506 -15.141  1.00 97.75           C  
ATOM    444  CB  ARG A  59      13.242  -1.934 -14.500  1.00 97.75           C  
ATOM    445  O   ARG A  59      11.000  -3.635 -13.984  1.00 97.75           O  
ATOM    446  CG  ARG A  59      12.547  -0.620 -14.820  1.00 97.75           C  
ATOM    447  CD  ARG A  59      13.125   0.537 -14.016  1.00 97.75           C  
ATOM    448  NE  ARG A  59      12.422   1.788 -14.297  1.00 97.75           N  
ATOM    449  NH1 ARG A  59      13.836   3.102 -13.031  1.00 97.75           N  
ATOM    450  NH2 ARG A  59      12.070   4.051 -14.133  1.00 97.75           N  
ATOM    451  CZ  ARG A  59      12.781   2.979 -13.820  1.00 97.75           C  
ATOM    452  N   VAL A  60      10.547  -3.607 -16.125  1.00 98.12           N  
ATOM    453  CA  VAL A  60       9.180  -4.105 -16.031  1.00 98.12           C  
ATOM    454  C   VAL A  60       8.930  -5.137 -17.141  1.00 98.12           C  
ATOM    455  CB  VAL A  60       8.148  -2.959 -16.141  1.00 98.12           C  
ATOM    456  O   VAL A  60       9.188  -4.871 -18.312  1.00 98.12           O  
ATOM    457  CG1 VAL A  60       8.297  -2.223 -17.469  1.00 98.12           C  
ATOM    458  CG2 VAL A  60       6.730  -3.502 -15.977  1.00 98.12           C  
ATOM    459  N   PHE A  61       8.508  -6.230 -16.672  1.00 98.00           N  
ATOM    460  CA  PHE A  61       8.320  -7.355 -17.578  1.00 98.00           C  
ATOM    461  C   PHE A  61       6.930  -7.961 -17.406  1.00 98.00           C  
ATOM    462  CB  PHE A  61       9.391  -8.430 -17.328  1.00 98.00           C  
ATOM    463  O   PHE A  61       6.586  -8.453 -16.328  1.00 98.00           O  
ATOM    464  CG  PHE A  61      10.797  -7.887 -17.297  1.00 98.00           C  
ATOM    465  CD1 PHE A  61      11.547  -7.828 -18.469  1.00 98.00           C  
ATOM    466  CD2 PHE A  61      11.359  -7.441 -16.109  1.00 98.00           C  
ATOM    467  CE1 PHE A  61      12.852  -7.332 -18.453  1.00 98.00           C  
ATOM    468  CE2 PHE A  61      12.656  -6.941 -16.094  1.00 98.00           C  
ATOM    469  CZ  PHE A  61      13.398  -6.887 -17.250  1.00 98.00           C  
ATOM    470  N   ARG A  62       6.141  -7.984 -18.516  1.00 97.12           N  
ATOM    471  CA  ARG A  62       4.797  -8.547 -18.469  1.00 97.12           C  
ATOM    472  C   ARG A  62       4.820 -10.047 -18.750  1.00 97.12           C  
ATOM    473  CB  ARG A  62       3.877  -7.836 -19.453  1.00 97.12           C  
ATOM    474  O   ARG A  62       5.551 -10.500 -19.641  1.00 97.12           O  
ATOM    475  CG  ARG A  62       3.611  -6.379 -19.109  1.00 97.12           C  
ATOM    476  CD  ARG A  62       2.709  -5.715 -20.141  1.00 97.12           C  
ATOM    477  NE  ARG A  62       2.531  -4.293 -19.859  1.00 97.12           N  
ATOM    478  NH1 ARG A  62       1.067  -3.920 -21.609  1.00 97.12           N  
ATOM    479  NH2 ARG A  62       1.667  -2.195 -20.219  1.00 97.12           N  
ATOM    480  CZ  ARG A  62       1.756  -3.473 -20.562  1.00 97.12           C  
ATOM    481  N   LEU A  63       4.047 -10.719 -17.969  1.00 97.44           N  
ATOM    482  CA  LEU A  63       3.791 -12.133 -18.188  1.00 97.44           C  
ATOM    483  C   LEU A  63       2.318 -12.383 -18.500  1.00 97.44           C  
ATOM    484  CB  LEU A  63       4.203 -12.945 -16.953  1.00 97.44           C  
ATOM    485  O   LEU A  63       1.542 -12.750 -17.609  1.00 97.44           O  
ATOM    486  CG  LEU A  63       5.676 -12.859 -16.547  1.00 97.44           C  
ATOM    487  CD1 LEU A  63       5.910 -11.656 -15.641  1.00 97.44           C  
ATOM    488  CD2 LEU A  63       6.109 -14.148 -15.852  1.00 97.44           C  
ATOM    489  N   PRO A  64       1.879 -12.164 -19.719  1.00 96.12           N  
ATOM    490  CA  PRO A  64       0.457 -12.156 -20.078  1.00 96.12           C  
ATOM    491  C   PRO A  64      -0.224 -13.500 -19.797  1.00 96.12           C  
ATOM    492  CB  PRO A  64       0.464 -11.844 -21.578  1.00 96.12           C  
ATOM    493  O   PRO A  64      -1.372 -13.531 -19.344  1.00 96.12           O  
ATOM    494  CG  PRO A  64       1.729 -11.086 -21.797  1.00 96.12           C  
ATOM    495  CD  PRO A  64       2.775 -11.609 -20.859  1.00 96.12           C  
ATOM    496  N   GLU A  65       0.557 -14.547 -20.031  1.00 95.75           N  
ATOM    497  CA  GLU A  65      -0.044 -15.867 -19.844  1.00 95.75           C  
ATOM    498  C   GLU A  65      -0.397 -16.109 -18.375  1.00 95.75           C  
ATOM    499  CB  GLU A  65       0.897 -16.969 -20.328  1.00 95.75           C  
ATOM    500  O   GLU A  65      -1.299 -16.891 -18.062  1.00 95.75           O  
ATOM    501  CG  GLU A  65       1.090 -16.969 -21.844  1.00 95.75           C  
ATOM    502  CD  GLU A  65       2.061 -15.906 -22.328  1.00 95.75           C  
ATOM    503  OE1 GLU A  65       2.070 -15.602 -23.547  1.00 95.75           O  
ATOM    504  OE2 GLU A  65       2.818 -15.367 -21.484  1.00 95.75           O  
ATOM    505  N   ASP A  66       0.244 -15.297 -17.562  1.00 96.81           N  
ATOM    506  CA  ASP A  66       0.062 -15.500 -16.141  1.00 96.81           C  
ATOM    507  C   ASP A  66      -0.716 -14.344 -15.508  1.00 96.81           C  
ATOM    508  CB  ASP A  66       1.416 -15.656 -15.438  1.00 96.81           C  
ATOM    509  O   ASP A  66      -0.939 -14.320 -14.297  1.00 96.81           O  
ATOM    510  CG  ASP A  66       2.197 -16.859 -15.930  1.00 96.81           C  
ATOM    511  OD1 ASP A  66       1.753 -18.016 -15.711  1.00 96.81           O  
ATOM    512  OD2 ASP A  66       3.270 -16.672 -16.547  1.00 96.81           O  
ATOM    513  N   GLN A  67      -1.065 -13.414 -16.344  1.00 97.06           N  
ATOM    514  CA  GLN A  67      -1.700 -12.211 -15.820  1.00 97.06           C  
ATOM    515  C   GLN A  67      -0.889 -11.609 -14.680  1.00 97.06           C  
ATOM    516  CB  GLN A  67      -3.125 -12.516 -15.359  1.00 97.06           C  
ATOM    517  O   GLN A  67      -1.438 -11.297 -13.625  1.00 97.06           O  
ATOM    518  CG  GLN A  67      -4.047 -13.000 -16.469  1.00 97.06           C  
ATOM    519  CD  GLN A  67      -4.340 -11.930 -17.500  1.00 97.06           C  
ATOM    520  NE2 GLN A  67      -3.998 -12.211 -18.750  1.00 97.06           N  
ATOM    521  OE1 GLN A  67      -4.867 -10.867 -17.172  1.00 97.06           O  
ATOM    522  N   ALA A  68       0.420 -11.477 -14.945  1.00 98.00           N  
ATOM    523  CA  ALA A  68       1.366 -11.047 -13.922  1.00 98.00           C  
ATOM    524  C   ALA A  68       2.389 -10.070 -14.492  1.00 98.00           C  
ATOM    525  CB  ALA A  68       2.074 -12.250 -13.312  1.00 98.00           C  
ATOM    526  O   ALA A  68       2.473  -9.891 -15.711  1.00 98.00           O  
ATOM    527  N   VAL A  69       3.070  -9.438 -13.555  1.00 98.31           N  
ATOM    528  CA  VAL A  69       4.156  -8.516 -13.883  1.00 98.31           C  
ATOM    529  C   VAL A  69       5.324  -8.734 -12.930  1.00 98.31           C  
ATOM    530  CB  VAL A  69       3.688  -7.047 -13.828  1.00 98.31           C  
ATOM    531  O   VAL A  69       5.125  -8.984 -11.734  1.00 98.31           O  
ATOM    532  CG1 VAL A  69       4.852  -6.098 -14.109  1.00 98.31           C  
ATOM    533  CG2 VAL A  69       2.551  -6.809 -14.820  1.00 98.31           C  
ATOM    534  N   ILE A  70       6.480  -8.766 -13.547  1.00 98.50           N  
ATOM    535  CA  ILE A  70       7.699  -8.656 -12.750  1.00 98.50           C  
ATOM    536  C   ILE A  70       8.312  -7.270 -12.945  1.00 98.50           C  
ATOM    537  CB  ILE A  70       8.719  -9.750 -13.117  1.00 98.50           C  
ATOM    538  O   ILE A  70       8.508  -6.824 -14.078  1.00 98.50           O  
ATOM    539  CG1 ILE A  70       8.133 -11.141 -12.852  1.00 98.50           C  
ATOM    540  CG2 ILE A  70      10.031  -9.555 -12.352  1.00 98.50           C  
ATOM    541  CD1 ILE A  70       9.000 -12.289 -13.359  1.00 98.50           C  
ATOM    542  N   ASN A  71       8.578  -6.629 -11.781  1.00 98.12           N  
ATOM    543  CA  ASN A  71       9.219  -5.328 -11.930  1.00 98.12           C  
ATOM    544  C   ASN A  71      10.312  -5.117 -10.891  1.00 98.12           C  
ATOM    545  CB  ASN A  71       8.188  -4.203 -11.852  1.00 98.12           C  
ATOM    546  O   ASN A  71      10.320  -5.777  -9.844  1.00 98.12           O  
ATOM    547  CG  ASN A  71       7.645  -4.008 -10.453  1.00 98.12           C  
ATOM    548  ND2 ASN A  71       6.523  -4.656 -10.156  1.00 98.12           N  
ATOM    549  OD1 ASN A  71       8.227  -3.279  -9.641  1.00 98.12           O  
ATOM    550  N   ARG A  72      11.250  -4.258 -11.258  1.00 97.94           N  
ATOM    551  CA  ARG A  72      12.305  -3.787 -10.367  1.00 97.94           C  
ATOM    552  C   ARG A  72      12.578  -2.301 -10.578  1.00 97.94           C  
ATOM    553  CB  ARG A  72      13.594  -4.590 -10.586  1.00 97.94           C  
ATOM    554  O   ARG A  72      13.672  -1.917 -10.984  1.00 97.94           O  
ATOM    555  CG  ARG A  72      13.984  -4.742 -12.047  1.00 97.94           C  
ATOM    556  CD  ARG A  72      15.086  -5.777 -12.227  1.00 97.94           C  
ATOM    557  NE  ARG A  72      15.516  -5.859 -13.625  1.00 97.94           N  
ATOM    558  NH1 ARG A  72      13.820  -7.285 -14.281  1.00 97.94           N  
ATOM    559  NH2 ARG A  72      15.383  -6.582 -15.797  1.00 97.94           N  
ATOM    560  CZ  ARG A  72      14.906  -6.574 -14.562  1.00 97.94           C  
ATOM    561  N   TYR A  73      11.523  -1.503 -10.305  1.00 97.44           N  
ATOM    562  CA  TYR A  73      11.555  -0.068 -10.570  1.00 97.44           C  
ATOM    563  C   TYR A  73      12.602   0.619  -9.695  1.00 97.44           C  
ATOM    564  CB  TYR A  73      10.180   0.557 -10.320  1.00 97.44           C  
ATOM    565  O   TYR A  73      13.359   1.466 -10.180  1.00 97.44           O  
ATOM    566  CG  TYR A  73       9.188   0.296 -11.430  1.00 97.44           C  
ATOM    567  CD1 TYR A  73       9.453   0.695 -12.734  1.00 97.44           C  
ATOM    568  CD2 TYR A  73       7.980  -0.348 -11.164  1.00 97.44           C  
ATOM    569  CE1 TYR A  73       8.539   0.458 -13.758  1.00 97.44           C  
ATOM    570  CE2 TYR A  73       7.062  -0.589 -12.180  1.00 97.44           C  
ATOM    571  OH  TYR A  73       6.441  -0.420 -14.477  1.00 97.44           O  
ATOM    572  CZ  TYR A  73       7.348  -0.184 -13.469  1.00 97.44           C  
ATOM    573  N   GLY A  74      12.555   0.242  -8.367  1.00 96.44           N  
ATOM    574  CA  GLY A  74      13.531   0.853  -7.477  1.00 96.44           C  
ATOM    575  C   GLY A  74      13.148   2.258  -7.051  1.00 96.44           C  
ATOM    576  O   GLY A  74      13.992   3.152  -7.016  1.00 96.44           O  
ATOM    577  N   PHE A  75      11.922   2.486  -6.695  1.00 97.12           N  
ATOM    578  CA  PHE A  75      11.352   3.723  -6.180  1.00 97.12           C  
ATOM    579  C   PHE A  75      11.727   4.902  -7.066  1.00 97.12           C  
ATOM    580  CB  PHE A  75      11.820   3.977  -4.742  1.00 97.12           C  
ATOM    581  O   PHE A  75      12.188   5.938  -6.574  1.00 97.12           O  
ATOM    582  CG  PHE A  75      11.102   3.150  -3.713  1.00 97.12           C  
ATOM    583  CD1 PHE A  75       9.961   2.428  -4.055  1.00 97.12           C  
ATOM    584  CD2 PHE A  75      11.555   3.096  -2.402  1.00 97.12           C  
ATOM    585  CE1 PHE A  75       9.289   1.662  -3.104  1.00 97.12           C  
ATOM    586  CE2 PHE A  75      10.891   2.332  -1.447  1.00 97.12           C  
ATOM    587  CZ  PHE A  75       9.758   1.617  -1.799  1.00 97.12           C  
ATOM    588  N   ASN A  76      11.578   4.832  -8.375  1.00 98.12           N  
ATOM    589  CA  ASN A  76      11.711   6.031  -9.195  1.00 98.12           C  
ATOM    590  C   ASN A  76      10.703   7.105  -8.789  1.00 98.12           C  
ATOM    591  CB  ASN A  76      11.547   5.688 -10.680  1.00 98.12           C  
ATOM    592  O   ASN A  76       9.508   6.832  -8.680  1.00 98.12           O  
ATOM    593  CG  ASN A  76      10.242   4.988 -10.977  1.00 98.12           C  
ATOM    594  ND2 ASN A  76       9.422   5.598 -11.828  1.00 98.12           N  
ATOM    595  OD1 ASN A  76       9.969   3.906 -10.453  1.00 98.12           O  
ATOM    596  N   SER A  77      11.234   8.305  -8.578  1.00 98.56           N  
ATOM    597  CA  SER A  77      10.430   9.367  -7.984  1.00 98.56           C  
ATOM    598  C   SER A  77      10.930  10.742  -8.406  1.00 98.56           C  
ATOM    599  CB  SER A  77      10.438   9.258  -6.461  1.00 98.56           C  
ATOM    600  O   SER A  77      12.133  10.938  -8.586  1.00 98.56           O  
ATOM    601  OG  SER A  77       9.750  10.352  -5.875  1.00 98.56           O  
ATOM    602  N   GLN A  78       9.945  11.680  -8.484  1.00 98.62           N  
ATOM    603  CA  GLN A  78      10.320  13.055  -8.797  1.00 98.62           C  
ATOM    604  C   GLN A  78      10.555  13.859  -7.520  1.00 98.62           C  
ATOM    605  CB  GLN A  78       9.234  13.727  -9.648  1.00 98.62           C  
ATOM    606  O   GLN A  78      10.828  15.062  -7.582  1.00 98.62           O  
ATOM    607  CG  GLN A  78       9.109  13.141 -11.047  1.00 98.62           C  
ATOM    608  CD  GLN A  78       8.117  13.898 -11.914  1.00 98.62           C  
ATOM    609  NE2 GLN A  78       8.492  14.156 -13.164  1.00 98.62           N  
ATOM    610  OE1 GLN A  78       7.023  14.250 -11.453  1.00 98.62           O  
ATOM    611  N   GLY A  79      10.336  13.141  -6.375  1.00 98.69           N  
ATOM    612  CA  GLY A  79      10.672  13.750  -5.098  1.00 98.69           C  
ATOM    613  C   GLY A  79       9.469  14.344  -4.387  1.00 98.69           C  
ATOM    614  O   GLY A  79       8.445  14.617  -5.012  1.00 98.69           O  
ATOM    615  N   HIS A  80       9.578  14.555  -3.129  1.00 98.81           N  
ATOM    616  CA  HIS A  80       8.516  15.031  -2.252  1.00 98.81           C  
ATOM    617  C   HIS A  80       7.965  16.375  -2.730  1.00 98.81           C  
ATOM    618  CB  HIS A  80       9.023  15.156  -0.814  1.00 98.81           C  
ATOM    619  O   HIS A  80       6.750  16.562  -2.793  1.00 98.81           O  
ATOM    620  CG  HIS A  80       9.211  13.836  -0.131  1.00 98.81           C  
ATOM    621  CD2 HIS A  80       8.836  12.586  -0.487  1.00 98.81           C  
ATOM    622  ND1 HIS A  80       9.859  13.719   1.077  1.00 98.81           N  
ATOM    623  CE1 HIS A  80       9.875  12.445   1.436  1.00 98.81           C  
ATOM    624  NE2 HIS A  80       9.258  11.742   0.503  1.00 98.81           N  
ATOM    625  N   MET A  81       8.844  17.266  -3.105  1.00 98.75           N  
ATOM    626  CA  MET A  81       8.430  18.625  -3.391  1.00 98.75           C  
ATOM    627  C   MET A  81       7.523  18.672  -4.621  1.00 98.75           C  
ATOM    628  CB  MET A  81       9.641  19.531  -3.598  1.00 98.75           C  
ATOM    629  O   MET A  81       6.508  19.375  -4.625  1.00 98.75           O  
ATOM    630  CG  MET A  81      10.477  19.734  -2.346  1.00 98.75           C  
ATOM    631  SD  MET A  81       9.484  20.312  -0.917  1.00 98.75           S  
ATOM    632  CE  MET A  81       8.930  21.922  -1.541  1.00 98.75           C  
ATOM    633  N   VAL A  82       7.895  17.875  -5.613  1.00 98.81           N  
ATOM    634  CA  VAL A  82       7.090  17.859  -6.832  1.00 98.81           C  
ATOM    635  C   VAL A  82       5.711  17.281  -6.531  1.00 98.81           C  
ATOM    636  CB  VAL A  82       7.777  17.062  -7.961  1.00 98.81           C  
ATOM    637  O   VAL A  82       4.688  17.844  -6.918  1.00 98.81           O  
ATOM    638  CG1 VAL A  82       6.820  16.859  -9.133  1.00 98.81           C  
ATOM    639  CG2 VAL A  82       9.047  17.781  -8.422  1.00 98.81           C  
ATOM    640  N   VAL A  83       5.680  16.188  -5.801  1.00 98.88           N  
ATOM    641  CA  VAL A  83       4.414  15.523  -5.492  1.00 98.88           C  
ATOM    642  C   VAL A  83       3.576  16.406  -4.574  1.00 98.88           C  
ATOM    643  CB  VAL A  83       4.645  14.141  -4.840  1.00 98.88           C  
ATOM    644  O   VAL A  83       2.359  16.516  -4.746  1.00 98.88           O  
ATOM    645  CG1 VAL A  83       3.316  13.523  -4.402  1.00 98.88           C  
ATOM    646  CG2 VAL A  83       5.379  13.211  -5.805  1.00 98.88           C  
ATOM    647  N   GLU A  84       4.230  17.031  -3.660  1.00 98.81           N  
ATOM    648  CA  GLU A  84       3.537  17.969  -2.777  1.00 98.81           C  
ATOM    649  C   GLU A  84       2.836  19.062  -3.572  1.00 98.81           C  
ATOM    650  CB  GLU A  84       4.512  18.594  -1.772  1.00 98.81           C  
ATOM    651  O   GLU A  84       1.674  19.375  -3.314  1.00 98.81           O  
ATOM    652  CG  GLU A  84       3.852  19.531  -0.771  1.00 98.81           C  
ATOM    653  CD  GLU A  84       4.840  20.422  -0.053  1.00 98.81           C  
ATOM    654  OE1 GLU A  84       4.492  20.984   1.012  1.00 98.81           O  
ATOM    655  OE2 GLU A  84       5.973  20.578  -0.561  1.00 98.81           O  
ATOM    656  N   ARG A  85       3.520  19.672  -4.461  1.00 98.75           N  
ATOM    657  CA  ARG A  85       2.955  20.750  -5.277  1.00 98.75           C  
ATOM    658  C   ARG A  85       1.736  20.266  -6.055  1.00 98.75           C  
ATOM    659  CB  ARG A  85       4.008  21.297  -6.246  1.00 98.75           C  
ATOM    660  O   ARG A  85       0.712  20.938  -6.102  1.00 98.75           O  
ATOM    661  CG  ARG A  85       3.518  22.453  -7.094  1.00 98.75           C  
ATOM    662  CD  ARG A  85       4.586  22.938  -8.070  1.00 98.75           C  
ATOM    663  NE  ARG A  85       5.773  23.422  -7.379  1.00 98.75           N  
ATOM    664  NH1 ARG A  85       7.188  23.172  -9.188  1.00 98.75           N  
ATOM    665  NH2 ARG A  85       7.992  23.984  -7.199  1.00 98.75           N  
ATOM    666  CZ  ARG A  85       6.980  23.516  -7.922  1.00 98.75           C  
ATOM    667  N   ARG A  86       1.765  19.109  -6.555  1.00 98.69           N  
ATOM    668  CA  ARG A  86       0.661  18.562  -7.332  1.00 98.69           C  
ATOM    669  C   ARG A  86      -0.555  18.297  -6.449  1.00 98.69           C  
ATOM    670  CB  ARG A  86       1.088  17.281  -8.039  1.00 98.69           C  
ATOM    671  O   ARG A  86      -1.679  18.656  -6.809  1.00 98.69           O  
ATOM    672  CG  ARG A  86       2.006  17.500  -9.227  1.00 98.69           C  
ATOM    673  CD  ARG A  86       2.482  16.188  -9.828  1.00 98.69           C  
ATOM    674  NE  ARG A  86       3.354  16.391 -10.977  1.00 98.69           N  
ATOM    675  NH1 ARG A  86       4.668  14.539 -10.594  1.00 98.69           N  
ATOM    676  NH2 ARG A  86       5.102  15.898 -12.383  1.00 98.69           N  
ATOM    677  CZ  ARG A  86       4.371  15.609 -11.312  1.00 98.69           C  
ATOM    678  N   LEU A  87      -0.223  17.688  -5.344  1.00 98.69           N  
ATOM    679  CA  LEU A  87      -1.338  17.328  -4.477  1.00 98.69           C  
ATOM    680  C   LEU A  87      -1.924  18.578  -3.811  1.00 98.69           C  
ATOM    681  CB  LEU A  87      -0.889  16.328  -3.406  1.00 98.69           C  
ATOM    682  O   LEU A  87      -3.133  18.641  -3.582  1.00 98.69           O  
ATOM    683  CG  LEU A  87      -0.429  14.961  -3.910  1.00 98.69           C  
ATOM    684  CD1 LEU A  87      -0.048  14.070  -2.736  1.00 98.69           C  
ATOM    685  CD2 LEU A  87      -1.518  14.312  -4.754  1.00 98.69           C  
ATOM    686  N   ARG A  88      -1.062  19.531  -3.555  1.00 98.25           N  
ATOM    687  CA  ARG A  88      -1.556  20.797  -3.004  1.00 98.25           C  
ATOM    688  C   ARG A  88      -2.482  21.500  -3.990  1.00 98.25           C  
ATOM    689  CB  ARG A  88      -0.390  21.719  -2.633  1.00 98.25           C  
ATOM    690  O   ARG A  88      -3.480  22.109  -3.592  1.00 98.25           O  
ATOM    691  CG  ARG A  88      -0.781  22.875  -1.725  1.00 98.25           C  
ATOM    692  CD  ARG A  88       0.438  23.625  -1.219  1.00 98.25           C  
ATOM    693  NE  ARG A  88       1.182  22.859  -0.228  1.00 98.25           N  
ATOM    694  NH1 ARG A  88      -0.117  23.516   1.565  1.00 98.25           N  
ATOM    695  NH2 ARG A  88       1.643  22.078   1.885  1.00 98.25           N  
ATOM    696  CZ  ARG A  88       0.900  22.812   1.071  1.00 98.25           C  
ATOM    697  N   ALA A  89      -2.240  21.391  -5.227  1.00 98.31           N  
ATOM    698  CA  ALA A  89      -3.021  22.062  -6.266  1.00 98.31           C  
ATOM    699  C   ALA A  89      -4.445  21.516  -6.312  1.00 98.31           C  
ATOM    700  CB  ALA A  89      -2.348  21.891  -7.625  1.00 98.31           C  
ATOM    701  O   ALA A  89      -5.359  22.188  -6.793  1.00 98.31           O  
ATOM    702  N   ARG A  90      -4.582  20.312  -5.797  1.00 97.00           N  
ATOM    703  CA  ARG A  90      -5.906  19.703  -5.863  1.00 97.00           C  
ATOM    704  C   ARG A  90      -6.449  19.422  -4.465  1.00 97.00           C  
ATOM    705  CB  ARG A  90      -5.863  18.422  -6.684  1.00 97.00           C  
ATOM    706  O   ARG A  90      -7.402  18.656  -4.309  1.00 97.00           O  
ATOM    707  CG  ARG A  90      -5.000  17.328  -6.070  1.00 97.00           C  
ATOM    708  CD  ARG A  90      -5.164  16.000  -6.797  1.00 97.00           C  
ATOM    709  NE  ARG A  90      -6.523  15.477  -6.672  1.00 97.00           N  
ATOM    710  NH1 ARG A  90      -6.270  14.758  -4.492  1.00 97.00           N  
ATOM    711  NH2 ARG A  90      -8.266  14.469  -5.574  1.00 97.00           N  
ATOM    712  CZ  ARG A  90      -7.020  14.898  -5.578  1.00 97.00           C  
ATOM    713  N   GLN A  91      -5.996  20.094  -3.457  1.00 96.56           N  
ATOM    714  CA  GLN A  91      -6.312  19.828  -2.057  1.00 96.56           C  
ATOM    715  C   GLN A  91      -7.797  20.062  -1.777  1.00 96.56           C  
ATOM    716  CB  GLN A  91      -5.465  20.703  -1.138  1.00 96.56           C  
ATOM    717  O   GLN A  91      -8.430  19.266  -1.069  1.00 96.56           O  
ATOM    718  CG  GLN A  91      -5.660  20.422   0.344  1.00 96.56           C  
ATOM    719  CD  GLN A  91      -4.770  21.266   1.231  1.00 96.56           C  
ATOM    720  NE2 GLN A  91      -4.574  20.828   2.469  1.00 96.56           N  
ATOM    721  OE1 GLN A  91      -4.266  22.312   0.808  1.00 96.56           O  
ATOM    722  N   ALA A  92      -8.336  21.141  -2.320  1.00 97.44           N  
ATOM    723  CA  ALA A  92      -9.742  21.453  -2.078  1.00 97.44           C  
ATOM    724  C   ALA A  92     -10.641  20.328  -2.611  1.00 97.44           C  
ATOM    725  CB  ALA A  92     -10.117  22.781  -2.719  1.00 97.44           C  
ATOM    726  O   ALA A  92     -11.570  19.906  -1.928  1.00 97.44           O  
ATOM    727  N   THR A  93     -10.312  19.938  -3.773  1.00 98.25           N  
ATOM    728  CA  THR A  93     -11.070  18.844  -4.383  1.00 98.25           C  
ATOM    729  C   THR A  93     -10.938  17.562  -3.557  1.00 98.25           C  
ATOM    730  CB  THR A  93     -10.609  18.578  -5.824  1.00 98.25           C  
ATOM    731  O   THR A  93     -11.922  16.859  -3.330  1.00 98.25           O  
ATOM    732  CG2 THR A  93     -11.406  17.453  -6.461  1.00 98.25           C  
ATOM    733  OG1 THR A  93     -10.773  19.766  -6.602  1.00 98.25           O  
ATOM    734  N   GLN A  94      -9.703  17.359  -3.139  1.00 98.31           N  
ATOM    735  CA  GLN A  94      -9.492  16.141  -2.383  1.00 98.31           C  
ATOM    736  C   GLN A  94     -10.234  16.172  -1.049  1.00 98.31           C  
ATOM    737  CB  GLN A  94      -7.996  15.898  -2.148  1.00 98.31           C  
ATOM    738  O   GLN A  94     -10.750  15.148  -0.590  1.00 98.31           O  
ATOM    739  CG  GLN A  94      -7.680  14.570  -1.472  1.00 98.31           C  
ATOM    740  CD  GLN A  94      -8.164  13.375  -2.273  1.00 98.31           C  
ATOM    741  NE2 GLN A  94      -8.891  12.477  -1.618  1.00 98.31           N  
ATOM    742  OE1 GLN A  94      -7.883  13.266  -3.471  1.00 98.31           O  
ATOM    743  N   ARG A  95     -10.359  17.281  -0.445  1.00 97.25           N  
ATOM    744  CA  ARG A  95     -11.109  17.391   0.802  1.00 97.25           C  
ATOM    745  C   ARG A  95     -12.562  17.000   0.606  1.00 97.25           C  
ATOM    746  CB  ARG A  95     -11.023  18.828   1.346  1.00 97.25           C  
ATOM    747  O   ARG A  95     -13.133  16.281   1.436  1.00 97.25           O  
ATOM    748  CG  ARG A  95      -9.719  19.141   2.053  1.00 97.25           C  
ATOM    749  CD  ARG A  95      -9.805  20.438   2.850  1.00 97.25           C  
ATOM    750  NE  ARG A  95      -9.945  21.594   1.979  1.00 97.25           N  
ATOM    751  NH1 ARG A  95      -8.312  22.844   3.043  1.00 97.25           N  
ATOM    752  NH2 ARG A  95      -9.438  23.719   1.241  1.00 97.25           N  
ATOM    753  CZ  ARG A  95      -9.227  22.719   2.090  1.00 97.25           C  
ATOM    754  N   GLN A  96     -13.148  17.438  -0.455  1.00 98.06           N  
ATOM    755  CA  GLN A  96     -14.523  17.078  -0.770  1.00 98.06           C  
ATOM    756  C   GLN A  96     -14.656  15.578  -1.010  1.00 98.06           C  
ATOM    757  CB  GLN A  96     -15.016  17.859  -1.994  1.00 98.06           C  
ATOM    758  O   GLN A  96     -15.602  14.953  -0.529  1.00 98.06           O  
ATOM    759  CG  GLN A  96     -15.188  19.344  -1.752  1.00 98.06           C  
ATOM    760  CD  GLN A  96     -15.578  20.109  -3.006  1.00 98.06           C  
ATOM    761  NE2 GLN A  96     -15.953  21.375  -2.842  1.00 98.06           N  
ATOM    762  OE1 GLN A  96     -15.555  19.562  -4.113  1.00 98.06           O  
ATOM    763  N   LEU A  97     -13.695  15.078  -1.671  1.00 98.44           N  
ATOM    764  CA  LEU A  97     -13.734  13.656  -1.966  1.00 98.44           C  
ATOM    765  C   LEU A  97     -13.586  12.828  -0.691  1.00 98.44           C  
ATOM    766  CB  LEU A  97     -12.633  13.281  -2.959  1.00 98.44           C  
ATOM    767  O   LEU A  97     -14.289  11.836  -0.504  1.00 98.44           O  
ATOM    768  CG  LEU A  97     -12.828  13.750  -4.402  1.00 98.44           C  
ATOM    769  CD1 LEU A  97     -11.578  13.477  -5.227  1.00 98.44           C  
ATOM    770  CD2 LEU A  97     -14.047  13.070  -5.023  1.00 98.44           C  
ATOM    771  N   SER A  98     -12.672  13.250   0.147  1.00 97.88           N  
ATOM    772  CA  SER A  98     -12.469  12.547   1.409  1.00 97.88           C  
ATOM    773  C   SER A  98     -13.742  12.555   2.256  1.00 97.88           C  
ATOM    774  CB  SER A  98     -11.320  13.172   2.197  1.00 97.88           C  
ATOM    775  O   SER A  98     -14.102  11.547   2.857  1.00 97.88           O  
ATOM    776  OG  SER A  98     -10.086  12.977   1.524  1.00 97.88           O  
ATOM    777  N   GLU A  99     -14.383  13.672   2.277  1.00 96.81           N  
ATOM    778  CA  GLU A  99     -15.641  13.773   3.016  1.00 96.81           C  
ATOM    779  C   GLU A  99     -16.703  12.852   2.418  1.00 96.81           C  
ATOM    780  CB  GLU A  99     -16.141  15.219   3.033  1.00 96.81           C  
ATOM    781  O   GLU A  99     -17.594  12.391   3.129  1.00 96.81           O  
ATOM    782  CG  GLU A  99     -15.336  16.141   3.936  1.00 96.81           C  
ATOM    783  CD  GLU A  99     -15.758  17.594   3.838  1.00 96.81           C  
ATOM    784  OE1 GLU A  99     -15.148  18.453   4.520  1.00 96.81           O  
ATOM    785  OE2 GLU A  99     -16.703  17.891   3.074  1.00 96.81           O  
ATOM    786  N   ALA A 100     -16.531  12.656   1.200  1.00 97.31           N  
ATOM    787  CA  ALA A 100     -17.500  11.805   0.504  1.00 97.31           C  
ATOM    788  C   ALA A 100     -17.078  10.336   0.585  1.00 97.31           C  
ATOM    789  CB  ALA A 100     -17.625  12.234  -0.955  1.00 97.31           C  
ATOM    790  O   ALA A 100     -17.641   9.484  -0.115  1.00 97.31           O  
ATOM    791  N   GLY A 101     -16.047  10.031   1.363  1.00 98.06           N  
ATOM    792  CA  GLY A 101     -15.625   8.656   1.580  1.00 98.06           C  
ATOM    793  C   GLY A 101     -14.633   8.156   0.543  1.00 98.06           C  
ATOM    794  O   GLY A 101     -14.570   6.961   0.262  1.00 98.06           O  
ATOM    795  N   MET A 102     -13.938   9.016  -0.082  1.00 98.56           N  
ATOM    796  CA  MET A 102     -12.938   8.664  -1.091  1.00 98.56           C  
ATOM    797  C   MET A 102     -11.562   9.172  -0.695  1.00 98.56           C  
ATOM    798  CB  MET A 102     -13.336   9.227  -2.457  1.00 98.56           C  
ATOM    799  O   MET A 102     -11.078  10.172  -1.245  1.00 98.56           O  
ATOM    800  CG  MET A 102     -14.617   8.633  -3.018  1.00 98.56           C  
ATOM    801  SD  MET A 102     -14.992   9.234  -4.707  1.00 98.56           S  
ATOM    802  CE  MET A 102     -15.508  10.938  -4.336  1.00 98.56           C  
ATOM    803  N   PRO A 103     -10.922   8.523   0.169  1.00 98.69           N  
ATOM    804  CA  PRO A 103      -9.656   8.953   0.769  1.00 98.69           C  
ATOM    805  C   PRO A 103      -8.477   8.789  -0.180  1.00 98.69           C  
ATOM    806  CB  PRO A 103      -9.516   8.031   1.982  1.00 98.69           C  
ATOM    807  O   PRO A 103      -8.492   7.922  -1.055  1.00 98.69           O  
ATOM    808  CG  PRO A 103     -10.883   7.465   2.197  1.00 98.69           C  
ATOM    809  CD  PRO A 103     -11.609   7.461   0.883  1.00 98.69           C  
ATOM    810  N   LEU A 104      -7.477   9.664   0.113  1.00 98.88           N  
ATOM    811  CA  LEU A 104      -6.195   9.617  -0.584  1.00 98.88           C  
ATOM    812  C   LEU A 104      -5.090   9.117   0.340  1.00 98.88           C  
ATOM    813  CB  LEU A 104      -5.828  11.000  -1.132  1.00 98.88           C  
ATOM    814  O   LEU A 104      -4.891   9.656   1.428  1.00 98.88           O  
ATOM    815  CG  LEU A 104      -4.480  11.109  -1.842  1.00 98.88           C  
ATOM    816  CD1 LEU A 104      -4.508  10.352  -3.162  1.00 98.88           C  
ATOM    817  CD2 LEU A 104      -4.117  12.570  -2.070  1.00 98.88           C  
ATOM    818  N   GLY A 105      -4.387   8.086  -0.118  1.00 98.94           N  
ATOM    819  CA  GLY A 105      -3.186   7.613   0.552  1.00 98.94           C  
ATOM    820  C   GLY A 105      -1.909   8.023  -0.158  1.00 98.94           C  
ATOM    821  O   GLY A 105      -1.888   8.148  -1.384  1.00 98.94           O  
ATOM    822  N   ILE A 106      -0.888   8.219   0.638  1.00 98.94           N  
ATOM    823  CA  ILE A 106       0.428   8.508   0.076  1.00 98.94           C  
ATOM    824  C   ILE A 106       1.448   7.508   0.621  1.00 98.94           C  
ATOM    825  CB  ILE A 106       0.874   9.953   0.385  1.00 98.94           C  
ATOM    826  O   ILE A 106       1.650   7.418   1.834  1.00 98.94           O  
ATOM    827  CG1 ILE A 106      -0.161  10.953  -0.140  1.00 98.94           C  
ATOM    828  CG2 ILE A 106       2.256  10.234  -0.212  1.00 98.94           C  
ATOM    829  CD1 ILE A 106       0.155  12.406   0.196  1.00 98.94           C  
ATOM    830  N   ASN A 107       1.986   6.789  -0.298  1.00 98.94           N  
ATOM    831  CA  ASN A 107       2.988   5.770   0.004  1.00 98.94           C  
ATOM    832  C   ASN A 107       4.398   6.355   0.007  1.00 98.94           C  
ATOM    833  CB  ASN A 107       2.896   4.613  -0.993  1.00 98.94           C  
ATOM    834  O   ASN A 107       4.844   6.918  -0.996  1.00 98.94           O  
ATOM    835  CG  ASN A 107       3.688   3.398  -0.552  1.00 98.94           C  
ATOM    836  ND2 ASN A 107       3.012   2.262  -0.431  1.00 98.94           N  
ATOM    837  OD1 ASN A 107       4.898   3.480  -0.321  1.00 98.94           O  
ATOM    838  N   LEU A 108       5.117   6.238   1.145  1.00 98.88           N  
ATOM    839  CA  LEU A 108       6.422   6.859   1.345  1.00 98.88           C  
ATOM    840  C   LEU A 108       7.539   5.828   1.205  1.00 98.88           C  
ATOM    841  CB  LEU A 108       6.496   7.523   2.723  1.00 98.88           C  
ATOM    842  O   LEU A 108       7.426   4.711   1.712  1.00 98.88           O  
ATOM    843  CG  LEU A 108       5.375   8.508   3.057  1.00 98.88           C  
ATOM    844  CD1 LEU A 108       5.477   8.953   4.512  1.00 98.88           C  
ATOM    845  CD2 LEU A 108       5.430   9.719   2.123  1.00 98.88           C  
ATOM    846  N   GLY A 109       8.617   6.250   0.532  1.00 98.25           N  
ATOM    847  CA  GLY A 109       9.805   5.422   0.379  1.00 98.25           C  
ATOM    848  C   GLY A 109      11.086   6.148   0.745  1.00 98.25           C  
ATOM    849  O   GLY A 109      11.070   7.352   1.021  1.00 98.25           O  
ATOM    850  N   LYS A 110      12.164   5.422   0.761  1.00 97.81           N  
ATOM    851  CA  LYS A 110      13.477   6.012   1.011  1.00 97.81           C  
ATOM    852  C   LYS A 110      14.266   6.164  -0.286  1.00 97.81           C  
ATOM    853  CB  LYS A 110      14.266   5.164   2.010  1.00 97.81           C  
ATOM    854  O   LYS A 110      14.055   5.414  -1.240  1.00 97.81           O  
ATOM    855  CG  LYS A 110      14.727   3.826   1.456  1.00 97.81           C  
ATOM    856  CD  LYS A 110      15.641   3.100   2.438  1.00 97.81           C  
ATOM    857  CE  LYS A 110      16.188   1.804   1.847  1.00 97.81           C  
ATOM    858  NZ  LYS A 110      17.375   2.043   0.986  1.00 97.81           N  
ATOM    859  N   ASN A 111      15.094   7.250  -0.260  1.00 97.50           N  
ATOM    860  CA  ASN A 111      16.031   7.359  -1.372  1.00 97.50           C  
ATOM    861  C   ASN A 111      17.031   6.203  -1.376  1.00 97.50           C  
ATOM    862  CB  ASN A 111      16.766   8.695  -1.324  1.00 97.50           C  
ATOM    863  O   ASN A 111      17.422   5.711  -0.316  1.00 97.50           O  
ATOM    864  CG  ASN A 111      15.883   9.867  -1.686  1.00 97.50           C  
ATOM    865  ND2 ASN A 111      15.523   9.969  -2.959  1.00 97.50           N  
ATOM    866  OD1 ASN A 111      15.516  10.680  -0.826  1.00 97.50           O  
ATOM    867  N   LYS A 112      17.453   5.633  -2.504  1.00 94.00           N  
ATOM    868  CA  LYS A 112      18.344   4.500  -2.713  1.00 94.00           C  
ATOM    869  C   LYS A 112      19.656   4.676  -1.938  1.00 94.00           C  
ATOM    870  CB  LYS A 112      18.641   4.316  -4.203  1.00 94.00           C  
ATOM    871  O   LYS A 112      20.141   3.738  -1.304  1.00 94.00           O  
ATOM    872  CG  LYS A 112      19.453   3.066  -4.523  1.00 94.00           C  
ATOM    873  CD  LYS A 112      19.594   2.867  -6.027  1.00 94.00           C  
ATOM    874  CE  LYS A 112      20.391   1.606  -6.352  1.00 94.00           C  
ATOM    875  NZ  LYS A 112      20.453   1.364  -7.824  1.00 94.00           N  
ATOM    876  N   CYS A 113      20.203   5.906  -1.924  1.00 89.69           N  
ATOM    877  CA  CYS A 113      21.500   6.133  -1.327  1.00 89.69           C  
ATOM    878  C   CYS A 113      21.375   6.742   0.064  1.00 89.69           C  
ATOM    879  CB  CYS A 113      22.344   7.047  -2.217  1.00 89.69           C  
ATOM    880  O   CYS A 113      22.344   7.258   0.616  1.00 89.69           O  
ATOM    881  SG  CYS A 113      22.688   6.363  -3.854  1.00 89.69           S  
ATOM    882  N   SER A 114      20.172   6.699   0.601  1.00 92.38           N  
ATOM    883  CA  SER A 114      19.984   7.309   1.913  1.00 92.38           C  
ATOM    884  C   SER A 114      20.688   6.504   3.002  1.00 92.38           C  
ATOM    885  CB  SER A 114      18.484   7.422   2.236  1.00 92.38           C  
ATOM    886  O   SER A 114      20.594   5.277   3.037  1.00 92.38           O  
ATOM    887  OG  SER A 114      18.297   8.016   3.506  1.00 92.38           O  
ATOM    888  N   VAL A 115      21.344   7.180   3.861  1.00 90.38           N  
ATOM    889  CA  VAL A 115      22.031   6.539   4.980  1.00 90.38           C  
ATOM    890  C   VAL A 115      21.047   6.328   6.133  1.00 90.38           C  
ATOM    891  CB  VAL A 115      23.234   7.371   5.461  1.00 90.38           C  
ATOM    892  O   VAL A 115      21.078   5.289   6.797  1.00 90.38           O  
ATOM    893  CG1 VAL A 115      23.844   6.766   6.727  1.00 90.38           C  
ATOM    894  CG2 VAL A 115      24.297   7.469   4.355  1.00 90.38           C  
ATOM    895  N   ASP A 116      20.188   7.305   6.285  1.00 95.06           N  
ATOM    896  CA  ASP A 116      19.219   7.285   7.375  1.00 95.06           C  
ATOM    897  C   ASP A 116      17.797   7.109   6.840  1.00 95.06           C  
ATOM    898  CB  ASP A 116      19.312   8.562   8.203  1.00 95.06           C  
ATOM    899  O   ASP A 116      17.125   8.094   6.512  1.00 95.06           O  
ATOM    900  CG  ASP A 116      18.484   8.516   9.477  1.00 95.06           C  
ATOM    901  OD1 ASP A 116      17.641   7.598   9.617  1.00 95.06           O  
ATOM    902  OD2 ASP A 116      18.672   9.398  10.336  1.00 95.06           O  
ATOM    903  N   ALA A 117      17.328   5.879   6.715  1.00 95.88           N  
ATOM    904  CA  ALA A 117      16.016   5.570   6.156  1.00 95.88           C  
ATOM    905  C   ALA A 117      14.906   6.230   6.969  1.00 95.88           C  
ATOM    906  CB  ALA A 117      15.805   4.059   6.102  1.00 95.88           C  
ATOM    907  O   ALA A 117      13.969   6.797   6.406  1.00 95.88           O  
ATOM    908  N   ALA A 118      15.031   6.211   8.305  1.00 98.00           N  
ATOM    909  CA  ALA A 118      14.000   6.789   9.172  1.00 98.00           C  
ATOM    910  C   ALA A 118      13.805   8.273   8.875  1.00 98.00           C  
ATOM    911  CB  ALA A 118      14.359   6.582  10.641  1.00 98.00           C  
ATOM    912  O   ALA A 118      12.672   8.766   8.844  1.00 98.00           O  
ATOM    913  N   ALA A 119      14.938   8.984   8.633  1.00 98.44           N  
ATOM    914  CA  ALA A 119      14.852  10.414   8.336  1.00 98.44           C  
ATOM    915  C   ALA A 119      14.062  10.656   7.051  1.00 98.44           C  
ATOM    916  CB  ALA A 119      16.250  11.023   8.227  1.00 98.44           C  
ATOM    917  O   ALA A 119      13.352  11.656   6.934  1.00 98.44           O  
ATOM    918  N   ASP A 120      14.156   9.781   6.117  1.00 98.62           N  
ATOM    919  CA  ASP A 120      13.438   9.914   4.855  1.00 98.62           C  
ATOM    920  C   ASP A 120      11.930   9.781   5.066  1.00 98.62           C  
ATOM    921  CB  ASP A 120      13.922   8.867   3.848  1.00 98.62           C  
ATOM    922  O   ASP A 120      11.148  10.562   4.512  1.00 98.62           O  
ATOM    923  CG  ASP A 120      15.250   9.234   3.211  1.00 98.62           C  
ATOM    924  OD1 ASP A 120      15.781  10.328   3.486  1.00 98.62           O  
ATOM    925  OD2 ASP A 120      15.781   8.414   2.428  1.00 98.62           O  
ATOM    926  N   TYR A 121      11.570   8.852   5.816  1.00 98.81           N  
ATOM    927  CA  TYR A 121      10.156   8.656   6.102  1.00 98.81           C  
ATOM    928  C   TYR A 121       9.602   9.820   6.914  1.00 98.81           C  
ATOM    929  CB  TYR A 121       9.938   7.340   6.855  1.00 98.81           C  
ATOM    930  O   TYR A 121       8.492  10.297   6.648  1.00 98.81           O  
ATOM    931  CG  TYR A 121      10.172   6.109   6.008  1.00 98.81           C  
ATOM    932  CD1 TYR A 121       9.211   5.672   5.102  1.00 98.81           C  
ATOM    933  CD2 TYR A 121      11.352   5.387   6.117  1.00 98.81           C  
ATOM    934  CE1 TYR A 121       9.422   4.539   4.320  1.00 98.81           C  
ATOM    935  CE2 TYR A 121      11.578   4.254   5.344  1.00 98.81           C  
ATOM    936  OH  TYR A 121      10.820   2.715   3.680  1.00 98.81           O  
ATOM    937  CZ  TYR A 121      10.609   3.838   4.449  1.00 98.81           C  
ATOM    938  N   VAL A 122      10.352  10.273   7.875  1.00 98.88           N  
ATOM    939  CA  VAL A 122       9.945  11.422   8.680  1.00 98.88           C  
ATOM    940  C   VAL A 122       9.758  12.641   7.789  1.00 98.88           C  
ATOM    941  CB  VAL A 122      10.977  11.719   9.797  1.00 98.88           C  
ATOM    942  O   VAL A 122       8.766  13.359   7.906  1.00 98.88           O  
ATOM    943  CG1 VAL A 122      10.703  13.086  10.422  1.00 98.88           C  
ATOM    944  CG2 VAL A 122      10.945  10.625  10.859  1.00 98.88           C  
ATOM    945  N   ALA A 123      10.703  12.805   6.906  1.00 98.81           N  
ATOM    946  CA  ALA A 123      10.578  13.914   5.965  1.00 98.81           C  
ATOM    947  C   ALA A 123       9.312  13.781   5.125  1.00 98.81           C  
ATOM    948  CB  ALA A 123      11.805  13.977   5.059  1.00 98.81           C  
ATOM    949  O   ALA A 123       8.625  14.773   4.867  1.00 98.81           O  
ATOM    950  N   GLY A 124       9.023  12.594   4.715  1.00 98.75           N  
ATOM    951  CA  GLY A 124       7.801  12.352   3.957  1.00 98.75           C  
ATOM    952  C   GLY A 124       6.543  12.703   4.727  1.00 98.75           C  
ATOM    953  O   GLY A 124       5.633  13.328   4.184  1.00 98.75           O  
ATOM    954  N   VAL A 125       6.520  12.273   5.969  1.00 98.88           N  
ATOM    955  CA  VAL A 125       5.375  12.594   6.816  1.00 98.88           C  
ATOM    956  C   VAL A 125       5.234  14.109   6.941  1.00 98.88           C  
ATOM    957  CB  VAL A 125       5.508  11.953   8.219  1.00 98.88           C  
ATOM    958  O   VAL A 125       4.137  14.648   6.805  1.00 98.88           O  
ATOM    959  CG1 VAL A 125       4.422  12.477   9.156  1.00 98.88           C  
ATOM    960  CG2 VAL A 125       5.438  10.430   8.109  1.00 98.88           C  
ATOM    961  N   ARG A 126       6.316  14.750   7.117  1.00 98.56           N  
ATOM    962  CA  ARG A 126       6.316  16.203   7.305  1.00 98.56           C  
ATOM    963  C   ARG A 126       5.812  16.922   6.059  1.00 98.56           C  
ATOM    964  CB  ARG A 126       7.723  16.688   7.660  1.00 98.56           C  
ATOM    965  O   ARG A 126       4.977  17.812   6.148  1.00 98.56           O  
ATOM    966  CG  ARG A 126       7.797  18.188   7.949  1.00 98.56           C  
ATOM    967  CD  ARG A 126       9.211  18.609   8.312  1.00 98.56           C  
ATOM    968  NE  ARG A 126       9.750  17.828   9.414  1.00 98.56           N  
ATOM    969  NH1 ARG A 126      11.906  18.641   9.211  1.00 98.56           N  
ATOM    970  NH2 ARG A 126      11.406  17.094  10.836  1.00 98.56           N  
ATOM    971  CZ  ARG A 126      11.023  17.859   9.820  1.00 98.56           C  
ATOM    972  N   VAL A 127       6.215  16.453   4.914  1.00 98.62           N  
ATOM    973  CA  VAL A 127       5.969  17.188   3.676  1.00 98.62           C  
ATOM    974  C   VAL A 127       4.613  16.797   3.102  1.00 98.62           C  
ATOM    975  CB  VAL A 127       7.082  16.938   2.637  1.00 98.62           C  
ATOM    976  O   VAL A 127       3.822  17.656   2.707  1.00 98.62           O  
ATOM    977  CG1 VAL A 127       6.695  17.500   1.274  1.00 98.62           C  
ATOM    978  CG2 VAL A 127       8.406  17.531   3.113  1.00 98.62           C  
ATOM    979  N   LEU A 128       4.301  15.539   3.189  1.00 98.69           N  
ATOM    980  CA  LEU A 128       3.156  15.039   2.432  1.00 98.69           C  
ATOM    981  C   LEU A 128       2.012  14.656   3.363  1.00 98.69           C  
ATOM    982  CB  LEU A 128       3.562  13.836   1.579  1.00 98.69           C  
ATOM    983  O   LEU A 128       0.859  14.562   2.934  1.00 98.69           O  
ATOM    984  CG  LEU A 128       4.613  14.086   0.500  1.00 98.69           C  
ATOM    985  CD1 LEU A 128       5.074  12.773  -0.114  1.00 98.69           C  
ATOM    986  CD2 LEU A 128       4.066  15.023  -0.573  1.00 98.69           C  
ATOM    987  N   GLY A 129       2.312  14.445   4.641  1.00 98.31           N  
ATOM    988  CA  GLY A 129       1.317  14.031   5.617  1.00 98.31           C  
ATOM    989  C   GLY A 129       0.098  14.930   5.648  1.00 98.31           C  
ATOM    990  O   GLY A 129      -1.036  14.453   5.664  1.00 98.31           O  
ATOM    991  N   PRO A 130       0.233  16.250   5.602  1.00 97.50           N  
ATOM    992  CA  PRO A 130      -0.907  17.156   5.676  1.00 97.50           C  
ATOM    993  C   PRO A 130      -1.850  17.031   4.480  1.00 97.50           C  
ATOM    994  CB  PRO A 130      -0.246  18.547   5.695  1.00 97.50           C  
ATOM    995  O   PRO A 130      -2.984  17.516   4.531  1.00 97.50           O  
ATOM    996  CG  PRO A 130       1.091  18.312   6.324  1.00 97.50           C  
ATOM    997  CD  PRO A 130       1.641  17.016   5.824  1.00 97.50           C  
ATOM    998  N   LEU A 131      -1.423  16.359   3.451  1.00 97.94           N  
ATOM    999  CA  LEU A 131      -2.213  16.281   2.229  1.00 97.94           C  
ATOM   1000  C   LEU A 131      -2.854  14.906   2.080  1.00 97.94           C  
ATOM   1001  CB  LEU A 131      -1.341  16.578   1.007  1.00 97.94           C  
ATOM   1002  O   LEU A 131      -3.484  14.617   1.062  1.00 97.94           O  
ATOM   1003  CG  LEU A 131      -0.659  17.953   0.983  1.00 97.94           C  
ATOM   1004  CD1 LEU A 131       0.366  18.016  -0.144  1.00 97.94           C  
ATOM   1005  CD2 LEU A 131      -1.692  19.062   0.835  1.00 97.94           C  
ATOM   1006  N   ALA A 132      -2.582  14.023   3.062  1.00 98.31           N  
ATOM   1007  CA  ALA A 132      -3.002  12.633   2.939  1.00 98.31           C  
ATOM   1008  C   ALA A 132      -4.066  12.289   3.975  1.00 98.31           C  
ATOM   1009  CB  ALA A 132      -1.802  11.695   3.084  1.00 98.31           C  
ATOM   1010  O   ALA A 132      -4.062  12.828   5.082  1.00 98.31           O  
ATOM   1011  N   ASP A 133      -4.996  11.414   3.568  1.00 98.69           N  
ATOM   1012  CA  ASP A 133      -5.875  10.797   4.555  1.00 98.69           C  
ATOM   1013  C   ASP A 133      -5.145   9.703   5.332  1.00 98.69           C  
ATOM   1014  CB  ASP A 133      -7.117  10.219   3.873  1.00 98.69           C  
ATOM   1015  O   ASP A 133      -5.441   9.469   6.504  1.00 98.69           O  
ATOM   1016  CG  ASP A 133      -8.016  11.281   3.273  1.00 98.69           C  
ATOM   1017  OD1 ASP A 133      -8.555  12.125   4.027  1.00 98.69           O  
ATOM   1018  OD2 ASP A 133      -8.188  11.281   2.035  1.00 98.69           O  
ATOM   1019  N   TYR A 134      -4.250   9.000   4.684  1.00 98.88           N  
ATOM   1020  CA  TYR A 134      -3.328   8.078   5.336  1.00 98.88           C  
ATOM   1021  C   TYR A 134      -1.984   8.055   4.617  1.00 98.88           C  
ATOM   1022  CB  TYR A 134      -3.922   6.664   5.379  1.00 98.88           C  
ATOM   1023  O   TYR A 134      -1.905   8.352   3.422  1.00 98.88           O  
ATOM   1024  CG  TYR A 134      -4.070   6.027   4.020  1.00 98.88           C  
ATOM   1025  CD1 TYR A 134      -5.234   6.199   3.271  1.00 98.88           C  
ATOM   1026  CD2 TYR A 134      -3.053   5.246   3.482  1.00 98.88           C  
ATOM   1027  CE1 TYR A 134      -5.375   5.613   2.020  1.00 98.88           C  
ATOM   1028  CE2 TYR A 134      -3.186   4.656   2.230  1.00 98.88           C  
ATOM   1029  OH  TYR A 134      -4.484   4.258   0.268  1.00 98.88           O  
ATOM   1030  CZ  TYR A 134      -4.348   4.844   1.507  1.00 98.88           C  
ATOM   1031  N   VAL A 135      -0.967   7.797   5.391  1.00 98.94           N  
ATOM   1032  CA  VAL A 135       0.361   7.586   4.820  1.00 98.94           C  
ATOM   1033  C   VAL A 135       0.792   6.137   5.039  1.00 98.94           C  
ATOM   1034  CB  VAL A 135       1.400   8.547   5.438  1.00 98.94           C  
ATOM   1035  O   VAL A 135       0.399   5.504   6.020  1.00 98.94           O  
ATOM   1036  CG1 VAL A 135       1.077  10.000   5.074  1.00 98.94           C  
ATOM   1037  CG2 VAL A 135       1.456   8.375   6.953  1.00 98.94           C  
ATOM   1038  N   VAL A 136       1.579   5.660   4.043  1.00 98.94           N  
ATOM   1039  CA  VAL A 136       2.076   4.289   4.133  1.00 98.94           C  
ATOM   1040  C   VAL A 136       3.600   4.301   4.238  1.00 98.94           C  
ATOM   1041  CB  VAL A 136       1.633   3.445   2.916  1.00 98.94           C  
ATOM   1042  O   VAL A 136       4.281   4.898   3.406  1.00 98.94           O  
ATOM   1043  CG1 VAL A 136       2.193   2.027   3.010  1.00 98.94           C  
ATOM   1044  CG2 VAL A 136       0.109   3.416   2.816  1.00 98.94           C  
ATOM   1045  N   VAL A 137       4.062   3.750   5.332  1.00 98.94           N  
ATOM   1046  CA  VAL A 137       5.488   3.480   5.473  1.00 98.94           C  
ATOM   1047  C   VAL A 137       5.840   2.178   4.758  1.00 98.94           C  
ATOM   1048  CB  VAL A 137       5.906   3.402   6.957  1.00 98.94           C  
ATOM   1049  O   VAL A 137       5.559   1.089   5.262  1.00 98.94           O  
ATOM   1050  CG1 VAL A 137       7.410   3.148   7.082  1.00 98.94           C  
ATOM   1051  CG2 VAL A 137       5.516   4.684   7.691  1.00 98.94           C  
ATOM   1052  N   ASN A 138       6.430   2.357   3.555  1.00 98.81           N  
ATOM   1053  CA  ASN A 138       6.715   1.204   2.707  1.00 98.81           C  
ATOM   1054  C   ASN A 138       8.109   0.643   2.975  1.00 98.81           C  
ATOM   1055  CB  ASN A 138       6.566   1.576   1.230  1.00 98.81           C  
ATOM   1056  O   ASN A 138       9.109   1.218   2.541  1.00 98.81           O  
ATOM   1057  CG  ASN A 138       6.676   0.374   0.312  1.00 98.81           C  
ATOM   1058  ND2 ASN A 138       6.262   0.543  -0.938  1.00 98.81           N  
ATOM   1059  OD1 ASN A 138       7.129  -0.697   0.723  1.00 98.81           O  
ATOM   1060  N   VAL A 139       8.195  -0.519   3.621  1.00 98.44           N  
ATOM   1061  CA  VAL A 139       9.469  -1.157   3.957  1.00 98.44           C  
ATOM   1062  C   VAL A 139       9.547  -2.531   3.295  1.00 98.44           C  
ATOM   1063  CB  VAL A 139       9.648  -1.292   5.484  1.00 98.44           C  
ATOM   1064  O   VAL A 139      10.234  -3.428   3.789  1.00 98.44           O  
ATOM   1065  CG1 VAL A 139       9.812   0.082   6.133  1.00 98.44           C  
ATOM   1066  CG2 VAL A 139       8.461  -2.035   6.102  1.00 98.44           C  
ATOM   1067  N   SER A 140       8.766  -2.643   2.166  1.00 98.06           N  
ATOM   1068  CA  SER A 140       8.516  -4.004   1.714  1.00 98.06           C  
ATOM   1069  C   SER A 140       9.047  -4.230   0.303  1.00 98.06           C  
ATOM   1070  CB  SER A 140       7.016  -4.312   1.753  1.00 98.06           C  
ATOM   1071  O   SER A 140       8.992  -5.344  -0.218  1.00 98.06           O  
ATOM   1072  OG  SER A 140       6.301  -3.455   0.881  1.00 98.06           O  
ATOM   1073  N   SER A 141       9.586  -3.221  -0.346  1.00 96.69           N  
ATOM   1074  CA  SER A 141      10.047  -3.369  -1.722  1.00 96.69           C  
ATOM   1075  C   SER A 141      11.297  -4.238  -1.792  1.00 96.69           C  
ATOM   1076  CB  SER A 141      10.336  -2.000  -2.340  1.00 96.69           C  
ATOM   1077  O   SER A 141      12.258  -4.023  -1.044  1.00 96.69           O  
ATOM   1078  OG  SER A 141      10.914  -2.141  -3.625  1.00 96.69           O  
ATOM   1079  N   PRO A 142      11.320  -5.211  -2.746  1.00 95.88           N  
ATOM   1080  CA  PRO A 142      12.531  -6.012  -2.922  1.00 95.88           C  
ATOM   1081  C   PRO A 142      13.547  -5.355  -3.855  1.00 95.88           C  
ATOM   1082  CB  PRO A 142      12.008  -7.320  -3.523  1.00 95.88           C  
ATOM   1083  O   PRO A 142      14.609  -5.918  -4.109  1.00 95.88           O  
ATOM   1084  CG  PRO A 142      10.828  -6.910  -4.355  1.00 95.88           C  
ATOM   1085  CD  PRO A 142      10.125  -5.781  -3.662  1.00 95.88           C  
ATOM   1086  N   ASN A 143      13.148  -4.242  -4.340  1.00 95.44           N  
ATOM   1087  CA  ASN A 143      13.953  -3.660  -5.414  1.00 95.44           C  
ATOM   1088  C   ASN A 143      14.797  -2.492  -4.910  1.00 95.44           C  
ATOM   1089  CB  ASN A 143      13.055  -3.207  -6.566  1.00 95.44           C  
ATOM   1090  O   ASN A 143      15.430  -1.794  -5.699  1.00 95.44           O  
ATOM   1091  CG  ASN A 143      12.195  -4.328  -7.113  1.00 95.44           C  
ATOM   1092  ND2 ASN A 143      10.898  -4.082  -7.223  1.00 95.44           N  
ATOM   1093  OD1 ASN A 143      12.695  -5.410  -7.434  1.00 95.44           O  
ATOM   1094  N   THR A 144      14.680  -2.240  -3.611  1.00 91.62           N  
ATOM   1095  CA  THR A 144      15.500  -1.241  -2.941  1.00 91.62           C  
ATOM   1096  C   THR A 144      16.453  -1.902  -1.950  1.00 91.62           C  
ATOM   1097  CB  THR A 144      14.633  -0.201  -2.209  1.00 91.62           C  
ATOM   1098  O   THR A 144      16.016  -2.479  -0.952  1.00 91.62           O  
ATOM   1099  CG2 THR A 144      15.492   0.919  -1.629  1.00 91.62           C  
ATOM   1100  OG1 THR A 144      13.695   0.363  -3.131  1.00 91.62           O  
ATOM   1101  N   PRO A 145      17.703  -1.810  -2.197  1.00 88.69           N  
ATOM   1102  CA  PRO A 145      18.672  -2.516  -1.365  1.00 88.69           C  
ATOM   1103  C   PRO A 145      18.531  -2.188   0.119  1.00 88.69           C  
ATOM   1104  CB  PRO A 145      20.031  -2.023  -1.905  1.00 88.69           C  
ATOM   1105  O   PRO A 145      18.469  -1.013   0.493  1.00 88.69           O  
ATOM   1106  CG  PRO A 145      19.750  -1.663  -3.332  1.00 88.69           C  
ATOM   1107  CD  PRO A 145      18.375  -1.066  -3.420  1.00 88.69           C  
ATOM   1108  N   GLY A 146      18.438  -3.201   0.903  1.00 91.50           N  
ATOM   1109  CA  GLY A 146      18.469  -3.088   2.354  1.00 91.50           C  
ATOM   1110  C   GLY A 146      17.125  -2.695   2.943  1.00 91.50           C  
ATOM   1111  O   GLY A 146      16.984  -2.613   4.164  1.00 91.50           O  
ATOM   1112  N   LEU A 147      16.125  -2.432   2.064  1.00 95.50           N  
ATOM   1113  CA  LEU A 147      14.852  -1.898   2.549  1.00 95.50           C  
ATOM   1114  C   LEU A 147      14.109  -2.934   3.391  1.00 95.50           C  
ATOM   1115  CB  LEU A 147      13.969  -1.455   1.378  1.00 95.50           C  
ATOM   1116  O   LEU A 147      13.594  -2.615   4.461  1.00 95.50           O  
ATOM   1117  CG  LEU A 147      12.633  -0.803   1.740  1.00 95.50           C  
ATOM   1118  CD1 LEU A 147      12.867   0.531   2.443  1.00 95.50           C  
ATOM   1119  CD2 LEU A 147      11.773  -0.613   0.495  1.00 95.50           C  
ATOM   1120  N   ARG A 148      14.078  -4.207   2.996  1.00 96.25           N  
ATOM   1121  CA  ARG A 148      13.273  -5.207   3.699  1.00 96.25           C  
ATOM   1122  C   ARG A 148      13.906  -5.574   5.035  1.00 96.25           C  
ATOM   1123  CB  ARG A 148      13.102  -6.461   2.840  1.00 96.25           C  
ATOM   1124  O   ARG A 148      13.242  -6.121   5.918  1.00 96.25           O  
ATOM   1125  CG  ARG A 148      12.109  -6.289   1.696  1.00 96.25           C  
ATOM   1126  CD  ARG A 148      11.883  -7.598   0.954  1.00 96.25           C  
ATOM   1127  NE  ARG A 148      10.859  -7.457  -0.078  1.00 96.25           N  
ATOM   1128  NH1 ARG A 148      11.125  -9.586  -0.928  1.00 96.25           N  
ATOM   1129  NH2 ARG A 148       9.578  -8.172  -1.846  1.00 96.25           N  
ATOM   1130  CZ  ARG A 148      10.523  -8.406  -0.948  1.00 96.25           C  
ATOM   1131  N   ALA A 149      15.188  -5.160   5.152  1.00 95.00           N  
ATOM   1132  CA  ALA A 149      15.852  -5.379   6.438  1.00 95.00           C  
ATOM   1133  C   ALA A 149      15.219  -4.523   7.531  1.00 95.00           C  
ATOM   1134  CB  ALA A 149      17.344  -5.078   6.324  1.00 95.00           C  
ATOM   1135  O   ALA A 149      15.344  -4.832   8.719  1.00 95.00           O  
ATOM   1136  N   LEU A 150      14.492  -3.469   7.082  1.00 96.50           N  
ATOM   1137  CA  LEU A 150      13.852  -2.559   8.023  1.00 96.50           C  
ATOM   1138  C   LEU A 150      12.664  -3.232   8.703  1.00 96.50           C  
ATOM   1139  CB  LEU A 150      13.391  -1.287   7.305  1.00 96.50           C  
ATOM   1140  O   LEU A 150      12.109  -2.703   9.672  1.00 96.50           O  
ATOM   1141  CG  LEU A 150      14.492  -0.347   6.812  1.00 96.50           C  
ATOM   1142  CD1 LEU A 150      13.891   0.824   6.047  1.00 96.50           C  
ATOM   1143  CD2 LEU A 150      15.328   0.150   7.988  1.00 96.50           C  
ATOM   1144  N   GLN A 151      12.258  -4.438   8.180  1.00 97.31           N  
ATOM   1145  CA  GLN A 151      11.109  -5.152   8.734  1.00 97.31           C  
ATOM   1146  C   GLN A 151      11.500  -5.930   9.984  1.00 97.31           C  
ATOM   1147  CB  GLN A 151      10.516  -6.098   7.688  1.00 97.31           C  
ATOM   1148  O   GLN A 151      10.641  -6.461  10.688  1.00 97.31           O  
ATOM   1149  CG  GLN A 151       9.883  -5.383   6.504  1.00 97.31           C  
ATOM   1150  CD  GLN A 151       9.172  -6.332   5.555  1.00 97.31           C  
ATOM   1151  NE2 GLN A 151       9.844  -6.695   4.469  1.00 97.31           N  
ATOM   1152  OE1 GLN A 151       8.031  -6.734   5.797  1.00 97.31           O  
ATOM   1153  N   ASN A 152      12.781  -5.965  10.359  1.00 95.94           N  
ATOM   1154  CA  ASN A 152      13.188  -6.648  11.586  1.00 95.94           C  
ATOM   1155  C   ASN A 152      12.789  -5.855  12.820  1.00 95.94           C  
ATOM   1156  CB  ASN A 152      14.695  -6.906  11.586  1.00 95.94           C  
ATOM   1157  O   ASN A 152      12.570  -4.645  12.750  1.00 95.94           O  
ATOM   1158  CG  ASN A 152      15.508  -5.625  11.617  1.00 95.94           C  
ATOM   1159  ND2 ASN A 152      16.547  -5.562  10.789  1.00 95.94           N  
ATOM   1160  OD1 ASN A 152      15.203  -4.703  12.375  1.00 95.94           O  
ATOM   1161  N   ARG A 153      12.688  -6.441  13.906  1.00 95.81           N  
ATOM   1162  CA  ARG A 153      12.055  -5.949  15.125  1.00 95.81           C  
ATOM   1163  C   ARG A 153      12.633  -4.602  15.539  1.00 95.81           C  
ATOM   1164  CB  ARG A 153      12.219  -6.957  16.266  1.00 95.81           C  
ATOM   1165  O   ARG A 153      11.898  -3.625  15.703  1.00 95.81           O  
ATOM   1166  CG  ARG A 153      11.547  -6.539  17.562  1.00 95.81           C  
ATOM   1167  CD  ARG A 153      11.648  -7.625  18.625  1.00 95.81           C  
ATOM   1168  NE  ARG A 153      11.094  -7.180  19.906  1.00 95.81           N  
ATOM   1169  NH1 ARG A 153      10.727  -9.312  20.719  1.00 95.81           N  
ATOM   1170  NH2 ARG A 153      10.180  -7.480  21.984  1.00 95.81           N  
ATOM   1171  CZ  ARG A 153      10.664  -7.992  20.859  1.00 95.81           C  
ATOM   1172  N   ALA A 154      13.969  -4.496  15.719  1.00 96.94           N  
ATOM   1173  CA  ALA A 154      14.602  -3.287  16.250  1.00 96.94           C  
ATOM   1174  C   ALA A 154      14.477  -2.127  15.258  1.00 96.94           C  
ATOM   1175  CB  ALA A 154      16.062  -3.549  16.578  1.00 96.94           C  
ATOM   1176  O   ALA A 154      14.094  -1.019  15.641  1.00 96.94           O  
ATOM   1177  N   ASP A 155      14.703  -2.377  14.000  1.00 97.69           N  
ATOM   1178  CA  ASP A 155      14.688  -1.327  12.984  1.00 97.69           C  
ATOM   1179  C   ASP A 155      13.273  -0.802  12.758  1.00 97.69           C  
ATOM   1180  CB  ASP A 155      15.273  -1.843  11.672  1.00 97.69           C  
ATOM   1181  O   ASP A 155      13.062   0.408  12.648  1.00 97.69           O  
ATOM   1182  CG  ASP A 155      16.766  -2.117  11.750  1.00 97.69           C  
ATOM   1183  OD1 ASP A 155      17.484  -1.361  12.438  1.00 97.69           O  
ATOM   1184  OD2 ASP A 155      17.234  -3.096  11.125  1.00 97.69           O  
ATOM   1185  N   LEU A 156      12.359  -1.784  12.734  1.00 98.62           N  
ATOM   1186  CA  LEU A 156      10.984  -1.382  12.492  1.00 98.62           C  
ATOM   1187  C   LEU A 156      10.445  -0.554  13.656  1.00 98.62           C  
ATOM   1188  CB  LEU A 156      10.094  -2.611  12.273  1.00 98.62           C  
ATOM   1189  O   LEU A 156       9.789   0.471  13.445  1.00 98.62           O  
ATOM   1190  CG  LEU A 156       8.648  -2.338  11.859  1.00 98.62           C  
ATOM   1191  CD1 LEU A 156       8.609  -1.528  10.570  1.00 98.62           C  
ATOM   1192  CD2 LEU A 156       7.883  -3.646  11.695  1.00 98.62           C  
ATOM   1193  N   HIS A 157      10.703  -0.985  14.852  1.00 98.62           N  
ATOM   1194  CA  HIS A 157      10.266  -0.253  16.031  1.00 98.62           C  
ATOM   1195  C   HIS A 157      10.805   1.174  16.031  1.00 98.62           C  
ATOM   1196  CB  HIS A 157      10.703  -0.978  17.312  1.00 98.62           C  
ATOM   1197  O   HIS A 157      10.047   2.127  16.234  1.00 98.62           O  
ATOM   1198  CG  HIS A 157      10.102  -0.422  18.562  1.00 98.62           C  
ATOM   1199  CD2 HIS A 157       9.062  -0.856  19.312  1.00 98.62           C  
ATOM   1200  ND1 HIS A 157      10.562   0.726  19.156  1.00 98.62           N  
ATOM   1201  CE1 HIS A 157       9.836   0.973  20.234  1.00 98.62           C  
ATOM   1202  NE2 HIS A 157       8.914   0.028  20.359  1.00 98.62           N  
ATOM   1203  N   LEU A 158      12.094   1.287  15.789  1.00 98.50           N  
ATOM   1204  CA  LEU A 158      12.734   2.600  15.773  1.00 98.50           C  
ATOM   1205  C   LEU A 158      12.125   3.484  14.688  1.00 98.50           C  
ATOM   1206  CB  LEU A 158      14.242   2.461  15.547  1.00 98.50           C  
ATOM   1207  O   LEU A 158      11.773   4.637  14.945  1.00 98.50           O  
ATOM   1208  CG  LEU A 158      15.031   3.766  15.422  1.00 98.50           C  
ATOM   1209  CD1 LEU A 158      14.938   4.562  16.719  1.00 98.50           C  
ATOM   1210  CD2 LEU A 158      16.484   3.479  15.062  1.00 98.50           C  
ATOM   1211  N   LEU A 159      11.969   2.957  13.539  1.00 98.75           N  
ATOM   1212  CA  LEU A 159      11.422   3.701  12.406  1.00 98.75           C  
ATOM   1213  C   LEU A 159      10.008   4.188  12.711  1.00 98.75           C  
ATOM   1214  CB  LEU A 159      11.422   2.832  11.148  1.00 98.75           C  
ATOM   1215  O   LEU A 159       9.711   5.371  12.555  1.00 98.75           O  
ATOM   1216  CG  LEU A 159      10.695   3.408   9.930  1.00 98.75           C  
ATOM   1217  CD1 LEU A 159      11.375   4.699   9.477  1.00 98.75           C  
ATOM   1218  CD2 LEU A 159      10.664   2.389   8.797  1.00 98.75           C  
ATOM   1219  N   LEU A 160       9.141   3.342  13.180  1.00 98.88           N  
ATOM   1220  CA  LEU A 160       7.734   3.682  13.383  1.00 98.88           C  
ATOM   1221  C   LEU A 160       7.562   4.629  14.562  1.00 98.88           C  
ATOM   1222  CB  LEU A 160       6.902   2.416  13.602  1.00 98.88           C  
ATOM   1223  O   LEU A 160       6.645   5.453  14.578  1.00 98.88           O  
ATOM   1224  CG  LEU A 160       6.750   1.483  12.398  1.00 98.88           C  
ATOM   1225  CD1 LEU A 160       5.855   0.300  12.758  1.00 98.88           C  
ATOM   1226  CD2 LEU A 160       6.191   2.242  11.203  1.00 98.88           C  
ATOM   1227  N   THR A 161       8.438   4.516  15.531  1.00 98.81           N  
ATOM   1228  CA  THR A 161       8.414   5.469  16.641  1.00 98.81           C  
ATOM   1229  C   THR A 161       8.664   6.887  16.125  1.00 98.81           C  
ATOM   1230  CB  THR A 161       9.469   5.113  17.703  1.00 98.81           C  
ATOM   1231  O   THR A 161       7.941   7.816  16.500  1.00 98.81           O  
ATOM   1232  CG2 THR A 161       9.508   6.160  18.812  1.00 98.81           C  
ATOM   1233  OG1 THR A 161       9.148   3.838  18.281  1.00 98.81           O  
ATOM   1234  N   LYS A 162       9.602   7.039  15.289  1.00 98.81           N  
ATOM   1235  CA  LYS A 162       9.945   8.352  14.750  1.00 98.81           C  
ATOM   1236  C   LYS A 162       8.844   8.867  13.820  1.00 98.81           C  
ATOM   1237  CB  LYS A 162      11.273   8.289  14.000  1.00 98.81           C  
ATOM   1238  O   LYS A 162       8.508  10.055  13.852  1.00 98.81           O  
ATOM   1239  CG  LYS A 162      12.484   8.078  14.906  1.00 98.81           C  
ATOM   1240  CD  LYS A 162      13.781   8.102  14.109  1.00 98.81           C  
ATOM   1241  CE  LYS A 162      15.000   7.980  15.023  1.00 98.81           C  
ATOM   1242  NZ  LYS A 162      16.281   8.047  14.258  1.00 98.81           N  
ATOM   1243  N   VAL A 163       8.328   7.996  13.047  1.00 98.88           N  
ATOM   1244  CA  VAL A 163       7.266   8.367  12.117  1.00 98.88           C  
ATOM   1245  C   VAL A 163       6.039   8.844  12.898  1.00 98.88           C  
ATOM   1246  CB  VAL A 163       6.883   7.195  11.188  1.00 98.88           C  
ATOM   1247  O   VAL A 163       5.465   9.891  12.586  1.00 98.88           O  
ATOM   1248  CG1 VAL A 163       5.543   7.457  10.508  1.00 98.88           C  
ATOM   1249  CG2 VAL A 163       7.977   6.961  10.148  1.00 98.88           C  
ATOM   1250  N   LEU A 164       5.664   8.141  13.898  1.00 98.81           N  
ATOM   1251  CA  LEU A 164       4.500   8.500  14.695  1.00 98.81           C  
ATOM   1252  C   LEU A 164       4.727   9.828  15.422  1.00 98.81           C  
ATOM   1253  CB  LEU A 164       4.176   7.402  15.711  1.00 98.81           C  
ATOM   1254  O   LEU A 164       3.811  10.648  15.523  1.00 98.81           O  
ATOM   1255  CG  LEU A 164       3.580   6.113  15.148  1.00 98.81           C  
ATOM   1256  CD1 LEU A 164       3.508   5.043  16.234  1.00 98.81           C  
ATOM   1257  CD2 LEU A 164       2.199   6.379  14.555  1.00 98.81           C  
ATOM   1258  N   ALA A 165       5.926   9.938  15.938  1.00 98.62           N  
ATOM   1259  CA  ALA A 165       6.246  11.195  16.594  1.00 98.62           C  
ATOM   1260  C   ALA A 165       6.074  12.375  15.633  1.00 98.62           C  
ATOM   1261  CB  ALA A 165       7.672  11.172  17.141  1.00 98.62           C  
ATOM   1262  O   ALA A 165       5.512  13.406  16.000  1.00 98.62           O  
ATOM   1263  N   GLU A 166       6.570  12.141  14.430  1.00 98.75           N  
ATOM   1264  CA  GLU A 166       6.434  13.211  13.445  1.00 98.75           C  
ATOM   1265  C   GLU A 166       4.969  13.445  13.086  1.00 98.75           C  
ATOM   1266  CB  GLU A 166       7.246  12.891  12.188  1.00 98.75           C  
ATOM   1267  O   GLU A 166       4.531  14.586  12.953  1.00 98.75           O  
ATOM   1268  CG  GLU A 166       7.227  14.000  11.148  1.00 98.75           C  
ATOM   1269  CD  GLU A 166       7.816  15.312  11.648  1.00 98.75           C  
ATOM   1270  OE1 GLU A 166       7.367  16.391  11.211  1.00 98.75           O  
ATOM   1271  OE2 GLU A 166       8.742  15.250  12.492  1.00 98.75           O  
ATOM   1272  N   ARG A 167       4.227  12.359  12.812  1.00 98.56           N  
ATOM   1273  CA  ARG A 167       2.803  12.484  12.508  1.00 98.56           C  
ATOM   1274  C   ARG A 167       2.074  13.242  13.617  1.00 98.56           C  
ATOM   1275  CB  ARG A 167       2.174  11.102  12.320  1.00 98.56           C  
ATOM   1276  O   ARG A 167       1.284  14.148  13.336  1.00 98.56           O  
ATOM   1277  CG  ARG A 167       0.686  11.141  12.008  1.00 98.56           C  
ATOM   1278  CD  ARG A 167      -0.152  11.312  13.266  1.00 98.56           C  
ATOM   1279  NE  ARG A 167       0.118  10.258  14.242  1.00 98.56           N  
ATOM   1280  NH1 ARG A 167      -2.035   9.422  14.242  1.00 98.56           N  
ATOM   1281  NH2 ARG A 167      -0.429   8.461  15.570  1.00 98.56           N  
ATOM   1282  CZ  ARG A 167      -0.783   9.383  14.680  1.00 98.56           C  
ATOM   1283  N   ASP A 168       2.436  13.047  14.828  1.00 97.81           N  
ATOM   1284  CA  ASP A 168       1.738  13.648  15.961  1.00 97.81           C  
ATOM   1285  C   ASP A 168       2.117  15.117  16.125  1.00 97.81           C  
ATOM   1286  CB  ASP A 168       2.047  12.875  17.250  1.00 97.81           C  
ATOM   1287  O   ASP A 168       1.384  15.883  16.750  1.00 97.81           O  
ATOM   1288  CG  ASP A 168       1.458  11.477  17.250  1.00 97.81           C  
ATOM   1289  OD1 ASP A 168       0.557  11.188  16.438  1.00 97.81           O  
ATOM   1290  OD2 ASP A 168       1.897  10.648  18.094  1.00 97.81           O  
ATOM   1291  N   SER A 169       3.238  15.477  15.547  1.00 97.62           N  
ATOM   1292  CA  SER A 169       3.707  16.859  15.656  1.00 97.62           C  
ATOM   1293  C   SER A 169       3.113  17.734  14.562  1.00 97.62           C  
ATOM   1294  CB  SER A 169       5.234  16.906  15.594  1.00 97.62           C  
ATOM   1295  O   SER A 169       3.303  18.953  14.570  1.00 97.62           O  
ATOM   1296  OG  SER A 169       5.691  16.672  14.273  1.00 97.62           O  
ATOM   1297  N   LEU A 170       2.516  17.109  13.539  1.00 97.81           N  
ATOM   1298  CA  LEU A 170       1.927  17.875  12.453  1.00 97.81           C  
ATOM   1299  C   LEU A 170       0.859  18.828  12.984  1.00 97.81           C  
ATOM   1300  CB  LEU A 170       1.323  16.953  11.398  1.00 97.81           C  
ATOM   1301  O   LEU A 170       0.144  18.500  13.930  1.00 97.81           O  
ATOM   1302  CG  LEU A 170       2.311  16.109  10.594  1.00 97.81           C  
ATOM   1303  CD1 LEU A 170       1.562  15.164   9.656  1.00 97.81           C  
ATOM   1304  CD2 LEU A 170       3.271  17.000   9.812  1.00 97.81           C  
ATOM   1305  N   PRO A 171       0.787  20.031  12.336  1.00 89.56           N  
ATOM   1306  CA  PRO A 171      -0.287  20.969  12.703  1.00 89.56           C  
ATOM   1307  C   PRO A 171      -1.656  20.500  12.203  1.00 89.56           C  
ATOM   1308  CB  PRO A 171       0.131  22.266  12.031  1.00 89.56           C  
ATOM   1309  O   PRO A 171      -1.741  19.672  11.305  1.00 89.56           O  
ATOM   1310  CG  PRO A 171       0.913  21.859  10.828  1.00 89.56           C  
ATOM   1311  CD  PRO A 171       1.625  20.562  11.148  1.00 89.56           C  
ATOM   1312  N   GLY A 172      -2.756  20.891  12.906  1.00 85.56           N  
ATOM   1313  CA  GLY A 172      -4.117  20.594  12.484  1.00 85.56           C  
ATOM   1314  C   GLY A 172      -4.766  19.484  13.281  1.00 85.56           C  
ATOM   1315  O   GLY A 172      -4.090  18.781  14.031  1.00 85.56           O  
ATOM   1316  N   LYS A 173      -6.109  19.453  13.125  1.00 81.06           N  
ATOM   1317  CA  LYS A 173      -6.910  18.516  13.922  1.00 81.06           C  
ATOM   1318  C   LYS A 173      -6.906  17.125  13.305  1.00 81.06           C  
ATOM   1319  CB  LYS A 173      -8.352  19.031  14.055  1.00 81.06           C  
ATOM   1320  O   LYS A 173      -6.977  16.125  14.023  1.00 81.06           O  
ATOM   1321  CG  LYS A 173      -8.508  20.188  15.023  1.00 81.06           C  
ATOM   1322  CD  LYS A 173      -9.977  20.547  15.227  1.00 81.06           C  
ATOM   1323  CE  LYS A 173     -10.133  21.750  16.172  1.00 81.06           C  
ATOM   1324  NZ  LYS A 173     -11.570  22.094  16.375  1.00 81.06           N  
ATOM   1325  N   HIS A 174      -6.738  17.109  11.977  1.00 83.81           N  
ATOM   1326  CA  HIS A 174      -6.828  15.797  11.336  1.00 83.81           C  
ATOM   1327  C   HIS A 174      -5.457  15.320  10.875  1.00 83.81           C  
ATOM   1328  CB  HIS A 174      -7.797  15.844  10.156  1.00 83.81           C  
ATOM   1329  O   HIS A 174      -4.902  15.844   9.906  1.00 83.81           O  
ATOM   1330  CG  HIS A 174      -9.203  16.188  10.539  1.00 83.81           C  
ATOM   1331  CD2 HIS A 174      -9.945  17.281  10.305  1.00 83.81           C  
ATOM   1332  ND1 HIS A 174     -10.000  15.320  11.258  1.00 83.81           N  
ATOM   1333  CE1 HIS A 174     -11.188  15.883  11.445  1.00 83.81           C  
ATOM   1334  NE2 HIS A 174     -11.172  17.078  10.883  1.00 83.81           N  
ATOM   1335  N   LYS A 175      -5.004  14.320  11.633  1.00 95.31           N  
ATOM   1336  CA  LYS A 175      -3.727  13.703  11.297  1.00 95.31           C  
ATOM   1337  C   LYS A 175      -3.934  12.453  10.445  1.00 95.31           C  
ATOM   1338  CB  LYS A 175      -2.945  13.352  12.562  1.00 95.31           C  
ATOM   1339  O   LYS A 175      -4.910  11.727  10.625  1.00 95.31           O  
ATOM   1340  CG  LYS A 175      -2.664  14.539  13.469  1.00 95.31           C  
ATOM   1341  CD  LYS A 175      -1.990  14.109  14.766  1.00 95.31           C  
ATOM   1342  CE  LYS A 175      -1.705  15.305  15.664  1.00 95.31           C  
ATOM   1343  NZ  LYS A 175      -1.121  14.883  16.969  1.00 95.31           N  
ATOM   1344  N   PRO A 176      -3.016  12.312   9.438  1.00 98.25           N  
ATOM   1345  CA  PRO A 176      -3.207  11.102   8.625  1.00 98.25           C  
ATOM   1346  C   PRO A 176      -2.984   9.820   9.422  1.00 98.25           C  
ATOM   1347  CB  PRO A 176      -2.158  11.250   7.523  1.00 98.25           C  
ATOM   1348  O   PRO A 176      -2.146   9.781  10.328  1.00 98.25           O  
ATOM   1349  CG  PRO A 176      -1.057  12.047   8.148  1.00 98.25           C  
ATOM   1350  CD  PRO A 176      -1.666  13.070   9.062  1.00 98.25           C  
ATOM   1351  N   ALA A 177      -3.748   8.789   9.062  1.00 98.69           N  
ATOM   1352  CA  ALA A 177      -3.447   7.453   9.586  1.00 98.69           C  
ATOM   1353  C   ALA A 177      -2.088   6.969   9.086  1.00 98.69           C  
ATOM   1354  CB  ALA A 177      -4.539   6.469   9.180  1.00 98.69           C  
ATOM   1355  O   ALA A 177      -1.675   7.289   7.973  1.00 98.69           O  
ATOM   1356  N   VAL A 178      -1.390   6.250   9.969  1.00 98.88           N  
ATOM   1357  CA  VAL A 178      -0.099   5.688   9.586  1.00 98.88           C  
ATOM   1358  C   VAL A 178      -0.231   4.180   9.383  1.00 98.88           C  
ATOM   1359  CB  VAL A 178       0.989   5.996  10.633  1.00 98.88           C  
ATOM   1360  O   VAL A 178      -0.576   3.453  10.320  1.00 98.88           O  
ATOM   1361  CG1 VAL A 178       2.312   5.336  10.250  1.00 98.88           C  
ATOM   1362  CG2 VAL A 178       1.165   7.504  10.797  1.00 98.88           C  
ATOM   1363  N   LEU A 179       0.066   3.750   8.125  1.00 98.94           N  
ATOM   1364  CA  LEU A 179       0.058   2.328   7.805  1.00 98.94           C  
ATOM   1365  C   LEU A 179       1.464   1.836   7.477  1.00 98.94           C  
ATOM   1366  CB  LEU A 179      -0.878   2.053   6.625  1.00 98.94           C  
ATOM   1367  O   LEU A 179       2.312   2.615   7.035  1.00 98.94           O  
ATOM   1368  CG  LEU A 179      -2.375   2.012   6.941  1.00 98.94           C  
ATOM   1369  CD1 LEU A 179      -2.850   3.377   7.430  1.00 98.94           C  
ATOM   1370  CD2 LEU A 179      -3.168   1.570   5.715  1.00 98.94           C  
ATOM   1371  N   VAL A 180       1.609   0.544   7.715  1.00 98.88           N  
ATOM   1372  CA  VAL A 180       2.877  -0.082   7.355  1.00 98.88           C  
ATOM   1373  C   VAL A 180       2.646  -1.141   6.281  1.00 98.88           C  
ATOM   1374  CB  VAL A 180       3.566  -0.714   8.586  1.00 98.88           C  
ATOM   1375  O   VAL A 180       1.763  -1.990   6.418  1.00 98.88           O  
ATOM   1376  CG1 VAL A 180       4.906  -1.331   8.195  1.00 98.88           C  
ATOM   1377  CG2 VAL A 180       3.752   0.328   9.688  1.00 98.88           C  
ATOM   1378  N   LYS A 181       3.412  -1.013   5.188  1.00 98.88           N  
ATOM   1379  CA  LYS A 181       3.316  -1.989   4.109  1.00 98.88           C  
ATOM   1380  C   LYS A 181       4.418  -3.039   4.215  1.00 98.88           C  
ATOM   1381  CB  LYS A 181       3.389  -1.292   2.748  1.00 98.88           C  
ATOM   1382  O   LYS A 181       5.605  -2.703   4.230  1.00 98.88           O  
ATOM   1383  CG  LYS A 181       3.090  -2.205   1.568  1.00 98.88           C  
ATOM   1384  CD  LYS A 181       3.061  -1.433   0.256  1.00 98.88           C  
ATOM   1385  CE  LYS A 181       2.666  -2.326  -0.912  1.00 98.88           C  
ATOM   1386  NZ  LYS A 181       2.707  -1.591  -2.211  1.00 98.88           N  
ATOM   1387  N   ILE A 182       4.062  -4.324   4.160  1.00 98.81           N  
ATOM   1388  CA  ILE A 182       5.027  -5.383   4.434  1.00 98.81           C  
ATOM   1389  C   ILE A 182       5.074  -6.355   3.258  1.00 98.81           C  
ATOM   1390  CB  ILE A 182       4.688  -6.137   5.738  1.00 98.81           C  
ATOM   1391  O   ILE A 182       4.156  -6.387   2.434  1.00 98.81           O  
ATOM   1392  CG1 ILE A 182       3.266  -6.703   5.672  1.00 98.81           C  
ATOM   1393  CG2 ILE A 182       4.855  -5.219   6.953  1.00 98.81           C  
ATOM   1394  CD1 ILE A 182       2.875  -7.539   6.883  1.00 98.81           C  
ATOM   1395  N   ALA A 183       6.156  -7.090   3.189  1.00 98.19           N  
ATOM   1396  CA  ALA A 183       6.406  -8.047   2.115  1.00 98.19           C  
ATOM   1397  C   ALA A 183       5.715  -9.375   2.395  1.00 98.19           C  
ATOM   1398  CB  ALA A 183       7.906  -8.258   1.929  1.00 98.19           C  
ATOM   1399  O   ALA A 183       5.480  -9.734   3.553  1.00 98.19           O  
ATOM   1400  N   PRO A 184       5.391 -10.102   1.337  1.00 97.81           N  
ATOM   1401  CA  PRO A 184       4.758 -11.406   1.544  1.00 97.81           C  
ATOM   1402  C   PRO A 184       5.754 -12.484   1.968  1.00 97.81           C  
ATOM   1403  CB  PRO A 184       4.156 -11.727   0.174  1.00 97.81           C  
ATOM   1404  O   PRO A 184       5.355 -13.516   2.516  1.00 97.81           O  
ATOM   1405  CG  PRO A 184       5.023 -11.000  -0.804  1.00 97.81           C  
ATOM   1406  CD  PRO A 184       5.457  -9.703  -0.185  1.00 97.81           C  
ATOM   1407  N   ASP A 185       7.023 -12.273   1.735  1.00 96.69           N  
ATOM   1408  CA  ASP A 185       8.055 -13.281   1.963  1.00 96.69           C  
ATOM   1409  C   ASP A 185       8.664 -13.141   3.354  1.00 96.69           C  
ATOM   1410  CB  ASP A 185       9.141 -13.195   0.893  1.00 96.69           C  
ATOM   1411  O   ASP A 185       9.836 -12.758   3.484  1.00 96.69           O  
ATOM   1412  CG  ASP A 185       8.586 -13.172  -0.520  1.00 96.69           C  
ATOM   1413  OD1 ASP A 185       8.078 -14.219  -0.989  1.00 96.69           O  
ATOM   1414  OD2 ASP A 185       8.656 -12.109  -1.171  1.00 96.69           O  
ATOM   1415  N   LEU A 186       7.832 -13.367   4.453  1.00 97.75           N  
ATOM   1416  CA  LEU A 186       8.258 -13.250   5.844  1.00 97.75           C  
ATOM   1417  C   LEU A 186       8.156 -14.594   6.555  1.00 97.75           C  
ATOM   1418  CB  LEU A 186       7.414 -12.203   6.578  1.00 97.75           C  
ATOM   1419  O   LEU A 186       7.270 -15.391   6.254  1.00 97.75           O  
ATOM   1420  CG  LEU A 186       7.531 -10.766   6.074  1.00 97.75           C  
ATOM   1421  CD1 LEU A 186       6.461  -9.891   6.719  1.00 97.75           C  
ATOM   1422  CD2 LEU A 186       8.922 -10.211   6.355  1.00 97.75           C  
ATOM   1423  N   THR A 187       9.102 -14.836   7.469  1.00 97.75           N  
ATOM   1424  CA  THR A 187       9.008 -16.016   8.320  1.00 97.75           C  
ATOM   1425  C   THR A 187       7.914 -15.836   9.367  1.00 97.75           C  
ATOM   1426  CB  THR A 187      10.344 -16.328   9.008  1.00 97.75           C  
ATOM   1427  O   THR A 187       7.438 -14.727   9.594  1.00 97.75           O  
ATOM   1428  CG2 THR A 187      11.484 -16.375   8.000  1.00 97.75           C  
ATOM   1429  OG1 THR A 187      10.625 -15.297   9.969  1.00 97.75           O  
ATOM   1430  N   SER A 188       7.559 -16.891  10.023  1.00 98.31           N  
ATOM   1431  CA  SER A 188       6.566 -16.844  11.094  1.00 98.31           C  
ATOM   1432  C   SER A 188       7.004 -15.922  12.227  1.00 98.31           C  
ATOM   1433  CB  SER A 188       6.312 -18.250  11.648  1.00 98.31           C  
ATOM   1434  O   SER A 188       6.195 -15.164  12.758  1.00 98.31           O  
ATOM   1435  OG  SER A 188       5.742 -19.094  10.648  1.00 98.31           O  
ATOM   1436  N   GLN A 189       8.305 -15.969  12.609  1.00 98.25           N  
ATOM   1437  CA  GLN A 189       8.820 -15.109  13.664  1.00 98.25           C  
ATOM   1438  C   GLN A 189       8.766 -13.641  13.250  1.00 98.25           C  
ATOM   1439  CB  GLN A 189      10.258 -15.500  14.016  1.00 98.25           C  
ATOM   1440  O   GLN A 189       8.414 -12.773  14.055  1.00 98.25           O  
ATOM   1441  CG  GLN A 189      10.812 -14.758  15.227  1.00 98.25           C  
ATOM   1442  CD  GLN A 189      10.000 -14.992  16.484  1.00 98.25           C  
ATOM   1443  NE2 GLN A 189       9.578 -13.914  17.141  1.00 98.25           N  
ATOM   1444  OE1 GLN A 189       9.750 -16.141  16.875  1.00 98.25           O  
ATOM   1445  N   GLU A 190       9.148 -13.352  11.977  1.00 98.62           N  
ATOM   1446  CA  GLU A 190       9.086 -11.977  11.492  1.00 98.62           C  
ATOM   1447  C   GLU A 190       7.664 -11.438  11.539  1.00 98.62           C  
ATOM   1448  CB  GLU A 190       9.633 -11.891  10.062  1.00 98.62           C  
ATOM   1449  O   GLU A 190       7.445 -10.289  11.930  1.00 98.62           O  
ATOM   1450  CG  GLU A 190      11.148 -12.047   9.969  1.00 98.62           C  
ATOM   1451  CD  GLU A 190      11.648 -12.203   8.539  1.00 98.62           C  
ATOM   1452  OE1 GLU A 190      12.789 -11.773   8.250  1.00 98.62           O  
ATOM   1453  OE2 GLU A 190      10.898 -12.766   7.711  1.00 98.62           O  
ATOM   1454  N   LYS A 191       6.680 -12.266  11.219  1.00 98.69           N  
ATOM   1455  CA  LYS A 191       5.273 -11.867  11.297  1.00 98.69           C  
ATOM   1456  C   LYS A 191       4.875 -11.531  12.734  1.00 98.69           C  
ATOM   1457  CB  LYS A 191       4.375 -12.977  10.750  1.00 98.69           C  
ATOM   1458  O   LYS A 191       4.211 -10.523  12.977  1.00 98.69           O  
ATOM   1459  CG  LYS A 191       4.523 -13.211   9.250  1.00 98.69           C  
ATOM   1460  CD  LYS A 191       3.678 -14.391   8.781  1.00 98.69           C  
ATOM   1461  CE  LYS A 191       4.070 -14.836   7.383  1.00 98.69           C  
ATOM   1462  NZ  LYS A 191       3.387 -16.109   6.996  1.00 98.69           N  
ATOM   1463  N   ARG A 192       5.258 -12.359  13.648  1.00 98.69           N  
ATOM   1464  CA  ARG A 192       4.938 -12.133  15.055  1.00 98.69           C  
ATOM   1465  C   ARG A 192       5.555 -10.836  15.562  1.00 98.69           C  
ATOM   1466  CB  ARG A 192       5.414 -13.312  15.906  1.00 98.69           C  
ATOM   1467  O   ARG A 192       4.906 -10.070  16.281  1.00 98.69           O  
ATOM   1468  CG  ARG A 192       4.570 -14.570  15.758  1.00 98.69           C  
ATOM   1469  CD  ARG A 192       4.879 -15.594  16.844  1.00 98.69           C  
ATOM   1470  NE  ARG A 192       6.172 -16.234  16.625  1.00 98.69           N  
ATOM   1471  NH1 ARG A 192       5.355 -17.859  15.203  1.00 98.69           N  
ATOM   1472  NH2 ARG A 192       7.586 -17.812  15.727  1.00 98.69           N  
ATOM   1473  CZ  ARG A 192       6.367 -17.297  15.852  1.00 98.69           C  
ATOM   1474  N   ASP A 193       6.797 -10.625  15.164  1.00 98.62           N  
ATOM   1475  CA  ASP A 193       7.492  -9.414  15.586  1.00 98.62           C  
ATOM   1476  C   ASP A 193       6.789  -8.164  15.062  1.00 98.62           C  
ATOM   1477  CB  ASP A 193       8.945  -9.438  15.109  1.00 98.62           C  
ATOM   1478  O   ASP A 193       6.578  -7.211  15.812  1.00 98.62           O  
ATOM   1479  CG  ASP A 193       9.805 -10.445  15.867  1.00 98.62           C  
ATOM   1480  OD1 ASP A 193       9.375 -10.922  16.938  1.00 98.62           O  
ATOM   1481  OD2 ASP A 193      10.914 -10.758  15.383  1.00 98.62           O  
ATOM   1482  N   ILE A 194       6.449  -8.234  13.797  1.00 98.75           N  
ATOM   1483  CA  ILE A 194       5.781  -7.094  13.180  1.00 98.75           C  
ATOM   1484  C   ILE A 194       4.434  -6.852  13.859  1.00 98.75           C  
ATOM   1485  CB  ILE A 194       5.586  -7.305  11.664  1.00 98.75           C  
ATOM   1486  O   ILE A 194       4.094  -5.715  14.195  1.00 98.75           O  
ATOM   1487  CG1 ILE A 194       6.934  -7.242  10.938  1.00 98.75           C  
ATOM   1488  CG2 ILE A 194       4.605  -6.273  11.094  1.00 98.75           C  
ATOM   1489  CD1 ILE A 194       6.895  -7.770   9.508  1.00 98.75           C  
ATOM   1490  N   ALA A 195       3.637  -7.910  14.125  1.00 98.75           N  
ATOM   1491  CA  ALA A 195       2.336  -7.801  14.781  1.00 98.75           C  
ATOM   1492  C   ALA A 195       2.469  -7.184  16.172  1.00 98.75           C  
ATOM   1493  CB  ALA A 195       1.671  -9.172  14.875  1.00 98.75           C  
ATOM   1494  O   ALA A 195       1.661  -6.336  16.547  1.00 98.75           O  
ATOM   1495  N   ARG A 196       3.461  -7.566  16.891  1.00 98.56           N  
ATOM   1496  CA  ARG A 196       3.688  -7.043  18.234  1.00 98.56           C  
ATOM   1497  C   ARG A 196       4.008  -5.555  18.188  1.00 98.56           C  
ATOM   1498  CB  ARG A 196       4.820  -7.805  18.922  1.00 98.56           C  
ATOM   1499  O   ARG A 196       3.439  -4.773  18.953  1.00 98.56           O  
ATOM   1500  CG  ARG A 196       5.008  -7.441  20.375  1.00 98.56           C  
ATOM   1501  CD  ARG A 196       6.156  -8.211  21.016  1.00 98.56           C  
ATOM   1502  NE  ARG A 196       5.727  -9.523  21.484  1.00 98.56           N  
ATOM   1503  NH1 ARG A 196       7.449 -10.688  20.484  1.00 98.56           N  
ATOM   1504  NH2 ARG A 196       5.871 -11.805  21.719  1.00 98.56           N  
ATOM   1505  CZ  ARG A 196       6.352 -10.672  21.234  1.00 98.56           C  
ATOM   1506  N   ILE A 197       4.824  -5.203  17.281  1.00 98.69           N  
ATOM   1507  CA  ILE A 197       5.270  -3.816  17.188  1.00 98.69           C  
ATOM   1508  C   ILE A 197       4.094  -2.926  16.781  1.00 98.69           C  
ATOM   1509  CB  ILE A 197       6.426  -3.664  16.172  1.00 98.69           C  
ATOM   1510  O   ILE A 197       3.871  -1.876  17.391  1.00 98.69           O  
ATOM   1511  CG1 ILE A 197       7.695  -4.336  16.703  1.00 98.69           C  
ATOM   1512  CG2 ILE A 197       6.676  -2.188  15.859  1.00 98.69           C  
ATOM   1513  CD1 ILE A 197       8.766  -4.562  15.648  1.00 98.69           C  
ATOM   1514  N   VAL A 198       3.396  -3.398  15.758  1.00 98.19           N  
ATOM   1515  CA  VAL A 198       2.283  -2.588  15.273  1.00 98.19           C  
ATOM   1516  C   VAL A 198       1.246  -2.420  16.375  1.00 98.19           C  
ATOM   1517  CB  VAL A 198       1.629  -3.211  14.023  1.00 98.19           C  
ATOM   1518  O   VAL A 198       0.679  -1.337  16.547  1.00 98.19           O  
ATOM   1519  CG1 VAL A 198       2.613  -3.234  12.852  1.00 98.19           C  
ATOM   1520  CG2 VAL A 198       1.126  -4.621  14.328  1.00 98.19           C  
ATOM   1521  N   SER A 199       0.998  -3.398  17.188  1.00 98.06           N  
ATOM   1522  CA  SER A 199       0.057  -3.328  18.297  1.00 98.06           C  
ATOM   1523  C   SER A 199       0.585  -2.428  19.406  1.00 98.06           C  
ATOM   1524  CB  SER A 199      -0.224  -4.727  18.859  1.00 98.06           C  
ATOM   1525  O   SER A 199      -0.141  -1.574  19.922  1.00 98.06           O  
ATOM   1526  OG  SER A 199      -0.908  -5.516  17.891  1.00 98.06           O  
ATOM   1527  N   GLU A 200       1.845  -2.652  19.703  1.00 98.06           N  
ATOM   1528  CA  GLU A 200       2.488  -1.903  20.781  1.00 98.06           C  
ATOM   1529  C   GLU A 200       2.490  -0.406  20.484  1.00 98.06           C  
ATOM   1530  CB  GLU A 200       3.920  -2.398  21.000  1.00 98.06           C  
ATOM   1531  O   GLU A 200       2.215   0.407  21.375  1.00 98.06           O  
ATOM   1532  CG  GLU A 200       4.668  -1.654  22.094  1.00 98.06           C  
ATOM   1533  CD  GLU A 200       6.113  -2.104  22.250  1.00 98.06           C  
ATOM   1534  OE1 GLU A 200       6.879  -1.439  22.984  1.00 98.06           O  
ATOM   1535  OE2 GLU A 200       6.477  -3.129  21.625  1.00 98.06           O  
ATOM   1536  N   LEU A 201       2.738  -0.050  19.281  1.00 98.56           N  
ATOM   1537  CA  LEU A 201       2.912   1.356  18.922  1.00 98.56           C  
ATOM   1538  C   LEU A 201       1.582   1.987  18.531  1.00 98.56           C  
ATOM   1539  CB  LEU A 201       3.924   1.508  17.797  1.00 98.56           C  
ATOM   1540  O   LEU A 201       1.499   3.203  18.328  1.00 98.56           O  
ATOM   1541  CG  LEU A 201       5.375   1.162  18.125  1.00 98.56           C  
ATOM   1542  CD1 LEU A 201       6.262   1.356  16.891  1.00 98.56           C  
ATOM   1543  CD2 LEU A 201       5.875   2.010  19.281  1.00 98.56           C  
ATOM   1544  N   GLY A 202       0.589   1.152  18.375  1.00 97.50           N  
ATOM   1545  CA  GLY A 202      -0.715   1.661  17.984  1.00 97.50           C  
ATOM   1546  C   GLY A 202      -0.764   2.129  16.531  1.00 97.50           C  
ATOM   1547  O   GLY A 202      -1.330   3.184  16.234  1.00 97.50           O  
ATOM   1548  N   ILE A 203      -0.091   1.356  15.656  1.00 98.38           N  
ATOM   1549  CA  ILE A 203      -0.155   1.652  14.227  1.00 98.38           C  
ATOM   1550  C   ILE A 203      -1.599   1.545  13.742  1.00 98.38           C  
ATOM   1551  CB  ILE A 203       0.757   0.708  13.414  1.00 98.38           C  
ATOM   1552  O   ILE A 203      -2.352   0.685  14.203  1.00 98.38           O  
ATOM   1553  CG1 ILE A 203       2.229   0.955  13.766  1.00 98.38           C  
ATOM   1554  CG2 ILE A 203       0.513   0.885  11.914  1.00 98.38           C  
ATOM   1555  CD1 ILE A 203       2.709   2.367  13.461  1.00 98.38           C  
ATOM   1556  N   ASP A 204      -2.010   2.418  12.828  1.00 98.69           N  
ATOM   1557  CA  ASP A 204      -3.416   2.572  12.469  1.00 98.69           C  
ATOM   1558  C   ASP A 204      -3.861   1.469  11.508  1.00 98.69           C  
ATOM   1559  CB  ASP A 204      -3.660   3.945  11.836  1.00 98.69           C  
ATOM   1560  O   ASP A 204      -5.055   1.163  11.414  1.00 98.69           O  
ATOM   1561  CG  ASP A 204      -3.361   5.094  12.781  1.00 98.69           C  
ATOM   1562  OD1 ASP A 204      -3.971   5.160  13.875  1.00 98.69           O  
ATOM   1563  OD2 ASP A 204      -2.514   5.945  12.430  1.00 98.69           O  
ATOM   1564  N   GLY A 205      -2.881   0.932  10.703  1.00 98.75           N  
ATOM   1565  CA  GLY A 205      -3.246  -0.097   9.742  1.00 98.75           C  
ATOM   1566  C   GLY A 205      -2.047  -0.744   9.070  1.00 98.75           C  
ATOM   1567  O   GLY A 205      -0.917  -0.274   9.227  1.00 98.75           O  
ATOM   1568  N   LEU A 206      -2.377  -1.852   8.344  1.00 98.88           N  
ATOM   1569  CA  LEU A 206      -1.378  -2.572   7.562  1.00 98.88           C  
ATOM   1570  C   LEU A 206      -1.785  -2.641   6.094  1.00 98.88           C  
ATOM   1571  CB  LEU A 206      -1.180  -3.986   8.117  1.00 98.88           C  
ATOM   1572  O   LEU A 206      -2.971  -2.764   5.781  1.00 98.88           O  
ATOM   1573  CG  LEU A 206      -0.583  -4.086   9.523  1.00 98.88           C  
ATOM   1574  CD1 LEU A 206      -0.655  -5.523  10.023  1.00 98.88           C  
ATOM   1575  CD2 LEU A 206       0.856  -3.582   9.531  1.00 98.88           C  
ATOM   1576  N   VAL A 207      -0.784  -2.512   5.246  1.00 98.94           N  
ATOM   1577  CA  VAL A 207      -0.945  -2.930   3.855  1.00 98.94           C  
ATOM   1578  C   VAL A 207      -0.248  -4.270   3.635  1.00 98.94           C  
ATOM   1579  CB  VAL A 207      -0.388  -1.873   2.877  1.00 98.94           C  
ATOM   1580  O   VAL A 207       0.971  -4.375   3.785  1.00 98.94           O  
ATOM   1581  CG1 VAL A 207      -0.587  -2.320   1.429  1.00 98.94           C  
ATOM   1582  CG2 VAL A 207      -1.054  -0.520   3.117  1.00 98.94           C  
ATOM   1583  N   VAL A 208      -1.024  -5.262   3.234  1.00 98.88           N  
ATOM   1584  CA  VAL A 208      -0.541  -6.633   3.111  1.00 98.88           C  
ATOM   1585  C   VAL A 208      -0.958  -7.211   1.761  1.00 98.88           C  
ATOM   1586  CB  VAL A 208      -1.067  -7.527   4.258  1.00 98.88           C  
ATOM   1587  O   VAL A 208      -2.146  -7.426   1.511  1.00 98.88           O  
ATOM   1588  CG1 VAL A 208      -0.527  -8.945   4.129  1.00 98.88           C  
ATOM   1589  CG2 VAL A 208      -0.691  -6.930   5.613  1.00 98.88           C  
ATOM   1590  N   THR A 209      -0.162  -7.250   0.836  1.00 97.94           N  
ATOM   1591  CA  THR A 209       1.294  -7.207   0.922  1.00 97.94           C  
ATOM   1592  C   THR A 209       1.871  -6.277  -0.142  1.00 97.94           C  
ATOM   1593  CB  THR A 209       1.904  -8.609   0.768  1.00 97.94           C  
ATOM   1594  O   THR A 209       1.174  -5.395  -0.648  1.00 97.94           O  
ATOM   1595  CG2 THR A 209       1.333  -9.578   1.802  1.00 97.94           C  
ATOM   1596  OG1 THR A 209       1.617  -9.109  -0.544  1.00 97.94           O  
ATOM   1597  N   ASN A 210       3.189  -6.426  -0.429  1.00 98.19           N  
ATOM   1598  CA  ASN A 210       3.920  -5.980  -1.610  1.00 98.19           C  
ATOM   1599  C   ASN A 210       4.160  -7.129  -2.588  1.00 98.19           C  
ATOM   1600  CB  ASN A 210       5.250  -5.340  -1.209  1.00 98.19           C  
ATOM   1601  O   ASN A 210       3.506  -8.172  -2.502  1.00 98.19           O  
ATOM   1602  CG  ASN A 210       5.691  -4.258  -2.176  1.00 98.19           C  
ATOM   1603  ND2 ASN A 210       6.082  -3.107  -1.641  1.00 98.19           N  
ATOM   1604  OD1 ASN A 210       5.684  -4.453  -3.393  1.00 98.19           O  
ATOM   1605  N   THR A 211       5.078  -6.961  -3.516  1.00 98.31           N  
ATOM   1606  CA  THR A 211       5.348  -8.000  -4.500  1.00 98.31           C  
ATOM   1607  C   THR A 211       6.262  -9.078  -3.914  1.00 98.31           C  
ATOM   1608  CB  THR A 211       5.988  -7.422  -5.773  1.00 98.31           C  
ATOM   1609  O   THR A 211       6.930  -8.844  -2.904  1.00 98.31           O  
ATOM   1610  CG2 THR A 211       5.051  -6.430  -6.457  1.00 98.31           C  
ATOM   1611  OG1 THR A 211       7.203  -6.746  -5.422  1.00 98.31           O  
ATOM   1612  N   THR A 212       6.242 -10.312  -4.473  1.00 98.38           N  
ATOM   1613  CA  THR A 212       7.047 -11.430  -3.988  1.00 98.38           C  
ATOM   1614  C   THR A 212       8.258 -11.656  -4.891  1.00 98.38           C  
ATOM   1615  CB  THR A 212       6.215 -12.727  -3.906  1.00 98.38           C  
ATOM   1616  O   THR A 212       8.242 -11.289  -6.066  1.00 98.38           O  
ATOM   1617  CG2 THR A 212       5.742 -13.164  -5.289  1.00 98.38           C  
ATOM   1618  OG1 THR A 212       7.016 -13.766  -3.332  1.00 98.38           O  
ATOM   1619  N   VAL A 213       9.227 -12.258  -4.285  1.00 97.25           N  
ATOM   1620  CA  VAL A 213      10.422 -12.609  -5.047  1.00 97.25           C  
ATOM   1621  C   VAL A 213      10.367 -14.078  -5.461  1.00 97.25           C  
ATOM   1622  CB  VAL A 213      11.711 -12.328  -4.242  1.00 97.25           C  
ATOM   1623  O   VAL A 213      11.289 -14.586  -6.102  1.00 97.25           O  
ATOM   1624  CG1 VAL A 213      11.891 -10.836  -3.998  1.00 97.25           C  
ATOM   1625  CG2 VAL A 213      11.688 -13.094  -2.916  1.00 97.25           C  
ATOM   1626  N   ASN A 214       9.312 -14.703  -5.008  1.00 96.62           N  
ATOM   1627  CA  ASN A 214       9.133 -16.094  -5.398  1.00 96.62           C  
ATOM   1628  C   ASN A 214       8.930 -16.234  -6.906  1.00 96.62           C  
ATOM   1629  CB  ASN A 214       7.961 -16.719  -4.645  1.00 96.62           C  
ATOM   1630  O   ASN A 214       8.375 -15.344  -7.543  1.00 96.62           O  
ATOM   1631  CG  ASN A 214       8.250 -16.922  -3.170  1.00 96.62           C  
ATOM   1632  ND2 ASN A 214       7.234 -17.312  -2.414  1.00 96.62           N  
ATOM   1633  OD1 ASN A 214       9.375 -16.719  -2.713  1.00 96.62           O  
ATOM   1634  N   ARG A 215       9.430 -17.391  -7.398  1.00 97.06           N  
ATOM   1635  CA  ARG A 215       9.266 -17.734  -8.805  1.00 97.06           C  
ATOM   1636  C   ARG A 215       8.695 -19.141  -8.969  1.00 97.06           C  
ATOM   1637  CB  ARG A 215      10.594 -17.609  -9.547  1.00 97.06           C  
ATOM   1638  O   ARG A 215       9.453 -20.109  -9.078  1.00 97.06           O  
ATOM   1639  CG  ARG A 215      11.156 -16.203  -9.586  1.00 97.06           C  
ATOM   1640  CD  ARG A 215      10.320 -15.281 -10.461  1.00 97.06           C  
ATOM   1641  NE  ARG A 215      10.914 -13.945 -10.562  1.00 97.06           N  
ATOM   1642  NH1 ARG A 215       9.859 -13.102  -8.688  1.00 97.06           N  
ATOM   1643  NH2 ARG A 215      11.273 -11.773  -9.906  1.00 97.06           N  
ATOM   1644  CZ  ARG A 215      10.680 -12.945  -9.719  1.00 97.06           C  
ATOM   1645  N   PRO A 216       7.277 -19.219  -8.859  1.00 94.12           N  
ATOM   1646  CA  PRO A 216       6.676 -20.547  -8.984  1.00 94.12           C  
ATOM   1647  C   PRO A 216       6.988 -21.203 -10.320  1.00 94.12           C  
ATOM   1648  CB  PRO A 216       5.176 -20.266  -8.844  1.00 94.12           C  
ATOM   1649  O   PRO A 216       7.117 -20.516 -11.344  1.00 94.12           O  
ATOM   1650  CG  PRO A 216       5.094 -18.906  -8.250  1.00 94.12           C  
ATOM   1651  CD  PRO A 216       6.340 -18.156  -8.617  1.00 94.12           C  
ATOM   1652  N   GLU A 217       7.109 -22.547 -10.312  1.00 92.62           N  
ATOM   1653  CA  GLU A 217       7.469 -23.312 -11.500  1.00 92.62           C  
ATOM   1654  C   GLU A 217       6.383 -23.203 -12.570  1.00 92.62           C  
ATOM   1655  CB  GLU A 217       7.719 -24.781 -11.141  1.00 92.62           C  
ATOM   1656  O   GLU A 217       6.641 -23.453 -13.750  1.00 92.62           O  
ATOM   1657  CG  GLU A 217       8.969 -25.000 -10.305  1.00 92.62           C  
ATOM   1658  CD  GLU A 217       9.227 -26.469  -9.992  1.00 92.62           C  
ATOM   1659  OE1 GLU A 217      10.234 -26.766  -9.312  1.00 92.62           O  
ATOM   1660  OE2 GLU A 217       8.414 -27.312 -10.430  1.00 92.62           O  
ATOM   1661  N   THR A 218       5.199 -22.719 -12.102  1.00 91.44           N  
ATOM   1662  CA  THR A 218       4.047 -22.672 -12.992  1.00 91.44           C  
ATOM   1663  C   THR A 218       4.113 -21.438 -13.898  1.00 91.44           C  
ATOM   1664  CB  THR A 218       2.727 -22.656 -12.195  1.00 91.44           C  
ATOM   1665  O   THR A 218       3.316 -21.312 -14.836  1.00 91.44           O  
ATOM   1666  CG2 THR A 218       2.521 -23.969 -11.445  1.00 91.44           C  
ATOM   1667  OG1 THR A 218       2.760 -21.578 -11.258  1.00 91.44           O  
ATOM   1668  N   LEU A 219       5.086 -20.516 -13.562  1.00 94.00           N  
ATOM   1669  CA  LEU A 219       5.191 -19.297 -14.367  1.00 94.00           C  
ATOM   1670  C   LEU A 219       5.605 -19.625 -15.797  1.00 94.00           C  
ATOM   1671  CB  LEU A 219       6.195 -18.328 -13.742  1.00 94.00           C  
ATOM   1672  O   LEU A 219       6.402 -20.547 -16.016  1.00 94.00           O  
ATOM   1673  CG  LEU A 219       5.781 -17.688 -12.414  1.00 94.00           C  
ATOM   1674  CD1 LEU A 219       6.883 -16.750 -11.914  1.00 94.00           C  
ATOM   1675  CD2 LEU A 219       4.469 -16.922 -12.578  1.00 94.00           C  
ATOM   1676  N   CYS A 220       4.977 -18.984 -16.734  1.00 90.19           N  
ATOM   1677  CA  CYS A 220       5.246 -19.172 -18.156  1.00 90.19           C  
ATOM   1678  C   CYS A 220       5.824 -17.906 -18.766  1.00 90.19           C  
ATOM   1679  CB  CYS A 220       3.967 -19.578 -18.891  1.00 90.19           C  
ATOM   1680  O   CYS A 220       5.656 -16.812 -18.219  1.00 90.19           O  
ATOM   1681  SG  CYS A 220       3.201 -21.078 -18.250  1.00 90.19           S  
ATOM   1682  N   GLY A 221       6.645 -18.047 -19.938  1.00 85.75           N  
ATOM   1683  CA  GLY A 221       7.141 -16.906 -20.688  1.00 85.75           C  
ATOM   1684  C   GLY A 221       8.633 -16.703 -20.531  1.00 85.75           C  
ATOM   1685  O   GLY A 221       9.258 -17.266 -19.641  1.00 85.75           O  
ATOM   1686  N   ALA A 222       9.195 -15.930 -21.453  1.00 88.19           N  
ATOM   1687  CA  ALA A 222      10.641 -15.719 -21.562  1.00 88.19           C  
ATOM   1688  C   ALA A 222      11.172 -14.930 -20.375  1.00 88.19           C  
ATOM   1689  CB  ALA A 222      10.969 -15.008 -22.875  1.00 88.19           C  
ATOM   1690  O   ALA A 222      12.336 -15.086 -19.984  1.00 88.19           O  
ATOM   1691  N   SER A 223      10.266 -14.180 -19.719  1.00 94.25           N  
ATOM   1692  CA  SER A 223      10.742 -13.266 -18.688  1.00 94.25           C  
ATOM   1693  C   SER A 223      10.430 -13.789 -17.281  1.00 94.25           C  
ATOM   1694  CB  SER A 223      10.125 -11.883 -18.859  1.00 94.25           C  
ATOM   1695  O   SER A 223      10.578 -13.070 -16.297  1.00 94.25           O  
ATOM   1696  OG  SER A 223      10.523 -11.305 -20.094  1.00 94.25           O  
ATOM   1697  N   CYS A 224      10.031 -15.070 -17.156  1.00 93.38           N  
ATOM   1698  CA  CYS A 224       9.523 -15.617 -15.898  1.00 93.38           C  
ATOM   1699  C   CYS A 224      10.641 -15.734 -14.867  1.00 93.38           C  
ATOM   1700  CB  CYS A 224       8.891 -16.984 -16.141  1.00 93.38           C  
ATOM   1701  O   CYS A 224      10.375 -15.844 -13.672  1.00 93.38           O  
ATOM   1702  SG  CYS A 224      10.039 -18.219 -16.812  1.00 93.38           S  
ATOM   1703  N   ASN A 225      11.945 -15.562 -15.367  1.00 93.31           N  
ATOM   1704  CA  ASN A 225      13.062 -15.680 -14.438  1.00 93.31           C  
ATOM   1705  C   ASN A 225      13.695 -14.328 -14.133  1.00 93.31           C  
ATOM   1706  CB  ASN A 225      14.117 -16.641 -14.984  1.00 93.31           C  
ATOM   1707  O   ASN A 225      14.750 -14.258 -13.492  1.00 93.31           O  
ATOM   1708  CG  ASN A 225      13.625 -18.078 -15.039  1.00 93.31           C  
ATOM   1709  ND2 ASN A 225      13.930 -18.781 -16.125  1.00 93.31           N  
ATOM   1710  OD1 ASN A 225      12.977 -18.562 -14.102  1.00 93.31           O  
ATOM   1711  N   GLU A 226      13.078 -13.266 -14.578  1.00 97.12           N  
ATOM   1712  CA  GLU A 226      13.617 -11.945 -14.289  1.00 97.12           C  
ATOM   1713  C   GLU A 226      13.672 -11.688 -12.789  1.00 97.12           C  
ATOM   1714  CB  GLU A 226      12.789 -10.859 -14.984  1.00 97.12           C  
ATOM   1715  O   GLU A 226      12.828 -12.188 -12.039  1.00 97.12           O  
ATOM   1716  CG  GLU A 226      12.969 -10.812 -16.484  1.00 97.12           C  
ATOM   1717  CD  GLU A 226      14.328 -10.289 -16.922  1.00 97.12           C  
ATOM   1718  OE1 GLU A 226      14.766 -10.586 -18.047  1.00 97.12           O  
ATOM   1719  OE2 GLU A 226      14.961  -9.578 -16.109  1.00 97.12           O  
ATOM   1720  N   ALA A 227      14.719 -10.961 -12.406  1.00 96.38           N  
ATOM   1721  CA  ALA A 227      14.789 -10.516 -11.016  1.00 96.38           C  
ATOM   1722  C   ALA A 227      13.750  -9.430 -10.742  1.00 96.38           C  
ATOM   1723  CB  ALA A 227      16.188 -10.000 -10.695  1.00 96.38           C  
ATOM   1724  O   ALA A 227      13.242  -8.797 -11.664  1.00 96.38           O  
ATOM   1725  N   GLY A 228      13.367  -9.234  -9.453  1.00 97.19           N  
ATOM   1726  CA  GLY A 228      12.406  -8.219  -9.055  1.00 97.19           C  
ATOM   1727  C   GLY A 228      11.164  -8.797  -8.398  1.00 97.19           C  
ATOM   1728  O   GLY A 228      11.133  -9.984  -8.055  1.00 97.19           O  
ATOM   1729  N   GLY A 229      10.273  -7.941  -8.203  1.00 98.31           N  
ATOM   1730  CA  GLY A 229       9.047  -8.352  -7.535  1.00 98.31           C  
ATOM   1731  C   GLY A 229       7.984  -8.859  -8.492  1.00 98.31           C  
ATOM   1732  O   GLY A 229       7.703  -8.227  -9.508  1.00 98.31           O  
ATOM   1733  N   LEU A 230       7.371 -10.086  -8.164  1.00 98.62           N  
ATOM   1734  CA  LEU A 230       6.289 -10.695  -8.922  1.00 98.62           C  
ATOM   1735  C   LEU A 230       4.934 -10.305  -8.344  1.00 98.62           C  
ATOM   1736  CB  LEU A 230       6.430 -12.227  -8.922  1.00 98.62           C  
ATOM   1737  O   LEU A 230       4.695 -10.461  -7.145  1.00 98.62           O  
ATOM   1738  CG  LEU A 230       5.297 -13.008  -9.586  1.00 98.62           C  
ATOM   1739  CD1 LEU A 230       5.301 -12.766 -11.094  1.00 98.62           C  
ATOM   1740  CD2 LEU A 230       5.426 -14.492  -9.281  1.00 98.62           C  
ATOM   1741  N   SER A 231       4.074  -9.711  -9.219  1.00 98.50           N  
ATOM   1742  CA  SER A 231       2.709  -9.344  -8.859  1.00 98.50           C  
ATOM   1743  C   SER A 231       1.690 -10.062  -9.734  1.00 98.50           C  
ATOM   1744  CB  SER A 231       2.518  -7.828  -8.977  1.00 98.50           C  
ATOM   1745  O   SER A 231       2.062 -10.836 -10.617  1.00 98.50           O  
ATOM   1746  OG  SER A 231       2.686  -7.406 -10.320  1.00 98.50           O  
ATOM   1747  N   GLY A 232       0.418  -9.867  -9.430  1.00 98.12           N  
ATOM   1748  CA  GLY A 232      -0.651 -10.422 -10.242  1.00 98.12           C  
ATOM   1749  C   GLY A 232      -1.190 -11.734  -9.703  1.00 98.12           C  
ATOM   1750  O   GLY A 232      -1.076 -12.016  -8.508  1.00 98.12           O  
ATOM   1751  N   ALA A 233      -1.719 -12.531 -10.570  1.00 97.81           N  
ATOM   1752  CA  ALA A 233      -2.488 -13.719 -10.211  1.00 97.81           C  
ATOM   1753  C   ALA A 233      -1.641 -14.703  -9.406  1.00 97.81           C  
ATOM   1754  CB  ALA A 233      -3.031 -14.398 -11.469  1.00 97.81           C  
ATOM   1755  O   ALA A 233      -2.107 -15.266  -8.414  1.00 97.81           O  
ATOM   1756  N   PRO A 234      -0.392 -14.867  -9.711  1.00 98.06           N  
ATOM   1757  CA  PRO A 234       0.397 -15.859  -8.969  1.00 98.06           C  
ATOM   1758  C   PRO A 234       0.620 -15.469  -7.512  1.00 98.06           C  
ATOM   1759  CB  PRO A 234       1.724 -15.891  -9.734  1.00 98.06           C  
ATOM   1760  O   PRO A 234       0.987 -16.312  -6.691  1.00 98.06           O  
ATOM   1761  CG  PRO A 234       1.371 -15.484 -11.133  1.00 98.06           C  
ATOM   1762  CD  PRO A 234       0.282 -14.453 -11.062  1.00 98.06           C  
ATOM   1763  N   LEU A 235       0.469 -14.211  -7.133  1.00 98.31           N  
ATOM   1764  CA  LEU A 235       0.697 -13.711  -5.781  1.00 98.31           C  
ATOM   1765  C   LEU A 235      -0.551 -13.875  -4.922  1.00 98.31           C  
ATOM   1766  CB  LEU A 235       1.108 -12.234  -5.824  1.00 98.31           C  
ATOM   1767  O   LEU A 235      -0.497 -13.703  -3.703  1.00 98.31           O  
ATOM   1768  CG  LEU A 235       1.340 -11.562  -4.469  1.00 98.31           C  
ATOM   1769  CD1 LEU A 235       2.463 -12.258  -3.713  1.00 98.31           C  
ATOM   1770  CD2 LEU A 235       1.658 -10.078  -4.660  1.00 98.31           C  
ATOM   1771  N   ARG A 236      -1.663 -14.148  -5.473  1.00 98.50           N  
ATOM   1772  CA  ARG A 236      -2.965 -14.086  -4.816  1.00 98.50           C  
ATOM   1773  C   ARG A 236      -2.996 -14.977  -3.576  1.00 98.50           C  
ATOM   1774  CB  ARG A 236      -4.078 -14.500  -5.781  1.00 98.50           C  
ATOM   1775  O   ARG A 236      -3.354 -14.516  -2.486  1.00 98.50           O  
ATOM   1776  CG  ARG A 236      -5.473 -14.430  -5.184  1.00 98.50           C  
ATOM   1777  CD  ARG A 236      -6.543 -14.789  -6.203  1.00 98.50           C  
ATOM   1778  NE  ARG A 236      -6.465 -16.203  -6.586  1.00 98.50           N  
ATOM   1779  NH1 ARG A 236      -8.742 -16.578  -6.434  1.00 98.50           N  
ATOM   1780  NH2 ARG A 236      -7.328 -18.281  -7.047  1.00 98.50           N  
ATOM   1781  CZ  ARG A 236      -7.512 -17.016  -6.688  1.00 98.50           C  
ATOM   1782  N   GLN A 237      -2.633 -16.172  -3.717  1.00 98.31           N  
ATOM   1783  CA  GLN A 237      -2.725 -17.109  -2.600  1.00 98.31           C  
ATOM   1784  C   GLN A 237      -1.766 -16.719  -1.478  1.00 98.31           C  
ATOM   1785  CB  GLN A 237      -2.434 -18.531  -3.066  1.00 98.31           C  
ATOM   1786  O   GLN A 237      -2.146 -16.703  -0.305  1.00 98.31           O  
ATOM   1787  CG  GLN A 237      -2.621 -19.594  -1.981  1.00 98.31           C  
ATOM   1788  CD  GLN A 237      -2.342 -21.000  -2.475  1.00 98.31           C  
ATOM   1789  NE2 GLN A 237      -2.479 -21.969  -1.586  1.00 98.31           N  
ATOM   1790  OE1 GLN A 237      -2.004 -21.203  -3.645  1.00 98.31           O  
ATOM   1791  N   LEU A 238      -0.590 -16.438  -1.859  1.00 98.50           N  
ATOM   1792  CA  LEU A 238       0.423 -16.047  -0.888  1.00 98.50           C  
ATOM   1793  C   LEU A 238      -0.012 -14.789  -0.131  1.00 98.50           C  
ATOM   1794  CB  LEU A 238       1.764 -15.789  -1.585  1.00 98.50           C  
ATOM   1795  O   LEU A 238       0.104 -14.727   1.095  1.00 98.50           O  
ATOM   1796  CG  LEU A 238       2.916 -15.328  -0.690  1.00 98.50           C  
ATOM   1797  CD1 LEU A 238       3.221 -16.391   0.366  1.00 98.50           C  
ATOM   1798  CD2 LEU A 238       4.156 -15.031  -1.527  1.00 98.50           C  
ATOM   1799  N   SER A 239      -0.502 -13.852  -0.875  1.00 98.75           N  
ATOM   1800  CA  SER A 239      -0.929 -12.602  -0.250  1.00 98.75           C  
ATOM   1801  C   SER A 239      -2.145 -12.820   0.644  1.00 98.75           C  
ATOM   1802  CB  SER A 239      -1.248 -11.555  -1.313  1.00 98.75           C  
ATOM   1803  O   SER A 239      -2.230 -12.250   1.734  1.00 98.75           O  
ATOM   1804  OG  SER A 239      -2.436 -11.891  -2.012  1.00 98.75           O  
ATOM   1805  N   THR A 240      -3.100 -13.617   0.276  1.00 98.88           N  
ATOM   1806  CA  THR A 240      -4.289 -13.891   1.073  1.00 98.88           C  
ATOM   1807  C   THR A 240      -3.920 -14.586   2.377  1.00 98.88           C  
ATOM   1808  CB  THR A 240      -5.301 -14.750   0.293  1.00 98.88           C  
ATOM   1809  O   THR A 240      -4.469 -14.273   3.436  1.00 98.88           O  
ATOM   1810  CG2 THR A 240      -6.555 -15.008   1.119  1.00 98.88           C  
ATOM   1811  OG1 THR A 240      -5.668 -14.070  -0.914  1.00 98.88           O  
ATOM   1812  N   GLN A 241      -2.986 -15.484   2.252  1.00 98.81           N  
ATOM   1813  CA  GLN A 241      -2.516 -16.172   3.455  1.00 98.81           C  
ATOM   1814  C   GLN A 241      -1.836 -15.188   4.410  1.00 98.81           C  
ATOM   1815  CB  GLN A 241      -1.552 -17.297   3.090  1.00 98.81           C  
ATOM   1816  O   GLN A 241      -2.023 -15.266   5.625  1.00 98.81           O  
ATOM   1817  CG  GLN A 241      -1.146 -18.156   4.273  1.00 98.81           C  
ATOM   1818  CD  GLN A 241      -2.330 -18.844   4.941  1.00 98.81           C  
ATOM   1819  NE2 GLN A 241      -2.471 -18.641   6.246  1.00 98.81           N  
ATOM   1820  OE1 GLN A 241      -3.111 -19.531   4.285  1.00 98.81           O  
ATOM   1821  N   MET A 242      -1.103 -14.344   3.920  1.00 98.81           N  
ATOM   1822  CA  MET A 242      -0.438 -13.336   4.738  1.00 98.81           C  
ATOM   1823  C   MET A 242      -1.458 -12.445   5.441  1.00 98.81           C  
ATOM   1824  CB  MET A 242       0.504 -12.484   3.887  1.00 98.81           C  
ATOM   1825  O   MET A 242      -1.303 -12.117   6.621  1.00 98.81           O  
ATOM   1826  CG  MET A 242       1.327 -11.484   4.691  1.00 98.81           C  
ATOM   1827  SD  MET A 242       2.545 -12.305   5.789  1.00 98.81           S  
ATOM   1828  CE  MET A 242       3.387 -10.852   6.477  1.00 98.81           C  
ATOM   1829  N   VAL A 243      -2.498 -12.070   4.734  1.00 98.94           N  
ATOM   1830  CA  VAL A 243      -3.586 -11.312   5.340  1.00 98.94           C  
ATOM   1831  C   VAL A 243      -4.176 -12.094   6.512  1.00 98.94           C  
ATOM   1832  CB  VAL A 243      -4.691 -10.977   4.309  1.00 98.94           C  
ATOM   1833  O   VAL A 243      -4.355 -11.547   7.602  1.00 98.94           O  
ATOM   1834  CG1 VAL A 243      -5.938 -10.445   5.008  1.00 98.94           C  
ATOM   1835  CG2 VAL A 243      -4.176  -9.977   3.281  1.00 98.94           C  
ATOM   1836  N   SER A 244      -4.441 -13.320   6.293  1.00 98.94           N  
ATOM   1837  CA  SER A 244      -5.004 -14.180   7.328  1.00 98.94           C  
ATOM   1838  C   SER A 244      -4.078 -14.273   8.531  1.00 98.94           C  
ATOM   1839  CB  SER A 244      -5.273 -15.578   6.770  1.00 98.94           C  
ATOM   1840  O   SER A 244      -4.520 -14.133   9.672  1.00 98.94           O  
ATOM   1841  OG  SER A 244      -5.832 -16.422   7.766  1.00 98.94           O  
ATOM   1842  N   ASP A 245      -2.805 -14.453   8.297  1.00 98.88           N  
ATOM   1843  CA  ASP A 245      -1.825 -14.562   9.375  1.00 98.88           C  
ATOM   1844  C   ASP A 245      -1.783 -13.297  10.219  1.00 98.88           C  
ATOM   1845  CB  ASP A 245      -0.437 -14.867   8.805  1.00 98.88           C  
ATOM   1846  O   ASP A 245      -1.826 -13.352  11.445  1.00 98.88           O  
ATOM   1847  CG  ASP A 245      -0.336 -16.250   8.188  1.00 98.88           C  
ATOM   1848  OD1 ASP A 245      -1.239 -17.094   8.414  1.00 98.88           O  
ATOM   1849  OD2 ASP A 245       0.658 -16.516   7.477  1.00 98.88           O  
ATOM   1850  N   MET A 246      -1.739 -12.203   9.570  1.00 98.88           N  
ATOM   1851  CA  MET A 246      -1.616 -10.930  10.289  1.00 98.88           C  
ATOM   1852  C   MET A 246      -2.906 -10.602  11.031  1.00 98.88           C  
ATOM   1853  CB  MET A 246      -1.261  -9.805   9.320  1.00 98.88           C  
ATOM   1854  O   MET A 246      -2.869 -10.008  12.109  1.00 98.88           O  
ATOM   1855  CG  MET A 246       0.136  -9.914   8.734  1.00 98.88           C  
ATOM   1856  SD  MET A 246       1.419 -10.195  10.008  1.00 98.88           S  
ATOM   1857  CE  MET A 246       1.297  -8.641  10.938  1.00 98.88           C  
ATOM   1858  N   TYR A 247      -4.016 -10.898  10.383  1.00 98.88           N  
ATOM   1859  CA  TYR A 247      -5.293 -10.719  11.062  1.00 98.88           C  
ATOM   1860  C   TYR A 247      -5.316 -11.500  12.375  1.00 98.88           C  
ATOM   1861  CB  TYR A 247      -6.453 -11.172  10.172  1.00 98.88           C  
ATOM   1862  O   TYR A 247      -5.711 -10.961  13.414  1.00 98.88           O  
ATOM   1863  CG  TYR A 247      -7.812 -10.945  10.789  1.00 98.88           C  
ATOM   1864  CD1 TYR A 247      -8.469 -11.969  11.469  1.00 98.88           C  
ATOM   1865  CD2 TYR A 247      -8.445  -9.711  10.688  1.00 98.88           C  
ATOM   1866  CE1 TYR A 247      -9.719 -11.773  12.031  1.00 98.88           C  
ATOM   1867  CE2 TYR A 247      -9.703  -9.500  11.250  1.00 98.88           C  
ATOM   1868  OH  TYR A 247     -11.570 -10.336  12.477  1.00 98.88           O  
ATOM   1869  CZ  TYR A 247     -10.328 -10.539  11.922  1.00 98.88           C  
ATOM   1870  N   SER A 248      -4.918 -12.727  12.344  1.00 98.81           N  
ATOM   1871  CA  SER A 248      -4.871 -13.562  13.539  1.00 98.81           C  
ATOM   1872  C   SER A 248      -3.883 -13.016  14.562  1.00 98.81           C  
ATOM   1873  CB  SER A 248      -4.488 -15.000  13.164  1.00 98.81           C  
ATOM   1874  O   SER A 248      -4.199 -12.922  15.750  1.00 98.81           O  
ATOM   1875  OG  SER A 248      -5.508 -15.602  12.391  1.00 98.81           O  
ATOM   1876  N   LEU A 249      -2.732 -12.625  14.125  1.00 98.81           N  
ATOM   1877  CA  LEU A 249      -1.666 -12.188  15.023  1.00 98.81           C  
ATOM   1878  C   LEU A 249      -2.020 -10.852  15.672  1.00 98.81           C  
ATOM   1879  CB  LEU A 249      -0.345 -12.055  14.258  1.00 98.81           C  
ATOM   1880  O   LEU A 249      -1.606 -10.578  16.797  1.00 98.81           O  
ATOM   1881  CG  LEU A 249       0.348 -13.367  13.883  1.00 98.81           C  
ATOM   1882  CD1 LEU A 249       1.452 -13.109  12.859  1.00 98.81           C  
ATOM   1883  CD2 LEU A 249       0.911 -14.055  15.125  1.00 98.81           C  
ATOM   1884  N   THR A 250      -2.850 -10.078  14.945  1.00 98.62           N  
ATOM   1885  CA  THR A 250      -3.240  -8.789  15.500  1.00 98.62           C  
ATOM   1886  C   THR A 250      -4.602  -8.883  16.188  1.00 98.62           C  
ATOM   1887  CB  THR A 250      -3.287  -7.695  14.414  1.00 98.62           C  
ATOM   1888  O   THR A 250      -5.148  -7.875  16.641  1.00 98.62           O  
ATOM   1889  CG2 THR A 250      -1.913  -7.484  13.789  1.00 98.62           C  
ATOM   1890  OG1 THR A 250      -4.211  -8.086  13.391  1.00 98.62           O  
ATOM   1891  N   GLN A 251      -5.180 -10.070  16.047  1.00 98.31           N  
ATOM   1892  CA  GLN A 251      -6.461 -10.375  16.672  1.00 98.31           C  
ATOM   1893  C   GLN A 251      -7.566  -9.469  16.125  1.00 98.31           C  
ATOM   1894  CB  GLN A 251      -6.367 -10.234  18.188  1.00 98.31           C  
ATOM   1895  O   GLN A 251      -8.422  -9.008  16.891  1.00 98.31           O  
ATOM   1896  CG  GLN A 251      -5.355 -11.180  18.828  1.00 98.31           C  
ATOM   1897  CD  GLN A 251      -5.227 -10.969  20.328  1.00 98.31           C  
ATOM   1898  NE2 GLN A 251      -5.031 -12.062  21.062  1.00 98.31           N  
ATOM   1899  OE1 GLN A 251      -5.305  -9.844  20.812  1.00 98.31           O  
ATOM   1900  N   GLY A 252      -7.410  -9.102  14.984  1.00 97.81           N  
ATOM   1901  CA  GLY A 252      -8.461  -8.359  14.312  1.00 97.81           C  
ATOM   1902  C   GLY A 252      -8.555  -6.918  14.766  1.00 97.81           C  
ATOM   1903  O   GLY A 252      -9.508  -6.215  14.422  1.00 97.81           O  
ATOM   1904  N   ARG A 253      -7.609  -6.410  15.516  1.00 97.56           N  
ATOM   1905  CA  ARG A 253      -7.703  -5.078  16.109  1.00 97.56           C  
ATOM   1906  C   ARG A 253      -7.102  -4.023  15.188  1.00 97.56           C  
ATOM   1907  CB  ARG A 253      -7.004  -5.047  17.469  1.00 97.56           C  
ATOM   1908  O   ARG A 253      -7.387  -2.834  15.328  1.00 97.56           O  
ATOM   1909  CG  ARG A 253      -7.742  -5.812  18.562  1.00 97.56           C  
ATOM   1910  CD  ARG A 253      -7.043  -5.684  19.906  1.00 97.56           C  
ATOM   1911  NE  ARG A 253      -7.625  -6.582  20.891  1.00 97.56           N  
ATOM   1912  NH1 ARG A 253      -6.023  -6.172  22.516  1.00 97.56           N  
ATOM   1913  NH2 ARG A 253      -7.734  -7.633  22.938  1.00 97.56           N  
ATOM   1914  CZ  ARG A 253      -7.125  -6.793  22.109  1.00 97.56           C  
ATOM   1915  N   ILE A 254      -6.320  -4.500  14.266  1.00 98.19           N  
ATOM   1916  CA  ILE A 254      -5.680  -3.572  13.344  1.00 98.19           C  
ATOM   1917  C   ILE A 254      -6.250  -3.764  11.938  1.00 98.19           C  
ATOM   1918  CB  ILE A 254      -4.145  -3.760  13.328  1.00 98.19           C  
ATOM   1919  O   ILE A 254      -6.172  -4.855  11.375  1.00 98.19           O  
ATOM   1920  CG1 ILE A 254      -3.582  -3.662  14.750  1.00 98.19           C  
ATOM   1921  CG2 ILE A 254      -3.484  -2.730  12.406  1.00 98.19           C  
ATOM   1922  CD1 ILE A 254      -3.641  -2.262  15.344  1.00 98.19           C  
ATOM   1923  N   PRO A 255      -6.844  -2.670  11.375  1.00 98.62           N  
ATOM   1924  CA  PRO A 255      -7.344  -2.807  10.008  1.00 98.62           C  
ATOM   1925  C   PRO A 255      -6.242  -3.150   9.008  1.00 98.62           C  
ATOM   1926  CB  PRO A 255      -7.941  -1.429   9.711  1.00 98.62           C  
ATOM   1927  O   PRO A 255      -5.113  -2.670   9.133  1.00 98.62           O  
ATOM   1928  CG  PRO A 255      -8.219  -0.834  11.055  1.00 98.62           C  
ATOM   1929  CD  PRO A 255      -7.180  -1.335  12.016  1.00 98.62           C  
ATOM   1930  N   ILE A 256      -6.621  -4.000   7.988  1.00 98.94           N  
ATOM   1931  CA  ILE A 256      -5.680  -4.469   6.980  1.00 98.94           C  
ATOM   1932  C   ILE A 256      -6.191  -4.109   5.586  1.00 98.94           C  
ATOM   1933  CB  ILE A 256      -5.445  -5.992   7.086  1.00 98.94           C  
ATOM   1934  O   ILE A 256      -7.375  -4.293   5.289  1.00 98.94           O  
ATOM   1935  CG1 ILE A 256      -4.762  -6.336   8.414  1.00 98.94           C  
ATOM   1936  CG2 ILE A 256      -4.621  -6.500   5.898  1.00 98.94           C  
ATOM   1937  CD1 ILE A 256      -4.758  -7.824   8.742  1.00 98.94           C  
ATOM   1938  N   ILE A 257      -5.312  -3.477   4.816  1.00 98.94           N  
ATOM   1939  CA  ILE A 257      -5.551  -3.402   3.377  1.00 98.94           C  
ATOM   1940  C   ILE A 257      -4.891  -4.590   2.682  1.00 98.94           C  
ATOM   1941  CB  ILE A 257      -5.023  -2.076   2.785  1.00 98.94           C  
ATOM   1942  O   ILE A 257      -3.660  -4.695   2.650  1.00 98.94           O  
ATOM   1943  CG1 ILE A 257      -5.668  -0.881   3.500  1.00 98.94           C  
ATOM   1944  CG2 ILE A 257      -5.285  -2.016   1.277  1.00 98.94           C  
ATOM   1945  CD1 ILE A 257      -5.145   0.472   3.037  1.00 98.94           C  
ATOM   1946  N   GLY A 258      -5.723  -5.469   2.158  1.00 98.88           N  
ATOM   1947  CA  GLY A 258      -5.195  -6.605   1.418  1.00 98.88           C  
ATOM   1948  C   GLY A 258      -4.914  -6.289  -0.039  1.00 98.88           C  
ATOM   1949  O   GLY A 258      -5.789  -5.797  -0.753  1.00 98.88           O  
ATOM   1950  N   VAL A 259      -3.662  -6.594  -0.454  1.00 98.62           N  
ATOM   1951  CA  VAL A 259      -3.195  -6.324  -1.811  1.00 98.62           C  
ATOM   1952  C   VAL A 259      -2.414  -7.523  -2.338  1.00 98.62           C  
ATOM   1953  CB  VAL A 259      -2.320  -5.051  -1.865  1.00 98.62           C  
ATOM   1954  O   VAL A 259      -1.626  -8.133  -1.608  1.00 98.62           O  
ATOM   1955  CG1 VAL A 259      -2.062  -4.637  -3.312  1.00 98.62           C  
ATOM   1956  CG2 VAL A 259      -2.982  -3.914  -1.090  1.00 98.62           C  
ATOM   1957  N   GLY A 260      -2.713  -7.891  -3.631  1.00 97.81           N  
ATOM   1958  CA  GLY A 260      -1.996  -8.977  -4.281  1.00 97.81           C  
ATOM   1959  C   GLY A 260      -2.910  -9.938  -5.020  1.00 97.81           C  
ATOM   1960  O   GLY A 260      -3.535 -10.805  -4.402  1.00 97.81           O  
ATOM   1961  N   GLY A 261      -3.025  -9.797  -6.332  1.00 97.81           N  
ATOM   1962  CA  GLY A 261      -3.744 -10.727  -7.195  1.00 97.81           C  
ATOM   1963  C   GLY A 261      -5.250 -10.547  -7.133  1.00 97.81           C  
ATOM   1964  O   GLY A 261      -5.996 -11.523  -7.207  1.00 97.81           O  
ATOM   1965  N   VAL A 262      -5.723  -9.312  -6.914  1.00 98.69           N  
ATOM   1966  CA  VAL A 262      -7.156  -9.039  -6.898  1.00 98.69           C  
ATOM   1967  C   VAL A 262      -7.629  -8.672  -8.305  1.00 98.69           C  
ATOM   1968  CB  VAL A 262      -7.508  -7.906  -5.906  1.00 98.69           C  
ATOM   1969  O   VAL A 262      -7.371  -7.566  -8.789  1.00 98.69           O  
ATOM   1970  CG1 VAL A 262      -9.008  -7.613  -5.934  1.00 98.69           C  
ATOM   1971  CG2 VAL A 262      -7.059  -8.273  -4.496  1.00 98.69           C  
ATOM   1972  N   CYS A 263      -8.352  -9.586  -8.883  1.00 98.25           N  
ATOM   1973  CA  CYS A 263      -8.781  -9.367 -10.266  1.00 98.25           C  
ATOM   1974  C   CYS A 263     -10.297  -9.477 -10.391  1.00 98.25           C  
ATOM   1975  CB  CYS A 263      -8.102 -10.367 -11.203  1.00 98.25           C  
ATOM   1976  O   CYS A 263     -10.875  -9.016 -11.375  1.00 98.25           O  
ATOM   1977  SG  CYS A 263      -8.414 -10.055 -12.953  1.00 98.25           S  
ATOM   1978  N   THR A 264     -10.938 -10.125  -9.398  1.00 98.81           N  
ATOM   1979  CA  THR A 264     -12.383 -10.336  -9.414  1.00 98.81           C  
ATOM   1980  C   THR A 264     -12.992  -9.977  -8.062  1.00 98.81           C  
ATOM   1981  CB  THR A 264     -12.734 -11.789  -9.766  1.00 98.81           C  
ATOM   1982  O   THR A 264     -12.266  -9.797  -7.078  1.00 98.81           O  
ATOM   1983  CG2 THR A 264     -12.094 -12.211 -11.086  1.00 98.81           C  
ATOM   1984  OG1 THR A 264     -12.273 -12.656  -8.727  1.00 98.81           O  
ATOM   1985  N   GLY A 265     -14.422  -9.867  -8.047  1.00 98.81           N  
ATOM   1986  CA  GLY A 265     -15.125  -9.711  -6.785  1.00 98.81           C  
ATOM   1987  C   GLY A 265     -14.875 -10.852  -5.816  1.00 98.81           C  
ATOM   1988  O   GLY A 265     -14.812 -10.641  -4.605  1.00 98.81           O  
ATOM   1989  N   GLN A 266     -14.727 -12.023  -6.332  1.00 98.88           N  
ATOM   1990  CA  GLN A 266     -14.422 -13.195  -5.516  1.00 98.88           C  
ATOM   1991  C   GLN A 266     -13.062 -13.055  -4.840  1.00 98.88           C  
ATOM   1992  CB  GLN A 266     -14.461 -14.461  -6.367  1.00 98.88           C  
ATOM   1993  O   GLN A 266     -12.914 -13.383  -3.658  1.00 98.88           O  
ATOM   1994  CG  GLN A 266     -14.266 -15.742  -5.566  1.00 98.88           C  
ATOM   1995  CD  GLN A 266     -15.344 -15.953  -4.523  1.00 98.88           C  
ATOM   1996  NE2 GLN A 266     -14.953 -16.422  -3.344  1.00 98.88           N  
ATOM   1997  OE1 GLN A 266     -16.531 -15.695  -4.773  1.00 98.88           O  
ATOM   1998  N   ASP A 267     -12.062 -12.625  -5.609  1.00 98.88           N  
ATOM   1999  CA  ASP A 267     -10.742 -12.398  -5.023  1.00 98.88           C  
ATOM   2000  C   ASP A 267     -10.812 -11.383  -3.889  1.00 98.88           C  
ATOM   2001  CB  ASP A 267      -9.758 -11.930  -6.094  1.00 98.88           C  
ATOM   2002  O   ASP A 267     -10.195 -11.570  -2.840  1.00 98.88           O  
ATOM   2003  CG  ASP A 267      -9.492 -12.984  -7.156  1.00 98.88           C  
ATOM   2004  OD1 ASP A 267      -9.539 -14.195  -6.844  1.00 98.88           O  
ATOM   2005  OD2 ASP A 267      -9.219 -12.594  -8.312  1.00 98.88           O  
ATOM   2006  N   ALA A 268     -11.547 -10.344  -4.160  1.00 98.94           N  
ATOM   2007  CA  ALA A 268     -11.719  -9.320  -3.129  1.00 98.94           C  
ATOM   2008  C   ALA A 268     -12.383  -9.906  -1.886  1.00 98.94           C  
ATOM   2009  CB  ALA A 268     -12.539  -8.156  -3.668  1.00 98.94           C  
ATOM   2010  O   ALA A 268     -11.938  -9.672  -0.763  1.00 98.94           O  
ATOM   2011  N   LEU A 269     -13.445 -10.633  -2.059  1.00 98.88           N  
ATOM   2012  CA  LEU A 269     -14.156 -11.234  -0.936  1.00 98.88           C  
ATOM   2013  C   LEU A 269     -13.250 -12.195  -0.169  1.00 98.88           C  
ATOM   2014  CB  LEU A 269     -15.406 -11.969  -1.426  1.00 98.88           C  
ATOM   2015  O   LEU A 269     -13.312 -12.258   1.062  1.00 98.88           O  
ATOM   2016  CG  LEU A 269     -16.281 -12.609  -0.348  1.00 98.88           C  
ATOM   2017  CD1 LEU A 269     -16.750 -11.562   0.652  1.00 98.88           C  
ATOM   2018  CD2 LEU A 269     -17.469 -13.320  -0.979  1.00 98.88           C  
ATOM   2019  N   GLU A 270     -12.445 -12.930  -0.895  1.00 98.88           N  
ATOM   2020  CA  GLU A 270     -11.516 -13.859  -0.246  1.00 98.88           C  
ATOM   2021  C   GLU A 270     -10.570 -13.117   0.692  1.00 98.88           C  
ATOM   2022  CB  GLU A 270     -10.719 -14.641  -1.291  1.00 98.88           C  
ATOM   2023  O   GLU A 270     -10.305 -13.578   1.805  1.00 98.88           O  
ATOM   2024  CG  GLU A 270     -11.539 -15.695  -2.027  1.00 98.88           C  
ATOM   2025  CD  GLU A 270     -10.797 -16.312  -3.197  1.00 98.88           C  
ATOM   2026  OE1 GLU A 270     -11.391 -17.172  -3.904  1.00 98.88           O  
ATOM   2027  OE2 GLU A 270      -9.617 -15.961  -3.408  1.00 98.88           O  
ATOM   2028  N   LYS A 271     -10.062 -12.031   0.261  1.00 98.94           N  
ATOM   2029  CA  LYS A 271      -9.172 -11.242   1.114  1.00 98.94           C  
ATOM   2030  C   LYS A 271      -9.930 -10.680   2.318  1.00 98.94           C  
ATOM   2031  CB  LYS A 271      -8.531 -10.102   0.320  1.00 98.94           C  
ATOM   2032  O   LYS A 271      -9.406 -10.688   3.438  1.00 98.94           O  
ATOM   2033  CG  LYS A 271      -7.484 -10.562  -0.682  1.00 98.94           C  
ATOM   2034  CD  LYS A 271      -6.711  -9.383  -1.262  1.00 98.94           C  
ATOM   2035  CE  LYS A 271      -5.715  -9.836  -2.320  1.00 98.94           C  
ATOM   2036  NZ  LYS A 271      -4.762 -10.859  -1.787  1.00 98.94           N  
ATOM   2037  N   ILE A 272     -11.102 -10.250   2.076  1.00 98.94           N  
ATOM   2038  CA  ILE A 272     -11.938  -9.688   3.137  1.00 98.94           C  
ATOM   2039  C   ILE A 272     -12.250 -10.766   4.172  1.00 98.94           C  
ATOM   2040  CB  ILE A 272     -13.242  -9.094   2.572  1.00 98.94           C  
ATOM   2041  O   ILE A 272     -12.094 -10.547   5.375  1.00 98.94           O  
ATOM   2042  CG1 ILE A 272     -12.953  -7.801   1.801  1.00 98.94           C  
ATOM   2043  CG2 ILE A 272     -14.258  -8.844   3.695  1.00 98.94           C  
ATOM   2044  CD1 ILE A 272     -14.094  -7.348   0.900  1.00 98.94           C  
ATOM   2045  N   ARG A 273     -12.625 -11.930   3.760  1.00 98.88           N  
ATOM   2046  CA  ARG A 273     -12.922 -13.016   4.684  1.00 98.88           C  
ATOM   2047  C   ARG A 273     -11.680 -13.445   5.453  1.00 98.88           C  
ATOM   2048  CB  ARG A 273     -13.508 -14.211   3.930  1.00 98.88           C  
ATOM   2049  O   ARG A 273     -11.773 -13.922   6.582  1.00 98.88           O  
ATOM   2050  CG  ARG A 273     -14.898 -13.969   3.365  1.00 98.88           C  
ATOM   2051  CD  ARG A 273     -15.367 -15.125   2.498  1.00 98.88           C  
ATOM   2052  NE  ARG A 273     -15.398 -16.375   3.244  1.00 98.88           N  
ATOM   2053  NH1 ARG A 273     -17.500 -16.031   4.152  1.00 98.88           N  
ATOM   2054  NH2 ARG A 273     -16.328 -17.953   4.645  1.00 98.88           N  
ATOM   2055  CZ  ARG A 273     -16.406 -16.781   4.012  1.00 98.88           C  
ATOM   2056  N   ALA A 274     -10.531 -13.250   4.773  1.00 98.94           N  
ATOM   2057  CA  ALA A 274      -9.258 -13.586   5.414  1.00 98.94           C  
ATOM   2058  C   ALA A 274      -8.883 -12.555   6.465  1.00 98.94           C  
ATOM   2059  CB  ALA A 274      -8.156 -13.711   4.367  1.00 98.94           C  
ATOM   2060  O   ALA A 274      -8.039 -12.812   7.328  1.00 98.94           O  
ATOM   2061  N   GLY A 275      -9.492 -11.398   6.395  1.00 98.88           N  
ATOM   2062  CA  GLY A 275      -9.250 -10.445   7.465  1.00 98.88           C  
ATOM   2063  C   GLY A 275      -9.070  -9.023   6.969  1.00 98.88           C  
ATOM   2064  O   GLY A 275      -8.922  -8.102   7.770  1.00 98.88           O  
ATOM   2065  N   ALA A 276      -9.008  -8.852   5.648  1.00 98.94           N  
ATOM   2066  CA  ALA A 276      -8.812  -7.512   5.109  1.00 98.94           C  
ATOM   2067  C   ALA A 276     -10.078  -6.672   5.273  1.00 98.94           C  
ATOM   2068  CB  ALA A 276      -8.414  -7.578   3.641  1.00 98.94           C  
ATOM   2069  O   ALA A 276     -11.188  -7.141   4.996  1.00 98.94           O  
ATOM   2070  N   SER A 277      -9.859  -5.430   5.699  1.00 98.88           N  
ATOM   2071  CA  SER A 277     -10.953  -4.465   5.754  1.00 98.88           C  
ATOM   2072  C   SER A 277     -11.156  -3.777   4.406  1.00 98.88           C  
ATOM   2073  CB  SER A 277     -10.695  -3.418   6.836  1.00 98.88           C  
ATOM   2074  O   SER A 277     -12.258  -3.340   4.086  1.00 98.88           O  
ATOM   2075  OG  SER A 277     -10.586  -4.031   8.109  1.00 98.88           O  
ATOM   2076  N   LEU A 278     -10.086  -3.527   3.762  1.00 98.94           N  
ATOM   2077  CA  LEU A 278     -10.008  -2.953   2.424  1.00 98.94           C  
ATOM   2078  C   LEU A 278      -9.125  -3.805   1.517  1.00 98.94           C  
ATOM   2079  CB  LEU A 278      -9.469  -1.522   2.486  1.00 98.94           C  
ATOM   2080  O   LEU A 278      -8.328  -4.613   1.999  1.00 98.94           O  
ATOM   2081  CG  LEU A 278     -10.242  -0.539   3.361  1.00 98.94           C  
ATOM   2082  CD1 LEU A 278      -9.359   0.643   3.746  1.00 98.94           C  
ATOM   2083  CD2 LEU A 278     -11.500  -0.060   2.639  1.00 98.94           C  
ATOM   2084  N   VAL A 279      -9.328  -3.596   0.126  1.00 98.94           N  
ATOM   2085  CA  VAL A 279      -8.477  -4.301  -0.826  1.00 98.94           C  
ATOM   2086  C   VAL A 279      -7.961  -3.320  -1.879  1.00 98.94           C  
ATOM   2087  CB  VAL A 279      -9.227  -5.465  -1.506  1.00 98.94           C  
ATOM   2088  O   VAL A 279      -8.617  -2.322  -2.182  1.00 98.94           O  
ATOM   2089  CG1 VAL A 279      -9.617  -6.527  -0.479  1.00 98.94           C  
ATOM   2090  CG2 VAL A 279     -10.461  -4.949  -2.242  1.00 98.94           C  
ATOM   2091  N   GLN A 280      -6.730  -3.604  -2.367  1.00 98.88           N  
ATOM   2092  CA  GLN A 280      -6.156  -2.814  -3.451  1.00 98.88           C  
ATOM   2093  C   GLN A 280      -5.832  -3.688  -4.660  1.00 98.88           C  
ATOM   2094  CB  GLN A 280      -4.895  -2.090  -2.977  1.00 98.88           C  
ATOM   2095  O   GLN A 280      -5.613  -4.895  -4.520  1.00 98.88           O  
ATOM   2096  CG  GLN A 280      -5.164  -0.973  -1.978  1.00 98.88           C  
ATOM   2097  CD  GLN A 280      -3.895  -0.293  -1.499  1.00 98.88           C  
ATOM   2098  NE2 GLN A 280      -3.975   1.012  -1.261  1.00 98.88           N  
ATOM   2099  OE1 GLN A 280      -2.852  -0.935  -1.345  1.00 98.88           O  
ATOM   2100  N   MET A 281      -5.828  -2.975  -5.863  1.00 98.38           N  
ATOM   2101  CA  MET A 281      -5.457  -3.662  -7.098  1.00 98.38           C  
ATOM   2102  C   MET A 281      -4.531  -2.793  -7.945  1.00 98.38           C  
ATOM   2103  CB  MET A 281      -6.703  -4.039  -7.898  1.00 98.38           C  
ATOM   2104  O   MET A 281      -4.496  -1.573  -7.781  1.00 98.38           O  
ATOM   2105  CG  MET A 281      -7.488  -2.842  -8.406  1.00 98.38           C  
ATOM   2106  SD  MET A 281      -8.797  -3.318  -9.602  1.00 98.38           S  
ATOM   2107  CE  MET A 281      -7.773  -3.801 -11.023  1.00 98.38           C  
ATOM   2108  N   TYR A 282      -3.676  -3.521  -8.719  1.00 98.00           N  
ATOM   2109  CA  TYR A 282      -2.791  -2.844  -9.664  1.00 98.00           C  
ATOM   2110  C   TYR A 282      -2.670  -3.629 -10.961  1.00 98.00           C  
ATOM   2111  CB  TYR A 282      -1.406  -2.637  -9.047  1.00 98.00           C  
ATOM   2112  O   TYR A 282      -3.049  -3.141 -12.031  1.00 98.00           O  
ATOM   2113  CG  TYR A 282      -0.477  -1.808  -9.898  1.00 98.00           C  
ATOM   2114  CD1 TYR A 282      -0.500  -1.907 -11.289  1.00 98.00           C  
ATOM   2115  CD2 TYR A 282       0.426  -0.924  -9.312  1.00 98.00           C  
ATOM   2116  CE1 TYR A 282       0.355  -1.146 -12.078  1.00 98.00           C  
ATOM   2117  CE2 TYR A 282       1.285  -0.158 -10.094  1.00 98.00           C  
ATOM   2118  OH  TYR A 282       2.092   0.480 -12.250  1.00 98.00           O  
ATOM   2119  CZ  TYR A 282       1.242  -0.276 -11.469  1.00 98.00           C  
ATOM   2120  N   THR A 283      -2.180  -4.750 -11.039  1.00 98.31           N  
ATOM   2121  CA  THR A 283      -1.853  -5.555 -12.211  1.00 98.31           C  
ATOM   2122  C   THR A 283      -3.098  -5.809 -13.055  1.00 98.31           C  
ATOM   2123  CB  THR A 283      -1.218  -6.898 -11.812  1.00 98.31           C  
ATOM   2124  O   THR A 283      -3.045  -5.742 -14.289  1.00 98.31           O  
ATOM   2125  CG2 THR A 283      -0.914  -7.750 -13.039  1.00 98.31           C  
ATOM   2126  OG1 THR A 283       0.001  -6.652 -11.102  1.00 98.31           O  
ATOM   2127  N   ALA A 284      -4.207  -6.070 -12.461  1.00 98.00           N  
ATOM   2128  CA  ALA A 284      -5.449  -6.336 -13.180  1.00 98.00           C  
ATOM   2129  C   ALA A 284      -5.852  -5.141 -14.039  1.00 98.00           C  
ATOM   2130  CB  ALA A 284      -6.570  -6.684 -12.203  1.00 98.00           C  
ATOM   2131  O   ALA A 284      -6.379  -5.312 -15.141  1.00 98.00           O  
ATOM   2132  N   LEU A 285      -5.625  -3.961 -13.492  1.00 97.94           N  
ATOM   2133  CA  LEU A 285      -5.938  -2.758 -14.250  1.00 97.94           C  
ATOM   2134  C   LEU A 285      -5.113  -2.699 -15.531  1.00 97.94           C  
ATOM   2135  CB  LEU A 285      -5.684  -1.506 -13.414  1.00 97.94           C  
ATOM   2136  O   LEU A 285      -5.613  -2.279 -16.578  1.00 97.94           O  
ATOM   2137  CG  LEU A 285      -6.113  -0.174 -14.031  1.00 97.94           C  
ATOM   2138  CD1 LEU A 285      -7.613  -0.179 -14.305  1.00 97.94           C  
ATOM   2139  CD2 LEU A 285      -5.738   0.986 -13.109  1.00 97.94           C  
ATOM   2140  N   THR A 286      -3.904  -3.111 -15.484  1.00 96.69           N  
ATOM   2141  CA  THR A 286      -3.000  -3.113 -16.625  1.00 96.69           C  
ATOM   2142  C   THR A 286      -3.516  -4.039 -17.734  1.00 96.69           C  
ATOM   2143  CB  THR A 286      -1.578  -3.541 -16.219  1.00 96.69           C  
ATOM   2144  O   THR A 286      -3.492  -3.688 -18.906  1.00 96.69           O  
ATOM   2145  CG2 THR A 286      -0.649  -3.596 -17.422  1.00 96.69           C  
ATOM   2146  OG1 THR A 286      -1.058  -2.602 -15.273  1.00 96.69           O  
ATOM   2147  N   TYR A 287      -4.113  -5.133 -17.406  1.00 97.88           N  
ATOM   2148  CA  TYR A 287      -4.465  -6.152 -18.375  1.00 97.88           C  
ATOM   2149  C   TYR A 287      -5.918  -6.004 -18.828  1.00 97.88           C  
ATOM   2150  CB  TYR A 287      -4.234  -7.555 -17.812  1.00 97.88           C  
ATOM   2151  O   TYR A 287      -6.270  -6.375 -19.953  1.00 97.88           O  
ATOM   2152  CG  TYR A 287      -2.785  -7.973 -17.797  1.00 97.88           C  
ATOM   2153  CD1 TYR A 287      -2.141  -8.375 -18.953  1.00 97.88           C  
ATOM   2154  CD2 TYR A 287      -2.057  -7.969 -16.609  1.00 97.88           C  
ATOM   2155  CE1 TYR A 287      -0.806  -8.758 -18.953  1.00 97.88           C  
ATOM   2156  CE2 TYR A 287      -0.721  -8.352 -16.578  1.00 97.88           C  
ATOM   2157  OH  TYR A 287       1.218  -9.133 -17.734  1.00 97.88           O  
ATOM   2158  CZ  TYR A 287      -0.105  -8.750 -17.750  1.00 97.88           C  
ATOM   2159  N   HIS A 288      -6.723  -5.395 -18.016  1.00 97.69           N  
ATOM   2160  CA  HIS A 288      -8.148  -5.469 -18.312  1.00 97.69           C  
ATOM   2161  C   HIS A 288      -8.734  -4.078 -18.531  1.00 97.69           C  
ATOM   2162  CB  HIS A 288      -8.898  -6.184 -17.188  1.00 97.69           C  
ATOM   2163  O   HIS A 288      -9.875  -3.947 -18.984  1.00 97.69           O  
ATOM   2164  CG  HIS A 288      -8.492  -7.613 -17.016  1.00 97.69           C  
ATOM   2165  CD2 HIS A 288      -7.703  -8.203 -16.094  1.00 97.69           C  
ATOM   2166  ND1 HIS A 288      -8.914  -8.617 -17.859  1.00 97.69           N  
ATOM   2167  CE1 HIS A 288      -8.398  -9.766 -17.469  1.00 97.69           C  
ATOM   2168  NE2 HIS A 288      -7.660  -9.547 -16.391  1.00 97.69           N  
ATOM   2169  N   GLY A 289      -7.957  -3.084 -18.156  1.00 97.19           N  
ATOM   2170  CA  GLY A 289      -8.430  -1.719 -18.328  1.00 97.19           C  
ATOM   2171  C   GLY A 289      -9.430  -1.303 -17.266  1.00 97.19           C  
ATOM   2172  O   GLY A 289      -9.836  -2.115 -16.422  1.00 97.19           O  
ATOM   2173  N   PRO A 290      -9.969  -0.040 -17.328  1.00 97.62           N  
ATOM   2174  CA  PRO A 290     -10.758   0.623 -16.281  1.00 97.62           C  
ATOM   2175  C   PRO A 290     -12.086  -0.082 -16.000  1.00 97.62           C  
ATOM   2176  CB  PRO A 290     -10.992   2.023 -16.859  1.00 97.62           C  
ATOM   2177  O   PRO A 290     -12.508  -0.172 -14.852  1.00 97.62           O  
ATOM   2178  CG  PRO A 290      -9.773   2.312 -17.672  1.00 97.62           C  
ATOM   2179  CD  PRO A 290      -9.359   1.050 -18.375  1.00 97.62           C  
ATOM   2180  N   PRO A 291     -12.734  -0.725 -16.891  1.00 98.12           N  
ATOM   2181  CA  PRO A 291     -14.023  -1.357 -16.578  1.00 98.12           C  
ATOM   2182  C   PRO A 291     -13.906  -2.441 -15.508  1.00 98.12           C  
ATOM   2183  CB  PRO A 291     -14.453  -1.958 -17.922  1.00 98.12           C  
ATOM   2184  O   PRO A 291     -14.898  -2.803 -14.883  1.00 98.12           O  
ATOM   2185  CG  PRO A 291     -13.828  -1.074 -18.953  1.00 98.12           C  
ATOM   2186  CD  PRO A 291     -12.477  -0.656 -18.469  1.00 98.12           C  
ATOM   2187  N   VAL A 292     -12.734  -2.984 -15.250  1.00 98.50           N  
ATOM   2188  CA  VAL A 292     -12.547  -4.062 -14.281  1.00 98.50           C  
ATOM   2189  C   VAL A 292     -12.898  -3.566 -12.883  1.00 98.50           C  
ATOM   2190  CB  VAL A 292     -11.102  -4.609 -14.312  1.00 98.50           C  
ATOM   2191  O   VAL A 292     -13.344  -4.344 -12.039  1.00 98.50           O  
ATOM   2192  CG1 VAL A 292     -10.117  -3.561 -13.797  1.00 98.50           C  
ATOM   2193  CG2 VAL A 292     -11.000  -5.895 -13.492  1.00 98.50           C  
ATOM   2194  N   VAL A 293     -12.781  -2.326 -12.594  1.00 98.69           N  
ATOM   2195  CA  VAL A 293     -13.062  -1.752 -11.281  1.00 98.69           C  
ATOM   2196  C   VAL A 293     -14.547  -1.919 -10.953  1.00 98.69           C  
ATOM   2197  CB  VAL A 293     -12.664  -0.259 -11.219  1.00 98.69           C  
ATOM   2198  O   VAL A 293     -14.898  -2.441  -9.891  1.00 98.69           O  
ATOM   2199  CG1 VAL A 293     -12.969   0.321  -9.836  1.00 98.69           C  
ATOM   2200  CG2 VAL A 293     -11.188  -0.084 -11.562  1.00 98.69           C  
ATOM   2201  N   GLY A 294     -15.391  -1.465 -11.875  1.00 98.56           N  
ATOM   2202  CA  GLY A 294     -16.828  -1.623 -11.688  1.00 98.56           C  
ATOM   2203  C   GLY A 294     -17.250  -3.074 -11.602  1.00 98.56           C  
ATOM   2204  O   GLY A 294     -18.109  -3.426 -10.789  1.00 98.56           O  
ATOM   2205  N   ALA A 295     -16.625  -3.932 -12.422  1.00 98.69           N  
ATOM   2206  CA  ALA A 295     -16.953  -5.355 -12.430  1.00 98.69           C  
ATOM   2207  C   ALA A 295     -16.672  -5.992 -11.078  1.00 98.69           C  
ATOM   2208  CB  ALA A 295     -16.172  -6.074 -13.531  1.00 98.69           C  
ATOM   2209  O   ALA A 295     -17.469  -6.773 -10.570  1.00 98.69           O  
ATOM   2210  N   ILE A 296     -15.562  -5.680 -10.445  1.00 98.81           N  
ATOM   2211  CA  ILE A 296     -15.180  -6.234  -9.148  1.00 98.81           C  
ATOM   2212  C   ILE A 296     -16.172  -5.773  -8.078  1.00 98.81           C  
ATOM   2213  CB  ILE A 296     -13.742  -5.824  -8.758  1.00 98.81           C  
ATOM   2214  O   ILE A 296     -16.641  -6.578  -7.270  1.00 98.81           O  
ATOM   2215  CG1 ILE A 296     -12.727  -6.547  -9.641  1.00 98.81           C  
ATOM   2216  CG2 ILE A 296     -13.484  -6.105  -7.273  1.00 98.81           C  
ATOM   2217  CD1 ILE A 296     -11.297  -6.051  -9.469  1.00 98.81           C  
ATOM   2218  N   LYS A 297     -16.547  -4.516  -8.141  1.00 98.75           N  
ATOM   2219  CA  LYS A 297     -17.484  -3.996  -7.145  1.00 98.75           C  
ATOM   2220  C   LYS A 297     -18.844  -4.672  -7.258  1.00 98.75           C  
ATOM   2221  CB  LYS A 297     -17.641  -2.480  -7.293  1.00 98.75           C  
ATOM   2222  O   LYS A 297     -19.438  -5.047  -6.250  1.00 98.75           O  
ATOM   2223  CG  LYS A 297     -16.406  -1.691  -6.891  1.00 98.75           C  
ATOM   2224  CD  LYS A 297     -16.703  -0.202  -6.777  1.00 98.75           C  
ATOM   2225  CE  LYS A 297     -17.094   0.394  -8.117  1.00 98.75           C  
ATOM   2226  NZ  LYS A 297     -17.594   1.798  -7.980  1.00 98.75           N  
ATOM   2227  N   GLN A 298     -19.297  -4.781  -8.406  1.00 98.62           N  
ATOM   2228  CA  GLN A 298     -20.609  -5.387  -8.625  1.00 98.62           C  
ATOM   2229  C   GLN A 298     -20.625  -6.848  -8.180  1.00 98.62           C  
ATOM   2230  CB  GLN A 298     -21.016  -5.289 -10.094  1.00 98.62           C  
ATOM   2231  O   GLN A 298     -21.562  -7.285  -7.500  1.00 98.62           O  
ATOM   2232  CG  GLN A 298     -21.359  -3.873 -10.547  1.00 98.62           C  
ATOM   2233  CD  GLN A 298     -21.562  -3.766 -12.047  1.00 98.62           C  
ATOM   2234  NE2 GLN A 298     -21.891  -2.570 -12.516  1.00 98.62           N  
ATOM   2235  OE1 GLN A 298     -21.406  -4.750 -12.781  1.00 98.62           O  
ATOM   2236  N   GLU A 299     -19.578  -7.504  -8.594  1.00 98.75           N  
ATOM   2237  CA  GLU A 299     -19.484  -8.906  -8.211  1.00 98.75           C  
ATOM   2238  C   GLU A 299     -19.344  -9.055  -6.695  1.00 98.75           C  
ATOM   2239  CB  GLU A 299     -18.297  -9.570  -8.906  1.00 98.75           C  
ATOM   2240  O   GLU A 299     -19.969  -9.938  -6.098  1.00 98.75           O  
ATOM   2241  CG  GLU A 299     -18.188 -11.070  -8.664  1.00 98.75           C  
ATOM   2242  CD  GLU A 299     -17.000 -11.711  -9.352  1.00 98.75           C  
ATOM   2243  OE1 GLU A 299     -16.812 -12.945  -9.227  1.00 98.75           O  
ATOM   2244  OE2 GLU A 299     -16.250 -10.977 -10.023  1.00 98.75           O  
ATOM   2245  N   LEU A 300     -18.531  -8.234  -6.082  1.00 98.88           N  
ATOM   2246  CA  LEU A 300     -18.359  -8.273  -4.637  1.00 98.88           C  
ATOM   2247  C   LEU A 300     -19.688  -8.055  -3.920  1.00 98.88           C  
ATOM   2248  CB  LEU A 300     -17.344  -7.215  -4.191  1.00 98.88           C  
ATOM   2249  O   LEU A 300     -20.016  -8.797  -2.988  1.00 98.88           O  
ATOM   2250  CG  LEU A 300     -17.109  -7.086  -2.686  1.00 98.88           C  
ATOM   2251  CD1 LEU A 300     -16.672  -8.422  -2.102  1.00 98.88           C  
ATOM   2252  CD2 LEU A 300     -16.078  -6.000  -2.395  1.00 98.88           C  
ATOM   2253  N   GLU A 301     -20.375  -7.086  -4.344  1.00 98.69           N  
ATOM   2254  CA  GLU A 301     -21.688  -6.801  -3.746  1.00 98.69           C  
ATOM   2255  C   GLU A 301     -22.609  -8.008  -3.850  1.00 98.69           C  
ATOM   2256  CB  GLU A 301     -22.328  -5.582  -4.410  1.00 98.69           C  
ATOM   2257  O   GLU A 301     -23.250  -8.391  -2.869  1.00 98.69           O  
ATOM   2258  CG  GLU A 301     -23.672  -5.195  -3.814  1.00 98.69           C  
ATOM   2259  CD  GLU A 301     -24.203  -3.877  -4.352  1.00 98.69           C  
ATOM   2260  OE1 GLU A 301     -25.344  -3.502  -4.008  1.00 98.69           O  
ATOM   2261  OE2 GLU A 301     -23.484  -3.213  -5.121  1.00 98.69           O  
ATOM   2262  N   ALA A 302     -22.703  -8.594  -4.984  1.00 98.69           N  
ATOM   2263  CA  ALA A 302     -23.562  -9.758  -5.207  1.00 98.69           C  
ATOM   2264  C   ALA A 302     -23.156 -10.914  -4.305  1.00 98.69           C  
ATOM   2265  CB  ALA A 302     -23.500 -10.180  -6.676  1.00 98.69           C  
ATOM   2266  O   ALA A 302     -24.000 -11.570  -3.699  1.00 98.69           O  
ATOM   2267  N   LEU A 303     -21.891 -11.102  -4.164  1.00 98.81           N  
ATOM   2268  CA  LEU A 303     -21.375 -12.203  -3.357  1.00 98.81           C  
ATOM   2269  C   LEU A 303     -21.672 -11.977  -1.877  1.00 98.81           C  
ATOM   2270  CB  LEU A 303     -19.875 -12.375  -3.574  1.00 98.81           C  
ATOM   2271  O   LEU A 303     -22.000 -12.922  -1.153  1.00 98.81           O  
ATOM   2272  CG  LEU A 303     -19.438 -12.969  -4.914  1.00 98.81           C  
ATOM   2273  CD1 LEU A 303     -17.953 -12.742  -5.145  1.00 98.81           C  
ATOM   2274  CD2 LEU A 303     -19.781 -14.453  -4.973  1.00 98.81           C  
ATOM   2275  N   LEU A 304     -21.516 -10.750  -1.450  1.00 98.75           N  
ATOM   2276  CA  LEU A 304     -21.812 -10.445  -0.058  1.00 98.75           C  
ATOM   2277  C   LEU A 304     -23.281 -10.750   0.259  1.00 98.75           C  
ATOM   2278  CB  LEU A 304     -21.516  -8.977   0.246  1.00 98.75           C  
ATOM   2279  O   LEU A 304     -23.578 -11.383   1.273  1.00 98.75           O  
ATOM   2280  CG  LEU A 304     -20.031  -8.594   0.345  1.00 98.75           C  
ATOM   2281  CD1 LEU A 304     -19.875  -7.082   0.283  1.00 98.75           C  
ATOM   2282  CD2 LEU A 304     -19.422  -9.148   1.627  1.00 98.75           C  
ATOM   2283  N   ARG A 305     -24.125 -10.422  -0.604  1.00 98.00           N  
ATOM   2284  CA  ARG A 305     -25.562 -10.664  -0.400  1.00 98.00           C  
ATOM   2285  C   ARG A 305     -25.875 -12.156  -0.460  1.00 98.00           C  
ATOM   2286  CB  ARG A 305     -26.391  -9.906  -1.442  1.00 98.00           C  
ATOM   2287  O   ARG A 305     -26.641 -12.664   0.367  1.00 98.00           O  
ATOM   2288  CG  ARG A 305     -26.344  -8.398  -1.281  1.00 98.00           C  
ATOM   2289  CD  ARG A 305     -27.250  -7.699  -2.289  1.00 98.00           C  
ATOM   2290  NE  ARG A 305     -27.141  -6.246  -2.195  1.00 98.00           N  
ATOM   2291  NH1 ARG A 305     -28.734  -6.023  -0.541  1.00 98.00           N  
ATOM   2292  NH2 ARG A 305     -27.672  -4.168  -1.365  1.00 98.00           N  
ATOM   2293  CZ  ARG A 305     -27.844  -5.484  -1.367  1.00 98.00           C  
ATOM   2294  N   GLU A 306     -25.250 -12.750  -1.425  1.00 98.06           N  
ATOM   2295  CA  GLU A 306     -25.469 -14.188  -1.608  1.00 98.06           C  
ATOM   2296  C   GLU A 306     -25.047 -14.969  -0.366  1.00 98.06           C  
ATOM   2297  CB  GLU A 306     -24.688 -14.688  -2.830  1.00 98.06           C  
ATOM   2298  O   GLU A 306     -25.688 -15.953   0.001  1.00 98.06           O  
ATOM   2299  CG  GLU A 306     -24.875 -16.172  -3.107  1.00 98.06           C  
ATOM   2300  CD  GLU A 306     -24.047 -16.672  -4.281  1.00 98.06           C  
ATOM   2301  OE1 GLU A 306     -23.938 -17.906  -4.461  1.00 98.06           O  
ATOM   2302  OE2 GLU A 306     -23.516 -15.828  -5.023  1.00 98.06           O  
ATOM   2303  N   GLN A 307     -24.031 -14.453   0.336  1.00 98.19           N  
ATOM   2304  CA  GLN A 307     -23.516 -15.188   1.483  1.00 98.19           C  
ATOM   2305  C   GLN A 307     -24.109 -14.664   2.789  1.00 98.19           C  
ATOM   2306  CB  GLN A 307     -21.984 -15.086   1.527  1.00 98.19           C  
ATOM   2307  O   GLN A 307     -23.688 -15.070   3.875  1.00 98.19           O  
ATOM   2308  CG  GLN A 307     -21.281 -15.820   0.395  1.00 98.19           C  
ATOM   2309  CD  GLN A 307     -19.781 -15.945   0.611  1.00 98.19           C  
ATOM   2310  NE2 GLN A 307     -19.031 -15.977  -0.481  1.00 98.19           N  
ATOM   2311  OE1 GLN A 307     -19.312 -16.016   1.750  1.00 98.19           O  
ATOM   2312  N   GLY A 308     -25.000 -13.742   2.682  1.00 97.56           N  
ATOM   2313  CA  GLY A 308     -25.797 -13.312   3.814  1.00 97.56           C  
ATOM   2314  C   GLY A 308     -25.141 -12.203   4.621  1.00 97.56           C  
ATOM   2315  O   GLY A 308     -25.516 -11.953   5.766  1.00 97.56           O  
ATOM   2316  N   PHE A 309     -24.047 -11.625   4.098  1.00 98.38           N  
ATOM   2317  CA  PHE A 309     -23.422 -10.500   4.781  1.00 98.38           C  
ATOM   2318  C   PHE A 309     -24.188  -9.211   4.516  1.00 98.38           C  
ATOM   2319  CB  PHE A 309     -21.969 -10.344   4.344  1.00 98.38           C  
ATOM   2320  O   PHE A 309     -24.594  -8.938   3.379  1.00 98.38           O  
ATOM   2321  CG  PHE A 309     -21.094 -11.508   4.723  1.00 98.38           C  
ATOM   2322  CD1 PHE A 309     -20.859 -11.820   6.059  1.00 98.38           C  
ATOM   2323  CD2 PHE A 309     -20.484 -12.289   3.746  1.00 98.38           C  
ATOM   2324  CE1 PHE A 309     -20.047 -12.891   6.414  1.00 98.38           C  
ATOM   2325  CE2 PHE A 309     -19.688 -13.367   4.094  1.00 98.38           C  
ATOM   2326  CZ  PHE A 309     -19.469 -13.664   5.426  1.00 98.38           C  
ATOM   2327  N   GLN A 310     -24.344  -8.359   5.512  1.00 97.69           N  
ATOM   2328  CA  GLN A 310     -25.078  -7.102   5.375  1.00 97.69           C  
ATOM   2329  C   GLN A 310     -24.141  -5.977   4.930  1.00 97.69           C  
ATOM   2330  CB  GLN A 310     -25.750  -6.727   6.691  1.00 97.69           C  
ATOM   2331  O   GLN A 310     -24.594  -4.941   4.438  1.00 97.69           O  
ATOM   2332  CG  GLN A 310     -26.859  -7.695   7.109  1.00 97.69           C  
ATOM   2333  CD  GLN A 310     -27.594  -7.242   8.359  1.00 97.69           C  
ATOM   2334  NE2 GLN A 310     -28.672  -7.938   8.695  1.00 97.69           N  
ATOM   2335  OE1 GLN A 310     -27.188  -6.277   9.016  1.00 97.69           O  
ATOM   2336  N   SER A 311     -22.875  -6.180   5.160  1.00 98.19           N  
ATOM   2337  CA  SER A 311     -21.844  -5.223   4.777  1.00 98.19           C  
ATOM   2338  C   SER A 311     -20.484  -5.895   4.672  1.00 98.19           C  
ATOM   2339  CB  SER A 311     -21.781  -4.078   5.789  1.00 98.19           C  
ATOM   2340  O   SER A 311     -20.297  -7.027   5.129  1.00 98.19           O  
ATOM   2341  OG  SER A 311     -21.250  -4.523   7.023  1.00 98.19           O  
ATOM   2342  N   VAL A 312     -19.562  -5.176   4.016  1.00 98.56           N  
ATOM   2343  CA  VAL A 312     -18.172  -5.648   3.945  1.00 98.56           C  
ATOM   2344  C   VAL A 312     -17.641  -5.883   5.355  1.00 98.56           C  
ATOM   2345  CB  VAL A 312     -17.266  -4.648   3.189  1.00 98.56           C  
ATOM   2346  O   VAL A 312     -16.969  -6.883   5.613  1.00 98.56           O  
ATOM   2347  CG1 VAL A 312     -15.797  -5.020   3.355  1.00 98.56           C  
ATOM   2348  CG2 VAL A 312     -17.656  -4.602   1.711  1.00 98.56           C  
ATOM   2349  N   GLN A 313     -18.016  -5.020   6.297  1.00 97.62           N  
ATOM   2350  CA  GLN A 313     -17.516  -5.102   7.664  1.00 97.62           C  
ATOM   2351  C   GLN A 313     -17.906  -6.418   8.320  1.00 97.62           C  
ATOM   2352  CB  GLN A 313     -18.031  -3.924   8.500  1.00 97.62           C  
ATOM   2353  O   GLN A 313     -17.141  -6.996   9.094  1.00 97.62           O  
ATOM   2354  CG  GLN A 313     -17.297  -2.615   8.227  1.00 97.62           C  
ATOM   2355  CD  GLN A 313     -17.891  -1.444   8.984  1.00 97.62           C  
ATOM   2356  NE2 GLN A 313     -17.438  -0.238   8.672  1.00 97.62           N  
ATOM   2357  OE1 GLN A 313     -18.766  -1.623   9.844  1.00 97.62           O  
ATOM   2358  N   ASP A 314     -19.062  -6.949   7.984  1.00 97.81           N  
ATOM   2359  CA  ASP A 314     -19.562  -8.211   8.531  1.00 97.81           C  
ATOM   2360  C   ASP A 314     -18.750  -9.391   8.000  1.00 97.81           C  
ATOM   2361  CB  ASP A 314     -21.047  -8.383   8.211  1.00 97.81           C  
ATOM   2362  O   ASP A 314     -18.703 -10.445   8.641  1.00 97.81           O  
ATOM   2363  CG  ASP A 314     -21.938  -7.391   8.930  1.00 97.81           C  
ATOM   2364  OD1 ASP A 314     -21.484  -6.773   9.922  1.00 97.81           O  
ATOM   2365  OD2 ASP A 314     -23.094  -7.219   8.516  1.00 97.81           O  
ATOM   2366  N   ALA A 315     -18.172  -9.180   6.891  1.00 98.69           N  
ATOM   2367  CA  ALA A 315     -17.469 -10.289   6.242  1.00 98.69           C  
ATOM   2368  C   ALA A 315     -16.000 -10.336   6.656  1.00 98.69           C  
ATOM   2369  CB  ALA A 315     -17.594 -10.172   4.723  1.00 98.69           C  
ATOM   2370  O   ALA A 315     -15.336 -11.352   6.480  1.00 98.69           O  
ATOM   2371  N   VAL A 316     -15.492  -9.250   7.188  1.00 98.81           N  
ATOM   2372  CA  VAL A 316     -14.078  -9.180   7.559  1.00 98.81           C  
ATOM   2373  C   VAL A 316     -13.758 -10.273   8.578  1.00 98.81           C  
ATOM   2374  CB  VAL A 316     -13.711  -7.793   8.133  1.00 98.81           C  
ATOM   2375  O   VAL A 316     -14.367 -10.328   9.648  1.00 98.81           O  
ATOM   2376  CG1 VAL A 316     -12.281  -7.793   8.672  1.00 98.81           C  
ATOM   2377  CG2 VAL A 316     -13.883  -6.715   7.070  1.00 98.81           C  
ATOM   2378  N   GLY A 317     -12.836 -11.234   8.172  1.00 98.62           N  
ATOM   2379  CA  GLY A 317     -12.352 -12.266   9.078  1.00 98.62           C  
ATOM   2380  C   GLY A 317     -13.320 -13.422   9.234  1.00 98.62           C  
ATOM   2381  O   GLY A 317     -13.203 -14.211  10.180  1.00 98.62           O  
ATOM   2382  N   ALA A 318     -14.258 -13.555   8.430  1.00 98.50           N  
ATOM   2383  CA  ALA A 318     -15.297 -14.578   8.508  1.00 98.50           C  
ATOM   2384  C   ALA A 318     -14.695 -15.984   8.469  1.00 98.50           C  
ATOM   2385  CB  ALA A 318     -16.297 -14.406   7.371  1.00 98.50           C  
ATOM   2386  O   ALA A 318     -15.328 -16.953   8.906  1.00 98.50           O  
ATOM   2387  N   ASP A 319     -13.461 -16.062   8.102  1.00 98.25           N  
ATOM   2388  CA  ASP A 319     -12.797 -17.359   8.062  1.00 98.25           C  
ATOM   2389  C   ASP A 319     -12.094 -17.656   9.383  1.00 98.25           C  
ATOM   2390  CB  ASP A 319     -11.789 -17.406   6.910  1.00 98.25           C  
ATOM   2391  O   ASP A 319     -11.445 -18.703   9.523  1.00 98.25           O  
ATOM   2392  CG  ASP A 319     -12.445 -17.469   5.543  1.00 98.25           C  
ATOM   2393  OD1 ASP A 319     -13.672 -17.734   5.465  1.00 98.25           O  
ATOM   2394  OD2 ASP A 319     -11.742 -17.234   4.535  1.00 98.25           O  
ATOM   2395  N   HIS A 320     -12.195 -16.734  10.398  1.00 97.44           N  
ATOM   2396  CA  HIS A 320     -11.586 -16.938  11.703  1.00 97.44           C  
ATOM   2397  C   HIS A 320     -12.641 -17.125  12.789  1.00 97.44           C  
ATOM   2398  CB  HIS A 320     -10.695 -15.742  12.055  1.00 97.44           C  
ATOM   2399  O   HIS A 320     -13.781 -16.688  12.633  1.00 97.44           O  
ATOM   2400  CG  HIS A 320      -9.586 -15.516  11.078  1.00 97.44           C  
ATOM   2401  CD2 HIS A 320      -9.578 -14.898   9.875  1.00 97.44           C  
ATOM   2402  ND1 HIS A 320      -8.297 -15.945  11.297  1.00 97.44           N  
ATOM   2403  CE1 HIS A 320      -7.543 -15.602  10.266  1.00 97.44           C  
ATOM   2404  NE2 HIS A 320      -8.297 -14.969   9.391  1.00 97.44           N  
TER    2405      HIS A 320                                                      
ENDMDL                                                                          
END                                                                             
