# Supplementary material for: Computational Modeling of Low-Abundance Proteins in Venom Gland Transcriptomes: Bothrops asper and Bothrops jararaca
Source: Toxins (Basel). 2025 May 22;17(6):262. doi: 10.3390/toxins17060262 (PMC12197698; doi:10.3390/toxins17060262)
Supplement: Supplementary file 1 [file toxins-17-00262-s001.zip › Supplementary Material 1/File S6 basparin/Basparin-B.asper_BA-1_model1_AF.pdb]

MODEL     1                                                                     
ATOM      1  N   SER A   1      -3.475  14.984  12.625  1.00 75.06           N  
ATOM      2  CA  SER A   1      -4.230  13.797  12.234  1.00 75.06           C  
ATOM      3  C   SER A   1      -4.137  13.555  10.734  1.00 75.06           C  
ATOM      4  CB  SER A   1      -5.699  13.938  12.641  1.00 75.06           C  
ATOM      5  O   SER A   1      -4.055  14.500   9.945  1.00 75.06           O  
ATOM      6  OG  SER A   1      -6.535  13.195  11.781  1.00 75.06           O  
ATOM      7  N   HIS A   2      -3.477  12.406  10.312  1.00 80.69           N  
ATOM      8  CA  HIS A   2      -3.215  11.969   8.945  1.00 80.69           C  
ATOM      9  C   HIS A   2      -4.156  10.836   8.539  1.00 80.69           C  
ATOM     10  CB  HIS A   2      -1.760  11.523   8.797  1.00 80.69           C  
ATOM     11  O   HIS A   2      -4.676  10.125   9.398  1.00 80.69           O  
ATOM     12  CG  HIS A   2      -0.766  12.555   9.227  1.00 80.69           C  
ATOM     13  CD2 HIS A   2      -0.021  12.656  10.352  1.00 80.69           C  
ATOM     14  ND1 HIS A   2      -0.450  13.648   8.445  1.00 80.69           N  
ATOM     15  CE1 HIS A   2       0.451  14.383   9.078  1.00 80.69           C  
ATOM     16  NE2 HIS A   2       0.728  13.805  10.234  1.00 80.69           N  
ATOM     17  N   ASP A   3      -4.512  10.797   7.223  1.00 89.12           N  
ATOM     18  CA  ASP A   3      -5.355   9.758   6.641  1.00 89.12           C  
ATOM     19  C   ASP A   3      -4.562   8.477   6.406  1.00 89.12           C  
ATOM     20  CB  ASP A   3      -5.977  10.242   5.328  1.00 89.12           C  
ATOM     21  O   ASP A   3      -5.020   7.383   6.750  1.00 89.12           O  
ATOM     22  CG  ASP A   3      -7.012  11.328   5.527  1.00 89.12           C  
ATOM     23  OD1 ASP A   3      -7.520  11.492   6.656  1.00 89.12           O  
ATOM     24  OD2 ASP A   3      -7.328  12.031   4.543  1.00 89.12           O  
ATOM     25  N   ASN A   4      -3.385   8.570   6.051  1.00 94.44           N  
ATOM     26  CA  ASN A   4      -2.451   7.484   5.781  1.00 94.44           C  
ATOM     27  C   ASN A   4      -1.002   7.949   5.895  1.00 94.44           C  
ATOM     28  CB  ASN A   4      -2.711   6.879   4.402  1.00 94.44           C  
ATOM     29  O   ASN A   4      -0.656   9.031   5.422  1.00 94.44           O  
ATOM     30  CG  ASN A   4      -1.939   5.594   4.172  1.00 94.44           C  
ATOM     31  ND2 ASN A   4      -2.588   4.461   4.414  1.00 94.44           N  
ATOM     32  OD1 ASN A   4      -0.771   5.621   3.777  1.00 94.44           O  
ATOM     33  N   ALA A   5      -0.255   7.184   6.484  1.00 96.00           N  
ATOM     34  CA  ALA A   5       1.163   7.496   6.645  1.00 96.00           C  
ATOM     35  C   ALA A   5       2.035   6.426   5.996  1.00 96.00           C  
ATOM     36  CB  ALA A   5       1.515   7.645   8.125  1.00 96.00           C  
ATOM     37  O   ALA A   5       1.757   5.230   6.125  1.00 96.00           O  
ATOM     38  N   GLN A   6       3.025   6.930   5.258  1.00 96.38           N  
ATOM     39  CA  GLN A   6       3.992   6.043   4.617  1.00 96.38           C  
ATOM     40  C   GLN A   6       5.414   6.359   5.066  1.00 96.38           C  
ATOM     41  CB  GLN A   6       3.887   6.148   3.094  1.00 96.38           C  
ATOM     42  O   GLN A   6       5.844   7.516   5.023  1.00 96.38           O  
ATOM     43  CG  GLN A   6       2.531   5.734   2.541  1.00 96.38           C  
ATOM     44  CD  GLN A   6       2.314   4.234   2.574  1.00 96.38           C  
ATOM     45  NE2 GLN A   6       1.053   3.816   2.557  1.00 96.38           N  
ATOM     46  OE1 GLN A   6       3.271   3.455   2.615  1.00 96.38           O  
ATOM     47  N   LEU A   7       6.109   5.359   5.449  1.00 96.69           N  
ATOM     48  CA  LEU A   7       7.516   5.520   5.801  1.00 96.69           C  
ATOM     49  C   LEU A   7       8.414   4.992   4.688  1.00 96.69           C  
ATOM     50  CB  LEU A   7       7.828   4.797   7.113  1.00 96.69           C  
ATOM     51  O   LEU A   7       8.273   3.846   4.258  1.00 96.69           O  
ATOM     52  CG  LEU A   7       9.289   4.805   7.559  1.00 96.69           C  
ATOM     53  CD1 LEU A   7       9.727   6.227   7.906  1.00 96.69           C  
ATOM     54  CD2 LEU A   7       9.492   3.873   8.750  1.00 96.69           C  
ATOM     55  N   LEU A   8       9.250   5.867   4.266  1.00 96.19           N  
ATOM     56  CA  LEU A   8      10.266   5.496   3.283  1.00 96.19           C  
ATOM     57  C   LEU A   8      11.617   5.285   3.957  1.00 96.19           C  
ATOM     58  CB  LEU A   8      10.383   6.574   2.203  1.00 96.19           C  
ATOM     59  O   LEU A   8      12.086   6.145   4.703  1.00 96.19           O  
ATOM     60  CG  LEU A   8       9.266   6.613   1.160  1.00 96.19           C  
ATOM     61  CD1 LEU A   8       8.016   7.250   1.751  1.00 96.19           C  
ATOM     62  CD2 LEU A   8       9.719   7.367  -0.084  1.00 96.19           C  
ATOM     63  N   THR A   9      12.219   4.141   3.588  1.00 95.25           N  
ATOM     64  CA  THR A   9      13.508   3.863   4.219  1.00 95.25           C  
ATOM     65  C   THR A   9      14.477   3.232   3.225  1.00 95.25           C  
ATOM     66  CB  THR A   9      13.344   2.936   5.438  1.00 95.25           C  
ATOM     67  O   THR A   9      14.047   2.594   2.258  1.00 95.25           O  
ATOM     68  CG2 THR A   9      12.758   1.588   5.027  1.00 95.25           C  
ATOM     69  OG1 THR A   9      14.625   2.727   6.051  1.00 95.25           O  
ATOM     70  N   THR A  10      15.742   3.434   3.494  1.00 94.56           N  
ATOM     71  CA  THR A  10      16.781   2.777   2.703  1.00 94.56           C  
ATOM     72  C   THR A  10      17.297   1.537   3.422  1.00 94.56           C  
ATOM     73  CB  THR A  10      17.938   3.734   2.402  1.00 94.56           C  
ATOM     74  O   THR A  10      18.234   0.888   2.947  1.00 94.56           O  
ATOM     75  CG2 THR A  10      17.469   4.941   1.600  1.00 94.56           C  
ATOM     76  OG1 THR A  10      18.516   4.188   3.639  1.00 94.56           O  
ATOM     77  N   ILE A  11      16.594   1.270   4.551  1.00 94.88           N  
ATOM     78  CA  ILE A  11      16.984   0.092   5.316  1.00 94.88           C  
ATOM     79  C   ILE A  11      16.453  -1.166   4.645  1.00 94.88           C  
ATOM     80  CB  ILE A  11      16.500   0.177   6.777  1.00 94.88           C  
ATOM     81  O   ILE A  11      15.312  -1.176   4.156  1.00 94.88           O  
ATOM     82  CG1 ILE A  11      17.188   1.333   7.512  1.00 94.88           C  
ATOM     83  CG2 ILE A  11      16.719  -1.149   7.508  1.00 94.88           C  
ATOM     84  CD1 ILE A  11      16.594   1.640   8.883  1.00 94.88           C  
ATOM     85  N   GLU A  12      17.359  -2.195   4.598  1.00 93.19           N  
ATOM     86  CA  GLU A  12      16.938  -3.479   4.035  1.00 93.19           C  
ATOM     87  C   GLU A  12      15.859  -4.129   4.887  1.00 93.19           C  
ATOM     88  CB  GLU A  12      18.141  -4.418   3.906  1.00 93.19           C  
ATOM     89  O   GLU A  12      15.969  -4.180   6.113  1.00 93.19           O  
ATOM     90  CG  GLU A  12      18.906  -4.262   2.602  1.00 93.19           C  
ATOM     91  CD  GLU A  12      18.766  -5.453   1.669  1.00 93.19           C  
ATOM     92  OE1 GLU A  12      19.109  -5.332   0.472  1.00 93.19           O  
ATOM     93  OE2 GLU A  12      18.297  -6.512   2.139  1.00 93.19           O  
ATOM     94  N   LEU A  13      14.805  -4.453   4.215  1.00 92.94           N  
ATOM     95  CA  LEU A  13      13.742  -5.199   4.883  1.00 92.94           C  
ATOM     96  C   LEU A  13      13.977  -6.703   4.770  1.00 92.94           C  
ATOM     97  CB  LEU A  13      12.383  -4.840   4.281  1.00 92.94           C  
ATOM     98  O   LEU A  13      15.070  -7.137   4.398  1.00 92.94           O  
ATOM     99  CG  LEU A  13      11.984  -3.363   4.328  1.00 92.94           C  
ATOM    100  CD1 LEU A  13      10.664  -3.145   3.604  1.00 92.94           C  
ATOM    101  CD2 LEU A  13      11.898  -2.879   5.770  1.00 92.94           C  
ATOM    102  N   ASP A  14      12.938  -7.555   5.207  1.00 92.56           N  
ATOM    103  CA  ASP A  14      13.102  -9.000   5.133  1.00 92.56           C  
ATOM    104  C   ASP A  14      13.398  -9.453   3.705  1.00 92.56           C  
ATOM    105  CB  ASP A  14      11.852  -9.711   5.660  1.00 92.56           C  
ATOM    106  O   ASP A  14      12.484  -9.609   2.895  1.00 92.56           O  
ATOM    107  CG  ASP A  14      12.094 -11.188   5.953  1.00 92.56           C  
ATOM    108  OD1 ASP A  14      13.258 -11.625   5.984  1.00 92.56           O  
ATOM    109  OD2 ASP A  14      11.094 -11.914   6.156  1.00 92.56           O  
ATOM    110  N   TYR A  15      14.617  -9.758   3.410  1.00 88.50           N  
ATOM    111  CA  TYR A  15      15.031 -10.320   2.133  1.00 88.50           C  
ATOM    112  C   TYR A  15      14.531  -9.469   0.971  1.00 88.50           C  
ATOM    113  CB  TYR A  15      14.531 -11.758   1.984  1.00 88.50           C  
ATOM    114  O   TYR A  15      15.016  -8.359   0.750  1.00 88.50           O  
ATOM    115  CG  TYR A  15      15.117 -12.719   2.988  1.00 88.50           C  
ATOM    116  CD1 TYR A  15      16.422 -13.195   2.838  1.00 88.50           C  
ATOM    117  CD2 TYR A  15      14.383 -13.141   4.086  1.00 88.50           C  
ATOM    118  CE1 TYR A  15      16.969 -14.086   3.760  1.00 88.50           C  
ATOM    119  CE2 TYR A  15      14.922 -14.023   5.016  1.00 88.50           C  
ATOM    120  OH  TYR A  15      16.750 -15.367   5.758  1.00 88.50           O  
ATOM    121  CZ  TYR A  15      16.219 -14.492   4.844  1.00 88.50           C  
ATOM    122  N   GLN A  16      13.562 -10.016   0.222  1.00 90.88           N  
ATOM    123  CA  GLN A  16      13.133  -9.367  -1.011  1.00 90.88           C  
ATOM    124  C   GLN A  16      11.898  -8.492  -0.772  1.00 90.88           C  
ATOM    125  CB  GLN A  16      12.836 -10.406  -2.092  1.00 90.88           C  
ATOM    126  O   GLN A  16      11.195  -8.133  -1.718  1.00 90.88           O  
ATOM    127  CG  GLN A  16      14.062 -11.164  -2.568  1.00 90.88           C  
ATOM    128  CD  GLN A  16      13.758 -12.117  -3.709  1.00 90.88           C  
ATOM    129  NE2 GLN A  16      14.430 -13.266  -3.719  1.00 90.88           N  
ATOM    130  OE1 GLN A  16      12.930 -11.828  -4.574  1.00 90.88           O  
ATOM    131  N   THR A  17      11.688  -8.141   0.462  1.00 96.12           N  
ATOM    132  CA  THR A  17      10.484  -7.359   0.718  1.00 96.12           C  
ATOM    133  C   THR A  17      10.695  -5.895   0.353  1.00 96.12           C  
ATOM    134  CB  THR A  17      10.047  -7.469   2.191  1.00 96.12           C  
ATOM    135  O   THR A  17      11.648  -5.266   0.825  1.00 96.12           O  
ATOM    136  CG2 THR A  17       8.789  -6.656   2.455  1.00 96.12           C  
ATOM    137  OG1 THR A  17       9.797  -8.844   2.512  1.00 96.12           O  
ATOM    138  N   LEU A  18       9.797  -5.320  -0.435  1.00 96.19           N  
ATOM    139  CA  LEU A  18       9.930  -3.941  -0.897  1.00 96.19           C  
ATOM    140  C   LEU A  18       8.898  -3.039  -0.225  1.00 96.19           C  
ATOM    141  CB  LEU A  18       9.773  -3.869  -2.418  1.00 96.19           C  
ATOM    142  O   LEU A  18       9.039  -1.814  -0.241  1.00 96.19           O  
ATOM    143  CG  LEU A  18      10.820  -4.621  -3.244  1.00 96.19           C  
ATOM    144  CD1 LEU A  18      10.531  -4.469  -4.734  1.00 96.19           C  
ATOM    145  CD2 LEU A  18      12.219  -4.117  -2.916  1.00 96.19           C  
ATOM    146  N   GLY A  19       7.887  -3.635   0.427  1.00 97.25           N  
ATOM    147  CA  GLY A  19       6.840  -2.898   1.118  1.00 97.25           C  
ATOM    148  C   GLY A  19       6.035  -3.760   2.074  1.00 97.25           C  
ATOM    149  O   GLY A  19       5.902  -4.969   1.866  1.00 97.25           O  
ATOM    150  N   ILE A  20       5.566  -3.113   3.154  1.00 97.38           N  
ATOM    151  CA  ILE A  20       4.738  -3.764   4.168  1.00 97.38           C  
ATOM    152  C   ILE A  20       3.545  -2.873   4.508  1.00 97.38           C  
ATOM    153  CB  ILE A  20       5.551  -4.082   5.441  1.00 97.38           C  
ATOM    154  O   ILE A  20       3.693  -1.659   4.664  1.00 97.38           O  
ATOM    155  CG1 ILE A  20       6.773  -4.941   5.094  1.00 97.38           C  
ATOM    156  CG2 ILE A  20       4.672  -4.773   6.484  1.00 97.38           C  
ATOM    157  CD1 ILE A  20       7.738  -5.141   6.254  1.00 97.38           C  
ATOM    158  N   ALA A  21       2.373  -3.477   4.477  1.00 97.75           N  
ATOM    159  CA  ALA A  21       1.171  -2.770   4.910  1.00 97.75           C  
ATOM    160  C   ALA A  21       0.161  -3.730   5.531  1.00 97.75           C  
ATOM    161  CB  ALA A  21       0.539  -2.025   3.734  1.00 97.75           C  
ATOM    162  O   ALA A  21       0.219  -4.938   5.293  1.00 97.75           O  
ATOM    163  N   TYR A  22      -0.684  -3.152   6.469  1.00 97.50           N  
ATOM    164  CA  TYR A  22      -1.812  -3.920   6.984  1.00 97.50           C  
ATOM    165  C   TYR A  22      -2.904  -4.059   5.934  1.00 97.50           C  
ATOM    166  CB  TYR A  22      -2.381  -3.260   8.242  1.00 97.50           C  
ATOM    167  O   TYR A  22      -3.178  -3.117   5.184  1.00 97.50           O  
ATOM    168  CG  TYR A  22      -1.439  -3.295   9.422  1.00 97.50           C  
ATOM    169  CD1 TYR A  22      -1.286  -4.453  10.188  1.00 97.50           C  
ATOM    170  CD2 TYR A  22      -0.704  -2.170   9.781  1.00 97.50           C  
ATOM    171  CE1 TYR A  22      -0.422  -4.488  11.273  1.00 97.50           C  
ATOM    172  CE2 TYR A  22       0.163  -2.193  10.867  1.00 97.50           C  
ATOM    173  OH  TYR A  22       1.154  -3.385  12.688  1.00 97.50           O  
ATOM    174  CZ  TYR A  22       0.297  -3.355  11.609  1.00 97.50           C  
ATOM    175  N   ILE A  23      -3.537  -5.172   5.840  1.00 97.56           N  
ATOM    176  CA  ILE A  23      -4.590  -5.438   4.867  1.00 97.56           C  
ATOM    177  C   ILE A  23      -5.926  -4.922   5.402  1.00 97.56           C  
ATOM    178  CB  ILE A  23      -4.691  -6.941   4.535  1.00 97.56           C  
ATOM    179  O   ILE A  23      -6.238  -5.098   6.582  1.00 97.56           O  
ATOM    180  CG1 ILE A  23      -3.391  -7.434   3.889  1.00 97.56           C  
ATOM    181  CG2 ILE A  23      -5.895  -7.215   3.625  1.00 97.56           C  
ATOM    182  CD1 ILE A  23      -3.326  -8.945   3.703  1.00 97.56           C  
ATOM    183  N   ALA A  24      -6.695  -4.203   4.539  1.00 96.88           N  
ATOM    184  CA  ALA A  24      -8.055  -3.742   4.812  1.00 96.88           C  
ATOM    185  C   ALA A  24      -8.078  -2.799   6.008  1.00 96.88           C  
ATOM    186  CB  ALA A  24      -8.977  -4.930   5.055  1.00 96.88           C  
ATOM    187  O   ALA A  24      -8.953  -2.904   6.871  1.00 96.88           O  
ATOM    188  N   THR A  25      -7.062  -1.936   6.023  1.00 96.12           N  
ATOM    189  CA  THR A  25      -7.008  -1.059   7.188  1.00 96.12           C  
ATOM    190  C   THR A  25      -6.871   0.400   6.762  1.00 96.12           C  
ATOM    191  CB  THR A  25      -5.840  -1.438   8.117  1.00 96.12           C  
ATOM    192  O   THR A  25      -6.387   1.234   7.531  1.00 96.12           O  
ATOM    193  CG2 THR A  25      -6.027  -2.834   8.703  1.00 96.12           C  
ATOM    194  OG1 THR A  25      -4.613  -1.406   7.371  1.00 96.12           O  
ATOM    195  N   MET A  26      -7.191   0.730   5.594  1.00 94.75           N  
ATOM    196  CA  MET A  26      -7.074   2.092   5.078  1.00 94.75           C  
ATOM    197  C   MET A  26      -7.906   3.062   5.906  1.00 94.75           C  
ATOM    198  CB  MET A  26      -7.504   2.150   3.611  1.00 94.75           C  
ATOM    199  O   MET A  26      -7.523   4.219   6.086  1.00 94.75           O  
ATOM    200  CG  MET A  26      -7.551   3.559   3.043  1.00 94.75           C  
ATOM    201  SD  MET A  26      -5.887   4.320   2.916  1.00 94.75           S  
ATOM    202  CE  MET A  26      -5.238   3.428   1.475  1.00 94.75           C  
ATOM    203  N   CYS A  27      -8.953   2.604   6.445  1.00 94.88           N  
ATOM    204  CA  CYS A  27      -9.828   3.527   7.156  1.00 94.88           C  
ATOM    205  C   CYS A  27      -9.648   3.395   8.664  1.00 94.88           C  
ATOM    206  CB  CYS A  27     -11.289   3.275   6.785  1.00 94.88           C  
ATOM    207  O   CYS A  27     -10.367   4.027   9.438  1.00 94.88           O  
ATOM    208  SG  CYS A  27     -11.648   3.553   5.039  1.00 94.88           S  
ATOM    209  N   ASP A  28      -8.734   2.512   9.031  1.00 95.44           N  
ATOM    210  CA  ASP A  28      -8.391   2.371  10.445  1.00 95.44           C  
ATOM    211  C   ASP A  28      -7.340   3.398  10.859  1.00 95.44           C  
ATOM    212  CB  ASP A  28      -7.887   0.956  10.734  1.00 95.44           C  
ATOM    213  O   ASP A  28      -6.191   3.330  10.414  1.00 95.44           O  
ATOM    214  CG  ASP A  28      -7.664   0.698  12.219  1.00 95.44           C  
ATOM    215  OD1 ASP A  28      -7.418   1.662  12.969  1.00 95.44           O  
ATOM    216  OD2 ASP A  28      -7.734  -0.480  12.625  1.00 95.44           O  
ATOM    217  N   PRO A  29      -7.672   4.328  11.719  1.00 92.50           N  
ATOM    218  CA  PRO A  29      -6.793   5.445  12.070  1.00 92.50           C  
ATOM    219  C   PRO A  29      -5.469   4.980  12.672  1.00 92.50           C  
ATOM    220  CB  PRO A  29      -7.613   6.234  13.094  1.00 92.50           C  
ATOM    221  O   PRO A  29      -4.453   5.668  12.539  1.00 92.50           O  
ATOM    222  CG  PRO A  29      -9.023   5.809  12.859  1.00 92.50           C  
ATOM    223  CD  PRO A  29      -9.016   4.426  12.273  1.00 92.50           C  
ATOM    224  N   LYS A  30      -5.414   3.805  13.250  1.00 93.38           N  
ATOM    225  CA  LYS A  30      -4.211   3.342  13.930  1.00 93.38           C  
ATOM    226  C   LYS A  30      -3.396   2.410  13.031  1.00 93.38           C  
ATOM    227  CB  LYS A  30      -4.570   2.629  15.234  1.00 93.38           C  
ATOM    228  O   LYS A  30      -2.227   2.141  13.312  1.00 93.38           O  
ATOM    229  CG  LYS A  30      -5.168   3.543  16.297  1.00 93.38           C  
ATOM    230  CD  LYS A  30      -5.430   2.795  17.594  1.00 93.38           C  
ATOM    231  CE  LYS A  30      -6.031   3.707  18.656  1.00 93.38           C  
ATOM    232  NZ  LYS A  30      -6.281   2.980  19.938  1.00 93.38           N  
ATOM    233  N   ALA A  31      -4.000   1.995  11.930  1.00 95.62           N  
ATOM    234  CA  ALA A  31      -3.330   0.977  11.117  1.00 95.62           C  
ATOM    235  C   ALA A  31      -3.225   1.414   9.664  1.00 95.62           C  
ATOM    236  CB  ALA A  31      -4.070  -0.354  11.219  1.00 95.62           C  
ATOM    237  O   ALA A  31      -2.812   0.632   8.805  1.00 95.62           O  
ATOM    238  N   SER A  32      -3.672   2.664   9.398  1.00 96.50           N  
ATOM    239  CA  SER A  32      -3.543   3.209   8.047  1.00 96.50           C  
ATOM    240  C   SER A  32      -2.121   3.689   7.781  1.00 96.50           C  
ATOM    241  CB  SER A  32      -4.527   4.359   7.840  1.00 96.50           C  
ATOM    242  O   SER A  32      -1.855   4.895   7.789  1.00 96.50           O  
ATOM    243  OG  SER A  32      -4.496   4.812   6.496  1.00 96.50           O  
ATOM    244  N   VAL A  33      -1.219   2.703   7.641  1.00 96.88           N  
ATOM    245  CA  VAL A  33       0.199   3.016   7.500  1.00 96.88           C  
ATOM    246  C   VAL A  33       0.867   1.987   6.590  1.00 96.88           C  
ATOM    247  CB  VAL A  33       0.912   3.057   8.867  1.00 96.88           C  
ATOM    248  O   VAL A  33       0.336   0.893   6.383  1.00 96.88           O  
ATOM    249  CG1 VAL A  33       0.309   4.141   9.758  1.00 96.88           C  
ATOM    250  CG2 VAL A  33       0.828   1.693   9.555  1.00 96.88           C  
ATOM    251  N   GLY A  34       1.993   2.352   6.012  1.00 96.75           N  
ATOM    252  CA  GLY A  34       2.791   1.459   5.184  1.00 96.75           C  
ATOM    253  C   GLY A  34       4.273   1.774   5.227  1.00 96.75           C  
ATOM    254  O   GLY A  34       4.672   2.871   5.625  1.00 96.75           O  
ATOM    255  N   LEU A  35       5.109   0.799   4.961  1.00 97.44           N  
ATOM    256  CA  LEU A  35       6.562   0.914   4.902  1.00 97.44           C  
ATOM    257  C   LEU A  35       7.074   0.572   3.506  1.00 97.44           C  
ATOM    258  CB  LEU A  35       7.215  -0.002   5.938  1.00 97.44           C  
ATOM    259  O   LEU A  35       6.707  -0.459   2.939  1.00 97.44           O  
ATOM    260  CG  LEU A  35       8.742  -0.014   5.965  1.00 97.44           C  
ATOM    261  CD1 LEU A  35       9.281   1.336   6.430  1.00 97.44           C  
ATOM    262  CD2 LEU A  35       9.258  -1.137   6.859  1.00 97.44           C  
ATOM    263  N   ILE A  36       7.828   1.476   2.973  1.00 97.44           N  
ATOM    264  CA  ILE A  36       8.375   1.271   1.634  1.00 97.44           C  
ATOM    265  C   ILE A  36       9.898   1.278   1.691  1.00 97.44           C  
ATOM    266  CB  ILE A  36       7.871   2.348   0.648  1.00 97.44           C  
ATOM    267  O   ILE A  36      10.500   2.170   2.295  1.00 97.44           O  
ATOM    268  CG1 ILE A  36       6.344   2.465   0.720  1.00 97.44           C  
ATOM    269  CG2 ILE A  36       8.328   2.031  -0.779  1.00 97.44           C  
ATOM    270  CD1 ILE A  36       5.605   1.176   0.386  1.00 97.44           C  
ATOM    271  N   LYS A  37      10.562   0.265   1.095  1.00 96.25           N  
ATOM    272  CA  LYS A  37      12.016   0.250   0.932  1.00 96.25           C  
ATOM    273  C   LYS A  37      12.430   0.970  -0.347  1.00 96.25           C  
ATOM    274  CB  LYS A  37      12.539  -1.188   0.920  1.00 96.25           C  
ATOM    275  O   LYS A  37      12.039   0.572  -1.446  1.00 96.25           O  
ATOM    276  CG  LYS A  37      14.031  -1.299   0.658  1.00 96.25           C  
ATOM    277  CD  LYS A  37      14.461  -2.750   0.492  1.00 96.25           C  
ATOM    278  CE  LYS A  37      15.922  -2.855   0.064  1.00 96.25           C  
ATOM    279  NZ  LYS A  37      16.344  -4.277  -0.133  1.00 96.25           N  
ATOM    280  N   ASP A  38      13.164   2.018  -0.123  1.00 93.31           N  
ATOM    281  CA  ASP A  38      13.734   2.707  -1.272  1.00 93.31           C  
ATOM    282  C   ASP A  38      14.914   1.921  -1.853  1.00 93.31           C  
ATOM    283  CB  ASP A  38      14.188   4.117  -0.882  1.00 93.31           C  
ATOM    284  O   ASP A  38      16.031   1.986  -1.332  1.00 93.31           O  
ATOM    285  CG  ASP A  38      14.656   4.938  -2.070  1.00 93.31           C  
ATOM    286  OD1 ASP A  38      14.680   4.414  -3.203  1.00 93.31           O  
ATOM    287  OD2 ASP A  38      15.008   6.121  -1.868  1.00 93.31           O  
ATOM    288  N   ASN A  39      14.664   1.156  -2.928  1.00 89.81           N  
ATOM    289  CA  ASN A  39      15.680   0.239  -3.426  1.00 89.81           C  
ATOM    290  C   ASN A  39      16.141   0.616  -4.832  1.00 89.81           C  
ATOM    291  CB  ASN A  39      15.164  -1.201  -3.402  1.00 89.81           C  
ATOM    292  O   ASN A  39      16.922  -0.104  -5.445  1.00 89.81           O  
ATOM    293  CG  ASN A  39      16.203  -2.201  -3.865  1.00 89.81           C  
ATOM    294  ND2 ASN A  39      15.773  -3.207  -4.613  1.00 89.81           N  
ATOM    295  OD1 ASN A  39      17.391  -2.072  -3.549  1.00 89.81           O  
ATOM    296  N   SER A  40      15.609   1.655  -5.375  1.00 89.00           N  
ATOM    297  CA  SER A  40      15.930   2.027  -6.746  1.00 89.00           C  
ATOM    298  C   SER A  40      16.000   3.543  -6.906  1.00 89.00           C  
ATOM    299  CB  SER A  40      14.898   1.456  -7.719  1.00 89.00           C  
ATOM    300  O   SER A  40      15.469   4.285  -6.082  1.00 89.00           O  
ATOM    301  OG  SER A  40      14.977   2.100  -8.977  1.00 89.00           O  
ATOM    302  N   THR A  41      16.844   3.994  -7.910  1.00 91.88           N  
ATOM    303  CA  THR A  41      16.906   5.410  -8.258  1.00 91.88           C  
ATOM    304  C   THR A  41      15.719   5.805  -9.133  1.00 91.88           C  
ATOM    305  CB  THR A  41      18.219   5.754  -8.977  1.00 91.88           C  
ATOM    306  O   THR A  41      15.492   6.988  -9.398  1.00 91.88           O  
ATOM    307  CG2 THR A  41      19.422   5.562  -8.055  1.00 91.88           C  
ATOM    308  OG1 THR A  41      18.359   4.902 -10.117  1.00 91.88           O  
ATOM    309  N   ASN A  42      14.953   4.734  -9.539  1.00 94.19           N  
ATOM    310  CA  ASN A  42      13.758   4.961 -10.344  1.00 94.19           C  
ATOM    311  C   ASN A  42      12.555   5.301  -9.469  1.00 94.19           C  
ATOM    312  CB  ASN A  42      13.453   3.736 -11.211  1.00 94.19           C  
ATOM    313  O   ASN A  42      11.992   4.426  -8.805  1.00 94.19           O  
ATOM    314  CG  ASN A  42      12.328   3.986 -12.195  1.00 94.19           C  
ATOM    315  ND2 ASN A  42      12.367   3.291 -13.328  1.00 94.19           N  
ATOM    316  OD1 ASN A  42      11.438   4.797 -11.945  1.00 94.19           O  
ATOM    317  N   ASP A  43      12.133   6.520  -9.531  1.00 94.38           N  
ATOM    318  CA  ASP A  43      11.062   7.031  -8.680  1.00 94.38           C  
ATOM    319  C   ASP A  43       9.727   6.375  -9.023  1.00 94.38           C  
ATOM    320  CB  ASP A  43      10.953   8.555  -8.820  1.00 94.38           C  
ATOM    321  O   ASP A  43       8.883   6.184  -8.141  1.00 94.38           O  
ATOM    322  CG  ASP A  43      12.148   9.289  -8.242  1.00 94.38           C  
ATOM    323  OD1 ASP A  43      12.898   8.695  -7.430  1.00 94.38           O  
ATOM    324  OD2 ASP A  43      12.344  10.469  -8.594  1.00 94.38           O  
ATOM    325  N   LEU A  44       9.547   6.027 -10.258  1.00 96.06           N  
ATOM    326  CA  LEU A  44       8.312   5.387 -10.695  1.00 96.06           C  
ATOM    327  C   LEU A  44       8.133   4.027 -10.023  1.00 96.06           C  
ATOM    328  CB  LEU A  44       8.297   5.223 -12.219  1.00 96.06           C  
ATOM    329  O   LEU A  44       7.027   3.660  -9.633  1.00 96.06           O  
ATOM    330  CG  LEU A  44       6.988   4.734 -12.836  1.00 96.06           C  
ATOM    331  CD1 LEU A  44       6.215   5.910 -13.430  1.00 96.06           C  
ATOM    332  CD2 LEU A  44       7.258   3.674 -13.898  1.00 96.06           C  
ATOM    333  N   LYS A  45       9.234   3.352  -9.844  1.00 94.56           N  
ATOM    334  CA  LYS A  45       9.188   2.051  -9.188  1.00 94.56           C  
ATOM    335  C   LYS A  45       8.750   2.189  -7.730  1.00 94.56           C  
ATOM    336  CB  LYS A  45      10.547   1.363  -9.258  1.00 94.56           C  
ATOM    337  O   LYS A  45       7.918   1.414  -7.250  1.00 94.56           O  
ATOM    338  CG  LYS A  45      10.859   0.751 -10.617  1.00 94.56           C  
ATOM    339  CD  LYS A  45      12.148  -0.059 -10.578  1.00 94.56           C  
ATOM    340  CE  LYS A  45      12.469  -0.665 -11.938  1.00 94.56           C  
ATOM    341  NZ  LYS A  45      13.758  -1.420 -11.922  1.00 94.56           N  
ATOM    342  N   MET A  46       9.219   3.273  -7.098  1.00 94.69           N  
ATOM    343  CA  MET A  46       8.859   3.531  -5.707  1.00 94.69           C  
ATOM    344  C   MET A  46       7.383   3.904  -5.594  1.00 94.69           C  
ATOM    345  CB  MET A  46       9.727   4.645  -5.121  1.00 94.69           C  
ATOM    346  O   MET A  46       6.695   3.453  -4.676  1.00 94.69           O  
ATOM    347  CG  MET A  46      11.195   4.285  -5.023  1.00 94.69           C  
ATOM    348  SD  MET A  46      11.484   2.727  -4.098  1.00 94.69           S  
ATOM    349  CE  MET A  46      10.258   2.914  -2.773  1.00 94.69           C  
ATOM    350  N   ALA A  47       6.949   4.699  -6.512  1.00 96.50           N  
ATOM    351  CA  ALA A  47       5.555   5.125  -6.523  1.00 96.50           C  
ATOM    352  C   ALA A  47       4.617   3.930  -6.680  1.00 96.50           C  
ATOM    353  CB  ALA A  47       5.316   6.133  -7.645  1.00 96.50           C  
ATOM    354  O   ALA A  47       3.576   3.859  -6.023  1.00 96.50           O  
ATOM    355  N   VAL A  48       4.984   2.971  -7.508  1.00 97.19           N  
ATOM    356  CA  VAL A  48       4.160   1.794  -7.773  1.00 97.19           C  
ATOM    357  C   VAL A  48       4.070   0.933  -6.516  1.00 97.19           C  
ATOM    358  CB  VAL A  48       4.723   0.963  -8.945  1.00 97.19           C  
ATOM    359  O   VAL A  48       2.990   0.462  -6.152  1.00 97.19           O  
ATOM    360  CG1 VAL A  48       4.055  -0.410  -9.008  1.00 97.19           C  
ATOM    361  CG2 VAL A  48       4.531   1.710 -10.266  1.00 97.19           C  
ATOM    362  N   ILE A  49       5.152   0.803  -5.844  1.00 96.56           N  
ATOM    363  CA  ILE A  49       5.176   0.000  -4.629  1.00 96.56           C  
ATOM    364  C   ILE A  49       4.336   0.678  -3.547  1.00 96.56           C  
ATOM    365  CB  ILE A  49       6.621  -0.221  -4.125  1.00 96.56           C  
ATOM    366  O   ILE A  49       3.570   0.017  -2.842  1.00 96.56           O  
ATOM    367  CG1 ILE A  49       7.418  -1.052  -5.137  1.00 96.56           C  
ATOM    368  CG2 ILE A  49       6.617  -0.892  -2.748  1.00 96.56           C  
ATOM    369  CD1 ILE A  49       8.914  -1.065  -4.883  1.00 96.56           C  
ATOM    370  N   MET A  50       4.535   1.959  -3.449  1.00 97.12           N  
ATOM    371  CA  MET A  50       3.725   2.703  -2.488  1.00 97.12           C  
ATOM    372  C   MET A  50       2.236   2.531  -2.781  1.00 97.12           C  
ATOM    373  CB  MET A  50       4.094   4.188  -2.510  1.00 97.12           C  
ATOM    374  O   MET A  50       1.443   2.299  -1.867  1.00 97.12           O  
ATOM    375  CG  MET A  50       3.334   5.023  -1.490  1.00 97.12           C  
ATOM    376  SD  MET A  50       3.871   6.777  -1.477  1.00 97.12           S  
ATOM    377  CE  MET A  50       5.492   6.609  -0.678  1.00 97.12           C  
ATOM    378  N   ALA A  51       1.864   2.721  -4.070  1.00 97.38           N  
ATOM    379  CA  ALA A  51       0.468   2.549  -4.461  1.00 97.38           C  
ATOM    380  C   ALA A  51      -0.021   1.139  -4.141  1.00 97.38           C  
ATOM    381  CB  ALA A  51       0.289   2.846  -5.945  1.00 97.38           C  
ATOM    382  O   ALA A  51      -1.165   0.952  -3.719  1.00 97.38           O  
ATOM    383  N   HIS A  52       0.815   0.147  -4.430  1.00 97.19           N  
ATOM    384  CA  HIS A  52       0.487  -1.240  -4.121  1.00 97.19           C  
ATOM    385  C   HIS A  52       0.183  -1.415  -2.635  1.00 97.19           C  
ATOM    386  CB  HIS A  52       1.631  -2.168  -4.535  1.00 97.19           C  
ATOM    387  O   HIS A  52      -0.835  -2.008  -2.271  1.00 97.19           O  
ATOM    388  CG  HIS A  52       1.478  -3.568  -4.035  1.00 97.19           C  
ATOM    389  CD2 HIS A  52       1.870  -4.148  -2.877  1.00 97.19           C  
ATOM    390  ND1 HIS A  52       0.854  -4.555  -4.770  1.00 97.19           N  
ATOM    391  CE1 HIS A  52       0.870  -5.684  -4.082  1.00 97.19           C  
ATOM    392  NE2 HIS A  52       1.480  -5.465  -2.930  1.00 97.19           N  
ATOM    393  N   GLU A  53       1.085  -0.820  -1.730  1.00 97.31           N  
ATOM    394  CA  GLU A  53       0.897  -1.007  -0.294  1.00 97.31           C  
ATOM    395  C   GLU A  53      -0.282  -0.186   0.220  1.00 97.31           C  
ATOM    396  CB  GLU A  53       2.172  -0.631   0.468  1.00 97.31           C  
ATOM    397  O   GLU A  53      -0.958  -0.588   1.168  1.00 97.31           O  
ATOM    398  CG  GLU A  53       3.381  -1.476   0.095  1.00 97.31           C  
ATOM    399  CD  GLU A  53       3.125  -2.971   0.196  1.00 97.31           C  
ATOM    400  OE1 GLU A  53       3.682  -3.738  -0.622  1.00 97.31           O  
ATOM    401  OE2 GLU A  53       2.359  -3.377   1.099  1.00 97.31           O  
ATOM    402  N   LEU A  54      -0.515   0.964  -0.369  1.00 96.38           N  
ATOM    403  CA  LEU A  54      -1.692   1.762  -0.047  1.00 96.38           C  
ATOM    404  C   LEU A  54      -2.973   0.980  -0.326  1.00 96.38           C  
ATOM    405  CB  LEU A  54      -1.692   3.066  -0.848  1.00 96.38           C  
ATOM    406  O   LEU A  54      -3.965   1.130   0.389  1.00 96.38           O  
ATOM    407  CG  LEU A  54      -2.789   4.074  -0.502  1.00 96.38           C  
ATOM    408  CD1 LEU A  54      -2.588   4.613   0.909  1.00 96.38           C  
ATOM    409  CD2 LEU A  54      -2.809   5.211  -1.518  1.00 96.38           C  
ATOM    410  N   GLY A  55      -2.939   0.084  -1.224  1.00 96.12           N  
ATOM    411  CA  GLY A  55      -4.109  -0.701  -1.584  1.00 96.12           C  
ATOM    412  C   GLY A  55      -4.426  -1.797  -0.583  1.00 96.12           C  
ATOM    413  O   GLY A  55      -5.535  -2.336  -0.574  1.00 96.12           O  
ATOM    414  N   HIS A  56      -3.387  -2.166   0.069  1.00 95.69           N  
ATOM    415  CA  HIS A  56      -3.637  -3.137   1.129  1.00 95.69           C  
ATOM    416  C   HIS A  56      -4.480  -2.527   2.244  1.00 95.69           C  
ATOM    417  CB  HIS A  56      -2.318  -3.664   1.695  1.00 95.69           C  
ATOM    418  O   HIS A  56      -5.406  -3.166   2.748  1.00 95.69           O  
ATOM    419  CG  HIS A  56      -1.615  -4.621   0.787  1.00 95.69           C  
ATOM    420  CD2 HIS A  56      -0.383  -4.574   0.228  1.00 95.69           C  
ATOM    421  ND1 HIS A  56      -2.191  -5.797   0.352  1.00 95.69           N  
ATOM    422  CE1 HIS A  56      -1.342  -6.434  -0.436  1.00 95.69           C  
ATOM    423  NE2 HIS A  56      -0.236  -5.711  -0.527  1.00 95.69           N  
TER     424      HIS A  56                                                      
ENDMDL                                                                          
END                                                                             
