# Supplementary material for: Computational Modeling of Low-Abundance Proteins in Venom Gland Transcriptomes: Bothrops asper and Bothrops jararaca
Source: Toxins (Basel). 2025 May 22;17(6):262. doi: 10.3390/toxins17060262 (PMC12197698; doi:10.3390/toxins17060262)
Supplement: Supplementary file 1 [file toxins-17-00262-s001.zip › Supplementary Material 1/File S6 basparin/Basparin-Muscle_B.asper_PFAM.fa]

>Bothrops_asper_NCBI|P84035/1-63 venom metalloproteinase basparin-A; Short=SVMP
SHDNAQLLTAIK--------AYIATMCDPK---------------MAVIMAHEIGHGGYYGYCRKIPCAPED
VKDDDIGMVLPGTK
>Bothrops_asper/1-56 |TRINITY_DN1522_c0_g1_i3
SHDNAQLLTTIELDYQTLGIAYIATMCDPKASVGLIKDNSTNDLKMAVIMAHELGH----------------
--------------
>Metallopeptidase|domain/1-69
SHDNAQLLTTIELDYQTLGIAYIATMCDPKASVGLIKDNSTNDLKMAVIMAHELGHAIIATMCDPKASV---
--------------
>ADAM|domain/1-57
-HDNAQLLTTIELDYQTLGIAYIATMCDPKASVGLIKDNSTNDLKMAVIMAHELGHAI--------------
--------------
