# Supplementary material for: Computational Modeling of Low-Abundance Proteins in Venom Gland Transcriptomes: Bothrops asper and Bothrops jararaca
Source: Toxins (Basel). 2025 May 22;17(6):262. doi: 10.3390/toxins17060262 (PMC12197698; doi:10.3390/toxins17060262)
Supplement: Supplementary file 1 [file toxins-17-00262-s001.zip › Supplementary Material 1/File S6 basparin/Bothropasin/Bothropasin-B.asper_PFAM.txt]

##gff-version 3
##feature-ontology http://song.cvs.sourceforge.net/viewvc/song/ontology/sofa.obo?revision=1.269
##interproscan-version 5.73-104.0
##sequence-region B.asper_Bothropasin 1 283
B.asper_Bothropasin	.	polypeptide	1	283	.	+	.	ID=BA-B.asper_Bothropasin;md5=bee17e6a419ab7baae637958ffa12b00
B.asper_Bothropasin	PIRSR	protein_match	39	245	1.1E-14	+	.	date=26-03-2025;Target=B.asper_Bothropasin 39 245;ID=match$1_39_245;Name=PIRSR613276-1;status=T
B.asper_Bothropasin	PANTHER	protein_match	22	283	9.1E-90	+	.	date=26-03-2025;Target=B.asper_Bothropasin 22 283;ID=match$2_22_283;Name=PTHR11905;status=T
B.asper_Bothropasin	ProSiteProfiles	protein_match	243	283	11.969297	+	.	date=26-03-2025;Target=B.asper_Bothropasin 243 283;ID=match$3_243_283;signature_desc=Disintegrin domain profile.;Name=PS50214;status=T;Dbxref="InterPro:IPR001762","MetaCyc:PWY-8119","Reactome:R-BTA-1474228","Reactome:R-BTA-381426","Reactome:R-BTA-6798695","Reactome:R-BTA-8957275","Reactome:R-CEL-1474228","Reactome:R-CEL-381426","Reactome:R-CEL-6798695","Reactome:R-CEL-8957275","Reactome:R-HSA-1251985","Reactome:R-HSA-1442490","Reactome:R-HSA-1474228","Reactome:R-HSA-177929","Reactome:R-HSA-193692","Reactome:R-HSA-2122948","Reactome:R-HSA-2534343","Reactome:R-HSA-2644606","Reactome:R-HSA-2660826","Reactome:R-HSA-2691232","Reactome:R-HSA-2894862","Reactome:R-HSA-2979096","Reactome:R-HSA-381426","Reactome:R-HSA-3928665","Reactome:R-HSA-5362798","Reactome:R-HSA-5682910","Reactome:R-HSA-6798695","Reactome:R-HSA-75893","Reactome:R-HSA-8941237","Reactome:R-HSA-8957275","Reactome:R-HSA-9013507","Reactome:R-HSA-9013700","Reactome:R-HSA-9662834","Reactome:R-HSA-9762292","Reactome:R-HSA-977225","Reactome:R-HSA-982772","Reactome:R-MMU-1474228","Reactome:R-MMU-193692","Reactome:R-MMU-2534343","Reactome:R-MMU-381426","Reactome:R-MMU-5682910","Reactome:R-MMU-6798695","Reactome:R-MMU-75893","Reactome:R-MMU-8941237","Reactome:R-MMU-8957275","Reactome:R-MMU-9013507","Reactome:R-MMU-9762292","Reactome:R-RNO-1474228","Reactome:R-RNO-193692","Reactome:R-RNO-381426","Reactome:R-RNO-6798695","Reactome:R-RNO-75893","Reactome:R-RNO-8941237","Reactome:R-RNO-8957275","Reactome:R-RNO-9013507","Reactome:R-SPO-6798695","Reactome:R-SPO-8941237","Reactome:R-SSC-1474228","Reactome:R-SSC-381426","Reactome:R-SSC-6798695","Reactome:R-SSC-8957275"
B.asper_Bothropasin	SUPERFAMILY	protein_match	38	234	2.27E-73	+	.	date=26-03-2025;Target=B.asper_Bothropasin 38 234;ID=match$4_38_234;Name=SSF55486;status=T
B.asper_Bothropasin	Gene3D	protein_match	33	236	9.1E-69	+	.	date=26-03-2025;Target=B.asper_Bothropasin 33 236;Ontology_term="GO:0008237";ID=match$5_33_236;Name=G3DSA:3.40.390.10;status=T;Dbxref="InterPro:IPR024079","MetaCyc:PWY-1061","MetaCyc:PWY-2083","MetaCyc:PWY-3542","MetaCyc:PWY-4021","MetaCyc:PWY-4161","MetaCyc:PWY-4202","MetaCyc:PWY-5059","MetaCyc:PWY-5105","MetaCyc:PWY-5301","MetaCyc:PWY-5305","MetaCyc:PWY-5381","MetaCyc:PWY-5479","MetaCyc:PWY-5665","MetaCyc:PWY-5729","MetaCyc:PWY-5748","MetaCyc:PWY-5765","MetaCyc:PWY-5773","MetaCyc:PWY-5800","MetaCyc:PWY-5846","MetaCyc:PWY-5883","MetaCyc:PWY-5975","MetaCyc:PWY-5987","MetaCyc:PWY-601","MetaCyc:PWY-6045","MetaCyc:PWY-6148","MetaCyc:PWY-6153","MetaCyc:PWY-6154","MetaCyc:PWY-6286","MetaCyc:PWY-6310","MetaCyc:PWY-6339","MetaCyc:PWY-6346","MetaCyc:PWY-6423","MetaCyc:PWY-6427","MetaCyc:PWY-6442","MetaCyc:PWY-6477","MetaCyc:PWY-6581","MetaCyc:PWY-6682","MetaCyc:PWY-6720","MetaCyc:PWY-6736","MetaCyc:PWY-6739","MetaCyc:PWY-6795","MetaCyc:PWY-6835","MetaCyc:PWY-6955","MetaCyc:PWY-6973","MetaCyc:PWY-6976","MetaCyc:PWY-6978","MetaCyc:PWY-7018","MetaCyc:PWY-7025","MetaCyc:PWY-7045","MetaCyc:PWY-7055","MetaCyc:PWY-7058","MetaCyc:PWY-7072","MetaCyc:PWY-7076","MetaCyc:PWY-7079","MetaCyc:PWY-7100","MetaCyc:PWY-7104","MetaCyc:PWY-7135","MetaCyc:PWY-7150","MetaCyc:PWY-7151","MetaCyc:PWY-7155","MetaCyc:PWY-7157","MetaCyc:PWY-7160","MetaCyc:PWY-7161","MetaCyc:PWY-7163","MetaCyc:PWY-7186","MetaCyc:PWY-7285","MetaCyc:PWY-7298","MetaCyc:PWY-7301","MetaCyc:PWY-7325","MetaCyc:PWY-7363","MetaCyc:PWY-7439","MetaCyc:PWY-7440","MetaCyc:PWY-7450","MetaCyc:PWY-7483","MetaCyc:PWY-7485","MetaCyc:PWY-7498","MetaCyc:PWY-7517","MetaCyc:PWY-7533","MetaCyc:PWY-7534","MetaCyc:PWY-7547","MetaCyc:PWY-7564","MetaCyc:PWY-7569","MetaCyc:PWY-7570","MetaCyc:PWY-7591","MetaCyc:PWY-7607","MetaCyc:PWY-7608","MetaCyc:PWY-7614","MetaCyc:PWY-7629","MetaCyc:PWY-7631","MetaCyc:PWY-7643","MetaCyc:PWY-7653","MetaCyc:PWY-7655","MetaCyc:PWY-7659","MetaCyc:PWY-7661","MetaCyc:PWY-7667","MetaCyc:PWY-7668","MetaCyc:PWY-7669","MetaCyc:PWY-7671","MetaCyc:PWY-7673","MetaCyc:PWY-7689","MetaCyc:PWY-7691","MetaCyc:PWY-7692","MetaCyc:PWY-7694","MetaCyc:PWY-7695","MetaCyc:PWY-7705","MetaCyc:PWY-7717","MetaCyc:PWY-7729","MetaCyc:PWY-7735","MetaCyc:PWY-7737","MetaCyc:PWY-7739","MetaCyc:PWY-7741","MetaCyc:PWY-7742","MetaCyc:PWY-7743","MetaCyc:PWY-7745","MetaCyc:PWY-7751","MetaCyc:PWY-7765","MetaCyc:PWY-7811","MetaCyc:PWY-7817","MetaCyc:PWY-7826","MetaCyc:PWY-7954","MetaCyc:PWY-7977","MetaCyc:PWY-7981","MetaCyc:PWY-8031","MetaCyc:PWY-8035","MetaCyc:PWY-8036","MetaCyc:PWY-8040","MetaCyc:PWY-8047","MetaCyc:PWY-8076","MetaCyc:PWY-8077","MetaCyc:PWY-8095","MetaCyc:PWY-8096","MetaCyc:PWY-8100","MetaCyc:PWY-8103","MetaCyc:PWY-8104","MetaCyc:PWY-8119","MetaCyc:PWY-8122","MetaCyc:PWY-8172","MetaCyc:PWY-8210","MetaCyc:PWY-8212","MetaCyc:PWY-8238","MetaCyc:PWY-8257","MetaCyc:PWY-8326","MetaCyc:PWY-8327","MetaCyc:PWY-8361","MetaCyc:PWY-8364","MetaCyc:PWY-8367","MetaCyc:PWY-8368","MetaCyc:PWY-8379","MetaCyc:PWY-8380","MetaCyc:PWY-8381","MetaCyc:PWY-8424","MetaCyc:PWY-8426","MetaCyc:PWY-8437","MetaCyc:PWY-8438","MetaCyc:PWY-8463","MetaCyc:PWYG-321","Reactome:R-BTA-1433557","Reactome:R-BTA-1442490","Reactome:R-BTA-1474228","Reactome:R-BTA-1592389","Reactome:R-BTA-1650814","Reactome:R-BTA-375276","Reactome:R-BTA-381426","Reactome:R-BTA-3928665","Reactome:R-BTA-5173214","Reactome:R-BTA-6798695","Reactome:R-BTA-8957275","Reactome:R-BTA-9009391","Reactome:R-CEL-1442490","Reactome:R-CEL-1474228","Reactome:R-CEL-1592389","Reactome:R-CEL-1650814","Reactome:R-CEL-2022377","Reactome:R-CEL-210991","Reactome:R-CEL-2168880","Reactome:R-CEL-2179392","Reactome:R-CEL-2214320","Reactome:R-CEL-381426","Reactome:R-CEL-3928665","Reactome:R-CEL-5173214","Reactome:R-CEL-5578768","Reactome:R-CEL-6798695","Reactome:R-CEL-8957275","Reactome:R-CFA-1442490","Reactome:R-CFA-1474228","Reactome:R-CFA-1592389","Reactome:R-CFA-2179392","Reactome:R-CFA-9009391","Reactome:R-DDI-983168","Reactome:R-DME-1442490","Reactome:R-DME-1474228","Reactome:R-DME-1592389","Reactome:R-DME-1650814","Reactome:R-DME-2022377","Reactome:R-DME-210991","Reactome:R-DME-2168880","Reactome:R-DME-2179392","Reactome:R-DME-2243919","Reactome:R-DME-3928665","Reactome:R-DME-5578768","Reactome:R-DME-6798695","Reactome:R-DRE-1650814","Reactome:R-DRE-2243919","Reactome:R-GGA-1442490","Reactome:R-GGA-1474228","Reactome:R-GGA-1592389","Reactome:R-GGA-3928665","Reactome:R-GGA-9009391","Reactome:R-HSA-1251985","Reactome:R-HSA-1433557","Reactome:R-HSA-1442490","Reactome:R-HSA-1474228","Reactome:R-HSA-1592389","Reactome:R-HSA-1650814","Reactome:R-HSA-177929","Reactome:R-HSA-193692","Reactome:R-HSA-2022090","Reactome:R-HSA-2022377","Reactome:R-HSA-210991","Reactome:R-HSA-2122948","Reactome:R-HSA-2179392","Reactome:R-HSA-2214320","Reactome:R-HSA-2243919","Reactome:R-HSA-2534343","Reactome:R-HSA-2644606","Reactome:R-HSA-2660826","Reactome:R-HSA-2691232","Reactome:R-HSA-2894862","Reactome:R-HSA-2979096","Reactome:R-HSA-375276","Reactome:R-HSA-381426","Reactome:R-HSA-3928665","Reactome:R-HSA-5083635","Reactome:R-HSA-5173214","Reactome:R-HSA-5210891","Reactome:R-HSA-5362798","Reactome:R-HSA-5578768","Reactome:R-HSA-5682910","Reactome:R-HSA-6785807","Reactome:R-HSA-6798695","Reactome:R-HSA-75892","Reactome:R-HSA-75893","Reactome:R-HSA-8941237","Reactome:R-HSA-8941332","Reactome:R-HSA-8957275","Reactome:R-HSA-8963896","Reactome:R-HSA-9009391","Reactome:R-HSA-9013507","Reactome:R-HSA-9013700","Reactome:R-HSA-9662834","Reactome:R-HSA-9762292","Reactome:R-HSA-977225","Reactome:R-HSA-982772","Reactome:R-HSA-983168","Reactome:R-HSA-9839383","Reactome:R-HSA-9845619","Reactome:R-HSA-9845621","Reactome:R-HSA-9856530","Reactome:R-MMU-1433557","Reactome:R-MMU-1442490","Reactome:R-MMU-1474228","Reactome:R-MMU-1592389","Reactome:R-MMU-1650814","Reactome:R-MMU-193692","Reactome:R-MMU-2022090","Reactome:R-MMU-2022377","Reactome:R-MMU-210991","Reactome:R-MMU-2179392","Reactome:R-MMU-2214320","Reactome:R-MMU-2243919","Reactome:R-MMU-2534343","Reactome:R-MMU-375276","Reactome:R-MMU-381426","Reactome:R-MMU-3928665","Reactome:R-MMU-5173214","Reactome:R-MMU-5578768","Reactome:R-MMU-5682910","Reactome:R-MMU-6798695","Reactome:R-MMU-75892","Reactome:R-MMU-75893","Reactome:R-MMU-8941237","Reactome:R-MMU-8957275","Reactome:R-MMU-8963896","Reactome:R-MMU-9009391","Reactome:R-MMU-9013507","Reactome:R-MMU-9762292","Reactome:R-MMU-983168","Reactome:R-MMU-9839383","Reactome:R-RNO-1433557","Reactome:R-RNO-1442490","Reactome:R-RNO-1474228","Reactome:R-RNO-1592389","Reactome:R-RNO-193692","Reactome:R-RNO-2022090","Reactome:R-RNO-2022377","Reactome:R-RNO-2179392","Reactome:R-RNO-375276","Reactome:R-RNO-381426","Reactome:R-RNO-3928665","Reactome:R-RNO-5173214","Reactome:R-RNO-5578768","Reactome:R-RNO-6798695","Reactome:R-RNO-75893","Reactome:R-RNO-8941237","Reactome:R-RNO-8957275","Reactome:R-RNO-9009391","Reactome:R-RNO-9013507","Reactome:R-RNO-983168","Reactome:R-RNO-9839383","Reactome:R-SCE-983168","Reactome:R-SPO-6798695","Reactome:R-SPO-8941237","Reactome:R-SSC-1442490","Reactome:R-SSC-1474228","Reactome:R-SSC-1592389","Reactome:R-SSC-2022090","Reactome:R-SSC-210991","Reactome:R-SSC-375276","Reactome:R-SSC-381426","Reactome:R-SSC-6798695","Reactome:R-SSC-8957275"
B.asper_Bothropasin	PIRSR	protein_match	171	187	2.0E-6	+	.	date=26-03-2025;Target=B.asper_Bothropasin 171 187;ID=match$6_171_187;Name=PIRSR001191-1;status=T
B.asper_Bothropasin	Pfam	protein_match	39	235	1.3E-56	+	.	date=26-03-2025;Target=B.asper_Bothropasin 39 235;Ontology_term="GO:0004222","GO:0006508";ID=match$7_39_235;signature_desc=Reprolysin (M12B) family zinc metalloprotease;Name=PF01421;status=T;Dbxref="InterPro:IPR001590","MetaCyc:PWY-8119","Reactome:R-BTA-1474228","Reactome:R-BTA-1650814","Reactome:R-BTA-381426","Reactome:R-BTA-5173214","Reactome:R-BTA-6798695","Reactome:R-BTA-8957275","Reactome:R-CEL-1474228","Reactome:R-CEL-381426","Reactome:R-CEL-5173214","Reactome:R-CEL-6798695","Reactome:R-CEL-8957275","Reactome:R-HSA-1251985","Reactome:R-HSA-1442490","Reactome:R-HSA-1474228","Reactome:R-HSA-1650814","Reactome:R-HSA-177929","Reactome:R-HSA-193692","Reactome:R-HSA-2122948","Reactome:R-HSA-2534343","Reactome:R-HSA-2644606","Reactome:R-HSA-2660826","Reactome:R-HSA-2691232","Reactome:R-HSA-2894862","Reactome:R-HSA-2979096","Reactome:R-HSA-381426","Reactome:R-HSA-3928665","Reactome:R-HSA-5083635","Reactome:R-HSA-5173214","Reactome:R-HSA-5362798","Reactome:R-HSA-5682910","Reactome:R-HSA-6798695","Reactome:R-HSA-75892","Reactome:R-HSA-75893","Reactome:R-HSA-8941237","Reactome:R-HSA-8957275","Reactome:R-HSA-9013507","Reactome:R-HSA-9013700","Reactome:R-HSA-9662834","Reactome:R-HSA-9762292","Reactome:R-HSA-977225","Reactome:R-HSA-982772","Reactome:R-HSA-9845619","Reactome:R-HSA-9845621","Reactome:R-MMU-1474228","Reactome:R-MMU-1650814","Reactome:R-MMU-193692","Reactome:R-MMU-2534343","Reactome:R-MMU-381426","Reactome:R-MMU-5173214","Reactome:R-MMU-5682910","Reactome:R-MMU-6798695","Reactome:R-MMU-75892","Reactome:R-MMU-75893","Reactome:R-MMU-8941237","Reactome:R-MMU-8957275","Reactome:R-MMU-9013507","Reactome:R-MMU-9762292","Reactome:R-RNO-1474228","Reactome:R-RNO-193692","Reactome:R-RNO-381426","Reactome:R-RNO-5173214","Reactome:R-RNO-6798695","Reactome:R-RNO-75893","Reactome:R-RNO-8941237","Reactome:R-RNO-8957275","Reactome:R-RNO-9013507","Reactome:R-SPO-6798695","Reactome:R-SPO-8941237","Reactome:R-SSC-1474228","Reactome:R-SSC-381426","Reactome:R-SSC-6798695","Reactome:R-SSC-8957275"
B.asper_Bothropasin	PIRSR	protein_match	33	258	3.1E-27	+	.	date=26-03-2025;Target=B.asper_Bothropasin 33 258;ID=match$8_33_258;Name=PIRSR613273-2;status=T
B.asper_Bothropasin	FunFam	protein_match	33	236	7.8E-77	+	.	date=26-03-2025;Target=B.asper_Bothropasin 33 236;ID=match$9_33_236;signature_desc=Disintegrin and metalloproteinase domain-containing protein 22;Name=G3DSA:3.40.390.10:FF:000002;status=T
B.asper_Bothropasin	SMART	protein_match	252	283	0.0059	+	.	date=26-03-2025;Target=B.asper_Bothropasin 252 283;ID=match$10_252_283;Name=SM00050;status=T;Dbxref="InterPro:IPR001762","MetaCyc:PWY-8119","Reactome:R-BTA-1474228","Reactome:R-BTA-381426","Reactome:R-BTA-6798695","Reactome:R-BTA-8957275","Reactome:R-CEL-1474228","Reactome:R-CEL-381426","Reactome:R-CEL-6798695","Reactome:R-CEL-8957275","Reactome:R-HSA-1251985","Reactome:R-HSA-1442490","Reactome:R-HSA-1474228","Reactome:R-HSA-177929","Reactome:R-HSA-193692","Reactome:R-HSA-2122948","Reactome:R-HSA-2534343","Reactome:R-HSA-2644606","Reactome:R-HSA-2660826","Reactome:R-HSA-2691232","Reactome:R-HSA-2894862","Reactome:R-HSA-2979096","Reactome:R-HSA-381426","Reactome:R-HSA-3928665","Reactome:R-HSA-5362798","Reactome:R-HSA-5682910","Reactome:R-HSA-6798695","Reactome:R-HSA-75893","Reactome:R-HSA-8941237","Reactome:R-HSA-8957275","Reactome:R-HSA-9013507","Reactome:R-HSA-9013700","Reactome:R-HSA-9662834","Reactome:R-HSA-9762292","Reactome:R-HSA-977225","Reactome:R-HSA-982772","Reactome:R-MMU-1474228","Reactome:R-MMU-193692","Reactome:R-MMU-2534343","Reactome:R-MMU-381426","Reactome:R-MMU-5682910","Reactome:R-MMU-6798695","Reactome:R-MMU-75893","Reactome:R-MMU-8941237","Reactome:R-MMU-8957275","Reactome:R-MMU-9013507","Reactome:R-MMU-9762292","Reactome:R-RNO-1474228","Reactome:R-RNO-193692","Reactome:R-RNO-381426","Reactome:R-RNO-6798695","Reactome:R-RNO-75893","Reactome:R-RNO-8941237","Reactome:R-RNO-8957275","Reactome:R-RNO-9013507","Reactome:R-SPO-6798695","Reactome:R-SPO-8941237","Reactome:R-SSC-1474228","Reactome:R-SSC-381426","Reactome:R-SSC-6798695","Reactome:R-SSC-8957275"
B.asper_Bothropasin	Gene3D	protein_match	242	283	7.1E-13	+	.	date=26-03-2025;Target=B.asper_Bothropasin 242 283;ID=match$11_242_283;Name=G3DSA:4.10.70.10;status=T;Dbxref="InterPro:IPR036436","MetaCyc:PWY-8119","Reactome:R-BTA-1474228","Reactome:R-BTA-381426","Reactome:R-BTA-6798695","Reactome:R-BTA-8957275","Reactome:R-CEL-1474228","Reactome:R-CEL-381426","Reactome:R-CEL-6798695","Reactome:R-CEL-8957275","Reactome:R-HSA-1251985","Reactome:R-HSA-1442490","Reactome:R-HSA-1474228","Reactome:R-HSA-177929","Reactome:R-HSA-193692","Reactome:R-HSA-2122948","Reactome:R-HSA-2534343","Reactome:R-HSA-2644606","Reactome:R-HSA-2660826","Reactome:R-HSA-2691232","Reactome:R-HSA-2894862","Reactome:R-HSA-2979096","Reactome:R-HSA-381426","Reactome:R-HSA-3928665","Reactome:R-HSA-5362798","Reactome:R-HSA-5682910","Reactome:R-HSA-6798695","Reactome:R-HSA-75893","Reactome:R-HSA-8941237","Reactome:R-HSA-8957275","Reactome:R-HSA-9013507","Reactome:R-HSA-9013700","Reactome:R-HSA-9662834","Reactome:R-HSA-9762292","Reactome:R-HSA-977225","Reactome:R-HSA-982772","Reactome:R-MMU-1474228","Reactome:R-MMU-193692","Reactome:R-MMU-2534343","Reactome:R-MMU-381426","Reactome:R-MMU-5682910","Reactome:R-MMU-6798695","Reactome:R-MMU-75893","Reactome:R-MMU-8941237","Reactome:R-MMU-8957275","Reactome:R-MMU-9013507","Reactome:R-MMU-9762292","Reactome:R-RNO-1474228","Reactome:R-RNO-193692","Reactome:R-RNO-381426","Reactome:R-RNO-6798695","Reactome:R-RNO-75893","Reactome:R-RNO-8941237","Reactome:R-RNO-8957275","Reactome:R-RNO-9013507","Reactome:R-SPO-6798695","Reactome:R-SPO-8941237","Reactome:R-SSC-1474228","Reactome:R-SSC-381426","Reactome:R-SSC-6798695","Reactome:R-SSC-8957275"
B.asper_Bothropasin	CDD	protein_match	39	233	2.24181E-101	+	.	date=26-03-2025;Target=B.asper_Bothropasin 39 233;ID=match$12_39_233;signature_desc=ZnMc_adamalysin_II_like;Name=cd04269;status=T;Dbxref="InterPro:IPR034027","MetaCyc:PWY-8119","Reactome:R-CEL-1474228","Reactome:R-CEL-6798695","Reactome:R-HSA-1442490","Reactome:R-HSA-1474228","Reactome:R-HSA-177929","Reactome:R-HSA-2534343","Reactome:R-HSA-5682910","Reactome:R-HSA-6798695","Reactome:R-HSA-8941237","Reactome:R-HSA-9762292","Reactome:R-MMU-1474228","Reactome:R-MMU-2534343","Reactome:R-MMU-5682910","Reactome:R-MMU-6798695","Reactome:R-MMU-8941237","Reactome:R-MMU-9762292","Reactome:R-RNO-1474228","Reactome:R-RNO-8941237"
B.asper_Bothropasin	ProSiteProfiles	protein_match	39	235	52.591114	+	.	date=26-03-2025;Target=B.asper_Bothropasin 39 235;Ontology_term="GO:0004222","GO:0006508";ID=match$13_39_235;signature_desc=ADAM type metalloprotease domain profile.;Name=PS50215;status=T;Dbxref="InterPro:IPR001590","MetaCyc:PWY-8119","Reactome:R-BTA-1474228","Reactome:R-BTA-1650814","Reactome:R-BTA-381426","Reactome:R-BTA-5173214","Reactome:R-BTA-6798695","Reactome:R-BTA-8957275","Reactome:R-CEL-1474228","Reactome:R-CEL-381426","Reactome:R-CEL-5173214","Reactome:R-CEL-6798695","Reactome:R-CEL-8957275","Reactome:R-HSA-1251985","Reactome:R-HSA-1442490","Reactome:R-HSA-1474228","Reactome:R-HSA-1650814","Reactome:R-HSA-177929","Reactome:R-HSA-193692","Reactome:R-HSA-2122948","Reactome:R-HSA-2534343","Reactome:R-HSA-2644606","Reactome:R-HSA-2660826","Reactome:R-HSA-2691232","Reactome:R-HSA-2894862","Reactome:R-HSA-2979096","Reactome:R-HSA-381426","Reactome:R-HSA-3928665","Reactome:R-HSA-5083635","Reactome:R-HSA-5173214","Reactome:R-HSA-5362798","Reactome:R-HSA-5682910","Reactome:R-HSA-6798695","Reactome:R-HSA-75892","Reactome:R-HSA-75893","Reactome:R-HSA-8941237","Reactome:R-HSA-8957275","Reactome:R-HSA-9013507","Reactome:R-HSA-9013700","Reactome:R-HSA-9662834","Reactome:R-HSA-9762292","Reactome:R-HSA-977225","Reactome:R-HSA-982772","Reactome:R-HSA-9845619","Reactome:R-HSA-9845621","Reactome:R-MMU-1474228","Reactome:R-MMU-1650814","Reactome:R-MMU-193692","Reactome:R-MMU-2534343","Reactome:R-MMU-381426","Reactome:R-MMU-5173214","Reactome:R-MMU-5682910","Reactome:R-MMU-6798695","Reactome:R-MMU-75892","Reactome:R-MMU-75893","Reactome:R-MMU-8941237","Reactome:R-MMU-8957275","Reactome:R-MMU-9013507","Reactome:R-MMU-9762292","Reactome:R-RNO-1474228","Reactome:R-RNO-193692","Reactome:R-RNO-381426","Reactome:R-RNO-5173214","Reactome:R-RNO-6798695","Reactome:R-RNO-75893","Reactome:R-RNO-8941237","Reactome:R-RNO-8957275","Reactome:R-RNO-9013507","Reactome:R-SPO-6798695","Reactome:R-SPO-8941237","Reactome:R-SSC-1474228","Reactome:R-SSC-381426","Reactome:R-SSC-6798695","Reactome:R-SSC-8957275"
B.asper_Bothropasin	SUPERFAMILY	protein_match	252	283	2.8E-5	+	.	date=26-03-2025;Target=B.asper_Bothropasin 252 283;ID=match$14_252_283;Name=SSF57552;status=T;Dbxref="InterPro:IPR036436","MetaCyc:PWY-8119","Reactome:R-BTA-1474228","Reactome:R-BTA-381426","Reactome:R-BTA-6798695","Reactome:R-BTA-8957275","Reactome:R-CEL-1474228","Reactome:R-CEL-381426","Reactome:R-CEL-6798695","Reactome:R-CEL-8957275","Reactome:R-HSA-1251985","Reactome:R-HSA-1442490","Reactome:R-HSA-1474228","Reactome:R-HSA-177929","Reactome:R-HSA-193692","Reactome:R-HSA-2122948","Reactome:R-HSA-2534343","Reactome:R-HSA-2644606","Reactome:R-HSA-2660826","Reactome:R-HSA-2691232","Reactome:R-HSA-2894862","Reactome:R-HSA-2979096","Reactome:R-HSA-381426","Reactome:R-HSA-3928665","Reactome:R-HSA-5362798","Reactome:R-HSA-5682910","Reactome:R-HSA-6798695","Reactome:R-HSA-75893","Reactome:R-HSA-8941237","Reactome:R-HSA-8957275","Reactome:R-HSA-9013507","Reactome:R-HSA-9013700","Reactome:R-HSA-9662834","Reactome:R-HSA-9762292","Reactome:R-HSA-977225","Reactome:R-HSA-982772","Reactome:R-MMU-1474228","Reactome:R-MMU-193692","Reactome:R-MMU-2534343","Reactome:R-MMU-381426","Reactome:R-MMU-5682910","Reactome:R-MMU-6798695","Reactome:R-MMU-75893","Reactome:R-MMU-8941237","Reactome:R-MMU-8957275","Reactome:R-MMU-9013507","Reactome:R-MMU-9762292","Reactome:R-RNO-1474228","Reactome:R-RNO-193692","Reactome:R-RNO-381426","Reactome:R-RNO-6798695","Reactome:R-RNO-75893","Reactome:R-RNO-8941237","Reactome:R-RNO-8957275","Reactome:R-RNO-9013507","Reactome:R-SPO-6798695","Reactome:R-SPO-8941237","Reactome:R-SSC-1474228","Reactome:R-SSC-381426","Reactome:R-SSC-6798695","Reactome:R-SSC-8957275"
##FASTA
>B.asper_Bothropasin
EDEAPKMCGVTQNWKSYEPIKKASQLNLTPEQQRYNPYRYVELFIVVDQGMVTKNNGDLD
KIKTRMYELVNTVNEIYRYMYMHVAMVGLEIWSNGDKITVKPDVDYTLNSFAEWRKTDLL
PRKKHDNAQLLTAIDFSGTTIGYAYIASMCNPKRSVGIVQDYSPINLVVAVIMAHEMGHN
LGINHDTGSCSCGDYPCIMGPTISNEPSKFFSNCSYIQCWDFIMNHNPECIINEPLGTDI
VSPPVCGNELLEVGEECDCGSPRTCRNPCCDAATCKLRHGAQC
>match$1_39_245
RYVELFIVVDQGMVTKNNGDLDKIKTRMYELVNTVNEIYRYMYMHVAMVGLEIWSNGDKI
TVKPDVDYTLNSFAEWRKTDLLPRKKHDNAQLLTAIDFSGTTIGYAYIASMCNPKRSVGI
VQDYSPINLVVAVIMAHEMGHNLGINHDTGSCSCGDYPCIMGPTISNEPSKFFSNCSYIQ
CWDFIMNHNPECIINEPLGTDIVSPPV
>match$2_22_283
KASQLNLTPEQQRYNPYRYVELFIVVDQGMVTKNNGDLDKIKTRMYELVNTVNEIYRYMY
MHVAMVGLEIWSNGDKITVKPDVDYTLNSFAEWRKTDLLPRKKHDNAQLLTAIDFSGTTI
GYAYIASMCNPKRSVGIVQDYSPINLVVAVIMAHEMGHNLGINHDTGSCSCGDYPCIMGP
TISNEPSKFFSNCSYIQCWDFIMNHNPECIINEPLGTDIVSPPVCGNELLEVGEECDCGS
PRTCRNPCCDAATCKLRHGAQC
>match$3_243_283
PPVCGNELLEVGEECDCGSPRTCRNPCCDAATCKLRHGAQC
>match$4_38_234
YRYVELFIVVDQGMVTKNNGDLDKIKTRMYELVNTVNEIYRYMYMHVAMVGLEIWSNGDK
ITVKPDVDYTLNSFAEWRKTDLLPRKKHDNAQLLTAIDFSGTTIGYAYIASMCNPKRSVG
IVQDYSPINLVVAVIMAHEMGHNLGINHDTGSCSCGDYPCIMGPTISNEPSKFFSNCSYI
QCWDFIMNHNPECIINE
>match$5_33_236
QRYNPYRYVELFIVVDQGMVTKNNGDLDKIKTRMYELVNTVNEIYRYMYMHVAMVGLEIW
SNGDKITVKPDVDYTLNSFAEWRKTDLLPRKKHDNAQLLTAIDFSGTTIGYAYIASMCNP
KRSVGIVQDYSPINLVVAVIMAHEMGHNLGINHDTGSCSCGDYPCIMGPTISNEPSKFFS
NCSYIQCWDFIMNHNPECIINEPL
>match$6_171_187
VIMAHEMGHNLGINHDT
>match$7_39_235
RYVELFIVVDQGMVTKNNGDLDKIKTRMYELVNTVNEIYRYMYMHVAMVGLEIWSNGDKI
TVKPDVDYTLNSFAEWRKTDLLPRKKHDNAQLLTAIDFSGTTIGYAYIASMCNPKRSVGI
VQDYSPINLVVAVIMAHEMGHNLGINHDTGSCSCGDYPCIMGPTISNEPSKFFSNCSYIQ
CWDFIMNHNPECIINEP
>match$8_33_258
QRYNPYRYVELFIVVDQGMVTKNNGDLDKIKTRMYELVNTVNEIYRYMYMHVAMVGLEIW
SNGDKITVKPDVDYTLNSFAEWRKTDLLPRKKHDNAQLLTAIDFSGTTIGYAYIASMCNP
KRSVGIVQDYSPINLVVAVIMAHEMGHNLGINHDTGSCSCGDYPCIMGPTISNEPSKFFS
NCSYIQCWDFIMNHNPECIINEPLGTDIVSPPVCGNELLEVGEECD
>match$9_33_236
QRYNPYRYVELFIVVDQGMVTKNNGDLDKIKTRMYELVNTVNEIYRYMYMHVAMVGLEIW
SNGDKITVKPDVDYTLNSFAEWRKTDLLPRKKHDNAQLLTAIDFSGTTIGYAYIASMCNP
KRSVGIVQDYSPINLVVAVIMAHEMGHNLGINHDTGSCSCGDYPCIMGPTISNEPSKFFS
NCSYIQCWDFIMNHNPECIINEPL
>match$10_252_283
EVGEECDCGSPRTCRNPCCDAATCKLRHGAQC
>match$11_242_283
SPPVCGNELLEVGEECDCGSPRTCRNPCCDAATCKLRHGAQC
>match$12_39_233
RYVELFIVVDQGMVTKNNGDLDKIKTRMYELVNTVNEIYRYMYMHVAMVGLEIWSNGDKI
TVKPDVDYTLNSFAEWRKTDLLPRKKHDNAQLLTAIDFSGTTIGYAYIASMCNPKRSVGI
VQDYSPINLVVAVIMAHEMGHNLGINHDTGSCSCGDYPCIMGPTISNEPSKFFSNCSYIQ
CWDFIMNHNPECIIN
>match$13_39_235
RYVELFIVVDQGMVTKNNGDLDKIKTRMYELVNTVNEIYRYMYMHVAMVGLEIWSNGDKI
TVKPDVDYTLNSFAEWRKTDLLPRKKHDNAQLLTAIDFSGTTIGYAYIASMCNPKRSVGI
VQDYSPINLVVAVIMAHEMGHNLGINHDTGSCSCGDYPCIMGPTISNEPSKFFSNCSYIQ
CWDFIMNHNPECIINEP
>match$14_252_283
EVGEECDCGSPRTCRNPCCDAATCKLRHGAQC
