# Supplementary material for: Computational Modeling of Low-Abundance Proteins in Venom Gland Transcriptomes: Bothrops asper and Bothrops jararaca
Source: Toxins (Basel). 2025 May 22;17(6):262. doi: 10.3390/toxins17060262 (PMC12197698; doi:10.3390/toxins17060262)
Supplement: Supplementary file 1 [file toxins-17-00262-s001.zip › Supplementary Material 1/File S6 basparin/Bothropasin/Bothropasin-B_asper_model1_AF.pdb]

MODEL     1                                                                     
ATOM      1  N   GLU A   1     -31.672   3.730  -8.875  1.00 37.53           N  
ATOM      2  CA  GLU A   1     -31.391   4.832  -7.957  1.00 37.53           C  
ATOM      3  C   GLU A   1     -29.891   5.086  -7.848  1.00 37.53           C  
ATOM      4  CB  GLU A   1     -31.984   4.539  -6.570  1.00 37.53           C  
ATOM      5  O   GLU A   1     -29.125   4.180  -7.527  1.00 37.53           O  
ATOM      6  CG  GLU A   1     -33.438   4.941  -6.426  1.00 37.53           C  
ATOM      7  CD  GLU A   1     -33.969   4.805  -5.004  1.00 37.53           C  
ATOM      8  OE1 GLU A   1     -35.125   5.148  -4.750  1.00 37.53           O  
ATOM      9  OE2 GLU A   1     -33.188   4.355  -4.133  1.00 37.53           O  
ATOM     10  N   ASP A   2     -29.266   5.898  -8.727  1.00 50.09           N  
ATOM     11  CA  ASP A   2     -27.859   6.223  -8.953  1.00 50.09           C  
ATOM     12  C   ASP A   2     -27.172   6.633  -7.648  1.00 50.09           C  
ATOM     13  CB  ASP A   2     -27.719   7.340  -9.984  1.00 50.09           C  
ATOM     14  O   ASP A   2     -27.594   7.590  -6.992  1.00 50.09           O  
ATOM     15  CG  ASP A   2     -27.859   6.840 -11.414  1.00 50.09           C  
ATOM     16  OD1 ASP A   2     -27.641   5.629 -11.664  1.00 50.09           O  
ATOM     17  OD2 ASP A   2     -28.172   7.660 -12.305  1.00 50.09           O  
ATOM     18  N   GLU A   3     -26.781   5.656  -6.785  1.00 70.75           N  
ATOM     19  CA  GLU A   3     -25.922   5.781  -5.609  1.00 70.75           C  
ATOM     20  C   GLU A   3     -24.938   6.941  -5.762  1.00 70.75           C  
ATOM     21  CB  GLU A   3     -25.156   4.480  -5.359  1.00 70.75           C  
ATOM     22  O   GLU A   3     -24.438   7.195  -6.859  1.00 70.75           O  
ATOM     23  CG  GLU A   3     -24.750   4.273  -3.906  1.00 70.75           C  
ATOM     24  CD  GLU A   3     -24.141   2.908  -3.645  1.00 70.75           C  
ATOM     25  OE1 GLU A   3     -23.719   2.641  -2.494  1.00 70.75           O  
ATOM     26  OE2 GLU A   3     -24.062   2.100  -4.598  1.00 70.75           O  
ATOM     27  N   ALA A   4     -24.938   8.023  -4.883  1.00 81.69           N  
ATOM     28  CA  ALA A   4     -24.000   9.133  -4.805  1.00 81.69           C  
ATOM     29  C   ALA A   4     -22.578   8.656  -5.117  1.00 81.69           C  
ATOM     30  CB  ALA A   4     -24.047   9.773  -3.420  1.00 81.69           C  
ATOM     31  O   ALA A   4     -22.203   7.520  -4.812  1.00 81.69           O  
ATOM     32  N   PRO A   5     -21.828   9.523  -5.992  1.00 87.44           N  
ATOM     33  CA  PRO A   5     -20.453   9.164  -6.320  1.00 87.44           C  
ATOM     34  C   PRO A   5     -19.594   8.930  -5.074  1.00 87.44           C  
ATOM     35  CB  PRO A   5     -19.953  10.375  -7.105  1.00 87.44           C  
ATOM     36  O   PRO A   5     -19.703   9.680  -4.098  1.00 87.44           O  
ATOM     37  CG  PRO A   5     -21.188  11.094  -7.539  1.00 87.44           C  
ATOM     38  CD  PRO A   5     -22.281  10.789  -6.559  1.00 87.44           C  
ATOM     39  N   LYS A   6     -18.953   7.758  -5.020  1.00 93.62           N  
ATOM     40  CA  LYS A   6     -18.047   7.410  -3.936  1.00 93.62           C  
ATOM     41  C   LYS A   6     -16.719   8.172  -4.059  1.00 93.62           C  
ATOM     42  CB  LYS A   6     -17.781   5.902  -3.922  1.00 93.62           C  
ATOM     43  O   LYS A   6     -16.203   8.352  -5.164  1.00 93.62           O  
ATOM     44  CG  LYS A   6     -19.031   5.059  -3.738  1.00 93.62           C  
ATOM     45  CD  LYS A   6     -19.672   5.305  -2.383  1.00 93.62           C  
ATOM     46  CE  LYS A   6     -20.875   4.398  -2.162  1.00 93.62           C  
ATOM     47  NZ  LYS A   6     -21.562   4.684  -0.863  1.00 93.62           N  
ATOM     48  N   MET A   7     -16.172   8.625  -2.824  1.00 94.81           N  
ATOM     49  CA  MET A   7     -15.016   9.508  -2.869  1.00 94.81           C  
ATOM     50  C   MET A   7     -14.008   9.148  -1.783  1.00 94.81           C  
ATOM     51  CB  MET A   7     -15.445  10.969  -2.711  1.00 94.81           C  
ATOM     52  O   MET A   7     -14.328   8.398  -0.860  1.00 94.81           O  
ATOM     53  CG  MET A   7     -16.125  11.266  -1.388  1.00 94.81           C  
ATOM     54  SD  MET A   7     -16.734  13.000  -1.277  1.00 94.81           S  
ATOM     55  CE  MET A   7     -15.258  13.883  -1.863  1.00 94.81           C  
ATOM     56  N   CYS A   8     -12.906   9.695  -1.939  1.00 89.94           N  
ATOM     57  CA  CYS A   8     -11.859   9.648  -0.924  1.00 89.94           C  
ATOM     58  C   CYS A   8     -12.156  10.609   0.215  1.00 89.94           C  
ATOM     59  CB  CYS A   8     -10.492   9.969  -1.540  1.00 89.94           C  
ATOM     60  O   CYS A   8     -12.625  11.727  -0.017  1.00 89.94           O  
ATOM     61  SG  CYS A   8      -9.156  10.062  -0.335  1.00 89.94           S  
ATOM     62  N   GLY A   9     -11.875  10.188   1.492  1.00 89.38           N  
ATOM     63  CA  GLY A   9     -12.203  10.961   2.678  1.00 89.38           C  
ATOM     64  C   GLY A   9     -11.203  12.062   2.967  1.00 89.38           C  
ATOM     65  O   GLY A   9     -11.406  12.875   3.875  1.00 89.38           O  
ATOM     66  N   VAL A  10     -10.008  12.211   2.203  1.00 89.94           N  
ATOM     67  CA  VAL A  10      -8.977  13.227   2.391  1.00 89.94           C  
ATOM     68  C   VAL A  10      -9.492  14.578   1.880  1.00 89.94           C  
ATOM     69  CB  VAL A  10      -7.664  12.852   1.671  1.00 89.94           C  
ATOM     70  O   VAL A  10      -9.984  14.672   0.754  1.00 89.94           O  
ATOM     71  CG1 VAL A  10      -6.633  13.969   1.807  1.00 89.94           C  
ATOM     72  CG2 VAL A  10      -7.113  11.539   2.227  1.00 89.94           C  
ATOM     73  N   THR A  11      -9.570  15.672   2.717  1.00 84.12           N  
ATOM     74  CA  THR A  11      -9.875  17.047   2.320  1.00 84.12           C  
ATOM     75  C   THR A  11      -8.602  17.891   2.275  1.00 84.12           C  
ATOM     76  CB  THR A  11     -10.891  17.688   3.281  1.00 84.12           C  
ATOM     77  O   THR A  11      -7.652  17.641   3.020  1.00 84.12           O  
ATOM     78  CG2 THR A  11     -12.195  16.906   3.303  1.00 84.12           C  
ATOM     79  OG1 THR A  11     -10.336  17.719   4.605  1.00 84.12           O  
ATOM     80  N   GLN A  12      -8.211  18.484   1.202  1.00 64.50           N  
ATOM     81  CA  GLN A  12      -7.027  19.250   0.842  1.00 64.50           C  
ATOM     82  C   GLN A  12      -6.809  20.406   1.811  1.00 64.50           C  
ATOM     83  CB  GLN A  12      -7.141  19.781  -0.589  1.00 64.50           C  
ATOM     84  O   GLN A  12      -5.824  21.141   1.697  1.00 64.50           O  
ATOM     85  CG  GLN A  12      -7.105  18.688  -1.651  1.00 64.50           C  
ATOM     86  CD  GLN A  12      -7.184  19.234  -3.062  1.00 64.50           C  
ATOM     87  NE2 GLN A  12      -6.887  18.391  -4.047  1.00 64.50           N  
ATOM     88  OE1 GLN A  12      -7.504  20.406  -3.268  1.00 64.50           O  
ATOM     89  N   ASN A  13      -7.328  20.391   3.156  1.00 50.25           N  
ATOM     90  CA  ASN A  13      -7.066  21.375   4.199  1.00 50.25           C  
ATOM     91  C   ASN A  13      -6.207  20.797   5.316  1.00 50.25           C  
ATOM     92  CB  ASN A  13      -8.375  21.922   4.770  1.00 50.25           C  
ATOM     93  O   ASN A  13      -5.988  21.453   6.344  1.00 50.25           O  
ATOM     94  CG  ASN A  13      -9.078  22.875   3.816  1.00 50.25           C  
ATOM     95  ND2 ASN A  13     -10.336  23.188   4.105  1.00 50.25           N  
ATOM     96  OD1 ASN A  13      -8.492  23.328   2.830  1.00 50.25           O  
ATOM     97  N   TRP A  14      -5.340  19.719   5.000  1.00 43.97           N  
ATOM     98  CA  TRP A  14      -4.539  19.172   6.086  1.00 43.97           C  
ATOM     99  C   TRP A  14      -3.068  19.547   5.922  1.00 43.97           C  
ATOM    100  CB  TRP A  14      -4.684  17.641   6.141  1.00 43.97           C  
ATOM    101  O   TRP A  14      -2.477  19.312   4.867  1.00 43.97           O  
ATOM    102  CG  TRP A  14      -4.648  17.078   7.527  1.00 43.97           C  
ATOM    103  CD1 TRP A  14      -3.881  17.500   8.570  1.00 43.97           C  
ATOM    104  CD2 TRP A  14      -5.414  15.969   8.016  1.00 43.97           C  
ATOM    105  CE2 TRP A  14      -5.055  15.781   9.367  1.00 43.97           C  
ATOM    106  CE3 TRP A  14      -6.367  15.117   7.441  1.00 43.97           C  
ATOM    107  NE1 TRP A  14      -4.121  16.734   9.688  1.00 43.97           N  
ATOM    108  CH2 TRP A  14      -6.551  13.961   9.570  1.00 43.97           C  
ATOM    109  CZ2 TRP A  14      -5.621  14.781  10.156  1.00 43.97           C  
ATOM    110  CZ3 TRP A  14      -6.926  14.117   8.227  1.00 43.97           C  
ATOM    111  N   LYS A  15      -2.580  20.688   6.320  1.00 35.84           N  
ATOM    112  CA  LYS A  15      -1.225  21.188   6.535  1.00 35.84           C  
ATOM    113  C   LYS A  15      -0.487  20.344   7.566  1.00 35.84           C  
ATOM    114  CB  LYS A  15      -1.252  22.656   6.980  1.00 35.84           C  
ATOM    115  O   LYS A  15      -0.972  20.156   8.688  1.00 35.84           O  
ATOM    116  CG  LYS A  15      -1.542  23.641   5.855  1.00 35.84           C  
ATOM    117  CD  LYS A  15      -1.352  25.078   6.309  1.00 35.84           C  
ATOM    118  CE  LYS A  15      -1.709  26.062   5.207  1.00 35.84           C  
ATOM    119  NZ  LYS A  15      -1.501  27.484   5.641  1.00 35.84           N  
ATOM    120  N   SER A  16      -0.006  19.062   7.285  1.00 42.50           N  
ATOM    121  CA  SER A  16       0.832  18.328   8.234  1.00 42.50           C  
ATOM    122  C   SER A  16       2.143  19.062   8.492  1.00 42.50           C  
ATOM    123  CB  SER A  16       1.123  16.922   7.719  1.00 42.50           C  
ATOM    124  O   SER A  16       2.861  19.422   7.555  1.00 42.50           O  
ATOM    125  OG  SER A  16       2.516  16.734   7.539  1.00 42.50           O  
ATOM    126  N   TYR A  17       2.225  20.000   9.570  1.00 42.69           N  
ATOM    127  CA  TYR A  17       3.271  20.688  10.320  1.00 42.69           C  
ATOM    128  C   TYR A  17       4.020  19.734  11.227  1.00 42.69           C  
ATOM    129  CB  TYR A  17       2.676  21.828  11.148  1.00 42.69           C  
ATOM    130  O   TYR A  17       4.309  20.047  12.383  1.00 42.69           O  
ATOM    131  CG  TYR A  17       2.281  23.047  10.328  1.00 42.69           C  
ATOM    132  CD1 TYR A  17       3.203  24.047  10.039  1.00 42.69           C  
ATOM    133  CD2 TYR A  17       0.987  23.172   9.836  1.00 42.69           C  
ATOM    134  CE1 TYR A  17       2.846  25.156   9.289  1.00 42.69           C  
ATOM    135  CE2 TYR A  17       0.618  24.281   9.086  1.00 42.69           C  
ATOM    136  OH  TYR A  17       1.191  26.375   8.062  1.00 42.69           O  
ATOM    137  CZ  TYR A  17       1.552  25.266   8.812  1.00 42.69           C  
ATOM    138  N   GLU A  18       4.496  18.484  10.719  1.00 45.19           N  
ATOM    139  CA  GLU A  18       5.570  17.984  11.578  1.00 45.19           C  
ATOM    140  C   GLU A  18       6.691  17.375  10.750  1.00 45.19           C  
ATOM    141  CB  GLU A  18       5.031  16.969  12.586  1.00 45.19           C  
ATOM    142  O   GLU A  18       6.438  16.578   9.836  1.00 45.19           O  
ATOM    143  CG  GLU A  18       4.293  17.594  13.758  1.00 45.19           C  
ATOM    144  CD  GLU A  18       3.916  16.578  14.836  1.00 45.19           C  
ATOM    145  OE1 GLU A  18       3.406  17.000  15.898  1.00 45.19           O  
ATOM    146  OE2 GLU A  18       4.133  15.375  14.609  1.00 45.19           O  
ATOM    147  N   PRO A  19       7.910  17.922  10.781  1.00 39.56           N  
ATOM    148  CA  PRO A  19       9.078  17.406  10.062  1.00 39.56           C  
ATOM    149  C   PRO A  19       9.328  15.914  10.344  1.00 39.56           C  
ATOM    150  CB  PRO A  19      10.227  18.250  10.602  1.00 39.56           C  
ATOM    151  O   PRO A  19       9.031  15.430  11.438  1.00 39.56           O  
ATOM    152  CG  PRO A  19       9.633  19.031  11.734  1.00 39.56           C  
ATOM    153  CD  PRO A  19       8.180  18.672  11.844  1.00 39.56           C  
ATOM    154  N   ILE A  20       8.992  14.922   9.391  1.00 47.06           N  
ATOM    155  CA  ILE A  20       9.500  13.555   9.367  1.00 47.06           C  
ATOM    156  C   ILE A  20      10.914  13.523   9.938  1.00 47.06           C  
ATOM    157  CB  ILE A  20       9.484  12.969   7.938  1.00 47.06           C  
ATOM    158  O   ILE A  20      11.797  14.250   9.477  1.00 47.06           O  
ATOM    159  CG1 ILE A  20       8.070  13.016   7.359  1.00 47.06           C  
ATOM    160  CG2 ILE A  20      10.031  11.539   7.938  1.00 47.06           C  
ATOM    161  CD1 ILE A  20       8.000  12.727   5.863  1.00 47.06           C  
ATOM    162  N   LYS A  21      11.148  13.398  11.312  1.00 44.66           N  
ATOM    163  CA  LYS A  21      12.422  13.148  11.969  1.00 44.66           C  
ATOM    164  C   LYS A  21      13.273  12.172  11.164  1.00 44.66           C  
ATOM    165  CB  LYS A  21      12.203  12.609  13.383  1.00 44.66           C  
ATOM    166  O   LYS A  21      12.766  11.164  10.664  1.00 44.66           O  
ATOM    167  CG  LYS A  21      11.891  13.688  14.414  1.00 44.66           C  
ATOM    168  CD  LYS A  21      11.930  13.133  15.836  1.00 44.66           C  
ATOM    169  CE  LYS A  21      11.531  14.188  16.859  1.00 44.66           C  
ATOM    170  NZ  LYS A  21      11.609  13.664  18.250  1.00 44.66           N  
ATOM    171  N   LYS A  22      14.328  12.602  10.469  1.00 36.66           N  
ATOM    172  CA  LYS A  22      15.430  11.961   9.750  1.00 36.66           C  
ATOM    173  C   LYS A  22      15.852  10.664  10.438  1.00 36.66           C  
ATOM    174  CB  LYS A  22      16.625  12.906   9.648  1.00 36.66           C  
ATOM    175  O   LYS A  22      16.188  10.656  11.617  1.00 36.66           O  
ATOM    176  CG  LYS A  22      16.625  13.781   8.398  1.00 36.66           C  
ATOM    177  CD  LYS A  22      17.938  14.547   8.250  1.00 36.66           C  
ATOM    178  CE  LYS A  22      17.922  15.422   7.008  1.00 36.66           C  
ATOM    179  NZ  LYS A  22      19.203  16.172   6.852  1.00 36.66           N  
ATOM    180  N   ALA A  23      15.094   9.469  10.305  1.00 41.28           N  
ATOM    181  CA  ALA A  23      15.500   8.125  10.703  1.00 41.28           C  
ATOM    182  C   ALA A  23      16.781   7.703   9.992  1.00 41.28           C  
ATOM    183  CB  ALA A  23      14.383   7.125  10.422  1.00 41.28           C  
ATOM    184  O   ALA A  23      16.984   8.039   8.828  1.00 41.28           O  
ATOM    185  N   SER A  24      18.000   7.672  10.711  1.00 41.16           N  
ATOM    186  CA  SER A  24      19.328   7.086  10.844  1.00 41.16           C  
ATOM    187  C   SER A  24      19.734   6.336   9.578  1.00 41.16           C  
ATOM    188  CB  SER A  24      19.391   6.141  12.047  1.00 41.16           C  
ATOM    189  O   SER A  24      18.938   5.590   9.008  1.00 41.16           O  
ATOM    190  OG  SER A  24      20.312   5.090  11.812  1.00 41.16           O  
ATOM    191  N   GLN A  25      20.516   6.938   8.680  1.00 36.53           N  
ATOM    192  CA  GLN A  25      21.438   6.734   7.566  1.00 36.53           C  
ATOM    193  C   GLN A  25      21.734   5.250   7.355  1.00 36.53           C  
ATOM    194  CB  GLN A  25      22.750   7.492   7.805  1.00 36.53           C  
ATOM    195  O   GLN A  25      22.297   4.590   8.234  1.00 36.53           O  
ATOM    196  CG  GLN A  25      22.625   9.000   7.637  1.00 36.53           C  
ATOM    197  CD  GLN A  25      23.953   9.719   7.727  1.00 36.53           C  
ATOM    198  NE2 GLN A  25      23.984  10.969   7.289  1.00 36.53           N  
ATOM    199  OE1 GLN A  25      24.953   9.148   8.188  1.00 36.53           O  
ATOM    200  N   LEU A  26      20.781   4.504   6.707  1.00 43.09           N  
ATOM    201  CA  LEU A  26      21.141   3.227   6.094  1.00 43.09           C  
ATOM    202  C   LEU A  26      22.141   3.428   4.969  1.00 43.09           C  
ATOM    203  CB  LEU A  26      19.891   2.521   5.559  1.00 43.09           C  
ATOM    204  O   LEU A  26      22.078   4.422   4.238  1.00 43.09           O  
ATOM    205  CG  LEU A  26      19.031   1.792   6.590  1.00 43.09           C  
ATOM    206  CD1 LEU A  26      17.578   1.756   6.133  1.00 43.09           C  
ATOM    207  CD2 LEU A  26      19.547   0.381   6.824  1.00 43.09           C  
ATOM    208  N   ASN A  27      23.469   3.033   5.164  1.00 45.00           N  
ATOM    209  CA  ASN A  27      24.766   2.834   4.520  1.00 45.00           C  
ATOM    210  C   ASN A  27      24.609   2.529   3.033  1.00 45.00           C  
ATOM    211  CB  ASN A  27      25.547   1.713   5.215  1.00 45.00           C  
ATOM    212  O   ASN A  27      24.672   1.369   2.623  1.00 45.00           O  
ATOM    213  CG  ASN A  27      26.078   2.125   6.570  1.00 45.00           C  
ATOM    214  ND2 ASN A  27      26.188   1.168   7.484  1.00 45.00           N  
ATOM    215  OD1 ASN A  27      26.391   3.297   6.797  1.00 45.00           O  
ATOM    216  N   LEU A  28      23.672   3.225   2.223  1.00 50.31           N  
ATOM    217  CA  LEU A  28      23.828   3.010   0.790  1.00 50.31           C  
ATOM    218  C   LEU A  28      24.766   4.051   0.186  1.00 50.31           C  
ATOM    219  CB  LEU A  28      22.469   3.061   0.084  1.00 50.31           C  
ATOM    220  O   LEU A  28      24.766   5.211   0.598  1.00 50.31           O  
ATOM    221  CG  LEU A  28      21.531   1.882   0.341  1.00 50.31           C  
ATOM    222  CD1 LEU A  28      20.094   2.273   0.018  1.00 50.31           C  
ATOM    223  CD2 LEU A  28      21.953   0.669  -0.479  1.00 50.31           C  
ATOM    224  N   THR A  29      25.891   3.633  -0.454  1.00 48.97           N  
ATOM    225  CA  THR A  29      26.859   4.496  -1.119  1.00 48.97           C  
ATOM    226  C   THR A  29      26.172   5.383  -2.154  1.00 48.97           C  
ATOM    227  CB  THR A  29      27.953   3.672  -1.801  1.00 48.97           C  
ATOM    228  O   THR A  29      25.141   5.008  -2.719  1.00 48.97           O  
ATOM    229  CG2 THR A  29      28.719   2.822  -0.785  1.00 48.97           C  
ATOM    230  OG1 THR A  29      27.375   2.811  -2.783  1.00 48.97           O  
ATOM    231  N   PRO A  30      26.266   6.660  -2.182  1.00 50.66           N  
ATOM    232  CA  PRO A  30      25.844   7.629  -3.197  1.00 50.66           C  
ATOM    233  C   PRO A  30      25.906   7.062  -4.613  1.00 50.66           C  
ATOM    234  CB  PRO A  30      26.844   8.773  -3.021  1.00 50.66           C  
ATOM    235  O   PRO A  30      25.078   7.402  -5.453  1.00 50.66           O  
ATOM    236  CG  PRO A  30      27.438   8.562  -1.661  1.00 50.66           C  
ATOM    237  CD  PRO A  30      27.266   7.121  -1.290  1.00 50.66           C  
ATOM    238  N   GLU A  31      26.734   6.059  -4.871  1.00 48.81           N  
ATOM    239  CA  GLU A  31      26.922   5.352  -6.137  1.00 48.81           C  
ATOM    240  C   GLU A  31      25.828   4.312  -6.359  1.00 48.81           C  
ATOM    241  CB  GLU A  31      28.297   4.688  -6.176  1.00 48.81           C  
ATOM    242  O   GLU A  31      25.359   4.133  -7.480  1.00 48.81           O  
ATOM    243  CG  GLU A  31      29.359   5.500  -6.918  1.00 48.81           C  
ATOM    244  CD  GLU A  31      30.766   4.984  -6.707  1.00 48.81           C  
ATOM    245  OE1 GLU A  31      31.719   5.574  -7.262  1.00 48.81           O  
ATOM    246  OE2 GLU A  31      30.922   3.979  -5.977  1.00 48.81           O  
ATOM    247  N   GLN A  32      25.234   3.654  -5.359  1.00 50.75           N  
ATOM    248  CA  GLN A  32      24.141   2.686  -5.332  1.00 50.75           C  
ATOM    249  C   GLN A  32      22.781   3.385  -5.375  1.00 50.75           C  
ATOM    250  CB  GLN A  32      24.234   1.804  -4.086  1.00 50.75           C  
ATOM    251  O   GLN A  32      21.828   2.871  -5.965  1.00 50.75           O  
ATOM    252  CG  GLN A  32      25.328   0.752  -4.160  1.00 50.75           C  
ATOM    253  CD  GLN A  32      25.500  -0.024  -2.867  1.00 50.75           C  
ATOM    254  NE2 GLN A  32      25.875  -1.292  -2.980  1.00 50.75           N  
ATOM    255  OE1 GLN A  32      25.281   0.511  -1.776  1.00 50.75           O  
ATOM    256  N   GLN A  33      22.688   4.676  -5.016  1.00 51.34           N  
ATOM    257  CA  GLN A  33      21.531   5.562  -5.082  1.00 51.34           C  
ATOM    258  C   GLN A  33      21.469   6.270  -6.434  1.00 51.34           C  
ATOM    259  CB  GLN A  33      21.578   6.594  -3.953  1.00 51.34           C  
ATOM    260  O   GLN A  33      20.375   6.547  -6.938  1.00 51.34           O  
ATOM    261  CG  GLN A  33      21.188   6.031  -2.594  1.00 51.34           C  
ATOM    262  CD  GLN A  33      21.391   7.027  -1.467  1.00 51.34           C  
ATOM    263  NE2 GLN A  33      21.125   6.590  -0.237  1.00 51.34           N  
ATOM    264  OE1 GLN A  33      21.766   8.180  -1.699  1.00 51.34           O  
ATOM    265  N   ARG A  34      22.625   6.383  -7.172  1.00 50.56           N  
ATOM    266  CA  ARG A  34      22.828   7.094  -8.430  1.00 50.56           C  
ATOM    267  C   ARG A  34      22.531   6.188  -9.625  1.00 50.56           C  
ATOM    268  CB  ARG A  34      24.250   7.645  -8.531  1.00 50.56           C  
ATOM    269  O   ARG A  34      22.000   6.641 -10.641  1.00 50.56           O  
ATOM    270  CG  ARG A  34      24.359   8.945  -9.305  1.00 50.56           C  
ATOM    271  CD  ARG A  34      25.781   9.484  -9.312  1.00 50.56           C  
ATOM    272  NE  ARG A  34      26.047  10.289 -10.500  1.00 50.56           N  
ATOM    273  NH1 ARG A  34      28.250  10.742  -9.953  1.00 50.56           N  
ATOM    274  NH2 ARG A  34      27.344  11.578 -11.891  1.00 50.56           N  
ATOM    275  CZ  ARG A  34      27.203  10.867 -10.781  1.00 50.56           C  
ATOM    276  N   TYR A  35      22.234   4.777  -9.500  1.00 57.28           N  
ATOM    277  CA  TYR A  35      22.094   3.896 -10.656  1.00 57.28           C  
ATOM    278  C   TYR A  35      20.828   3.070 -10.570  1.00 57.28           C  
ATOM    279  CB  TYR A  35      23.312   2.971 -10.766  1.00 57.28           C  
ATOM    280  O   TYR A  35      20.250   2.674 -11.594  1.00 57.28           O  
ATOM    281  CG  TYR A  35      24.484   3.588 -11.500  1.00 57.28           C  
ATOM    282  CD1 TYR A  35      24.562   3.543 -12.891  1.00 57.28           C  
ATOM    283  CD2 TYR A  35      25.500   4.215 -10.805  1.00 57.28           C  
ATOM    284  CE1 TYR A  35      25.641   4.109 -13.570  1.00 57.28           C  
ATOM    285  CE2 TYR A  35      26.594   4.785 -11.469  1.00 57.28           C  
ATOM    286  OH  TYR A  35      27.703   5.289 -13.516  1.00 57.28           O  
ATOM    287  CZ  TYR A  35      26.641   4.727 -12.852  1.00 57.28           C  
ATOM    288  N   ASN A  36      20.062   3.154  -9.375  1.00 68.19           N  
ATOM    289  CA  ASN A  36      18.734   2.527  -9.297  1.00 68.19           C  
ATOM    290  C   ASN A  36      17.641   3.562  -9.094  1.00 68.19           C  
ATOM    291  CB  ASN A  36      18.703   1.495  -8.164  1.00 68.19           C  
ATOM    292  O   ASN A  36      17.500   4.137  -8.016  1.00 68.19           O  
ATOM    293  CG  ASN A  36      17.422   0.699  -8.133  1.00 68.19           C  
ATOM    294  ND2 ASN A  36      17.344  -0.276  -7.238  1.00 68.19           N  
ATOM    295  OD1 ASN A  36      16.500   0.958  -8.914  1.00 68.19           O  
ATOM    296  N   PRO A  37      17.094   3.932 -10.203  1.00 78.00           N  
ATOM    297  CA  PRO A  37      16.109   5.012 -10.188  1.00 78.00           C  
ATOM    298  C   PRO A  37      14.820   4.621  -9.453  1.00 78.00           C  
ATOM    299  CB  PRO A  37      15.828   5.266 -11.672  1.00 78.00           C  
ATOM    300  O   PRO A  37      13.898   5.438  -9.328  1.00 78.00           O  
ATOM    301  CG  PRO A  37      16.031   3.941 -12.328  1.00 78.00           C  
ATOM    302  CD  PRO A  37      17.109   3.197 -11.578  1.00 78.00           C  
ATOM    303  N   TYR A  38      14.852   3.287  -8.938  1.00 90.69           N  
ATOM    304  CA  TYR A  38      13.570   2.816  -8.414  1.00 90.69           C  
ATOM    305  C   TYR A  38      13.508   2.994  -6.902  1.00 90.69           C  
ATOM    306  CB  TYR A  38      13.352   1.346  -8.781  1.00 90.69           C  
ATOM    307  O   TYR A  38      14.523   2.898  -6.215  1.00 90.69           O  
ATOM    308  CG  TYR A  38      13.047   1.120 -10.242  1.00 90.69           C  
ATOM    309  CD1 TYR A  38      11.758   1.293 -10.742  1.00 90.69           C  
ATOM    310  CD2 TYR A  38      14.047   0.735 -11.125  1.00 90.69           C  
ATOM    311  CE1 TYR A  38      11.477   1.085 -12.086  1.00 90.69           C  
ATOM    312  CE2 TYR A  38      13.781   0.524 -12.477  1.00 90.69           C  
ATOM    313  OH  TYR A  38      12.211   0.494 -14.281  1.00 90.69           O  
ATOM    314  CZ  TYR A  38      12.492   0.701 -12.945  1.00 90.69           C  
ATOM    315  N   ARG A  39      12.312   3.236  -6.395  1.00 95.50           N  
ATOM    316  CA  ARG A  39      11.969   3.180  -4.977  1.00 95.50           C  
ATOM    317  C   ARG A  39      11.148   1.936  -4.660  1.00 95.50           C  
ATOM    318  CB  ARG A  39      11.203   4.438  -4.559  1.00 95.50           C  
ATOM    319  O   ARG A  39      10.438   1.415  -5.527  1.00 95.50           O  
ATOM    320  CG  ARG A  39      11.977   5.727  -4.750  1.00 95.50           C  
ATOM    321  CD  ARG A  39      13.172   5.809  -3.811  1.00 95.50           C  
ATOM    322  NE  ARG A  39      13.883   7.082  -3.945  1.00 95.50           N  
ATOM    323  NH1 ARG A  39      15.234   6.383  -5.680  1.00 95.50           N  
ATOM    324  NH2 ARG A  39      15.414   8.516  -4.863  1.00 95.50           N  
ATOM    325  CZ  ARG A  39      14.844   7.324  -4.828  1.00 95.50           C  
ATOM    326  N   TYR A  40      11.320   1.456  -3.420  1.00 97.31           N  
ATOM    327  CA  TYR A  40      10.648   0.231  -3.008  1.00 97.31           C  
ATOM    328  C   TYR A  40       9.797   0.466  -1.763  1.00 97.31           C  
ATOM    329  CB  TYR A  40      11.664  -0.883  -2.746  1.00 97.31           C  
ATOM    330  O   TYR A  40      10.297   0.965  -0.751  1.00 97.31           O  
ATOM    331  CG  TYR A  40      12.539  -1.201  -3.936  1.00 97.31           C  
ATOM    332  CD1 TYR A  40      12.195  -2.221  -4.820  1.00 97.31           C  
ATOM    333  CD2 TYR A  40      13.703  -0.483  -4.176  1.00 97.31           C  
ATOM    334  CE1 TYR A  40      13.000  -2.518  -5.918  1.00 97.31           C  
ATOM    335  CE2 TYR A  40      14.516  -0.771  -5.270  1.00 97.31           C  
ATOM    336  OH  TYR A  40      14.953  -2.078  -7.219  1.00 97.31           O  
ATOM    337  CZ  TYR A  40      14.156  -1.789  -6.133  1.00 97.31           C  
ATOM    338  N   VAL A  41       8.562   0.135  -1.850  1.00 98.31           N  
ATOM    339  CA  VAL A  41       7.672   0.217  -0.694  1.00 98.31           C  
ATOM    340  C   VAL A  41       7.371  -1.188  -0.176  1.00 98.31           C  
ATOM    341  CB  VAL A  41       6.359   0.954  -1.038  1.00 98.31           C  
ATOM    342  O   VAL A  41       6.852  -2.029  -0.913  1.00 98.31           O  
ATOM    343  CG1 VAL A  41       5.422   0.976   0.167  1.00 98.31           C  
ATOM    344  CG2 VAL A  41       6.656   2.373  -1.517  1.00 98.31           C  
ATOM    345  N   GLU A  42       7.848  -1.506   1.007  1.00 98.62           N  
ATOM    346  CA  GLU A  42       7.438  -2.713   1.717  1.00 98.62           C  
ATOM    347  C   GLU A  42       6.078  -2.525   2.387  1.00 98.62           C  
ATOM    348  CB  GLU A  42       8.484  -3.109   2.758  1.00 98.62           C  
ATOM    349  O   GLU A  42       5.957  -1.772   3.354  1.00 98.62           O  
ATOM    350  CG  GLU A  42       9.867  -3.371   2.172  1.00 98.62           C  
ATOM    351  CD  GLU A  42      10.984  -3.303   3.205  1.00 98.62           C  
ATOM    352  OE1 GLU A  42      11.805  -4.246   3.275  1.00 98.62           O  
ATOM    353  OE2 GLU A  42      11.031  -2.301   3.951  1.00 98.62           O  
ATOM    354  N   LEU A  43       5.051  -3.092   1.768  1.00 98.75           N  
ATOM    355  CA  LEU A  43       3.652  -2.885   2.131  1.00 98.75           C  
ATOM    356  C   LEU A  43       3.164  -3.994   3.059  1.00 98.75           C  
ATOM    357  CB  LEU A  43       2.775  -2.828   0.878  1.00 98.75           C  
ATOM    358  O   LEU A  43       3.385  -5.176   2.789  1.00 98.75           O  
ATOM    359  CG  LEU A  43       1.274  -2.650   1.108  1.00 98.75           C  
ATOM    360  CD1 LEU A  43       0.992  -1.291   1.740  1.00 98.75           C  
ATOM    361  CD2 LEU A  43       0.509  -2.807  -0.201  1.00 98.75           C  
ATOM    362  N   PHE A  44       2.572  -3.600   4.180  1.00 98.81           N  
ATOM    363  CA  PHE A  44       1.903  -4.527   5.086  1.00 98.81           C  
ATOM    364  C   PHE A  44       0.389  -4.395   4.973  1.00 98.81           C  
ATOM    365  CB  PHE A  44       2.348  -4.281   6.531  1.00 98.81           C  
ATOM    366  O   PHE A  44      -0.156  -3.299   5.125  1.00 98.81           O  
ATOM    367  CG  PHE A  44       2.133  -5.457   7.441  1.00 98.81           C  
ATOM    368  CD1 PHE A  44       0.858  -5.785   7.891  1.00 98.81           C  
ATOM    369  CD2 PHE A  44       3.205  -6.242   7.848  1.00 98.81           C  
ATOM    370  CE1 PHE A  44       0.657  -6.875   8.734  1.00 98.81           C  
ATOM    371  CE2 PHE A  44       3.012  -7.332   8.688  1.00 98.81           C  
ATOM    372  CZ  PHE A  44       1.736  -7.648   9.133  1.00 98.81           C  
ATOM    373  N   ILE A  45      -0.310  -5.520   4.742  1.00 98.88           N  
ATOM    374  CA  ILE A  45      -1.761  -5.512   4.586  1.00 98.88           C  
ATOM    375  C   ILE A  45      -2.416  -6.086   5.844  1.00 98.88           C  
ATOM    376  CB  ILE A  45      -2.199  -6.312   3.340  1.00 98.88           C  
ATOM    377  O   ILE A  45      -2.020  -7.148   6.328  1.00 98.88           O  
ATOM    378  CG1 ILE A  45      -1.601  -5.695   2.072  1.00 98.88           C  
ATOM    379  CG2 ILE A  45      -3.729  -6.375   3.250  1.00 98.88           C  
ATOM    380  CD1 ILE A  45      -2.090  -4.285   1.778  1.00 98.88           C  
ATOM    381  N   VAL A  46      -3.365  -5.316   6.363  1.00 98.81           N  
ATOM    382  CA  VAL A  46      -4.184  -5.785   7.480  1.00 98.81           C  
ATOM    383  C   VAL A  46      -5.641  -5.902   7.039  1.00 98.81           C  
ATOM    384  CB  VAL A  46      -4.070  -4.840   8.695  1.00 98.81           C  
ATOM    385  O   VAL A  46      -6.176  -5.000   6.391  1.00 98.81           O  
ATOM    386  CG1 VAL A  46      -4.902  -5.367   9.867  1.00 98.81           C  
ATOM    387  CG2 VAL A  46      -2.609  -4.672   9.109  1.00 98.81           C  
ATOM    388  N   VAL A  47      -6.273  -7.031   7.355  1.00 98.69           N  
ATOM    389  CA  VAL A  47      -7.668  -7.301   7.012  1.00 98.69           C  
ATOM    390  C   VAL A  47      -8.484  -7.484   8.289  1.00 98.69           C  
ATOM    391  CB  VAL A  47      -7.797  -8.547   6.109  1.00 98.69           C  
ATOM    392  O   VAL A  47      -8.148  -8.312   9.133  1.00 98.69           O  
ATOM    393  CG1 VAL A  47      -9.266  -8.805   5.758  1.00 98.69           C  
ATOM    394  CG2 VAL A  47      -6.965  -8.367   4.840  1.00 98.69           C  
ATOM    395  N   ASP A  48      -9.602  -6.637   8.445  1.00 98.44           N  
ATOM    396  CA  ASP A  48     -10.352  -6.660   9.703  1.00 98.44           C  
ATOM    397  C   ASP A  48     -11.344  -7.824   9.727  1.00 98.44           C  
ATOM    398  CB  ASP A  48     -11.094  -5.336   9.914  1.00 98.44           C  
ATOM    399  O   ASP A  48     -11.477  -8.555   8.750  1.00 98.44           O  
ATOM    400  CG  ASP A  48     -12.273  -5.160   8.969  1.00 98.44           C  
ATOM    401  OD1 ASP A  48     -12.500  -6.039   8.109  1.00 98.44           O  
ATOM    402  OD2 ASP A  48     -12.969  -4.133   9.086  1.00 98.44           O  
ATOM    403  N   GLN A  49     -11.969  -8.047  10.789  1.00 98.12           N  
ATOM    404  CA  GLN A  49     -12.906  -9.141  11.023  1.00 98.12           C  
ATOM    405  C   GLN A  49     -14.125  -9.039  10.117  1.00 98.12           C  
ATOM    406  CB  GLN A  49     -13.344  -9.164  12.492  1.00 98.12           C  
ATOM    407  O   GLN A  49     -14.695 -10.055   9.711  1.00 98.12           O  
ATOM    408  CG  GLN A  49     -14.312 -10.297  12.828  1.00 98.12           C  
ATOM    409  CD  GLN A  49     -13.641 -11.656  12.828  1.00 98.12           C  
ATOM    410  NE2 GLN A  49     -14.430 -12.703  12.617  1.00 98.12           N  
ATOM    411  OE1 GLN A  49     -12.422 -11.766  13.016  1.00 98.12           O  
ATOM    412  N   GLY A  50     -14.578  -7.879   9.859  1.00 97.75           N  
ATOM    413  CA  GLY A  50     -15.672  -7.688   8.922  1.00 97.75           C  
ATOM    414  C   GLY A  50     -15.438  -8.375   7.586  1.00 97.75           C  
ATOM    415  O   GLY A  50     -16.359  -8.938   7.000  1.00 97.75           O  
ATOM    416  N   MET A  51     -14.234  -8.297   7.098  1.00 98.06           N  
ATOM    417  CA  MET A  51     -13.852  -8.953   5.852  1.00 98.06           C  
ATOM    418  C   MET A  51     -13.945 -10.469   5.980  1.00 98.06           C  
ATOM    419  CB  MET A  51     -12.438  -8.547   5.445  1.00 98.06           C  
ATOM    420  O   MET A  51     -14.336 -11.156   5.035  1.00 98.06           O  
ATOM    421  CG  MET A  51     -12.320  -7.098   4.992  1.00 98.06           C  
ATOM    422  SD  MET A  51     -13.258  -6.770   3.449  1.00 98.06           S  
ATOM    423  CE  MET A  51     -12.289  -7.754   2.270  1.00 98.06           C  
ATOM    424  N   VAL A  52     -13.555 -10.977   7.113  1.00 98.19           N  
ATOM    425  CA  VAL A  52     -13.641 -12.406   7.383  1.00 98.19           C  
ATOM    426  C   VAL A  52     -15.102 -12.852   7.348  1.00 98.19           C  
ATOM    427  CB  VAL A  52     -13.008 -12.766   8.750  1.00 98.19           C  
ATOM    428  O   VAL A  52     -15.438 -13.867   6.734  1.00 98.19           O  
ATOM    429  CG1 VAL A  52     -13.172 -14.258   9.039  1.00 98.19           C  
ATOM    430  CG2 VAL A  52     -11.531 -12.375   8.766  1.00 98.19           C  
ATOM    431  N   THR A  53     -15.930 -12.055   7.965  1.00 97.69           N  
ATOM    432  CA  THR A  53     -17.359 -12.336   7.980  1.00 97.69           C  
ATOM    433  C   THR A  53     -17.938 -12.258   6.570  1.00 97.69           C  
ATOM    434  CB  THR A  53     -18.125 -11.359   8.898  1.00 97.69           C  
ATOM    435  O   THR A  53     -18.719 -13.133   6.160  1.00 97.69           O  
ATOM    436  CG2 THR A  53     -19.609 -11.672   8.938  1.00 97.69           C  
ATOM    437  OG1 THR A  53     -17.594 -11.461  10.227  1.00 97.69           O  
ATOM    438  N   LYS A  54     -17.594 -11.195   5.832  1.00 97.12           N  
ATOM    439  CA  LYS A  54     -18.047 -10.977   4.465  1.00 97.12           C  
ATOM    440  C   LYS A  54     -17.688 -12.156   3.566  1.00 97.12           C  
ATOM    441  CB  LYS A  54     -17.453  -9.688   3.896  1.00 97.12           C  
ATOM    442  O   LYS A  54     -18.422 -12.477   2.633  1.00 97.12           O  
ATOM    443  CG  LYS A  54     -17.844  -9.406   2.451  1.00 97.12           C  
ATOM    444  CD  LYS A  54     -17.188  -8.141   1.928  1.00 97.12           C  
ATOM    445  CE  LYS A  54     -17.500  -7.910   0.456  1.00 97.12           C  
ATOM    446  NZ  LYS A  54     -16.875  -6.660  -0.059  1.00 97.12           N  
ATOM    447  N   ASN A  55     -16.625 -12.875   3.863  1.00 97.12           N  
ATOM    448  CA  ASN A  55     -16.125 -13.953   3.020  1.00 97.12           C  
ATOM    449  C   ASN A  55     -16.406 -15.320   3.641  1.00 97.12           C  
ATOM    450  CB  ASN A  55     -14.633 -13.781   2.752  1.00 97.12           C  
ATOM    451  O   ASN A  55     -15.734 -16.297   3.309  1.00 97.12           O  
ATOM    452  CG  ASN A  55     -14.344 -12.695   1.740  1.00 97.12           C  
ATOM    453  ND2 ASN A  55     -14.055 -11.492   2.229  1.00 97.12           N  
ATOM    454  OD1 ASN A  55     -14.375 -12.930   0.529  1.00 97.12           O  
ATOM    455  N   ASN A  56     -17.344 -15.406   4.566  1.00 97.44           N  
ATOM    456  CA  ASN A  56     -17.812 -16.625   5.203  1.00 97.44           C  
ATOM    457  C   ASN A  56     -16.672 -17.391   5.879  1.00 97.44           C  
ATOM    458  CB  ASN A  56     -18.516 -17.531   4.184  1.00 97.44           C  
ATOM    459  O   ASN A  56     -16.625 -18.625   5.832  1.00 97.44           O  
ATOM    460  CG  ASN A  56     -19.734 -16.875   3.568  1.00 97.44           C  
ATOM    461  ND2 ASN A  56     -20.266 -17.469   2.512  1.00 97.44           N  
ATOM    462  OD1 ASN A  56     -20.203 -15.828   4.039  1.00 97.44           O  
ATOM    463  N   GLY A  57     -15.648 -16.672   6.344  1.00 97.12           N  
ATOM    464  CA  GLY A  57     -14.555 -17.281   7.082  1.00 97.12           C  
ATOM    465  C   GLY A  57     -13.523 -17.953   6.188  1.00 97.12           C  
ATOM    466  O   GLY A  57     -12.617 -18.625   6.676  1.00 97.12           O  
ATOM    467  N   ASP A  58     -13.711 -17.859   4.871  1.00 98.00           N  
ATOM    468  CA  ASP A  58     -12.797 -18.453   3.906  1.00 98.00           C  
ATOM    469  C   ASP A  58     -11.484 -17.672   3.822  1.00 98.00           C  
ATOM    470  CB  ASP A  58     -13.445 -18.547   2.525  1.00 98.00           C  
ATOM    471  O   ASP A  58     -11.383 -16.703   3.061  1.00 98.00           O  
ATOM    472  CG  ASP A  58     -12.664 -19.406   1.551  1.00 98.00           C  
ATOM    473  OD1 ASP A  58     -11.445 -19.578   1.741  1.00 98.00           O  
ATOM    474  OD2 ASP A  58     -13.273 -19.906   0.583  1.00 98.00           O  
ATOM    475  N   LEU A  59     -10.438 -18.031   4.535  1.00 97.94           N  
ATOM    476  CA  LEU A  59      -9.188 -17.297   4.660  1.00 97.94           C  
ATOM    477  C   LEU A  59      -8.375 -17.391   3.371  1.00 97.94           C  
ATOM    478  CB  LEU A  59      -8.367 -17.844   5.836  1.00 97.94           C  
ATOM    479  O   LEU A  59      -7.652 -16.469   3.016  1.00 97.94           O  
ATOM    480  CG  LEU A  59      -9.016 -17.734   7.215  1.00 97.94           C  
ATOM    481  CD1 LEU A  59      -8.055 -18.234   8.289  1.00 97.94           C  
ATOM    482  CD2 LEU A  59      -9.445 -16.312   7.500  1.00 97.94           C  
ATOM    483  N   ASP A  60      -8.484 -18.500   2.662  1.00 98.06           N  
ATOM    484  CA  ASP A  60      -7.770 -18.672   1.402  1.00 98.06           C  
ATOM    485  C   ASP A  60      -8.266 -17.688   0.348  1.00 98.06           C  
ATOM    486  CB  ASP A  60      -7.918 -20.109   0.892  1.00 98.06           C  
ATOM    487  O   ASP A  60      -7.469 -17.125  -0.414  1.00 98.06           O  
ATOM    488  CG  ASP A  60      -7.117 -21.109   1.699  1.00 98.06           C  
ATOM    489  OD1 ASP A  60      -6.082 -20.734   2.289  1.00 98.06           O  
ATOM    490  OD2 ASP A  60      -7.523 -22.297   1.745  1.00 98.06           O  
ATOM    491  N   LYS A  61      -9.594 -17.516   0.361  1.00 97.81           N  
ATOM    492  CA  LYS A  61     -10.195 -16.562  -0.561  1.00 97.81           C  
ATOM    493  C   LYS A  61      -9.719 -15.141  -0.263  1.00 97.81           C  
ATOM    494  CB  LYS A  61     -11.719 -16.625  -0.488  1.00 97.81           C  
ATOM    495  O   LYS A  61      -9.406 -14.375  -1.182  1.00 97.81           O  
ATOM    496  CG  LYS A  61     -12.430 -15.742  -1.503  1.00 97.81           C  
ATOM    497  CD  LYS A  61     -13.938 -15.914  -1.437  1.00 97.81           C  
ATOM    498  CE  LYS A  61     -14.648 -15.000  -2.430  1.00 97.81           C  
ATOM    499  NZ  LYS A  61     -16.125 -15.195  -2.396  1.00 97.81           N  
ATOM    500  N   ILE A  62      -9.609 -14.750   0.984  1.00 98.25           N  
ATOM    501  CA  ILE A  62      -9.148 -13.430   1.410  1.00 98.25           C  
ATOM    502  C   ILE A  62      -7.680 -13.250   1.035  1.00 98.25           C  
ATOM    503  CB  ILE A  62      -9.344 -13.234   2.930  1.00 98.25           C  
ATOM    504  O   ILE A  62      -7.297 -12.219   0.488  1.00 98.25           O  
ATOM    505  CG1 ILE A  62     -10.836 -13.234   3.283  1.00 98.25           C  
ATOM    506  CG2 ILE A  62      -8.672 -11.938   3.393  1.00 98.25           C  
ATOM    507  CD1 ILE A  62     -11.117 -13.266   4.777  1.00 98.25           C  
ATOM    508  N   LYS A  63      -6.824 -14.273   1.294  1.00 98.38           N  
ATOM    509  CA  LYS A  63      -5.398 -14.227   0.971  1.00 98.38           C  
ATOM    510  C   LYS A  63      -5.184 -14.039  -0.527  1.00 98.38           C  
ATOM    511  CB  LYS A  63      -4.699 -15.492   1.448  1.00 98.38           C  
ATOM    512  O   LYS A  63      -4.395 -13.188  -0.944  1.00 98.38           O  
ATOM    513  CG  LYS A  63      -4.516 -15.570   2.957  1.00 98.38           C  
ATOM    514  CD  LYS A  63      -3.779 -16.844   3.367  1.00 98.38           C  
ATOM    515  CE  LYS A  63      -3.689 -16.969   4.879  1.00 98.38           C  
ATOM    516  NZ  LYS A  63      -3.055 -18.266   5.289  1.00 98.38           N  
ATOM    517  N   THR A  64      -5.895 -14.836  -1.312  1.00 98.19           N  
ATOM    518  CA  THR A  64      -5.766 -14.766  -2.764  1.00 98.19           C  
ATOM    519  C   THR A  64      -6.152 -13.375  -3.271  1.00 98.19           C  
ATOM    520  CB  THR A  64      -6.637 -15.828  -3.457  1.00 98.19           C  
ATOM    521  O   THR A  64      -5.453 -12.797  -4.102  1.00 98.19           O  
ATOM    522  CG2 THR A  64      -6.539 -15.711  -4.973  1.00 98.19           C  
ATOM    523  OG1 THR A  64      -6.195 -17.125  -3.057  1.00 98.19           O  
ATOM    524  N   ARG A  65      -7.195 -12.883  -2.729  1.00 98.00           N  
ATOM    525  CA  ARG A  65      -7.656 -11.562  -3.146  1.00 98.00           C  
ATOM    526  C   ARG A  65      -6.637 -10.484  -2.787  1.00 98.00           C  
ATOM    527  CB  ARG A  65      -9.008 -11.234  -2.508  1.00 98.00           C  
ATOM    528  O   ARG A  65      -6.371  -9.578  -3.584  1.00 98.00           O  
ATOM    529  CG  ARG A  65      -9.602  -9.906  -2.961  1.00 98.00           C  
ATOM    530  CD  ARG A  65     -11.000  -9.695  -2.400  1.00 98.00           C  
ATOM    531  NE  ARG A  65     -11.547  -8.398  -2.795  1.00 98.00           N  
ATOM    532  NH1 ARG A  65     -12.766  -9.227  -4.574  1.00 98.00           N  
ATOM    533  NH2 ARG A  65     -12.812  -6.984  -4.090  1.00 98.00           N  
ATOM    534  CZ  ARG A  65     -12.375  -8.211  -3.818  1.00 98.00           C  
ATOM    535  N   MET A  66      -6.086 -10.523  -1.560  1.00 98.56           N  
ATOM    536  CA  MET A  66      -5.082  -9.555  -1.126  1.00 98.56           C  
ATOM    537  C   MET A  66      -3.840  -9.625  -2.010  1.00 98.56           C  
ATOM    538  CB  MET A  66      -4.695  -9.797   0.334  1.00 98.56           C  
ATOM    539  O   MET A  66      -3.266  -8.594  -2.363  1.00 98.56           O  
ATOM    540  CG  MET A  66      -5.832  -9.555   1.316  1.00 98.56           C  
ATOM    541  SD  MET A  66      -6.516  -7.859   1.197  1.00 98.56           S  
ATOM    542  CE  MET A  66      -7.922  -8.156   0.091  1.00 98.56           C  
ATOM    543  N   TYR A  67      -3.381 -10.867  -2.418  1.00 98.25           N  
ATOM    544  CA  TYR A  67      -2.246 -11.016  -3.320  1.00 98.25           C  
ATOM    545  C   TYR A  67      -2.514 -10.336  -4.656  1.00 98.25           C  
ATOM    546  CB  TYR A  67      -1.938 -12.500  -3.547  1.00 98.25           C  
ATOM    547  O   TYR A  67      -1.646  -9.641  -5.188  1.00 98.25           O  
ATOM    548  CG  TYR A  67      -1.539 -13.234  -2.289  1.00 98.25           C  
ATOM    549  CD1 TYR A  67      -0.915 -12.570  -1.237  1.00 98.25           C  
ATOM    550  CD2 TYR A  67      -1.786 -14.602  -2.152  1.00 98.25           C  
ATOM    551  CE1 TYR A  67      -0.544 -13.250  -0.079  1.00 98.25           C  
ATOM    552  CE2 TYR A  67      -1.421 -15.281  -0.998  1.00 98.25           C  
ATOM    553  OH  TYR A  67      -0.437 -15.273   1.177  1.00 98.25           O  
ATOM    554  CZ  TYR A  67      -0.802 -14.602   0.032  1.00 98.25           C  
ATOM    555  N   GLU A  68      -3.682 -10.547  -5.168  1.00 98.06           N  
ATOM    556  CA  GLU A  68      -4.059  -9.977  -6.461  1.00 98.06           C  
ATOM    557  C   GLU A  68      -4.125  -8.453  -6.398  1.00 98.06           C  
ATOM    558  CB  GLU A  68      -5.402 -10.547  -6.922  1.00 98.06           C  
ATOM    559  O   GLU A  68      -3.668  -7.770  -7.316  1.00 98.06           O  
ATOM    560  CG  GLU A  68      -5.348 -12.016  -7.320  1.00 98.06           C  
ATOM    561  CD  GLU A  68      -6.719 -12.617  -7.590  1.00 98.06           C  
ATOM    562  OE1 GLU A  68      -6.797 -13.695  -8.211  1.00 98.06           O  
ATOM    563  OE2 GLU A  68      -7.727 -11.992  -7.176  1.00 98.06           O  
ATOM    564  N   LEU A  69      -4.664  -7.914  -5.320  1.00 98.31           N  
ATOM    565  CA  LEU A  69      -4.754  -6.469  -5.141  1.00 98.31           C  
ATOM    566  C   LEU A  69      -3.367  -5.836  -5.125  1.00 98.31           C  
ATOM    567  CB  LEU A  69      -5.496  -6.137  -3.842  1.00 98.31           C  
ATOM    568  O   LEU A  69      -3.121  -4.852  -5.824  1.00 98.31           O  
ATOM    569  CG  LEU A  69      -6.996  -6.434  -3.822  1.00 98.31           C  
ATOM    570  CD1 LEU A  69      -7.594  -6.062  -2.469  1.00 98.31           C  
ATOM    571  CD2 LEU A  69      -7.703  -5.691  -4.949  1.00 98.31           C  
ATOM    572  N   VAL A  70      -2.480  -6.383  -4.301  1.00 98.50           N  
ATOM    573  CA  VAL A  70      -1.147  -5.812  -4.145  1.00 98.50           C  
ATOM    574  C   VAL A  70      -0.372  -5.938  -5.453  1.00 98.50           C  
ATOM    575  CB  VAL A  70      -0.370  -6.492  -2.996  1.00 98.50           C  
ATOM    576  O   VAL A  70       0.399  -5.047  -5.816  1.00 98.50           O  
ATOM    577  CG1 VAL A  70       1.092  -6.051  -2.996  1.00 98.50           C  
ATOM    578  CG2 VAL A  70      -1.025  -6.184  -1.650  1.00 98.50           C  
ATOM    579  N   ASN A  71      -0.553  -7.102  -6.188  1.00 97.81           N  
ATOM    580  CA  ASN A  71       0.084  -7.230  -7.492  1.00 97.81           C  
ATOM    581  C   ASN A  71      -0.354  -6.121  -8.445  1.00 97.81           C  
ATOM    582  CB  ASN A  71      -0.216  -8.602  -8.102  1.00 97.81           C  
ATOM    583  O   ASN A  71       0.467  -5.566  -9.172  1.00 97.81           O  
ATOM    584  CG  ASN A  71       0.594  -8.875  -9.352  1.00 97.81           C  
ATOM    585  ND2 ASN A  71      -0.094  -9.125 -10.461  1.00 97.81           N  
ATOM    586  OD1 ASN A  71       1.827  -8.867  -9.328  1.00 97.81           O  
ATOM    587  N   THR A  72      -1.649  -5.805  -8.484  1.00 98.19           N  
ATOM    588  CA  THR A  72      -2.164  -4.711  -9.305  1.00 98.19           C  
ATOM    589  C   THR A  72      -1.581  -3.375  -8.852  1.00 98.19           C  
ATOM    590  CB  THR A  72      -3.703  -4.648  -9.250  1.00 98.19           C  
ATOM    591  O   THR A  72      -1.196  -2.547  -9.680  1.00 98.19           O  
ATOM    592  CG2 THR A  72      -4.238  -3.496 -10.094  1.00 98.19           C  
ATOM    593  OG1 THR A  72      -4.242  -5.879  -9.742  1.00 98.19           O  
ATOM    594  N   VAL A  73      -1.548  -3.178  -7.520  1.00 98.62           N  
ATOM    595  CA  VAL A  73      -0.962  -1.959  -6.973  1.00 98.62           C  
ATOM    596  C   VAL A  73       0.494  -1.840  -7.418  1.00 98.62           C  
ATOM    597  CB  VAL A  73      -1.053  -1.931  -5.430  1.00 98.62           C  
ATOM    598  O   VAL A  73       0.951  -0.754  -7.785  1.00 98.62           O  
ATOM    599  CG1 VAL A  73      -0.202  -0.797  -4.859  1.00 98.62           C  
ATOM    600  CG2 VAL A  73      -2.506  -1.787  -4.984  1.00 98.62           C  
ATOM    601  N   ASN A  74       1.245  -2.926  -7.348  1.00 98.06           N  
ATOM    602  CA  ASN A  74       2.625  -2.936  -7.816  1.00 98.06           C  
ATOM    603  C   ASN A  74       2.719  -2.520  -9.281  1.00 98.06           C  
ATOM    604  CB  ASN A  74       3.250  -4.316  -7.617  1.00 98.06           C  
ATOM    605  O   ASN A  74       3.578  -1.716  -9.648  1.00 98.06           O  
ATOM    606  CG  ASN A  74       4.707  -4.367  -8.039  1.00 98.06           C  
ATOM    607  ND2 ASN A  74       5.070  -5.410  -8.781  1.00 98.06           N  
ATOM    608  OD1 ASN A  74       5.492  -3.479  -7.711  1.00 98.06           O  
ATOM    609  N   GLU A  75       1.813  -3.020 -10.086  1.00 96.94           N  
ATOM    610  CA  GLU A  75       1.771  -2.652 -11.500  1.00 96.94           C  
ATOM    611  C   GLU A  75       1.521  -1.157 -11.680  1.00 96.94           C  
ATOM    612  CB  GLU A  75       0.691  -3.455 -12.234  1.00 96.94           C  
ATOM    613  O   GLU A  75       2.156  -0.510 -12.508  1.00 96.94           O  
ATOM    614  CG  GLU A  75       0.659  -3.217 -13.734  1.00 96.94           C  
ATOM    615  CD  GLU A  75      -0.401  -4.039 -14.453  1.00 96.94           C  
ATOM    616  OE1 GLU A  75      -0.601  -3.840 -15.672  1.00 96.94           O  
ATOM    617  OE2 GLU A  75      -1.038  -4.887 -13.789  1.00 96.94           O  
ATOM    618  N   ILE A  76       0.628  -0.613 -10.945  1.00 97.75           N  
ATOM    619  CA  ILE A  76       0.242   0.792 -11.008  1.00 97.75           C  
ATOM    620  C   ILE A  76       1.452   1.673 -10.703  1.00 97.75           C  
ATOM    621  CB  ILE A  76      -0.908   1.104 -10.023  1.00 97.75           C  
ATOM    622  O   ILE A  76       1.707   2.654 -11.406  1.00 97.75           O  
ATOM    623  CG1 ILE A  76      -2.221   0.490 -10.523  1.00 97.75           C  
ATOM    624  CG2 ILE A  76      -1.053   2.617  -9.820  1.00 97.75           C  
ATOM    625  CD1 ILE A  76      -3.338   0.491  -9.492  1.00 97.75           C  
ATOM    626  N   TYR A  77       2.250   1.341  -9.734  1.00 98.06           N  
ATOM    627  CA  TYR A  77       3.324   2.195  -9.234  1.00 98.06           C  
ATOM    628  C   TYR A  77       4.590   2.018 -10.070  1.00 98.06           C  
ATOM    629  CB  TYR A  77       3.617   1.888  -7.766  1.00 98.06           C  
ATOM    630  O   TYR A  77       5.527   2.811  -9.961  1.00 98.06           O  
ATOM    631  CG  TYR A  77       2.732   2.637  -6.801  1.00 98.06           C  
ATOM    632  CD1 TYR A  77       3.020   3.951  -6.438  1.00 98.06           C  
ATOM    633  CD2 TYR A  77       1.608   2.033  -6.246  1.00 98.06           C  
ATOM    634  CE1 TYR A  77       2.207   4.645  -5.547  1.00 98.06           C  
ATOM    635  CE2 TYR A  77       0.790   2.719  -5.355  1.00 98.06           C  
ATOM    636  OH  TYR A  77       0.289   4.703  -4.129  1.00 98.06           O  
ATOM    637  CZ  TYR A  77       1.097   4.023  -5.012  1.00 98.06           C  
ATOM    638  N   ARG A  78       4.664   1.031 -10.914  1.00 94.06           N  
ATOM    639  CA  ARG A  78       5.820   0.854 -11.789  1.00 94.06           C  
ATOM    640  C   ARG A  78       6.027   2.076 -12.680  1.00 94.06           C  
ATOM    641  CB  ARG A  78       5.652  -0.399 -12.656  1.00 94.06           C  
ATOM    642  O   ARG A  78       7.164   2.449 -12.977  1.00 94.06           O  
ATOM    643  CG  ARG A  78       5.836  -1.701 -11.891  1.00 94.06           C  
ATOM    644  CD  ARG A  78       5.445  -2.908 -12.734  1.00 94.06           C  
ATOM    645  NE  ARG A  78       6.328  -3.068 -13.891  1.00 94.06           N  
ATOM    646  NH1 ARG A  78       5.098  -4.770 -14.852  1.00 94.06           N  
ATOM    647  NH2 ARG A  78       7.004  -4.008 -15.867  1.00 94.06           N  
ATOM    648  CZ  ARG A  78       6.141  -3.949 -14.867  1.00 94.06           C  
ATOM    649  N   TYR A  79       4.863   2.729 -13.062  1.00 90.19           N  
ATOM    650  CA  TYR A  79       4.934   3.908 -13.922  1.00 90.19           C  
ATOM    651  C   TYR A  79       5.477   5.105 -13.148  1.00 90.19           C  
ATOM    652  CB  TYR A  79       3.549   4.238 -14.492  1.00 90.19           C  
ATOM    653  O   TYR A  79       5.879   6.105 -13.750  1.00 90.19           O  
ATOM    654  CG  TYR A  79       3.066   3.252 -15.523  1.00 90.19           C  
ATOM    655  CD1 TYR A  79       3.535   3.303 -16.828  1.00 90.19           C  
ATOM    656  CD2 TYR A  79       2.143   2.266 -15.195  1.00 90.19           C  
ATOM    657  CE1 TYR A  79       3.092   2.396 -17.797  1.00 90.19           C  
ATOM    658  CE2 TYR A  79       1.692   1.354 -16.141  1.00 90.19           C  
ATOM    659  OH  TYR A  79       1.730   0.527 -18.375  1.00 90.19           O  
ATOM    660  CZ  TYR A  79       2.172   1.428 -17.438  1.00 90.19           C  
ATOM    661  N   MET A  80       5.574   4.902 -11.859  1.00 93.88           N  
ATOM    662  CA  MET A  80       6.117   5.941 -10.992  1.00 93.88           C  
ATOM    663  C   MET A  80       7.535   5.594 -10.547  1.00 93.88           C  
ATOM    664  CB  MET A  80       5.219   6.137  -9.766  1.00 93.88           C  
ATOM    665  O   MET A  80       8.070   6.207  -9.625  1.00 93.88           O  
ATOM    666  CG  MET A  80       3.803   6.566 -10.109  1.00 93.88           C  
ATOM    667  SD  MET A  80       3.721   8.297 -10.719  1.00 93.88           S  
ATOM    668  CE  MET A  80       4.238   9.188  -9.227  1.00 93.88           C  
ATOM    669  N   TYR A  81       8.148   4.574 -11.211  1.00 94.44           N  
ATOM    670  CA  TYR A  81       9.484   4.082 -10.906  1.00 94.44           C  
ATOM    671  C   TYR A  81       9.578   3.621  -9.453  1.00 94.44           C  
ATOM    672  CB  TYR A  81      10.531   5.168 -11.180  1.00 94.44           C  
ATOM    673  O   TYR A  81      10.594   3.854  -8.789  1.00 94.44           O  
ATOM    674  CG  TYR A  81      10.766   5.434 -12.648  1.00 94.44           C  
ATOM    675  CD1 TYR A  81      11.703   4.695 -13.367  1.00 94.44           C  
ATOM    676  CD2 TYR A  81      10.047   6.418 -13.312  1.00 94.44           C  
ATOM    677  CE1 TYR A  81      11.922   4.938 -14.719  1.00 94.44           C  
ATOM    678  CE2 TYR A  81      10.258   6.668 -14.664  1.00 94.44           C  
ATOM    679  OH  TYR A  81      11.406   6.168 -16.703  1.00 94.44           O  
ATOM    680  CZ  TYR A  81      11.195   5.926 -15.359  1.00 94.44           C  
ATOM    681  N   MET A  82       8.539   2.982  -8.977  1.00 96.25           N  
ATOM    682  CA  MET A  82       8.453   2.402  -7.637  1.00 96.25           C  
ATOM    683  C   MET A  82       7.941   0.967  -7.699  1.00 96.25           C  
ATOM    684  CB  MET A  82       7.539   3.244  -6.742  1.00 96.25           C  
ATOM    685  O   MET A  82       7.082   0.644  -8.516  1.00 96.25           O  
ATOM    686  CG  MET A  82       8.078   4.637  -6.453  1.00 96.25           C  
ATOM    687  SD  MET A  82       6.926   5.641  -5.441  1.00 96.25           S  
ATOM    688  CE  MET A  82       7.027   4.754  -3.863  1.00 96.25           C  
ATOM    689  N   HIS A  83       8.453   0.157  -6.844  1.00 97.31           N  
ATOM    690  CA  HIS A  83       7.953  -1.197  -6.648  1.00 97.31           C  
ATOM    691  C   HIS A  83       7.305  -1.349  -5.273  1.00 97.31           C  
ATOM    692  CB  HIS A  83       9.078  -2.219  -6.812  1.00 97.31           C  
ATOM    693  O   HIS A  83       7.859  -0.900  -4.270  1.00 97.31           O  
ATOM    694  CG  HIS A  83       9.648  -2.262  -8.195  1.00 97.31           C  
ATOM    695  CD2 HIS A  83      10.898  -2.004  -8.641  1.00 97.31           C  
ATOM    696  ND1 HIS A  83       8.906  -2.604  -9.297  1.00 97.31           N  
ATOM    697  CE1 HIS A  83       9.672  -2.555 -10.375  1.00 97.31           C  
ATOM    698  NE2 HIS A  83      10.891  -2.193 -10.000  1.00 97.31           N  
ATOM    699  N   VAL A  84       6.137  -1.949  -5.266  1.00 98.38           N  
ATOM    700  CA  VAL A  84       5.414  -2.221  -4.027  1.00 98.38           C  
ATOM    701  C   VAL A  84       5.426  -3.721  -3.740  1.00 98.38           C  
ATOM    702  CB  VAL A  84       3.961  -1.701  -4.094  1.00 98.38           C  
ATOM    703  O   VAL A  84       4.898  -4.512  -4.523  1.00 98.38           O  
ATOM    704  CG1 VAL A  84       3.225  -1.991  -2.789  1.00 98.38           C  
ATOM    705  CG2 VAL A  84       3.943  -0.205  -4.402  1.00 98.38           C  
ATOM    706  N   ALA A  85       6.074  -4.051  -2.688  1.00 98.06           N  
ATOM    707  CA  ALA A  85       6.191  -5.453  -2.297  1.00 98.06           C  
ATOM    708  C   ALA A  85       5.426  -5.730  -1.005  1.00 98.06           C  
ATOM    709  CB  ALA A  85       7.656  -5.844  -2.135  1.00 98.06           C  
ATOM    710  O   ALA A  85       5.566  -4.992  -0.025  1.00 98.06           O  
ATOM    711  N   MET A  86       4.621  -6.820  -1.061  1.00 98.25           N  
ATOM    712  CA  MET A  86       3.893  -7.219   0.140  1.00 98.25           C  
ATOM    713  C   MET A  86       4.793  -8.008   1.088  1.00 98.25           C  
ATOM    714  CB  MET A  86       2.664  -8.055  -0.229  1.00 98.25           C  
ATOM    715  O   MET A  86       5.211  -9.117   0.771  1.00 98.25           O  
ATOM    716  CG  MET A  86       1.787  -8.414   0.959  1.00 98.25           C  
ATOM    717  SD  MET A  86       0.262  -9.305   0.463  1.00 98.25           S  
ATOM    718  CE  MET A  86      -0.560  -9.453   2.074  1.00 98.25           C  
ATOM    719  N   VAL A  87       5.074  -7.430   2.260  1.00 98.38           N  
ATOM    720  CA  VAL A  87       6.043  -8.055   3.156  1.00 98.38           C  
ATOM    721  C   VAL A  87       5.320  -8.648   4.363  1.00 98.38           C  
ATOM    722  CB  VAL A  87       7.121  -7.047   3.619  1.00 98.38           C  
ATOM    723  O   VAL A  87       5.910  -9.406   5.137  1.00 98.38           O  
ATOM    724  CG1 VAL A  87       7.992  -6.609   2.443  1.00 98.38           C  
ATOM    725  CG2 VAL A  87       6.469  -5.840   4.285  1.00 98.38           C  
ATOM    726  N   GLY A  88       3.990  -8.414   4.434  1.00 98.31           N  
ATOM    727  CA  GLY A  88       3.201  -8.969   5.520  1.00 98.31           C  
ATOM    728  C   GLY A  88       1.707  -8.914   5.262  1.00 98.31           C  
ATOM    729  O   GLY A  88       1.222  -8.008   4.578  1.00 98.31           O  
ATOM    730  N   LEU A  89       0.972  -9.852   5.723  1.00 98.62           N  
ATOM    731  CA  LEU A  89      -0.483  -9.953   5.707  1.00 98.62           C  
ATOM    732  C   LEU A  89      -1.008 -10.469   7.039  1.00 98.62           C  
ATOM    733  CB  LEU A  89      -0.945 -10.875   4.570  1.00 98.62           C  
ATOM    734  O   LEU A  89      -0.621 -11.555   7.488  1.00 98.62           O  
ATOM    735  CG  LEU A  89      -2.441 -11.180   4.516  1.00 98.62           C  
ATOM    736  CD1 LEU A  89      -3.238  -9.898   4.297  1.00 98.62           C  
ATOM    737  CD2 LEU A  89      -2.738 -12.195   3.416  1.00 98.62           C  
ATOM    738  N   GLU A  90      -1.735  -9.578   7.680  1.00 98.44           N  
ATOM    739  CA  GLU A  90      -2.357  -9.984   8.938  1.00 98.44           C  
ATOM    740  C   GLU A  90      -3.879  -9.922   8.844  1.00 98.44           C  
ATOM    741  CB  GLU A  90      -1.864  -9.102  10.086  1.00 98.44           C  
ATOM    742  O   GLU A  90      -4.445  -8.859   8.570  1.00 98.44           O  
ATOM    743  CG  GLU A  90      -2.361  -9.547  11.453  1.00 98.44           C  
ATOM    744  CD  GLU A  90      -1.651  -8.859  12.609  1.00 98.44           C  
ATOM    745  OE1 GLU A  90      -2.225  -8.789  13.719  1.00 98.44           O  
ATOM    746  OE2 GLU A  90      -0.515  -8.375  12.398  1.00 98.44           O  
ATOM    747  N   ILE A  91      -4.527 -11.117   9.078  1.00 98.62           N  
ATOM    748  CA  ILE A  91      -5.984 -11.234   9.062  1.00 98.62           C  
ATOM    749  C   ILE A  91      -6.504 -11.344  10.492  1.00 98.62           C  
ATOM    750  CB  ILE A  91      -6.449 -12.445   8.227  1.00 98.62           C  
ATOM    751  O   ILE A  91      -6.141 -12.266  11.219  1.00 98.62           O  
ATOM    752  CG1 ILE A  91      -5.895 -12.359   6.801  1.00 98.62           C  
ATOM    753  CG2 ILE A  91      -7.977 -12.539   8.211  1.00 98.62           C  
ATOM    754  CD1 ILE A  91      -6.113 -13.617   5.969  1.00 98.62           C  
ATOM    755  N   TRP A  92      -7.242 -10.398  10.984  1.00 98.25           N  
ATOM    756  CA  TRP A  92      -7.809 -10.391  12.328  1.00 98.25           C  
ATOM    757  C   TRP A  92      -9.016 -11.312  12.414  1.00 98.25           C  
ATOM    758  CB  TRP A  92      -8.203  -8.969  12.734  1.00 98.25           C  
ATOM    759  O   TRP A  92     -10.164 -10.852  12.414  1.00 98.25           O  
ATOM    760  CG  TRP A  92      -7.055  -8.008  12.789  1.00 98.25           C  
ATOM    761  CD1 TRP A  92      -5.723  -8.312  12.812  1.00 98.25           C  
ATOM    762  CD2 TRP A  92      -7.141  -6.578  12.828  1.00 98.25           C  
ATOM    763  CE2 TRP A  92      -5.816  -6.086  12.875  1.00 98.25           C  
ATOM    764  CE3 TRP A  92      -8.203  -5.668  12.828  1.00 98.25           C  
ATOM    765  NE1 TRP A  92      -4.973  -7.164  12.859  1.00 98.25           N  
ATOM    766  CH2 TRP A  92      -6.594  -3.848  12.922  1.00 98.25           C  
ATOM    767  CZ2 TRP A  92      -5.531  -4.719  12.922  1.00 98.25           C  
ATOM    768  CZ3 TRP A  92      -7.918  -4.309  12.875  1.00 98.25           C  
ATOM    769  N   SER A  93      -8.852 -12.680  12.422  1.00 96.31           N  
ATOM    770  CA  SER A  93      -9.891 -13.703  12.375  1.00 96.31           C  
ATOM    771  C   SER A  93     -10.523 -13.906  13.742  1.00 96.31           C  
ATOM    772  CB  SER A  93      -9.312 -15.031  11.867  1.00 96.31           C  
ATOM    773  O   SER A  93     -11.672 -14.344  13.844  1.00 96.31           O  
ATOM    774  OG  SER A  93      -8.172 -15.398  12.625  1.00 96.31           O  
ATOM    775  N   ASN A  94      -9.797 -13.578  14.844  1.00 95.12           N  
ATOM    776  CA  ASN A  94     -10.258 -13.789  16.219  1.00 95.12           C  
ATOM    777  C   ASN A  94     -10.602 -12.469  16.891  1.00 95.12           C  
ATOM    778  CB  ASN A  94      -9.203 -14.547  17.016  1.00 95.12           C  
ATOM    779  O   ASN A  94     -10.516 -12.359  18.125  1.00 95.12           O  
ATOM    780  CG  ASN A  94      -8.945 -15.938  16.484  1.00 95.12           C  
ATOM    781  ND2 ASN A  94      -7.688 -16.375  16.531  1.00 95.12           N  
ATOM    782  OD1 ASN A  94      -9.859 -16.625  16.016  1.00 95.12           O  
ATOM    783  N   GLY A  95     -10.961 -11.508  16.109  1.00 96.44           N  
ATOM    784  CA  GLY A  95     -11.359 -10.195  16.578  1.00 96.44           C  
ATOM    785  C   GLY A  95     -10.430  -9.086  16.125  1.00 96.44           C  
ATOM    786  O   GLY A  95      -9.211  -9.281  16.078  1.00 96.44           O  
ATOM    787  N   ASP A  96     -11.102  -7.922  15.891  1.00 98.25           N  
ATOM    788  CA  ASP A  96     -10.312  -6.762  15.484  1.00 98.25           C  
ATOM    789  C   ASP A  96      -9.391  -6.305  16.609  1.00 98.25           C  
ATOM    790  CB  ASP A  96     -11.227  -5.613  15.055  1.00 98.25           C  
ATOM    791  O   ASP A  96      -9.781  -6.312  17.781  1.00 98.25           O  
ATOM    792  CG  ASP A  96     -11.969  -5.902  13.766  1.00 98.25           C  
ATOM    793  OD1 ASP A  96     -11.516  -6.766  12.977  1.00 98.25           O  
ATOM    794  OD2 ASP A  96     -13.016  -5.262  13.531  1.00 98.25           O  
ATOM    795  N   LYS A  97      -8.109  -5.859  16.234  1.00 98.25           N  
ATOM    796  CA  LYS A  97      -7.133  -5.383  17.219  1.00 98.25           C  
ATOM    797  C   LYS A  97      -7.316  -3.895  17.500  1.00 98.25           C  
ATOM    798  CB  LYS A  97      -5.707  -5.652  16.734  1.00 98.25           C  
ATOM    799  O   LYS A  97      -6.688  -3.348  18.406  1.00 98.25           O  
ATOM    800  CG  LYS A  97      -5.422  -7.117  16.438  1.00 98.25           C  
ATOM    801  CD  LYS A  97      -5.637  -7.988  17.672  1.00 98.25           C  
ATOM    802  CE  LYS A  97      -5.340  -9.453  17.375  1.00 98.25           C  
ATOM    803  NZ  LYS A  97      -5.629 -10.320  18.562  1.00 98.25           N  
ATOM    804  N   ILE A  98      -8.172  -3.260  16.703  1.00 98.25           N  
ATOM    805  CA  ILE A  98      -8.609  -1.884  16.891  1.00 98.25           C  
ATOM    806  C   ILE A  98     -10.125  -1.794  16.688  1.00 98.25           C  
ATOM    807  CB  ILE A  98      -7.879  -0.911  15.945  1.00 98.25           C  
ATOM    808  O   ILE A  98     -10.727  -2.699  16.109  1.00 98.25           O  
ATOM    809  CG1 ILE A  98      -8.266  -1.197  14.484  1.00 98.25           C  
ATOM    810  CG2 ILE A  98      -6.363  -1.005  16.141  1.00 98.25           C  
ATOM    811  CD1 ILE A  98      -7.820  -0.122  13.508  1.00 98.25           C  
ATOM    812  N   THR A  99     -10.734  -0.749  17.203  1.00 97.31           N  
ATOM    813  CA  THR A  99     -12.133  -0.473  16.891  1.00 97.31           C  
ATOM    814  C   THR A  99     -12.266   0.094  15.484  1.00 97.31           C  
ATOM    815  CB  THR A  99     -12.750   0.510  17.906  1.00 97.31           C  
ATOM    816  O   THR A  99     -11.711   1.150  15.180  1.00 97.31           O  
ATOM    817  CG2 THR A  99     -14.219   0.771  17.594  1.00 97.31           C  
ATOM    818  OG1 THR A  99     -12.648  -0.043  19.219  1.00 97.31           O  
ATOM    819  N   VAL A 100     -12.930  -0.696  14.602  1.00 97.44           N  
ATOM    820  CA  VAL A 100     -13.195  -0.255  13.242  1.00 97.44           C  
ATOM    821  C   VAL A 100     -14.633   0.250  13.133  1.00 97.44           C  
ATOM    822  CB  VAL A 100     -12.953  -1.389  12.219  1.00 97.44           C  
ATOM    823  O   VAL A 100     -15.586  -0.513  13.320  1.00 97.44           O  
ATOM    824  CG1 VAL A 100     -13.086  -0.867  10.789  1.00 97.44           C  
ATOM    825  CG2 VAL A 100     -11.578  -2.016  12.438  1.00 97.44           C  
ATOM    826  N   LYS A 101     -14.844   1.598  12.898  1.00 96.75           N  
ATOM    827  CA  LYS A 101     -16.188   2.166  12.797  1.00 96.75           C  
ATOM    828  C   LYS A 101     -16.328   3.027  11.547  1.00 96.75           C  
ATOM    829  CB  LYS A 101     -16.516   2.992  14.039  1.00 96.75           C  
ATOM    830  O   LYS A 101     -15.336   3.303  10.867  1.00 96.75           O  
ATOM    831  CG  LYS A 101     -15.602   4.191  14.250  1.00 96.75           C  
ATOM    832  CD  LYS A 101     -15.898   4.902  15.562  1.00 96.75           C  
ATOM    833  CE  LYS A 101     -15.094   6.188  15.703  1.00 96.75           C  
ATOM    834  NZ  LYS A 101     -15.352   6.863  17.000  1.00 96.75           N  
ATOM    835  N   PRO A 102     -17.562   3.377  11.156  1.00 97.88           N  
ATOM    836  CA  PRO A 102     -17.828   4.145   9.938  1.00 97.88           C  
ATOM    837  C   PRO A 102     -17.078   5.480   9.914  1.00 97.88           C  
ATOM    838  CB  PRO A 102     -19.344   4.355   9.969  1.00 97.88           C  
ATOM    839  O   PRO A 102     -16.781   6.004   8.836  1.00 97.88           O  
ATOM    840  CG  PRO A 102     -19.875   3.156  10.680  1.00 97.88           C  
ATOM    841  CD  PRO A 102     -18.938   2.799  11.797  1.00 97.88           C  
ATOM    842  N   ASP A 103     -16.750   6.051  11.023  1.00 97.69           N  
ATOM    843  CA  ASP A 103     -16.031   7.316  11.102  1.00 97.69           C  
ATOM    844  C   ASP A 103     -14.562   7.137  10.695  1.00 97.69           C  
ATOM    845  CB  ASP A 103     -16.109   7.891  12.516  1.00 97.69           C  
ATOM    846  O   ASP A 103     -13.781   6.527  11.422  1.00 97.69           O  
ATOM    847  CG  ASP A 103     -15.391   9.227  12.656  1.00 97.69           C  
ATOM    848  OD1 ASP A 103     -14.141   9.250  12.648  1.00 97.69           O  
ATOM    849  OD2 ASP A 103     -16.078  10.258  12.781  1.00 97.69           O  
ATOM    850  N   VAL A 104     -14.117   7.699   9.570  1.00 97.31           N  
ATOM    851  CA  VAL A 104     -12.820   7.426   8.953  1.00 97.31           C  
ATOM    852  C   VAL A 104     -11.703   8.062   9.781  1.00 97.31           C  
ATOM    853  CB  VAL A 104     -12.766   7.949   7.500  1.00 97.31           C  
ATOM    854  O   VAL A 104     -10.602   7.523   9.859  1.00 97.31           O  
ATOM    855  CG1 VAL A 104     -13.680   7.129   6.594  1.00 97.31           C  
ATOM    856  CG2 VAL A 104     -13.141   9.430   7.449  1.00 97.31           C  
ATOM    857  N   ASP A 105     -11.969   9.266  10.445  1.00 97.50           N  
ATOM    858  CA  ASP A 105     -10.953   9.891  11.297  1.00 97.50           C  
ATOM    859  C   ASP A 105     -10.594   8.984  12.469  1.00 97.50           C  
ATOM    860  CB  ASP A 105     -11.445  11.242  11.805  1.00 97.50           C  
ATOM    861  O   ASP A 105      -9.414   8.797  12.773  1.00 97.50           O  
ATOM    862  CG  ASP A 105     -11.477  12.312  10.727  1.00 97.50           C  
ATOM    863  OD1 ASP A 105     -10.430  12.586  10.109  1.00 97.50           O  
ATOM    864  OD2 ASP A 105     -12.570  12.875  10.484  1.00 97.50           O  
ATOM    865  N   TYR A 106     -11.695   8.477  13.062  1.00 98.19           N  
ATOM    866  CA  TYR A 106     -11.477   7.598  14.203  1.00 98.19           C  
ATOM    867  C   TYR A 106     -10.727   6.344  13.789  1.00 98.19           C  
ATOM    868  CB  TYR A 106     -12.812   7.215  14.852  1.00 98.19           C  
ATOM    869  O   TYR A 106      -9.719   5.980  14.406  1.00 98.19           O  
ATOM    870  CG  TYR A 106     -12.672   6.332  16.062  1.00 98.19           C  
ATOM    871  CD1 TYR A 106     -12.594   4.945  15.938  1.00 98.19           C  
ATOM    872  CD2 TYR A 106     -12.617   6.879  17.344  1.00 98.19           C  
ATOM    873  CE1 TYR A 106     -12.469   4.129  17.062  1.00 98.19           C  
ATOM    874  CE2 TYR A 106     -12.492   6.070  18.469  1.00 98.19           C  
ATOM    875  OH  TYR A 106     -12.281   3.895  19.422  1.00 98.19           O  
ATOM    876  CZ  TYR A 106     -12.414   4.699  18.312  1.00 98.19           C  
ATOM    877  N   THR A 107     -11.180   5.609  12.820  1.00 98.44           N  
ATOM    878  CA  THR A 107     -10.594   4.348  12.383  1.00 98.44           C  
ATOM    879  C   THR A 107      -9.148   4.547  11.930  1.00 98.44           C  
ATOM    880  CB  THR A 107     -11.414   3.723  11.234  1.00 98.44           C  
ATOM    881  O   THR A 107      -8.273   3.760  12.281  1.00 98.44           O  
ATOM    882  CG2 THR A 107     -10.773   2.426  10.750  1.00 98.44           C  
ATOM    883  OG1 THR A 107     -12.742   3.445  11.695  1.00 98.44           O  
ATOM    884  N   LEU A 108      -8.820   5.570  11.055  1.00 98.56           N  
ATOM    885  CA  LEU A 108      -7.465   5.832  10.586  1.00 98.56           C  
ATOM    886  C   LEU A 108      -6.520   6.074  11.758  1.00 98.56           C  
ATOM    887  CB  LEU A 108      -7.445   7.043   9.648  1.00 98.56           C  
ATOM    888  O   LEU A 108      -5.426   5.504  11.812  1.00 98.56           O  
ATOM    889  CG  LEU A 108      -6.094   7.398   9.031  1.00 98.56           C  
ATOM    890  CD1 LEU A 108      -5.625   6.289   8.094  1.00 98.56           C  
ATOM    891  CD2 LEU A 108      -6.180   8.734   8.289  1.00 98.56           C  
ATOM    892  N   ASN A 109      -6.973   6.961  12.734  1.00 98.56           N  
ATOM    893  CA  ASN A 109      -6.145   7.266  13.891  1.00 98.56           C  
ATOM    894  C   ASN A 109      -5.891   6.023  14.742  1.00 98.56           C  
ATOM    895  CB  ASN A 109      -6.785   8.367  14.742  1.00 98.56           C  
ATOM    896  O   ASN A 109      -4.770   5.797  15.203  1.00 98.56           O  
ATOM    897  CG  ASN A 109      -5.922   8.773  15.914  1.00 98.56           C  
ATOM    898  ND2 ASN A 109      -6.398   8.500  17.125  1.00 98.56           N  
ATOM    899  OD1 ASN A 109      -4.836   9.336  15.742  1.00 98.56           O  
ATOM    900  N   SER A 110      -6.934   5.219  15.000  1.00 98.62           N  
ATOM    901  CA  SER A 110      -6.785   3.986  15.766  1.00 98.62           C  
ATOM    902  C   SER A 110      -5.812   3.029  15.086  1.00 98.62           C  
ATOM    903  CB  SER A 110      -8.141   3.303  15.945  1.00 98.62           C  
ATOM    904  O   SER A 110      -4.977   2.412  15.758  1.00 98.62           O  
ATOM    905  OG  SER A 110      -8.984   4.070  16.781  1.00 98.62           O  
ATOM    906  N   PHE A 111      -5.953   2.865  13.750  1.00 98.75           N  
ATOM    907  CA  PHE A 111      -5.066   2.008  12.977  1.00 98.75           C  
ATOM    908  C   PHE A 111      -3.633   2.525  13.023  1.00 98.75           C  
ATOM    909  CB  PHE A 111      -5.539   1.918  11.516  1.00 98.75           C  
ATOM    910  O   PHE A 111      -2.691   1.746  13.188  1.00 98.75           O  
ATOM    911  CG  PHE A 111      -4.711   0.994  10.664  1.00 98.75           C  
ATOM    912  CD1 PHE A 111      -4.137   1.444   9.484  1.00 98.75           C  
ATOM    913  CD2 PHE A 111      -4.508  -0.326  11.047  1.00 98.75           C  
ATOM    914  CE1 PHE A 111      -3.367   0.591   8.695  1.00 98.75           C  
ATOM    915  CE2 PHE A 111      -3.740  -1.184  10.266  1.00 98.75           C  
ATOM    916  CZ  PHE A 111      -3.174  -0.724   9.086  1.00 98.75           C  
ATOM    917  N   ALA A 112      -3.430   3.836  12.875  1.00 98.69           N  
ATOM    918  CA  ALA A 112      -2.111   4.465  12.930  1.00 98.69           C  
ATOM    919  C   ALA A 112      -1.445   4.219  14.281  1.00 98.69           C  
ATOM    920  CB  ALA A 112      -2.223   5.961  12.664  1.00 98.69           C  
ATOM    921  O   ALA A 112      -0.258   3.893  14.352  1.00 98.69           O  
ATOM    922  N   GLU A 113      -2.266   4.387  15.375  1.00 98.62           N  
ATOM    923  CA  GLU A 113      -1.755   4.141  16.719  1.00 98.62           C  
ATOM    924  C   GLU A 113      -1.353   2.678  16.891  1.00 98.62           C  
ATOM    925  CB  GLU A 113      -2.799   4.527  17.781  1.00 98.62           C  
ATOM    926  O   GLU A 113      -0.296   2.383  17.469  1.00 98.62           O  
ATOM    927  CG  GLU A 113      -2.957   6.031  17.953  1.00 98.62           C  
ATOM    928  CD  GLU A 113      -1.668   6.723  18.359  1.00 98.62           C  
ATOM    929  OE1 GLU A 113      -1.440   7.879  17.938  1.00 98.62           O  
ATOM    930  OE2 GLU A 113      -0.879   6.109  19.109  1.00 98.62           O  
ATOM    931  N   TRP A 114      -2.199   1.790  16.422  1.00 98.62           N  
ATOM    932  CA  TRP A 114      -1.918   0.360  16.500  1.00 98.62           C  
ATOM    933  C   TRP A 114      -0.667   0.006  15.711  1.00 98.62           C  
ATOM    934  CB  TRP A 114      -3.111  -0.451  15.992  1.00 98.62           C  
ATOM    935  O   TRP A 114       0.163  -0.786  16.172  1.00 98.62           O  
ATOM    936  CG  TRP A 114      -2.885  -1.933  15.992  1.00 98.62           C  
ATOM    937  CD1 TRP A 114      -3.055  -2.795  17.031  1.00 98.62           C  
ATOM    938  CD2 TRP A 114      -2.439  -2.727  14.883  1.00 98.62           C  
ATOM    939  CE2 TRP A 114      -2.363  -4.062  15.336  1.00 98.62           C  
ATOM    940  CE3 TRP A 114      -2.100  -2.436  13.555  1.00 98.62           C  
ATOM    941  NE1 TRP A 114      -2.742  -4.078  16.656  1.00 98.62           N  
ATOM    942  CH2 TRP A 114      -1.632  -4.797  13.203  1.00 98.62           C  
ATOM    943  CZ2 TRP A 114      -1.959  -5.109  14.500  1.00 98.62           C  
ATOM    944  CZ3 TRP A 114      -1.698  -3.479  12.727  1.00 98.62           C  
ATOM    945  N   ARG A 115      -0.546   0.452  14.438  1.00 98.31           N  
ATOM    946  CA  ARG A 115       0.655   0.225  13.641  1.00 98.31           C  
ATOM    947  C   ARG A 115       1.910   0.594  14.430  1.00 98.31           C  
ATOM    948  CB  ARG A 115       0.597   1.027  12.344  1.00 98.31           C  
ATOM    949  O   ARG A 115       2.875  -0.172  14.461  1.00 98.31           O  
ATOM    950  CG  ARG A 115       1.866   0.942  11.508  1.00 98.31           C  
ATOM    951  CD  ARG A 115       1.794   1.836  10.281  1.00 98.31           C  
ATOM    952  NE  ARG A 115       3.059   1.851   9.547  1.00 98.31           N  
ATOM    953  NH1 ARG A 115       3.572   4.043  10.070  1.00 98.31           N  
ATOM    954  NH2 ARG A 115       5.000   2.803   8.773  1.00 98.31           N  
ATOM    955  CZ  ARG A 115       3.873   2.898   9.469  1.00 98.31           C  
ATOM    956  N   LYS A 116       1.955   1.850  15.078  1.00 98.31           N  
ATOM    957  CA  LYS A 116       3.111   2.379  15.789  1.00 98.31           C  
ATOM    958  C   LYS A 116       3.422   1.540  17.031  1.00 98.31           C  
ATOM    959  CB  LYS A 116       2.873   3.836  16.188  1.00 98.31           C  
ATOM    960  O   LYS A 116       4.578   1.196  17.281  1.00 98.31           O  
ATOM    961  CG  LYS A 116       4.016   4.453  16.984  1.00 98.31           C  
ATOM    962  CD  LYS A 116       3.689   5.875  17.422  1.00 98.31           C  
ATOM    963  CE  LYS A 116       4.785   6.461  18.297  1.00 98.31           C  
ATOM    964  NZ  LYS A 116       4.438   7.828  18.781  1.00 98.31           N  
ATOM    965  N   THR A 117       2.432   1.160  17.828  1.00 98.19           N  
ATOM    966  CA  THR A 117       2.650   0.614  19.172  1.00 98.19           C  
ATOM    967  C   THR A 117       2.717  -0.910  19.125  1.00 98.19           C  
ATOM    968  CB  THR A 117       1.539   1.053  20.141  1.00 98.19           C  
ATOM    969  O   THR A 117       3.291  -1.537  20.016  1.00 98.19           O  
ATOM    970  CG2 THR A 117       1.551   2.564  20.344  1.00 98.19           C  
ATOM    971  OG1 THR A 117       0.266   0.663  19.609  1.00 98.19           O  
ATOM    972  N   ASP A 118       2.174  -1.523  18.047  1.00 98.31           N  
ATOM    973  CA  ASP A 118       2.084  -2.980  18.031  1.00 98.31           C  
ATOM    974  C   ASP A 118       2.727  -3.555  16.766  1.00 98.31           C  
ATOM    975  CB  ASP A 118       0.625  -3.430  18.125  1.00 98.31           C  
ATOM    976  O   ASP A 118       3.680  -4.332  16.844  1.00 98.31           O  
ATOM    977  CG  ASP A 118       0.476  -4.930  18.297  1.00 98.31           C  
ATOM    978  OD1 ASP A 118       0.196  -5.637  17.312  1.00 98.31           O  
ATOM    979  OD2 ASP A 118       0.638  -5.410  19.453  1.00 98.31           O  
ATOM    980  N   LEU A 119       2.340  -3.217  15.570  1.00 98.25           N  
ATOM    981  CA  LEU A 119       2.748  -3.836  14.312  1.00 98.25           C  
ATOM    982  C   LEU A 119       4.219  -3.557  14.023  1.00 98.25           C  
ATOM    983  CB  LEU A 119       1.880  -3.328  13.164  1.00 98.25           C  
ATOM    984  O   LEU A 119       4.980  -4.477  13.719  1.00 98.25           O  
ATOM    985  CG  LEU A 119       2.203  -3.883  11.773  1.00 98.25           C  
ATOM    986  CD1 LEU A 119       2.107  -5.406  11.773  1.00 98.25           C  
ATOM    987  CD2 LEU A 119       1.270  -3.285  10.727  1.00 98.25           C  
ATOM    988  N   LEU A 120       4.715  -2.334  14.102  1.00 97.19           N  
ATOM    989  CA  LEU A 120       6.066  -1.947  13.711  1.00 97.19           C  
ATOM    990  C   LEU A 120       7.105  -2.639  14.594  1.00 97.19           C  
ATOM    991  CB  LEU A 120       6.238  -0.428  13.805  1.00 97.19           C  
ATOM    992  O   LEU A 120       8.156  -3.057  14.102  1.00 97.19           O  
ATOM    993  CG  LEU A 120       5.773   0.379  12.594  1.00 97.19           C  
ATOM    994  CD1 LEU A 120       5.820   1.872  12.898  1.00 97.19           C  
ATOM    995  CD2 LEU A 120       6.629   0.052  11.375  1.00 97.19           C  
ATOM    996  N   PRO A 121       6.785  -2.781  15.961  1.00 97.81           N  
ATOM    997  CA  PRO A 121       7.730  -3.514  16.812  1.00 97.81           C  
ATOM    998  C   PRO A 121       7.871  -4.980  16.406  1.00 97.81           C  
ATOM    999  CB  PRO A 121       7.125  -3.387  18.203  1.00 97.81           C  
ATOM   1000  O   PRO A 121       8.906  -5.598  16.656  1.00 97.81           O  
ATOM   1001  CG  PRO A 121       6.352  -2.107  18.172  1.00 97.81           C  
ATOM   1002  CD  PRO A 121       5.711  -1.974  16.828  1.00 97.81           C  
ATOM   1003  N   ARG A 122       6.957  -5.645  15.758  1.00 96.69           N  
ATOM   1004  CA  ARG A 122       6.930  -7.070  15.438  1.00 96.69           C  
ATOM   1005  C   ARG A 122       7.434  -7.324  14.023  1.00 96.69           C  
ATOM   1006  CB  ARG A 122       5.516  -7.633  15.602  1.00 96.69           C  
ATOM   1007  O   ARG A 122       7.969  -8.391  13.727  1.00 96.69           O  
ATOM   1008  CG  ARG A 122       5.031  -7.668  17.047  1.00 96.69           C  
ATOM   1009  CD  ARG A 122       3.660  -8.320  17.156  1.00 96.69           C  
ATOM   1010  NE  ARG A 122       2.619  -7.496  16.547  1.00 96.69           N  
ATOM   1011  NH1 ARG A 122       2.693  -8.562  14.500  1.00 96.69           N  
ATOM   1012  NH2 ARG A 122       1.232  -6.828  14.844  1.00 96.69           N  
ATOM   1013  CZ  ARG A 122       2.184  -7.633  15.297  1.00 96.69           C  
ATOM   1014  N   LYS A 123       7.109  -6.410  13.109  1.00 96.81           N  
ATOM   1015  CA  LYS A 123       7.445  -6.629  11.703  1.00 96.81           C  
ATOM   1016  C   LYS A 123       7.805  -5.316  11.008  1.00 96.81           C  
ATOM   1017  CB  LYS A 123       6.281  -7.301  10.969  1.00 96.81           C  
ATOM   1018  O   LYS A 123       6.992  -4.395  10.953  1.00 96.81           O  
ATOM   1019  CG  LYS A 123       6.551  -7.578   9.500  1.00 96.81           C  
ATOM   1020  CD  LYS A 123       7.453  -8.789   9.312  1.00 96.81           C  
ATOM   1021  CE  LYS A 123       7.578  -9.172   7.844  1.00 96.81           C  
ATOM   1022  NZ  LYS A 123       8.492 -10.336   7.652  1.00 96.81           N  
ATOM   1023  N   LYS A 124       9.062  -5.270  10.508  1.00 96.81           N  
ATOM   1024  CA  LYS A 124       9.516  -4.090   9.781  1.00 96.81           C  
ATOM   1025  C   LYS A 124       8.773  -3.943   8.453  1.00 96.81           C  
ATOM   1026  CB  LYS A 124      11.023  -4.156   9.531  1.00 96.81           C  
ATOM   1027  O   LYS A 124       8.625  -4.914   7.715  1.00 96.81           O  
ATOM   1028  CG  LYS A 124      11.609  -2.883   8.945  1.00 96.81           C  
ATOM   1029  CD  LYS A 124      13.125  -2.984   8.789  1.00 96.81           C  
ATOM   1030  CE  LYS A 124      13.703  -1.729   8.156  1.00 96.81           C  
ATOM   1031  NZ  LYS A 124      15.188  -1.823   8.000  1.00 96.81           N  
ATOM   1032  N   HIS A 125       8.320  -2.768   8.117  1.00 98.06           N  
ATOM   1033  CA  HIS A 125       7.648  -2.396   6.883  1.00 98.06           C  
ATOM   1034  C   HIS A 125       7.617  -0.882   6.703  1.00 98.06           C  
ATOM   1035  CB  HIS A 125       6.223  -2.955   6.859  1.00 98.06           C  
ATOM   1036  O   HIS A 125       7.926  -0.137   7.637  1.00 98.06           O  
ATOM   1037  CG  HIS A 125       5.379  -2.498   8.008  1.00 98.06           C  
ATOM   1038  CD2 HIS A 125       4.461  -1.508   8.094  1.00 98.06           C  
ATOM   1039  ND1 HIS A 125       5.438  -3.082   9.250  1.00 98.06           N  
ATOM   1040  CE1 HIS A 125       4.590  -2.471  10.062  1.00 98.06           C  
ATOM   1041  NE2 HIS A 125       3.982  -1.511   9.383  1.00 98.06           N  
ATOM   1042  N   ASP A 126       7.211  -0.359   5.457  1.00 98.44           N  
ATOM   1043  CA  ASP A 126       7.238   1.065   5.141  1.00 98.44           C  
ATOM   1044  C   ASP A 126       5.844   1.679   5.246  1.00 98.44           C  
ATOM   1045  CB  ASP A 126       7.805   1.290   3.736  1.00 98.44           C  
ATOM   1046  O   ASP A 126       5.695   2.830   5.660  1.00 98.44           O  
ATOM   1047  CG  ASP A 126       9.234   0.792   3.586  1.00 98.44           C  
ATOM   1048  OD1 ASP A 126      10.016   0.872   4.559  1.00 98.44           O  
ATOM   1049  OD2 ASP A 126       9.578   0.317   2.484  1.00 98.44           O  
ATOM   1050  N   ASN A 127       4.930   1.029   4.812  1.00 98.69           N  
ATOM   1051  CA  ASN A 127       3.527   1.432   4.734  1.00 98.69           C  
ATOM   1052  C   ASN A 127       2.594   0.291   5.129  1.00 98.69           C  
ATOM   1053  CB  ASN A 127       3.189   1.934   3.330  1.00 98.69           C  
ATOM   1054  O   ASN A 127       2.887  -0.876   4.867  1.00 98.69           O  
ATOM   1055  CG  ASN A 127       1.769   2.447   3.219  1.00 98.69           C  
ATOM   1056  ND2 ASN A 127       1.561   3.703   3.600  1.00 98.69           N  
ATOM   1057  OD1 ASN A 127       0.864   1.724   2.795  1.00 98.69           O  
ATOM   1058  N   ALA A 128       1.462   0.668   5.793  1.00 98.75           N  
ATOM   1059  CA  ALA A 128       0.442  -0.317   6.141  1.00 98.75           C  
ATOM   1060  C   ALA A 128      -0.940   0.141   5.684  1.00 98.75           C  
ATOM   1061  CB  ALA A 128       0.443  -0.576   7.645  1.00 98.75           C  
ATOM   1062  O   ALA A 128      -1.291   1.314   5.828  1.00 98.75           O  
ATOM   1063  N   GLN A 129      -1.715  -0.807   5.098  1.00 98.81           N  
ATOM   1064  CA  GLN A 129      -3.080  -0.536   4.660  1.00 98.81           C  
ATOM   1065  C   GLN A 129      -4.074  -1.474   5.340  1.00 98.81           C  
ATOM   1066  CB  GLN A 129      -3.189  -0.666   3.139  1.00 98.81           C  
ATOM   1067  O   GLN A 129      -3.869  -2.689   5.363  1.00 98.81           O  
ATOM   1068  CG  GLN A 129      -2.250   0.257   2.373  1.00 98.81           C  
ATOM   1069  CD  GLN A 129      -2.664   1.714   2.453  1.00 98.81           C  
ATOM   1070  NE2 GLN A 129      -1.685   2.604   2.559  1.00 98.81           N  
ATOM   1071  OE1 GLN A 129      -3.857   2.037   2.420  1.00 98.81           O  
ATOM   1072  N   LEU A 130      -5.133  -0.870   5.941  1.00 98.88           N  
ATOM   1073  CA  LEU A 130      -6.227  -1.651   6.504  1.00 98.88           C  
ATOM   1074  C   LEU A 130      -7.375  -1.779   5.508  1.00 98.88           C  
ATOM   1075  CB  LEU A 130      -6.730  -1.012   7.801  1.00 98.88           C  
ATOM   1076  O   LEU A 130      -7.883  -0.773   5.008  1.00 98.88           O  
ATOM   1077  CG  LEU A 130      -7.992  -1.626   8.414  1.00 98.88           C  
ATOM   1078  CD1 LEU A 130      -7.695  -3.027   8.938  1.00 98.88           C  
ATOM   1079  CD2 LEU A 130      -8.531  -0.736   9.531  1.00 98.88           C  
ATOM   1080  N   LEU A 131      -7.758  -3.035   5.207  1.00 98.75           N  
ATOM   1081  CA  LEU A 131      -8.938  -3.311   4.391  1.00 98.75           C  
ATOM   1082  C   LEU A 131     -10.109  -3.752   5.258  1.00 98.75           C  
ATOM   1083  CB  LEU A 131      -8.625  -4.387   3.346  1.00 98.75           C  
ATOM   1084  O   LEU A 131      -9.969  -4.648   6.090  1.00 98.75           O  
ATOM   1085  CG  LEU A 131      -7.691  -3.975   2.205  1.00 98.75           C  
ATOM   1086  CD1 LEU A 131      -6.238  -4.051   2.656  1.00 98.75           C  
ATOM   1087  CD2 LEU A 131      -7.926  -4.852   0.981  1.00 98.75           C  
ATOM   1088  N   THR A 132     -11.242  -3.109   5.004  1.00 98.56           N  
ATOM   1089  CA  THR A 132     -12.367  -3.391   5.883  1.00 98.56           C  
ATOM   1090  C   THR A 132     -13.664  -3.510   5.078  1.00 98.56           C  
ATOM   1091  CB  THR A 132     -12.531  -2.299   6.957  1.00 98.56           C  
ATOM   1092  O   THR A 132     -13.812  -2.869   4.035  1.00 98.56           O  
ATOM   1093  CG2 THR A 132     -12.758  -0.932   6.320  1.00 98.56           C  
ATOM   1094  OG1 THR A 132     -13.648  -2.619   7.793  1.00 98.56           O  
ATOM   1095  N   ALA A 133     -14.617  -4.352   5.582  1.00 97.75           N  
ATOM   1096  CA  ALA A 133     -15.945  -4.465   4.984  1.00 97.75           C  
ATOM   1097  C   ALA A 133     -16.906  -3.426   5.566  1.00 97.75           C  
ATOM   1098  CB  ALA A 133     -16.500  -5.871   5.191  1.00 97.75           C  
ATOM   1099  O   ALA A 133     -18.047  -3.326   5.141  1.00 97.75           O  
ATOM   1100  N   ILE A 134     -16.438  -2.701   6.586  1.00 97.12           N  
ATOM   1101  CA  ILE A 134     -17.250  -1.646   7.184  1.00 97.12           C  
ATOM   1102  C   ILE A 134     -17.531  -0.561   6.145  1.00 97.12           C  
ATOM   1103  CB  ILE A 134     -16.562  -1.036   8.422  1.00 97.12           C  
ATOM   1104  O   ILE A 134     -16.625  -0.140   5.418  1.00 97.12           O  
ATOM   1105  CG1 ILE A 134     -16.484  -2.066   9.555  1.00 97.12           C  
ATOM   1106  CG2 ILE A 134     -17.297   0.230   8.883  1.00 97.12           C  
ATOM   1107  CD1 ILE A 134     -17.828  -2.348  10.219  1.00 97.12           C  
ATOM   1108  N   ASP A 135     -18.781  -0.215   6.109  1.00 96.88           N  
ATOM   1109  CA  ASP A 135     -19.203   0.899   5.270  1.00 96.88           C  
ATOM   1110  C   ASP A 135     -18.922   2.238   5.949  1.00 96.88           C  
ATOM   1111  CB  ASP A 135     -20.703   0.780   4.945  1.00 96.88           C  
ATOM   1112  O   ASP A 135     -19.562   2.578   6.949  1.00 96.88           O  
ATOM   1113  CG  ASP A 135     -21.156   1.800   3.920  1.00 96.88           C  
ATOM   1114  OD1 ASP A 135     -20.312   2.438   3.264  1.00 96.88           O  
ATOM   1115  OD2 ASP A 135     -22.391   1.969   3.770  1.00 96.88           O  
ATOM   1116  N   PHE A 136     -17.938   2.967   5.406  1.00 97.56           N  
ATOM   1117  CA  PHE A 136     -17.594   4.254   5.996  1.00 97.56           C  
ATOM   1118  C   PHE A 136     -18.703   5.266   5.797  1.00 97.56           C  
ATOM   1119  CB  PHE A 136     -16.281   4.785   5.387  1.00 97.56           C  
ATOM   1120  O   PHE A 136     -19.500   5.145   4.863  1.00 97.56           O  
ATOM   1121  CG  PHE A 136     -15.070   3.971   5.742  1.00 97.56           C  
ATOM   1122  CD1 PHE A 136     -14.875   3.523   7.043  1.00 97.56           C  
ATOM   1123  CD2 PHE A 136     -14.125   3.654   4.777  1.00 97.56           C  
ATOM   1124  CE1 PHE A 136     -13.750   2.770   7.375  1.00 97.56           C  
ATOM   1125  CE2 PHE A 136     -13.000   2.900   5.102  1.00 97.56           C  
ATOM   1126  CZ  PHE A 136     -12.812   2.461   6.402  1.00 97.56           C  
ATOM   1127  N   SER A 137     -18.797   6.246   6.688  1.00 95.31           N  
ATOM   1128  CA  SER A 137     -19.859   7.238   6.664  1.00 95.31           C  
ATOM   1129  C   SER A 137     -19.859   8.031   5.359  1.00 95.31           C  
ATOM   1130  CB  SER A 137     -19.734   8.195   7.848  1.00 95.31           C  
ATOM   1131  O   SER A 137     -18.797   8.320   4.809  1.00 95.31           O  
ATOM   1132  OG  SER A 137     -19.875   7.500   9.078  1.00 95.31           O  
ATOM   1133  N   GLY A 138     -21.031   8.305   4.832  1.00 93.88           N  
ATOM   1134  CA  GLY A 138     -21.172   9.117   3.635  1.00 93.88           C  
ATOM   1135  C   GLY A 138     -20.734   8.406   2.371  1.00 93.88           C  
ATOM   1136  O   GLY A 138     -21.031   7.227   2.174  1.00 93.88           O  
ATOM   1137  N   THR A 139     -19.938   9.109   1.509  1.00 94.50           N  
ATOM   1138  CA  THR A 139     -19.516   8.578   0.218  1.00 94.50           C  
ATOM   1139  C   THR A 139     -18.062   8.133   0.269  1.00 94.50           C  
ATOM   1140  CB  THR A 139     -19.703   9.617  -0.902  1.00 94.50           C  
ATOM   1141  O   THR A 139     -17.469   7.773  -0.757  1.00 94.50           O  
ATOM   1142  CG2 THR A 139     -21.172   9.977  -1.084  1.00 94.50           C  
ATOM   1143  OG1 THR A 139     -18.969  10.805  -0.568  1.00 94.50           O  
ATOM   1144  N   THR A 140     -17.438   8.078   1.387  1.00 96.75           N  
ATOM   1145  CA  THR A 140     -16.016   7.816   1.573  1.00 96.75           C  
ATOM   1146  C   THR A 140     -15.711   6.332   1.387  1.00 96.75           C  
ATOM   1147  CB  THR A 140     -15.539   8.266   2.967  1.00 96.75           C  
ATOM   1148  O   THR A 140     -16.406   5.477   1.944  1.00 96.75           O  
ATOM   1149  CG2 THR A 140     -14.047   8.008   3.150  1.00 96.75           C  
ATOM   1150  OG1 THR A 140     -15.797   9.672   3.121  1.00 96.75           O  
ATOM   1151  N   ILE A 141     -14.664   5.926   0.701  1.00 97.56           N  
ATOM   1152  CA  ILE A 141     -14.305   4.535   0.455  1.00 97.56           C  
ATOM   1153  C   ILE A 141     -12.820   4.324   0.758  1.00 97.56           C  
ATOM   1154  CB  ILE A 141     -14.617   4.121  -1.000  1.00 97.56           C  
ATOM   1155  O   ILE A 141     -12.320   3.199   0.677  1.00 97.56           O  
ATOM   1156  CG1 ILE A 141     -14.039   5.141  -1.984  1.00 97.56           C  
ATOM   1157  CG2 ILE A 141     -16.125   3.963  -1.203  1.00 97.56           C  
ATOM   1158  CD1 ILE A 141     -14.180   4.738  -3.447  1.00 97.56           C  
ATOM   1159  N   GLY A 142     -12.141   5.414   1.213  1.00 98.06           N  
ATOM   1160  CA  GLY A 142     -10.750   5.383   1.638  1.00 98.06           C  
ATOM   1161  C   GLY A 142     -10.297   6.668   2.299  1.00 98.06           C  
ATOM   1162  O   GLY A 142     -10.922   7.719   2.119  1.00 98.06           O  
ATOM   1163  N   TYR A 143      -9.211   6.559   3.053  1.00 98.38           N  
ATOM   1164  CA  TYR A 143      -8.680   7.691   3.809  1.00 98.38           C  
ATOM   1165  C   TYR A 143      -7.238   7.441   4.230  1.00 98.38           C  
ATOM   1166  CB  TYR A 143      -9.547   7.957   5.047  1.00 98.38           C  
ATOM   1167  O   TYR A 143      -6.883   6.332   4.629  1.00 98.38           O  
ATOM   1168  CG  TYR A 143      -9.375   9.344   5.617  1.00 98.38           C  
ATOM   1169  CD1 TYR A 143      -9.070   9.523   6.965  1.00 98.38           C  
ATOM   1170  CD2 TYR A 143      -9.516  10.469   4.816  1.00 98.38           C  
ATOM   1171  CE1 TYR A 143      -8.914  10.805   7.500  1.00 98.38           C  
ATOM   1172  CE2 TYR A 143      -9.359  11.750   5.340  1.00 98.38           C  
ATOM   1173  OH  TYR A 143      -8.898  13.172   7.203  1.00 98.38           O  
ATOM   1174  CZ  TYR A 143      -9.055  11.906   6.680  1.00 98.38           C  
ATOM   1175  N   ALA A 144      -6.430   8.469   4.098  1.00 98.50           N  
ATOM   1176  CA  ALA A 144      -5.016   8.320   4.430  1.00 98.50           C  
ATOM   1177  C   ALA A 144      -4.410   9.656   4.855  1.00 98.50           C  
ATOM   1178  CB  ALA A 144      -4.246   7.746   3.246  1.00 98.50           C  
ATOM   1179  O   ALA A 144      -4.980  10.719   4.594  1.00 98.50           O  
ATOM   1180  N   TYR A 145      -3.244   9.586   5.578  1.00 98.19           N  
ATOM   1181  CA  TYR A 145      -2.449  10.781   5.844  1.00 98.19           C  
ATOM   1182  C   TYR A 145      -1.663  11.203   4.609  1.00 98.19           C  
ATOM   1183  CB  TYR A 145      -1.491  10.539   7.016  1.00 98.19           C  
ATOM   1184  O   TYR A 145      -1.216  10.352   3.832  1.00 98.19           O  
ATOM   1185  CG  TYR A 145      -2.188  10.336   8.336  1.00 98.19           C  
ATOM   1186  CD1 TYR A 145      -2.795  11.398   9.000  1.00 98.19           C  
ATOM   1187  CD2 TYR A 145      -2.240   9.078   8.930  1.00 98.19           C  
ATOM   1188  CE1 TYR A 145      -3.438  11.219  10.219  1.00 98.19           C  
ATOM   1189  CE2 TYR A 145      -2.879   8.883  10.148  1.00 98.19           C  
ATOM   1190  OH  TYR A 145      -4.109   9.773  11.992  1.00 98.19           O  
ATOM   1191  CZ  TYR A 145      -3.475   9.961  10.789  1.00 98.19           C  
ATOM   1192  N   ILE A 146      -1.520  12.461   4.418  1.00 97.12           N  
ATOM   1193  CA  ILE A 146      -0.782  12.977   3.271  1.00 97.12           C  
ATOM   1194  C   ILE A 146       0.690  13.156   3.639  1.00 97.12           C  
ATOM   1195  CB  ILE A 146      -1.372  14.320   2.775  1.00 97.12           C  
ATOM   1196  O   ILE A 146       1.012  13.633   4.730  1.00 97.12           O  
ATOM   1197  CG1 ILE A 146      -2.824  14.125   2.322  1.00 97.12           C  
ATOM   1198  CG2 ILE A 146      -0.518  14.898   1.645  1.00 97.12           C  
ATOM   1199  CD1 ILE A 146      -3.523  15.422   1.921  1.00 97.12           C  
ATOM   1200  N   ALA A 147       1.574  12.828   2.732  1.00 97.19           N  
ATOM   1201  CA  ALA A 147       3.018  13.008   2.863  1.00 97.19           C  
ATOM   1202  C   ALA A 147       3.535  12.367   4.148  1.00 97.19           C  
ATOM   1203  CB  ALA A 147       3.371  14.492   2.834  1.00 97.19           C  
ATOM   1204  O   ALA A 147       4.301  12.984   4.891  1.00 97.19           O  
ATOM   1205  N   SER A 148       3.186  11.203   4.359  1.00 97.38           N  
ATOM   1206  CA  SER A 148       3.492  10.562   5.637  1.00 97.38           C  
ATOM   1207  C   SER A 148       4.293   9.281   5.434  1.00 97.38           C  
ATOM   1208  CB  SER A 148       2.205  10.258   6.406  1.00 97.38           C  
ATOM   1209  O   SER A 148       4.508   8.523   6.383  1.00 97.38           O  
ATOM   1210  OG  SER A 148       1.367   9.391   5.660  1.00 97.38           O  
ATOM   1211  N   MET A 149       4.555   8.961   4.117  1.00 98.00           N  
ATOM   1212  CA  MET A 149       5.348   7.770   3.842  1.00 98.00           C  
ATOM   1213  C   MET A 149       6.605   7.742   4.703  1.00 98.00           C  
ATOM   1214  CB  MET A 149       5.730   7.703   2.361  1.00 98.00           C  
ATOM   1215  O   MET A 149       7.305   8.750   4.824  1.00 98.00           O  
ATOM   1216  CG  MET A 149       6.457   6.430   1.969  1.00 98.00           C  
ATOM   1217  SD  MET A 149       5.438   4.926   2.244  1.00 98.00           S  
ATOM   1218  CE  MET A 149       4.250   5.090   0.884  1.00 98.00           C  
ATOM   1219  N   CYS A 150       6.824   6.594   5.488  1.00 96.12           N  
ATOM   1220  CA  CYS A 150       7.973   6.289   6.340  1.00 96.12           C  
ATOM   1221  C   CYS A 150       7.789   6.883   7.730  1.00 96.12           C  
ATOM   1222  CB  CYS A 150       9.258   6.816   5.711  1.00 96.12           C  
ATOM   1223  O   CYS A 150       8.625   6.676   8.609  1.00 96.12           O  
ATOM   1224  SG  CYS A 150       9.758   5.930   4.219  1.00 96.12           S  
ATOM   1225  N   ASN A 151       6.734   7.672   7.859  1.00 97.56           N  
ATOM   1226  CA  ASN A 151       6.387   8.055   9.227  1.00 97.56           C  
ATOM   1227  C   ASN A 151       5.902   6.859  10.039  1.00 97.56           C  
ATOM   1228  CB  ASN A 151       5.320   9.156   9.211  1.00 97.56           C  
ATOM   1229  O   ASN A 151       5.023   6.117   9.594  1.00 97.56           O  
ATOM   1230  CG  ASN A 151       5.031   9.703  10.602  1.00 97.56           C  
ATOM   1231  ND2 ASN A 151       5.504  10.914  10.867  1.00 97.56           N  
ATOM   1232  OD1 ASN A 151       4.391   9.039  11.422  1.00 97.56           O  
ATOM   1233  N   PRO A 152       6.504   6.594  11.273  1.00 95.56           N  
ATOM   1234  CA  PRO A 152       6.227   5.391  12.062  1.00 95.56           C  
ATOM   1235  C   PRO A 152       4.758   5.277  12.469  1.00 95.56           C  
ATOM   1236  CB  PRO A 152       7.121   5.562  13.297  1.00 95.56           C  
ATOM   1237  O   PRO A 152       4.223   4.168  12.555  1.00 95.56           O  
ATOM   1238  CG  PRO A 152       8.227   6.457  12.836  1.00 95.56           C  
ATOM   1239  CD  PRO A 152       7.688   7.387  11.789  1.00 95.56           C  
ATOM   1240  N   LYS A 153       4.023   6.387  12.570  1.00 97.62           N  
ATOM   1241  CA  LYS A 153       2.623   6.352  12.984  1.00 97.62           C  
ATOM   1242  C   LYS A 153       1.696   6.629  11.797  1.00 97.62           C  
ATOM   1243  CB  LYS A 153       2.365   7.363  14.094  1.00 97.62           C  
ATOM   1244  O   LYS A 153       0.691   5.938  11.617  1.00 97.62           O  
ATOM   1245  CG  LYS A 153       0.928   7.387  14.594  1.00 97.62           C  
ATOM   1246  CD  LYS A 153       0.739   8.406  15.711  1.00 97.62           C  
ATOM   1247  CE  LYS A 153      -0.725   8.531  16.109  1.00 97.62           C  
ATOM   1248  NZ  LYS A 153      -0.924   9.570  17.156  1.00 97.62           N  
ATOM   1249  N   ARG A 154       2.045   7.480  10.883  1.00 98.25           N  
ATOM   1250  CA  ARG A 154       1.092   8.086   9.961  1.00 98.25           C  
ATOM   1251  C   ARG A 154       1.188   7.445   8.578  1.00 98.25           C  
ATOM   1252  CB  ARG A 154       1.328   9.594   9.852  1.00 98.25           C  
ATOM   1253  O   ARG A 154       0.335   7.680   7.719  1.00 98.25           O  
ATOM   1254  CG  ARG A 154       0.996  10.359  11.125  1.00 98.25           C  
ATOM   1255  CD  ARG A 154       1.246  11.852  10.969  1.00 98.25           C  
ATOM   1256  NE  ARG A 154       0.253  12.477  10.102  1.00 98.25           N  
ATOM   1257  NH1 ARG A 154       1.111  14.609  10.305  1.00 98.25           N  
ATOM   1258  NH2 ARG A 154      -0.737  14.234   9.000  1.00 98.25           N  
ATOM   1259  CZ  ARG A 154       0.211  13.773   9.805  1.00 98.25           C  
ATOM   1260  N   SER A 155       2.289   6.570   8.305  1.00 98.44           N  
ATOM   1261  CA  SER A 155       2.400   5.902   7.012  1.00 98.44           C  
ATOM   1262  C   SER A 155       1.406   4.750   6.898  1.00 98.44           C  
ATOM   1263  CB  SER A 155       3.822   5.379   6.801  1.00 98.44           C  
ATOM   1264  O   SER A 155       1.797   3.582   6.918  1.00 98.44           O  
ATOM   1265  OG  SER A 155       3.994   4.910   5.473  1.00 98.44           O  
ATOM   1266  N   VAL A 156       0.073   5.109   6.906  1.00 98.75           N  
ATOM   1267  CA  VAL A 156      -1.025   4.152   6.895  1.00 98.75           C  
ATOM   1268  C   VAL A 156      -2.162   4.680   6.020  1.00 98.75           C  
ATOM   1269  CB  VAL A 156      -1.542   3.857   8.320  1.00 98.75           C  
ATOM   1270  O   VAL A 156      -2.238   5.879   5.746  1.00 98.75           O  
ATOM   1271  CG1 VAL A 156      -0.433   3.260   9.180  1.00 98.75           C  
ATOM   1272  CG2 VAL A 156      -2.096   5.129   8.961  1.00 98.75           C  
ATOM   1273  N   GLY A 157      -3.023   3.863   5.504  1.00 98.62           N  
ATOM   1274  CA  GLY A 157      -4.305   4.125   4.871  1.00 98.62           C  
ATOM   1275  C   GLY A 157      -5.367   3.105   5.230  1.00 98.62           C  
ATOM   1276  O   GLY A 157      -5.051   1.970   5.594  1.00 98.62           O  
ATOM   1277  N   ILE A 158      -6.625   3.539   5.164  1.00 98.81           N  
ATOM   1278  CA  ILE A 158      -7.742   2.619   5.355  1.00 98.81           C  
ATOM   1279  C   ILE A 158      -8.609   2.598   4.098  1.00 98.81           C  
ATOM   1280  CB  ILE A 158      -8.594   3.006   6.586  1.00 98.81           C  
ATOM   1281  O   ILE A 158      -8.906   3.646   3.521  1.00 98.81           O  
ATOM   1282  CG1 ILE A 158      -9.117   4.438   6.445  1.00 98.81           C  
ATOM   1283  CG2 ILE A 158      -7.777   2.846   7.875  1.00 98.81           C  
ATOM   1284  CD1 ILE A 158     -10.094   4.848   7.535  1.00 98.81           C  
ATOM   1285  N   VAL A 159      -8.922   1.349   3.703  1.00 98.69           N  
ATOM   1286  CA  VAL A 159      -9.633   1.144   2.443  1.00 98.69           C  
ATOM   1287  C   VAL A 159     -10.883   0.299   2.682  1.00 98.69           C  
ATOM   1288  CB  VAL A 159      -8.727   0.469   1.388  1.00 98.69           C  
ATOM   1289  O   VAL A 159     -10.812  -0.762   3.307  1.00 98.69           O  
ATOM   1290  CG1 VAL A 159      -9.516   0.154   0.120  1.00 98.69           C  
ATOM   1291  CG2 VAL A 159      -7.527   1.359   1.066  1.00 98.69           C  
ATOM   1292  N   GLN A 160     -12.039   0.886   2.287  1.00 98.38           N  
ATOM   1293  CA  GLN A 160     -13.266   0.091   2.258  1.00 98.38           C  
ATOM   1294  C   GLN A 160     -13.250  -0.898   1.098  1.00 98.38           C  
ATOM   1295  CB  GLN A 160     -14.492   0.998   2.162  1.00 98.38           C  
ATOM   1296  O   GLN A 160     -12.961  -0.523  -0.042  1.00 98.38           O  
ATOM   1297  CG  GLN A 160     -15.812   0.241   2.074  1.00 98.38           C  
ATOM   1298  CD  GLN A 160     -17.016   1.163   2.025  1.00 98.38           C  
ATOM   1299  NE2 GLN A 160     -18.094   0.689   1.422  1.00 98.38           N  
ATOM   1300  OE1 GLN A 160     -16.969   2.291   2.523  1.00 98.38           O  
ATOM   1301  N   ASP A 161     -13.461  -2.238   1.378  1.00 97.56           N  
ATOM   1302  CA  ASP A 161     -13.664  -3.201   0.301  1.00 97.56           C  
ATOM   1303  C   ASP A 161     -14.992  -2.963  -0.406  1.00 97.56           C  
ATOM   1304  CB  ASP A 161     -13.602  -4.633   0.842  1.00 97.56           C  
ATOM   1305  O   ASP A 161     -15.961  -3.695  -0.184  1.00 97.56           O  
ATOM   1306  CG  ASP A 161     -13.570  -5.680  -0.256  1.00 97.56           C  
ATOM   1307  OD1 ASP A 161     -12.938  -5.441  -1.309  1.00 97.56           O  
ATOM   1308  OD2 ASP A 161     -14.188  -6.754  -0.069  1.00 97.56           O  
ATOM   1309  N   TYR A 162     -15.094  -1.949  -1.200  1.00 94.56           N  
ATOM   1310  CA  TYR A 162     -16.281  -1.313  -1.765  1.00 94.56           C  
ATOM   1311  C   TYR A 162     -16.812  -2.109  -2.951  1.00 94.56           C  
ATOM   1312  CB  TYR A 162     -15.969   0.122  -2.197  1.00 94.56           C  
ATOM   1313  O   TYR A 162     -18.016  -2.092  -3.230  1.00 94.56           O  
ATOM   1314  CG  TYR A 162     -17.047   0.758  -3.025  1.00 94.56           C  
ATOM   1315  CD1 TYR A 162     -16.891   0.958  -4.395  1.00 94.56           C  
ATOM   1316  CD2 TYR A 162     -18.250   1.160  -2.443  1.00 94.56           C  
ATOM   1317  CE1 TYR A 162     -17.891   1.546  -5.160  1.00 94.56           C  
ATOM   1318  CE2 TYR A 162     -19.266   1.748  -3.201  1.00 94.56           C  
ATOM   1319  OH  TYR A 162     -20.062   2.518  -5.312  1.00 94.56           O  
ATOM   1320  CZ  TYR A 162     -19.062   1.937  -4.559  1.00 94.56           C  
ATOM   1321  N   SER A 163     -16.016  -2.896  -3.650  1.00 95.62           N  
ATOM   1322  CA  SER A 163     -16.375  -3.580  -4.887  1.00 95.62           C  
ATOM   1323  C   SER A 163     -15.781  -4.984  -4.934  1.00 95.62           C  
ATOM   1324  CB  SER A 163     -15.898  -2.777  -6.102  1.00 95.62           C  
ATOM   1325  O   SER A 163     -14.688  -5.219  -4.430  1.00 95.62           O  
ATOM   1326  OG  SER A 163     -16.172  -3.480  -7.301  1.00 95.62           O  
ATOM   1327  N   PRO A 164     -16.578  -5.918  -5.574  1.00 94.56           N  
ATOM   1328  CA  PRO A 164     -16.000  -7.246  -5.797  1.00 94.56           C  
ATOM   1329  C   PRO A 164     -14.938  -7.250  -6.895  1.00 94.56           C  
ATOM   1330  CB  PRO A 164     -17.203  -8.094  -6.207  1.00 94.56           C  
ATOM   1331  O   PRO A 164     -14.234  -8.250  -7.074  1.00 94.56           O  
ATOM   1332  CG  PRO A 164     -18.141  -7.129  -6.867  1.00 94.56           C  
ATOM   1333  CD  PRO A 164     -18.047  -5.812  -6.152  1.00 94.56           C  
ATOM   1334  N   ILE A 165     -14.930  -6.172  -7.605  1.00 96.19           N  
ATOM   1335  CA  ILE A 165     -13.945  -6.047  -8.680  1.00 96.19           C  
ATOM   1336  C   ILE A 165     -12.586  -5.660  -8.086  1.00 96.19           C  
ATOM   1337  CB  ILE A 165     -14.391  -5.012  -9.734  1.00 96.19           C  
ATOM   1338  O   ILE A 165     -12.453  -4.598  -7.477  1.00 96.19           O  
ATOM   1339  CG1 ILE A 165     -15.742  -5.402 -10.336  1.00 96.19           C  
ATOM   1340  CG2 ILE A 165     -13.328  -4.867 -10.828  1.00 96.19           C  
ATOM   1341  CD1 ILE A 165     -16.328  -4.359 -11.273  1.00 96.19           C  
ATOM   1342  N   ASN A 166     -11.516  -6.430  -8.344  1.00 96.25           N  
ATOM   1343  CA  ASN A 166     -10.188  -6.266  -7.762  1.00 96.25           C  
ATOM   1344  C   ASN A 166      -9.555  -4.945  -8.188  1.00 96.25           C  
ATOM   1345  CB  ASN A 166      -9.281  -7.438  -8.148  1.00 96.25           C  
ATOM   1346  O   ASN A 166      -8.938  -4.254  -7.371  1.00 96.25           O  
ATOM   1347  CG  ASN A 166      -9.586  -8.695  -7.355  1.00 96.25           C  
ATOM   1348  ND2 ASN A 166      -9.008  -9.812  -7.773  1.00 96.25           N  
ATOM   1349  OD1 ASN A 166     -10.336  -8.656  -6.375  1.00 96.25           O  
ATOM   1350  N   LEU A 167      -9.766  -4.641  -9.422  1.00 97.25           N  
ATOM   1351  CA  LEU A 167      -9.156  -3.428  -9.953  1.00 97.25           C  
ATOM   1352  C   LEU A 167      -9.656  -2.197  -9.203  1.00 97.25           C  
ATOM   1353  CB  LEU A 167      -9.445  -3.283 -11.445  1.00 97.25           C  
ATOM   1354  O   LEU A 167      -8.867  -1.303  -8.875  1.00 97.25           O  
ATOM   1355  CG  LEU A 167      -8.969  -1.991 -12.109  1.00 97.25           C  
ATOM   1356  CD1 LEU A 167      -7.449  -1.877 -12.000  1.00 97.25           C  
ATOM   1357  CD2 LEU A 167      -9.406  -1.940 -13.570  1.00 97.25           C  
ATOM   1358  N   VAL A 168     -10.930  -2.146  -8.898  1.00 97.81           N  
ATOM   1359  CA  VAL A 168     -11.523  -0.996  -8.219  1.00 97.81           C  
ATOM   1360  C   VAL A 168     -10.883  -0.822  -6.844  1.00 97.81           C  
ATOM   1361  CB  VAL A 168     -13.055  -1.144  -8.078  1.00 97.81           C  
ATOM   1362  O   VAL A 168     -10.438   0.273  -6.492  1.00 97.81           O  
ATOM   1363  CG1 VAL A 168     -13.617  -0.054  -7.172  1.00 97.81           C  
ATOM   1364  CG2 VAL A 168     -13.719  -1.099  -9.453  1.00 97.81           C  
ATOM   1365  N   VAL A 169     -10.750  -1.862  -6.070  1.00 98.31           N  
ATOM   1366  CA  VAL A 169     -10.211  -1.797  -4.715  1.00 98.31           C  
ATOM   1367  C   VAL A 169      -8.719  -1.499  -4.766  1.00 98.31           C  
ATOM   1368  CB  VAL A 169     -10.469  -3.109  -3.938  1.00 98.31           C  
ATOM   1369  O   VAL A 169      -8.195  -0.753  -3.934  1.00 98.31           O  
ATOM   1370  CG1 VAL A 169      -9.859  -3.037  -2.539  1.00 98.31           C  
ATOM   1371  CG2 VAL A 169     -11.961  -3.398  -3.857  1.00 98.31           C  
ATOM   1372  N   ALA A 170      -8.031  -2.059  -5.766  1.00 98.50           N  
ATOM   1373  CA  ALA A 170      -6.605  -1.795  -5.945  1.00 98.50           C  
ATOM   1374  C   ALA A 170      -6.355  -0.317  -6.227  1.00 98.50           C  
ATOM   1375  CB  ALA A 170      -6.043  -2.652  -7.074  1.00 98.50           C  
ATOM   1376  O   ALA A 170      -5.402   0.268  -5.703  1.00 98.50           O  
ATOM   1377  N   VAL A 171      -7.203   0.326  -7.074  1.00 98.50           N  
ATOM   1378  CA  VAL A 171      -7.082   1.739  -7.418  1.00 98.50           C  
ATOM   1379  C   VAL A 171      -7.316   2.596  -6.176  1.00 98.50           C  
ATOM   1380  CB  VAL A 171      -8.078   2.137  -8.539  1.00 98.50           C  
ATOM   1381  O   VAL A 171      -6.625   3.594  -5.965  1.00 98.50           O  
ATOM   1382  CG1 VAL A 171      -8.211   3.654  -8.617  1.00 98.50           C  
ATOM   1383  CG2 VAL A 171      -7.621   1.562  -9.875  1.00 98.50           C  
ATOM   1384  N   ILE A 172      -8.266   2.219  -5.348  1.00 98.56           N  
ATOM   1385  CA  ILE A 172      -8.539   2.936  -4.105  1.00 98.56           C  
ATOM   1386  C   ILE A 172      -7.309   2.871  -3.197  1.00 98.56           C  
ATOM   1387  CB  ILE A 172      -9.773   2.365  -3.377  1.00 98.56           C  
ATOM   1388  O   ILE A 172      -6.898   3.883  -2.623  1.00 98.56           O  
ATOM   1389  CG1 ILE A 172     -11.031   2.568  -4.227  1.00 98.56           C  
ATOM   1390  CG2 ILE A 172      -9.930   3.008  -1.997  1.00 98.56           C  
ATOM   1391  CD1 ILE A 172     -12.242   1.779  -3.740  1.00 98.56           C  
ATOM   1392  N   MET A 173      -6.754   1.645  -3.053  1.00 98.75           N  
ATOM   1393  CA  MET A 173      -5.559   1.458  -2.236  1.00 98.75           C  
ATOM   1394  C   MET A 173      -4.395   2.271  -2.787  1.00 98.75           C  
ATOM   1395  CB  MET A 173      -5.180  -0.022  -2.168  1.00 98.75           C  
ATOM   1396  O   MET A 173      -3.676   2.926  -2.027  1.00 98.75           O  
ATOM   1397  CG  MET A 173      -4.059  -0.323  -1.187  1.00 98.75           C  
ATOM   1398  SD  MET A 173      -3.664  -2.111  -1.098  1.00 98.75           S  
ATOM   1399  CE  MET A 173      -5.082  -2.799  -1.996  1.00 98.75           C  
ATOM   1400  N   ALA A 174      -4.191   2.189  -4.121  1.00 98.75           N  
ATOM   1401  CA  ALA A 174      -3.139   2.975  -4.758  1.00 98.75           C  
ATOM   1402  C   ALA A 174      -3.342   4.465  -4.512  1.00 98.75           C  
ATOM   1403  CB  ALA A 174      -3.092   2.686  -6.258  1.00 98.75           C  
ATOM   1404  O   ALA A 174      -2.381   5.199  -4.270  1.00 98.75           O  
ATOM   1405  N   HIS A 175      -4.574   4.883  -4.633  1.00 98.75           N  
ATOM   1406  CA  HIS A 175      -4.953   6.270  -4.379  1.00 98.75           C  
ATOM   1407  C   HIS A 175      -4.543   6.703  -2.975  1.00 98.75           C  
ATOM   1408  CB  HIS A 175      -6.461   6.453  -4.566  1.00 98.75           C  
ATOM   1409  O   HIS A 175      -3.898   7.738  -2.805  1.00 98.75           O  
ATOM   1410  CG  HIS A 175      -6.926   7.855  -4.324  1.00 98.75           C  
ATOM   1411  CD2 HIS A 175      -7.074   8.555  -3.174  1.00 98.75           C  
ATOM   1412  ND1 HIS A 175      -7.309   8.695  -5.344  1.00 98.75           N  
ATOM   1413  CE1 HIS A 175      -7.672   9.859  -4.832  1.00 98.75           C  
ATOM   1414  NE2 HIS A 175      -7.539   9.805  -3.516  1.00 98.75           N  
ATOM   1415  N   GLU A 176      -4.855   5.891  -1.974  1.00 98.69           N  
ATOM   1416  CA  GLU A 176      -4.531   6.234  -0.592  1.00 98.69           C  
ATOM   1417  C   GLU A 176      -3.021   6.211  -0.357  1.00 98.69           C  
ATOM   1418  CB  GLU A 176      -5.230   5.281   0.379  1.00 98.69           C  
ATOM   1419  O   GLU A 176      -2.490   7.047   0.379  1.00 98.69           O  
ATOM   1420  CG  GLU A 176      -6.746   5.281   0.255  1.00 98.69           C  
ATOM   1421  CD  GLU A 176      -7.355   6.668   0.338  1.00 98.69           C  
ATOM   1422  OE1 GLU A 176      -8.422   6.902  -0.273  1.00 98.69           O  
ATOM   1423  OE2 GLU A 176      -6.762   7.535   1.019  1.00 98.69           O  
ATOM   1424  N   MET A 177      -2.352   5.223  -0.949  1.00 98.69           N  
ATOM   1425  CA  MET A 177      -0.893   5.227  -0.878  1.00 98.69           C  
ATOM   1426  C   MET A 177      -0.316   6.465  -1.557  1.00 98.69           C  
ATOM   1427  CB  MET A 177      -0.322   3.961  -1.522  1.00 98.69           C  
ATOM   1428  O   MET A 177       0.724   6.977  -1.141  1.00 98.69           O  
ATOM   1429  CG  MET A 177      -0.489   2.711  -0.674  1.00 98.69           C  
ATOM   1430  SD  MET A 177       0.140   1.204  -1.511  1.00 98.69           S  
ATOM   1431  CE  MET A 177       1.876   1.674  -1.752  1.00 98.69           C  
ATOM   1432  N   GLY A 178      -0.957   6.938  -2.656  1.00 98.62           N  
ATOM   1433  CA  GLY A 178      -0.562   8.180  -3.301  1.00 98.62           C  
ATOM   1434  C   GLY A 178      -0.522   9.359  -2.346  1.00 98.62           C  
ATOM   1435  O   GLY A 178       0.423  10.156  -2.369  1.00 98.62           O  
ATOM   1436  N   HIS A 179      -1.538   9.477  -1.513  1.00 98.69           N  
ATOM   1437  CA  HIS A 179      -1.534  10.523  -0.499  1.00 98.69           C  
ATOM   1438  C   HIS A 179      -0.342  10.383   0.440  1.00 98.69           C  
ATOM   1439  CB  HIS A 179      -2.838  10.500   0.300  1.00 98.69           C  
ATOM   1440  O   HIS A 179       0.308  11.367   0.784  1.00 98.69           O  
ATOM   1441  CG  HIS A 179      -4.012  11.039  -0.453  1.00 98.69           C  
ATOM   1442  CD2 HIS A 179      -5.246  10.523  -0.667  1.00 98.69           C  
ATOM   1443  ND1 HIS A 179      -3.990  12.258  -1.096  1.00 98.69           N  
ATOM   1444  CE1 HIS A 179      -5.160  12.469  -1.673  1.00 98.69           C  
ATOM   1445  NE2 HIS A 179      -5.941  11.430  -1.429  1.00 98.69           N  
ATOM   1446  N   ASN A 180      -0.040   9.117   0.929  1.00 98.56           N  
ATOM   1447  CA  ASN A 180       1.120   8.891   1.785  1.00 98.56           C  
ATOM   1448  C   ASN A 180       2.410   9.352   1.115  1.00 98.56           C  
ATOM   1449  CB  ASN A 180       1.225   7.410   2.168  1.00 98.56           C  
ATOM   1450  O   ASN A 180       3.344   9.789   1.793  1.00 98.56           O  
ATOM   1451  CG  ASN A 180       0.107   6.965   3.092  1.00 98.56           C  
ATOM   1452  ND2 ASN A 180      -0.477   7.914   3.814  1.00 98.56           N  
ATOM   1453  OD1 ASN A 180      -0.228   5.781   3.154  1.00 98.56           O  
ATOM   1454  N   LEU A 181       2.371   9.305  -0.206  1.00 98.25           N  
ATOM   1455  CA  LEU A 181       3.539   9.688  -0.993  1.00 98.25           C  
ATOM   1456  C   LEU A 181       3.490  11.172  -1.354  1.00 98.25           C  
ATOM   1457  CB  LEU A 181       3.627   8.844  -2.266  1.00 98.25           C  
ATOM   1458  O   LEU A 181       4.281  11.641  -2.174  1.00 98.25           O  
ATOM   1459  CG  LEU A 181       4.055   7.387  -2.084  1.00 98.25           C  
ATOM   1460  CD1 LEU A 181       3.693   6.566  -3.320  1.00 98.25           C  
ATOM   1461  CD2 LEU A 181       5.551   7.297  -1.797  1.00 98.25           C  
ATOM   1462  N   GLY A 182       2.557  11.883  -0.831  1.00 97.50           N  
ATOM   1463  CA  GLY A 182       2.562  13.328  -0.947  1.00 97.50           C  
ATOM   1464  C   GLY A 182       1.737  13.836  -2.115  1.00 97.50           C  
ATOM   1465  O   GLY A 182       1.895  14.984  -2.539  1.00 97.50           O  
ATOM   1466  N   ILE A 183       0.871  13.000  -2.688  1.00 98.19           N  
ATOM   1467  CA  ILE A 183       0.107  13.375  -3.873  1.00 98.19           C  
ATOM   1468  C   ILE A 183      -1.268  13.898  -3.455  1.00 98.19           C  
ATOM   1469  CB  ILE A 183      -0.043  12.188  -4.848  1.00 98.19           C  
ATOM   1470  O   ILE A 183      -1.989  13.234  -2.707  1.00 98.19           O  
ATOM   1471  CG1 ILE A 183       1.332  11.609  -5.203  1.00 98.19           C  
ATOM   1472  CG2 ILE A 183      -0.796  12.617  -6.113  1.00 98.19           C  
ATOM   1473  CD1 ILE A 183       1.272  10.320  -6.004  1.00 98.19           C  
ATOM   1474  N   ASN A 184      -1.640  15.062  -3.900  1.00 97.69           N  
ATOM   1475  CA  ASN A 184      -2.973  15.617  -3.688  1.00 97.69           C  
ATOM   1476  C   ASN A 184      -3.941  15.180  -4.781  1.00 97.69           C  
ATOM   1477  CB  ASN A 184      -2.914  17.141  -3.607  1.00 97.69           C  
ATOM   1478  O   ASN A 184      -3.521  14.656  -5.816  1.00 97.69           O  
ATOM   1479  CG  ASN A 184      -2.137  17.641  -2.402  1.00 97.69           C  
ATOM   1480  ND2 ASN A 184      -1.118  18.453  -2.646  1.00 97.69           N  
ATOM   1481  OD1 ASN A 184      -2.447  17.281  -1.261  1.00 97.69           O  
ATOM   1482  N   HIS A 185      -5.223  15.312  -4.449  1.00 97.81           N  
ATOM   1483  CA  HIS A 185      -6.199  15.000  -5.484  1.00 97.81           C  
ATOM   1484  C   HIS A 185      -5.918  15.781  -6.762  1.00 97.81           C  
ATOM   1485  CB  HIS A 185      -7.617  15.297  -4.988  1.00 97.81           C  
ATOM   1486  O   HIS A 185      -5.492  16.938  -6.711  1.00 97.81           O  
ATOM   1487  CG  HIS A 185      -8.109  14.336  -3.955  1.00 97.81           C  
ATOM   1488  CD2 HIS A 185      -7.812  13.031  -3.748  1.00 97.81           C  
ATOM   1489  ND1 HIS A 185      -9.016  14.688  -2.980  1.00 97.81           N  
ATOM   1490  CE1 HIS A 185      -9.258  13.633  -2.215  1.00 97.81           C  
ATOM   1491  NE2 HIS A 185      -8.547  12.617  -2.660  1.00 97.81           N  
ATOM   1492  N   ASP A 186      -6.262  15.133  -7.902  1.00 96.44           N  
ATOM   1493  CA  ASP A 186      -6.094  15.773  -9.203  1.00 96.44           C  
ATOM   1494  C   ASP A 186      -7.078  16.922  -9.375  1.00 96.44           C  
ATOM   1495  CB  ASP A 186      -6.270  14.758 -10.328  1.00 96.44           C  
ATOM   1496  O   ASP A 186      -8.219  16.859  -8.922  1.00 96.44           O  
ATOM   1497  CG  ASP A 186      -5.051  13.867 -10.523  1.00 96.44           C  
ATOM   1498  OD1 ASP A 186      -3.943  14.250 -10.086  1.00 96.44           O  
ATOM   1499  OD2 ASP A 186      -5.199  12.781 -11.117  1.00 96.44           O  
ATOM   1500  N   THR A 187      -6.574  18.047  -9.992  1.00 93.44           N  
ATOM   1501  CA  THR A 187      -7.414  19.188 -10.383  1.00 93.44           C  
ATOM   1502  C   THR A 187      -7.594  19.219 -11.898  1.00 93.44           C  
ATOM   1503  CB  THR A 187      -6.820  20.516  -9.891  1.00 93.44           C  
ATOM   1504  O   THR A 187      -7.066  18.375 -12.617  1.00 93.44           O  
ATOM   1505  CG2 THR A 187      -6.555  20.484  -8.391  1.00 93.44           C  
ATOM   1506  OG1 THR A 187      -5.586  20.766 -10.578  1.00 93.44           O  
ATOM   1507  N   GLY A 188      -8.367  20.188 -12.430  1.00 90.81           N  
ATOM   1508  CA  GLY A 188      -8.688  20.281 -13.844  1.00 90.81           C  
ATOM   1509  C   GLY A 188      -7.461  20.422 -14.734  1.00 90.81           C  
ATOM   1510  O   GLY A 188      -7.512  20.109 -15.922  1.00 90.81           O  
ATOM   1511  N   SER A 189      -6.309  20.719 -14.164  1.00 93.44           N  
ATOM   1512  CA  SER A 189      -5.082  20.922 -14.922  1.00 93.44           C  
ATOM   1513  C   SER A 189      -4.273  19.641 -15.031  1.00 93.44           C  
ATOM   1514  CB  SER A 189      -4.227  22.016 -14.281  1.00 93.44           C  
ATOM   1515  O   SER A 189      -3.289  19.578 -15.766  1.00 93.44           O  
ATOM   1516  OG  SER A 189      -3.904  21.688 -12.945  1.00 93.44           O  
ATOM   1517  N   CYS A 190      -4.641  18.531 -14.242  1.00 96.69           N  
ATOM   1518  CA  CYS A 190      -3.984  17.234 -14.258  1.00 96.69           C  
ATOM   1519  C   CYS A 190      -4.602  16.328 -15.320  1.00 96.69           C  
ATOM   1520  CB  CYS A 190      -4.078  16.562 -12.891  1.00 96.69           C  
ATOM   1521  O   CYS A 190      -5.816  16.344 -15.523  1.00 96.69           O  
ATOM   1522  SG  CYS A 190      -3.406  17.562 -11.547  1.00 96.69           S  
ATOM   1523  N   SER A 191      -3.812  15.555 -16.000  1.00 95.25           N  
ATOM   1524  CA  SER A 191      -4.336  14.750 -17.094  1.00 95.25           C  
ATOM   1525  C   SER A 191      -3.785  13.328 -17.062  1.00 95.25           C  
ATOM   1526  CB  SER A 191      -3.994  15.391 -18.438  1.00 95.25           C  
ATOM   1527  O   SER A 191      -2.613  13.117 -16.734  1.00 95.25           O  
ATOM   1528  OG  SER A 191      -4.422  14.578 -19.516  1.00 95.25           O  
ATOM   1529  N   CYS A 192      -4.613  12.398 -17.359  1.00 95.12           N  
ATOM   1530  CA  CYS A 192      -4.273  11.000 -17.594  1.00 95.12           C  
ATOM   1531  C   CYS A 192      -4.664  10.570 -19.000  1.00 95.12           C  
ATOM   1532  CB  CYS A 192      -4.965  10.094 -16.562  1.00 95.12           C  
ATOM   1533  O   CYS A 192      -5.000   9.414 -19.234  1.00 95.12           O  
ATOM   1534  SG  CYS A 192      -4.422  10.375 -14.867  1.00 95.12           S  
ATOM   1535  N   GLY A 193      -4.566  11.664 -19.938  1.00 91.69           N  
ATOM   1536  CA  GLY A 193      -5.094  11.422 -21.266  1.00 91.69           C  
ATOM   1537  C   GLY A 193      -6.609  11.367 -21.312  1.00 91.69           C  
ATOM   1538  O   GLY A 193      -7.281  12.258 -20.781  1.00 91.69           O  
ATOM   1539  N   ASP A 194      -7.109  10.297 -21.906  1.00 90.69           N  
ATOM   1540  CA  ASP A 194      -8.555  10.133 -22.031  1.00 90.69           C  
ATOM   1541  C   ASP A 194      -9.102   9.203 -20.953  1.00 90.69           C  
ATOM   1542  CB  ASP A 194      -8.914   9.586 -23.422  1.00 90.69           C  
ATOM   1543  O   ASP A 194     -10.281   8.836 -20.969  1.00 90.69           O  
ATOM   1544  CG  ASP A 194      -8.641  10.586 -24.531  1.00 90.69           C  
ATOM   1545  OD1 ASP A 194      -8.773  11.805 -24.297  1.00 90.69           O  
ATOM   1546  OD2 ASP A 194      -8.305  10.148 -25.656  1.00 90.69           O  
ATOM   1547  N   TYR A 195      -8.258   8.859 -19.984  1.00 94.38           N  
ATOM   1548  CA  TYR A 195      -8.641   7.930 -18.922  1.00 94.38           C  
ATOM   1549  C   TYR A 195      -8.812   8.656 -17.594  1.00 94.38           C  
ATOM   1550  CB  TYR A 195      -7.598   6.816 -18.781  1.00 94.38           C  
ATOM   1551  O   TYR A 195      -8.219   9.719 -17.375  1.00 94.38           O  
ATOM   1552  CG  TYR A 195      -7.426   5.980 -20.016  1.00 94.38           C  
ATOM   1553  CD1 TYR A 195      -8.266   4.898 -20.281  1.00 94.38           C  
ATOM   1554  CD2 TYR A 195      -6.426   6.270 -20.938  1.00 94.38           C  
ATOM   1555  CE1 TYR A 195      -8.109   4.125 -21.422  1.00 94.38           C  
ATOM   1556  CE2 TYR A 195      -6.262   5.500 -22.094  1.00 94.38           C  
ATOM   1557  OH  TYR A 195      -6.949   3.668 -23.453  1.00 94.38           O  
ATOM   1558  CZ  TYR A 195      -7.105   4.434 -22.328  1.00 94.38           C  
ATOM   1559  N   PRO A 196      -9.648   8.078 -16.688  1.00 94.94           N  
ATOM   1560  CA  PRO A 196      -9.711   8.609 -15.320  1.00 94.94           C  
ATOM   1561  C   PRO A 196      -8.391   8.438 -14.562  1.00 94.94           C  
ATOM   1562  CB  PRO A 196     -10.820   7.785 -14.672  1.00 94.94           C  
ATOM   1563  O   PRO A 196      -7.691   7.438 -14.758  1.00 94.94           O  
ATOM   1564  CG  PRO A 196     -11.625   7.254 -15.820  1.00 94.94           C  
ATOM   1565  CD  PRO A 196     -10.703   7.051 -16.984  1.00 94.94           C  
ATOM   1566  N   CYS A 197      -8.078   9.492 -13.734  1.00 97.44           N  
ATOM   1567  CA  CYS A 197      -6.828   9.477 -12.977  1.00 97.44           C  
ATOM   1568  C   CYS A 197      -7.043   8.898 -11.586  1.00 97.44           C  
ATOM   1569  CB  CYS A 197      -6.238  10.883 -12.883  1.00 97.44           C  
ATOM   1570  O   CYS A 197      -8.078   9.148 -10.961  1.00 97.44           O  
ATOM   1571  SG  CYS A 197      -5.926  11.656 -14.484  1.00 97.44           S  
ATOM   1572  N   ILE A 198      -6.086   8.180 -11.117  1.00 98.00           N  
ATOM   1573  CA  ILE A 198      -6.133   7.484  -9.836  1.00 98.00           C  
ATOM   1574  C   ILE A 198      -6.367   8.492  -8.711  1.00 98.00           C  
ATOM   1575  CB  ILE A 198      -4.840   6.684  -9.578  1.00 98.00           C  
ATOM   1576  O   ILE A 198      -7.098   8.211  -7.758  1.00 98.00           O  
ATOM   1577  CG1 ILE A 198      -4.824   5.406 -10.430  1.00 98.00           C  
ATOM   1578  CG2 ILE A 198      -4.695   6.352  -8.094  1.00 98.00           C  
ATOM   1579  CD1 ILE A 198      -3.512   4.637 -10.367  1.00 98.00           C  
ATOM   1580  N   MET A 199      -5.766   9.758  -8.820  1.00 98.00           N  
ATOM   1581  CA  MET A 199      -5.859  10.719  -7.727  1.00 98.00           C  
ATOM   1582  C   MET A 199      -7.074  11.617  -7.898  1.00 98.00           C  
ATOM   1583  CB  MET A 199      -4.590  11.562  -7.641  1.00 98.00           C  
ATOM   1584  O   MET A 199      -7.176  12.664  -7.250  1.00 98.00           O  
ATOM   1585  CG  MET A 199      -3.359  10.781  -7.207  1.00 98.00           C  
ATOM   1586  SD  MET A 199      -3.609   9.898  -5.617  1.00 98.00           S  
ATOM   1587  CE  MET A 199      -3.742  11.312  -4.484  1.00 98.00           C  
ATOM   1588  N   GLY A 200      -8.023  11.281  -8.859  1.00 96.81           N  
ATOM   1589  CA  GLY A 200      -9.305  11.969  -8.852  1.00 96.81           C  
ATOM   1590  C   GLY A 200     -10.031  11.883  -7.523  1.00 96.81           C  
ATOM   1591  O   GLY A 200      -9.930  10.875  -6.824  1.00 96.81           O  
ATOM   1592  N   PRO A 201     -10.781  12.938  -7.125  1.00 94.19           N  
ATOM   1593  CA  PRO A 201     -11.438  12.961  -5.816  1.00 94.19           C  
ATOM   1594  C   PRO A 201     -12.594  11.969  -5.715  1.00 94.19           C  
ATOM   1595  CB  PRO A 201     -11.945  14.406  -5.707  1.00 94.19           C  
ATOM   1596  O   PRO A 201     -12.977  11.578  -4.613  1.00 94.19           O  
ATOM   1597  CG  PRO A 201     -12.031  14.891  -7.117  1.00 94.19           C  
ATOM   1598  CD  PRO A 201     -10.969  14.195  -7.926  1.00 94.19           C  
ATOM   1599  N   THR A 202     -13.125  11.547  -6.910  1.00 94.81           N  
ATOM   1600  CA  THR A 202     -14.203  10.562  -6.988  1.00 94.81           C  
ATOM   1601  C   THR A 202     -13.781   9.375  -7.855  1.00 94.81           C  
ATOM   1602  CB  THR A 202     -15.492  11.188  -7.555  1.00 94.81           C  
ATOM   1603  O   THR A 202     -13.125   9.555  -8.883  1.00 94.81           O  
ATOM   1604  CG2 THR A 202     -16.625  10.164  -7.582  1.00 94.81           C  
ATOM   1605  OG1 THR A 202     -15.883  12.297  -6.734  1.00 94.81           O  
ATOM   1606  N   ILE A 203     -14.188   8.195  -7.363  1.00 93.75           N  
ATOM   1607  CA  ILE A 203     -13.828   7.008  -8.133  1.00 93.75           C  
ATOM   1608  C   ILE A 203     -14.703   6.918  -9.375  1.00 93.75           C  
ATOM   1609  CB  ILE A 203     -13.969   5.723  -7.281  1.00 93.75           C  
ATOM   1610  O   ILE A 203     -15.906   7.176  -9.320  1.00 93.75           O  
ATOM   1611  CG1 ILE A 203     -13.344   4.527  -8.016  1.00 93.75           C  
ATOM   1612  CG2 ILE A 203     -15.438   5.457  -6.949  1.00 93.75           C  
ATOM   1613  CD1 ILE A 203     -13.023   3.346  -7.109  1.00 93.75           C  
ATOM   1614  N   SER A 204     -14.102   6.574 -10.570  1.00 92.94           N  
ATOM   1615  CA  SER A 204     -14.797   6.414 -11.844  1.00 92.94           C  
ATOM   1616  C   SER A 204     -15.477   5.055 -11.930  1.00 92.94           C  
ATOM   1617  CB  SER A 204     -13.820   6.578 -13.008  1.00 92.94           C  
ATOM   1618  O   SER A 204     -15.000   4.074 -11.359  1.00 92.94           O  
ATOM   1619  OG  SER A 204     -14.445   6.258 -14.242  1.00 92.94           O  
ATOM   1620  N   ASN A 205     -16.547   4.941 -12.648  1.00 88.94           N  
ATOM   1621  CA  ASN A 205     -17.203   3.664 -12.891  1.00 88.94           C  
ATOM   1622  C   ASN A 205     -16.297   2.705 -13.664  1.00 88.94           C  
ATOM   1623  CB  ASN A 205     -18.516   3.871 -13.633  1.00 88.94           C  
ATOM   1624  O   ASN A 205     -16.469   1.486 -13.570  1.00 88.94           O  
ATOM   1625  CG  ASN A 205     -19.594   4.512 -12.766  1.00 88.94           C  
ATOM   1626  ND2 ASN A 205     -20.531   5.207 -13.398  1.00 88.94           N  
ATOM   1627  OD1 ASN A 205     -19.562   4.383 -11.539  1.00 88.94           O  
ATOM   1628  N   GLU A 206     -15.383   3.287 -14.414  1.00 92.75           N  
ATOM   1629  CA  GLU A 206     -14.375   2.559 -15.180  1.00 92.75           C  
ATOM   1630  C   GLU A 206     -12.969   3.047 -14.836  1.00 92.75           C  
ATOM   1631  CB  GLU A 206     -14.641   2.701 -16.672  1.00 92.75           C  
ATOM   1632  O   GLU A 206     -12.359   3.779 -15.617  1.00 92.75           O  
ATOM   1633  CG  GLU A 206     -15.953   2.090 -17.141  1.00 92.75           C  
ATOM   1634  CD  GLU A 206     -16.172   2.189 -18.641  1.00 92.75           C  
ATOM   1635  OE1 GLU A 206     -17.062   1.493 -19.172  1.00 92.75           O  
ATOM   1636  OE2 GLU A 206     -15.445   2.971 -19.281  1.00 92.75           O  
ATOM   1637  N   PRO A 207     -12.555   2.645 -13.641  1.00 94.44           N  
ATOM   1638  CA  PRO A 207     -11.258   3.148 -13.188  1.00 94.44           C  
ATOM   1639  C   PRO A 207     -10.102   2.680 -14.070  1.00 94.44           C  
ATOM   1640  CB  PRO A 207     -11.133   2.580 -11.773  1.00 94.44           C  
ATOM   1641  O   PRO A 207     -10.195   1.639 -14.719  1.00 94.44           O  
ATOM   1642  CG  PRO A 207     -12.008   1.367 -11.773  1.00 94.44           C  
ATOM   1643  CD  PRO A 207     -13.133   1.590 -12.742  1.00 94.44           C  
ATOM   1644  N   SER A 208      -9.047   3.471 -14.141  1.00 95.88           N  
ATOM   1645  CA  SER A 208      -7.812   3.145 -14.852  1.00 95.88           C  
ATOM   1646  C   SER A 208      -6.641   3.004 -13.891  1.00 95.88           C  
ATOM   1647  CB  SER A 208      -7.500   4.215 -15.898  1.00 95.88           C  
ATOM   1648  O   SER A 208      -6.770   3.289 -12.695  1.00 95.88           O  
ATOM   1649  OG  SER A 208      -7.016   5.395 -15.281  1.00 95.88           O  
ATOM   1650  N   LYS A 209      -5.473   2.514 -14.352  1.00 96.75           N  
ATOM   1651  CA  LYS A 209      -4.273   2.322 -13.539  1.00 96.75           C  
ATOM   1652  C   LYS A 209      -3.318   3.506 -13.688  1.00 96.75           C  
ATOM   1653  CB  LYS A 209      -3.561   1.026 -13.938  1.00 96.75           C  
ATOM   1654  O   LYS A 209      -2.131   3.395 -13.375  1.00 96.75           O  
ATOM   1655  CG  LYS A 209      -4.363  -0.233 -13.633  1.00 96.75           C  
ATOM   1656  CD  LYS A 209      -3.609  -1.487 -14.062  1.00 96.75           C  
ATOM   1657  CE  LYS A 209      -4.430  -2.746 -13.805  1.00 96.75           C  
ATOM   1658  NZ  LYS A 209      -3.701  -3.977 -14.234  1.00 96.75           N  
ATOM   1659  N   PHE A 210      -3.824   4.734 -14.133  1.00 97.12           N  
ATOM   1660  CA  PHE A 210      -2.924   5.812 -14.523  1.00 97.12           C  
ATOM   1661  C   PHE A 210      -2.918   6.918 -13.469  1.00 97.12           C  
ATOM   1662  CB  PHE A 210      -3.324   6.383 -15.883  1.00 97.12           C  
ATOM   1663  O   PHE A 210      -3.979   7.375 -13.039  1.00 97.12           O  
ATOM   1664  CG  PHE A 210      -3.201   5.395 -17.016  1.00 97.12           C  
ATOM   1665  CD1 PHE A 210      -1.972   4.832 -17.328  1.00 97.12           C  
ATOM   1666  CD2 PHE A 210      -4.316   5.031 -17.766  1.00 97.12           C  
ATOM   1667  CE1 PHE A 210      -1.854   3.918 -18.375  1.00 97.12           C  
ATOM   1668  CE2 PHE A 210      -4.207   4.121 -18.812  1.00 97.12           C  
ATOM   1669  CZ  PHE A 210      -2.975   3.566 -19.109  1.00 97.12           C  
ATOM   1670  N   PHE A 211      -1.753   7.242 -13.047  1.00 97.88           N  
ATOM   1671  CA  PHE A 211      -1.528   8.492 -12.344  1.00 97.88           C  
ATOM   1672  C   PHE A 211      -1.376   9.648 -13.320  1.00 97.88           C  
ATOM   1673  CB  PHE A 211      -0.286   8.398 -11.453  1.00 97.88           C  
ATOM   1674  O   PHE A 211      -0.896   9.461 -14.438  1.00 97.88           O  
ATOM   1675  CG  PHE A 211      -0.502   7.598 -10.195  1.00 97.88           C  
ATOM   1676  CD1 PHE A 211      -1.201   8.141  -9.117  1.00 97.88           C  
ATOM   1677  CD2 PHE A 211      -0.006   6.305 -10.086  1.00 97.88           C  
ATOM   1678  CE1 PHE A 211      -1.403   7.398  -7.957  1.00 97.88           C  
ATOM   1679  CE2 PHE A 211      -0.204   5.562  -8.922  1.00 97.88           C  
ATOM   1680  CZ  PHE A 211      -0.902   6.109  -7.859  1.00 97.88           C  
ATOM   1681  N   SER A 212      -1.798  10.828 -12.961  1.00 97.75           N  
ATOM   1682  CA  SER A 212      -1.707  12.008 -13.805  1.00 97.75           C  
ATOM   1683  C   SER A 212      -0.289  12.570 -13.820  1.00 97.75           C  
ATOM   1684  CB  SER A 212      -2.684  13.086 -13.328  1.00 97.75           C  
ATOM   1685  O   SER A 212       0.562  12.141 -13.039  1.00 97.75           O  
ATOM   1686  OG  SER A 212      -2.260  13.641 -12.094  1.00 97.75           O  
ATOM   1687  N   ASN A 213      -0.046  13.461 -14.773  1.00 96.12           N  
ATOM   1688  CA  ASN A 213       1.221  14.180 -14.797  1.00 96.12           C  
ATOM   1689  C   ASN A 213       1.455  14.938 -13.484  1.00 96.12           C  
ATOM   1690  CB  ASN A 213       1.272  15.148 -15.984  1.00 96.12           C  
ATOM   1691  O   ASN A 213       2.582  14.992 -12.992  1.00 96.12           O  
ATOM   1692  CG  ASN A 213       0.115  16.125 -15.984  1.00 96.12           C  
ATOM   1693  ND2 ASN A 213       0.423  17.406 -16.172  1.00 96.12           N  
ATOM   1694  OD1 ASN A 213      -1.045  15.734 -15.836  1.00 96.12           O  
ATOM   1695  N   CYS A 214       0.469  15.508 -12.883  1.00 97.81           N  
ATOM   1696  CA  CYS A 214       0.543  16.188 -11.594  1.00 97.81           C  
ATOM   1697  C   CYS A 214       0.994  15.227 -10.500  1.00 97.81           C  
ATOM   1698  CB  CYS A 214      -0.811  16.781 -11.227  1.00 97.81           C  
ATOM   1699  O   CYS A 214       1.832  15.578  -9.672  1.00 97.81           O  
ATOM   1700  SG  CYS A 214      -1.379  18.047 -12.383  1.00 97.81           S  
ATOM   1701  N   SER A 215       0.380  14.047 -10.516  1.00 98.00           N  
ATOM   1702  CA  SER A 215       0.726  13.039  -9.523  1.00 98.00           C  
ATOM   1703  C   SER A 215       2.209  12.688  -9.578  1.00 98.00           C  
ATOM   1704  CB  SER A 215      -0.109  11.773  -9.734  1.00 98.00           C  
ATOM   1705  O   SER A 215       2.869  12.586  -8.547  1.00 98.00           O  
ATOM   1706  OG  SER A 215      -1.486  12.039  -9.531  1.00 98.00           O  
ATOM   1707  N   TYR A 216       2.686  12.469 -10.789  1.00 97.25           N  
ATOM   1708  CA  TYR A 216       4.098  12.172 -10.984  1.00 97.25           C  
ATOM   1709  C   TYR A 216       4.977  13.266 -10.375  1.00 97.25           C  
ATOM   1710  CB  TYR A 216       4.418  12.016 -12.477  1.00 97.25           C  
ATOM   1711  O   TYR A 216       5.891  12.977  -9.609  1.00 97.25           O  
ATOM   1712  CG  TYR A 216       5.871  11.719 -12.758  1.00 97.25           C  
ATOM   1713  CD1 TYR A 216       6.773  12.742 -13.023  1.00 97.25           C  
ATOM   1714  CD2 TYR A 216       6.344  10.406 -12.758  1.00 97.25           C  
ATOM   1715  CE1 TYR A 216       8.109  12.477 -13.281  1.00 97.25           C  
ATOM   1716  CE2 TYR A 216       7.684  10.133 -13.016  1.00 97.25           C  
ATOM   1717  OH  TYR A 216       9.883  10.898 -13.539  1.00 97.25           O  
ATOM   1718  CZ  TYR A 216       8.555  11.164 -13.281  1.00 97.25           C  
ATOM   1719  N   ILE A 217       4.707  14.516 -10.648  1.00 96.75           N  
ATOM   1720  CA  ILE A 217       5.492  15.664 -10.195  1.00 96.75           C  
ATOM   1721  C   ILE A 217       5.422  15.781  -8.680  1.00 96.75           C  
ATOM   1722  CB  ILE A 217       5.000  16.969 -10.852  1.00 96.75           C  
ATOM   1723  O   ILE A 217       6.449  15.930  -8.016  1.00 96.75           O  
ATOM   1724  CG1 ILE A 217       5.328  16.984 -12.352  1.00 96.75           C  
ATOM   1725  CG2 ILE A 217       5.613  18.188 -10.156  1.00 96.75           C  
ATOM   1726  CD1 ILE A 217       4.621  18.078 -13.141  1.00 96.75           C  
ATOM   1727  N   GLN A 218       4.277  15.633  -8.141  1.00 97.75           N  
ATOM   1728  CA  GLN A 218       4.094  15.781  -6.703  1.00 97.75           C  
ATOM   1729  C   GLN A 218       4.793  14.656  -5.941  1.00 97.75           C  
ATOM   1730  CB  GLN A 218       2.605  15.805  -6.355  1.00 97.75           C  
ATOM   1731  O   GLN A 218       5.387  14.891  -4.887  1.00 97.75           O  
ATOM   1732  CG  GLN A 218       1.885  17.062  -6.812  1.00 97.75           C  
ATOM   1733  CD  GLN A 218       0.418  17.078  -6.430  1.00 97.75           C  
ATOM   1734  NE2 GLN A 218      -0.336  18.016  -6.992  1.00 97.75           N  
ATOM   1735  OE1 GLN A 218      -0.035  16.250  -5.633  1.00 97.75           O  
ATOM   1736  N   CYS A 219       4.633  13.469  -6.402  1.00 97.31           N  
ATOM   1737  CA  CYS A 219       5.297  12.336  -5.770  1.00 97.31           C  
ATOM   1738  C   CYS A 219       6.805  12.555  -5.715  1.00 97.31           C  
ATOM   1739  CB  CYS A 219       4.984  11.039  -6.520  1.00 97.31           C  
ATOM   1740  O   CYS A 219       7.418  12.414  -4.656  1.00 97.31           O  
ATOM   1741  SG  CYS A 219       5.762   9.578  -5.797  1.00 97.31           S  
ATOM   1742  N   TRP A 220       7.414  12.898  -6.762  1.00 96.00           N  
ATOM   1743  CA  TRP A 220       8.867  13.047  -6.812  1.00 96.00           C  
ATOM   1744  C   TRP A 220       9.305  14.320  -6.098  1.00 96.00           C  
ATOM   1745  CB  TRP A 220       9.352  13.062  -8.266  1.00 96.00           C  
ATOM   1746  O   TRP A 220      10.422  14.391  -5.566  1.00 96.00           O  
ATOM   1747  CG  TRP A 220       9.531  11.703  -8.867  1.00 96.00           C  
ATOM   1748  CD1 TRP A 220       8.703  11.086  -9.758  1.00 96.00           C  
ATOM   1749  CD2 TRP A 220      10.602  10.789  -8.609  1.00 96.00           C  
ATOM   1750  CE2 TRP A 220      10.359   9.633  -9.383  1.00 96.00           C  
ATOM   1751  CE3 TRP A 220      11.750  10.836  -7.805  1.00 96.00           C  
ATOM   1752  NE1 TRP A 220       9.195   9.836 -10.070  1.00 96.00           N  
ATOM   1753  CH2 TRP A 220      12.336   8.609  -8.578  1.00 96.00           C  
ATOM   1754  CZ2 TRP A 220      11.219   8.531  -9.375  1.00 96.00           C  
ATOM   1755  CZ3 TRP A 220      12.602   9.742  -7.797  1.00 96.00           C  
ATOM   1756  N   ASP A 221       8.414  15.344  -6.086  1.00 96.50           N  
ATOM   1757  CA  ASP A 221       8.688  16.484  -5.207  1.00 96.50           C  
ATOM   1758  C   ASP A 221       8.805  16.031  -3.752  1.00 96.50           C  
ATOM   1759  CB  ASP A 221       7.590  17.531  -5.336  1.00 96.50           C  
ATOM   1760  O   ASP A 221       9.703  16.469  -3.033  1.00 96.50           O  
ATOM   1761  CG  ASP A 221       7.730  18.391  -6.590  1.00 96.50           C  
ATOM   1762  OD1 ASP A 221       8.773  18.297  -7.273  1.00 96.50           O  
ATOM   1763  OD2 ASP A 221       6.789  19.156  -6.895  1.00 96.50           O  
ATOM   1764  N   PHE A 222       7.848  15.172  -3.326  1.00 95.81           N  
ATOM   1765  CA  PHE A 222       7.887  14.602  -1.985  1.00 95.81           C  
ATOM   1766  C   PHE A 222       9.172  13.820  -1.766  1.00 95.81           C  
ATOM   1767  CB  PHE A 222       6.672  13.695  -1.754  1.00 95.81           C  
ATOM   1768  O   PHE A 222       9.859  14.016  -0.761  1.00 95.81           O  
ATOM   1769  CG  PHE A 222       6.777  12.844  -0.517  1.00 95.81           C  
ATOM   1770  CD1 PHE A 222       7.117  11.500  -0.606  1.00 95.81           C  
ATOM   1771  CD2 PHE A 222       6.539  13.391   0.737  1.00 95.81           C  
ATOM   1772  CE1 PHE A 222       7.215  10.711   0.538  1.00 95.81           C  
ATOM   1773  CE2 PHE A 222       6.637  12.609   1.885  1.00 95.81           C  
ATOM   1774  CZ  PHE A 222       6.973  11.273   1.783  1.00 95.81           C  
ATOM   1775  N   ILE A 223       9.562  12.969  -2.646  1.00 94.56           N  
ATOM   1776  CA  ILE A 223      10.727  12.102  -2.523  1.00 94.56           C  
ATOM   1777  C   ILE A 223      12.000  12.945  -2.479  1.00 94.56           C  
ATOM   1778  CB  ILE A 223      10.797  11.086  -3.686  1.00 94.56           C  
ATOM   1779  O   ILE A 223      12.883  12.703  -1.658  1.00 94.56           O  
ATOM   1780  CG1 ILE A 223       9.680  10.047  -3.559  1.00 94.56           C  
ATOM   1781  CG2 ILE A 223      12.172  10.406  -3.725  1.00 94.56           C  
ATOM   1782  CD1 ILE A 223       9.508   9.164  -4.785  1.00 94.56           C  
ATOM   1783  N   MET A 224      12.102  13.930  -3.312  1.00 92.00           N  
ATOM   1784  CA  MET A 224      13.312  14.734  -3.438  1.00 92.00           C  
ATOM   1785  C   MET A 224      13.445  15.703  -2.271  1.00 92.00           C  
ATOM   1786  CB  MET A 224      13.312  15.500  -4.762  1.00 92.00           C  
ATOM   1787  O   MET A 224      14.547  15.953  -1.788  1.00 92.00           O  
ATOM   1788  CG  MET A 224      13.438  14.609  -5.988  1.00 92.00           C  
ATOM   1789  SD  MET A 224      14.961  13.586  -5.965  1.00 92.00           S  
ATOM   1790  CE  MET A 224      15.805  14.242  -7.426  1.00 92.00           C  
ATOM   1791  N   ASN A 225      12.328  16.188  -1.785  1.00 92.56           N  
ATOM   1792  CA  ASN A 225      12.367  17.203  -0.748  1.00 92.56           C  
ATOM   1793  C   ASN A 225      12.414  16.594   0.648  1.00 92.56           C  
ATOM   1794  CB  ASN A 225      11.164  18.156  -0.876  1.00 92.56           C  
ATOM   1795  O   ASN A 225      13.016  17.156   1.562  1.00 92.56           O  
ATOM   1796  CG  ASN A 225      11.250  19.047  -2.098  1.00 92.56           C  
ATOM   1797  ND2 ASN A 225      10.102  19.453  -2.609  1.00 92.56           N  
ATOM   1798  OD1 ASN A 225      12.344  19.359  -2.580  1.00 92.56           O  
ATOM   1799  N   HIS A 226      11.820  15.398   0.834  1.00 89.69           N  
ATOM   1800  CA  HIS A 226      11.664  14.797   2.152  1.00 89.69           C  
ATOM   1801  C   HIS A 226      12.594  13.602   2.320  1.00 89.69           C  
ATOM   1802  CB  HIS A 226      10.211  14.375   2.383  1.00 89.69           C  
ATOM   1803  O   HIS A 226      12.844  13.148   3.441  1.00 89.69           O  
ATOM   1804  CG  HIS A 226       9.273  15.523   2.543  1.00 89.69           C  
ATOM   1805  CD2 HIS A 226       8.688  16.047   3.646  1.00 89.69           C  
ATOM   1806  ND1 HIS A 226       8.828  16.281   1.478  1.00 89.69           N  
ATOM   1807  CE1 HIS A 226       8.016  17.219   1.920  1.00 89.69           C  
ATOM   1808  NE2 HIS A 226       7.906  17.094   3.232  1.00 89.69           N  
ATOM   1809  N   ASN A 227      13.141  13.047   1.296  1.00 89.31           N  
ATOM   1810  CA  ASN A 227      14.102  11.953   1.283  1.00 89.31           C  
ATOM   1811  C   ASN A 227      13.656  10.805   2.193  1.00 89.31           C  
ATOM   1812  CB  ASN A 227      15.484  12.445   1.692  1.00 89.31           C  
ATOM   1813  O   ASN A 227      14.344  10.477   3.160  1.00 89.31           O  
ATOM   1814  CG  ASN A 227      16.594  11.484   1.311  1.00 89.31           C  
ATOM   1815  ND2 ASN A 227      17.688  11.523   2.047  1.00 89.31           N  
ATOM   1816  OD1 ASN A 227      16.453  10.703   0.362  1.00 89.31           O  
ATOM   1817  N   PRO A 228      12.516  10.195   1.939  1.00 91.06           N  
ATOM   1818  CA  PRO A 228      12.086   9.070   2.773  1.00 91.06           C  
ATOM   1819  C   PRO A 228      13.008   7.855   2.635  1.00 91.06           C  
ATOM   1820  CB  PRO A 228      10.688   8.758   2.256  1.00 91.06           C  
ATOM   1821  O   PRO A 228      12.922   7.125   1.645  1.00 91.06           O  
ATOM   1822  CG  PRO A 228      10.711   9.156   0.815  1.00 91.06           C  
ATOM   1823  CD  PRO A 228      11.641  10.328   0.664  1.00 91.06           C  
ATOM   1824  N   GLU A 229      13.883   7.582   3.506  1.00 89.88           N  
ATOM   1825  CA  GLU A 229      14.969   6.602   3.449  1.00 89.88           C  
ATOM   1826  C   GLU A 229      14.422   5.176   3.469  1.00 89.88           C  
ATOM   1827  CB  GLU A 229      15.945   6.809   4.609  1.00 89.88           C  
ATOM   1828  O   GLU A 229      15.094   4.246   3.014  1.00 89.88           O  
ATOM   1829  CG  GLU A 229      16.766   8.086   4.504  1.00 89.88           C  
ATOM   1830  CD  GLU A 229      17.750   8.258   5.645  1.00 89.88           C  
ATOM   1831  OE1 GLU A 229      18.547   9.227   5.613  1.00 89.88           O  
ATOM   1832  OE2 GLU A 229      17.734   7.426   6.574  1.00 89.88           O  
ATOM   1833  N   CYS A 230      13.156   4.992   4.004  1.00 95.50           N  
ATOM   1834  CA  CYS A 230      12.602   3.652   4.137  1.00 95.50           C  
ATOM   1835  C   CYS A 230      12.289   3.049   2.771  1.00 95.50           C  
ATOM   1836  CB  CYS A 230      11.328   3.682   4.992  1.00 95.50           C  
ATOM   1837  O   CYS A 230      12.117   1.835   2.648  1.00 95.50           O  
ATOM   1838  SG  CYS A 230       9.914   4.426   4.164  1.00 95.50           S  
ATOM   1839  N   ILE A 231      12.273   3.816   1.659  1.00 95.88           N  
ATOM   1840  CA  ILE A 231      11.836   3.277   0.377  1.00 95.88           C  
ATOM   1841  C   ILE A 231      13.031   3.158  -0.568  1.00 95.88           C  
ATOM   1842  CB  ILE A 231      10.734   4.152  -0.259  1.00 95.88           C  
ATOM   1843  O   ILE A 231      12.859   2.895  -1.761  1.00 95.88           O  
ATOM   1844  CG1 ILE A 231      11.234   5.586  -0.452  1.00 95.88           C  
ATOM   1845  CG2 ILE A 231       9.461   4.129   0.597  1.00 95.88           C  
ATOM   1846  CD1 ILE A 231      10.289   6.473  -1.250  1.00 95.88           C  
ATOM   1847  N   ILE A 232      14.250   3.297  -0.035  1.00 93.19           N  
ATOM   1848  CA  ILE A 232      15.453   3.189  -0.845  1.00 93.19           C  
ATOM   1849  C   ILE A 232      15.953   1.746  -0.842  1.00 93.19           C  
ATOM   1850  CB  ILE A 232      16.562   4.141  -0.337  1.00 93.19           C  
ATOM   1851  O   ILE A 232      16.734   1.350  -1.710  1.00 93.19           O  
ATOM   1852  CG1 ILE A 232      16.922   3.811   1.116  1.00 93.19           C  
ATOM   1853  CG2 ILE A 232      16.125   5.602  -0.476  1.00 93.19           C  
ATOM   1854  CD1 ILE A 232      18.156   4.547   1.632  1.00 93.19           C  
ATOM   1855  N   ASN A 233      15.414   1.005   0.071  1.00 91.50           N  
ATOM   1856  CA  ASN A 233      15.906  -0.364   0.206  1.00 91.50           C  
ATOM   1857  C   ASN A 233      15.008  -1.353  -0.537  1.00 91.50           C  
ATOM   1858  CB  ASN A 233      16.016  -0.751   1.682  1.00 91.50           C  
ATOM   1859  O   ASN A 233      13.805  -1.406  -0.297  1.00 91.50           O  
ATOM   1860  CG  ASN A 233      14.695  -0.621   2.420  1.00 91.50           C  
ATOM   1861  ND2 ASN A 233      14.211  -1.728   2.973  1.00 91.50           N  
ATOM   1862  OD1 ASN A 233      14.117   0.466   2.492  1.00 91.50           O  
ATOM   1863  N   GLU A 234      15.602  -2.092  -1.466  1.00 93.44           N  
ATOM   1864  CA  GLU A 234      14.922  -3.176  -2.164  1.00 93.44           C  
ATOM   1865  C   GLU A 234      14.703  -4.371  -1.243  1.00 93.44           C  
ATOM   1866  CB  GLU A 234      15.711  -3.604  -3.402  1.00 93.44           C  
ATOM   1867  O   GLU A 234      15.625  -4.820  -0.567  1.00 93.44           O  
ATOM   1868  CG  GLU A 234      15.008  -4.645  -4.254  1.00 93.44           C  
ATOM   1869  CD  GLU A 234      15.711  -4.926  -5.570  1.00 93.44           C  
ATOM   1870  OE1 GLU A 234      15.180  -5.699  -6.398  1.00 93.44           O  
ATOM   1871  OE2 GLU A 234      16.812  -4.367  -5.777  1.00 93.44           O  
ATOM   1872  N   PRO A 235      13.391  -4.863  -1.126  1.00 93.50           N  
ATOM   1873  CA  PRO A 235      13.148  -6.016  -0.254  1.00 93.50           C  
ATOM   1874  C   PRO A 235      13.820  -7.289  -0.765  1.00 93.50           C  
ATOM   1875  CB  PRO A 235      11.625  -6.156  -0.265  1.00 93.50           C  
ATOM   1876  O   PRO A 235      13.953  -7.477  -1.977  1.00 93.50           O  
ATOM   1877  CG  PRO A 235      11.203  -5.598  -1.584  1.00 93.50           C  
ATOM   1878  CD  PRO A 235      12.117  -4.465  -1.941  1.00 93.50           C  
ATOM   1879  N   LEU A 236      14.258  -8.117   0.188  1.00 93.75           N  
ATOM   1880  CA  LEU A 236      14.727  -9.445  -0.187  1.00 93.75           C  
ATOM   1881  C   LEU A 236      13.570 -10.328  -0.642  1.00 93.75           C  
ATOM   1882  CB  LEU A 236      15.453 -10.109   0.987  1.00 93.75           C  
ATOM   1883  O   LEU A 236      12.438 -10.164  -0.180  1.00 93.75           O  
ATOM   1884  CG  LEU A 236      16.688  -9.375   1.521  1.00 93.75           C  
ATOM   1885  CD1 LEU A 236      17.203 -10.055   2.781  1.00 93.75           C  
ATOM   1886  CD2 LEU A 236      17.781  -9.305   0.456  1.00 93.75           C  
ATOM   1887  N   GLY A 237      13.828 -11.195  -1.594  1.00 92.94           N  
ATOM   1888  CA  GLY A 237      12.805 -12.148  -2.016  1.00 92.94           C  
ATOM   1889  C   GLY A 237      12.156 -12.883  -0.857  1.00 92.94           C  
ATOM   1890  O   GLY A 237      10.953 -13.133  -0.872  1.00 92.94           O  
ATOM   1891  N   THR A 238      12.945 -13.164   0.222  1.00 94.88           N  
ATOM   1892  CA  THR A 238      12.469 -13.922   1.376  1.00 94.88           C  
ATOM   1893  C   THR A 238      11.523 -13.078   2.227  1.00 94.88           C  
ATOM   1894  CB  THR A 238      13.648 -14.406   2.242  1.00 94.88           C  
ATOM   1895  O   THR A 238      10.781 -13.609   3.055  1.00 94.88           O  
ATOM   1896  CG2 THR A 238      14.453 -15.484   1.519  1.00 94.88           C  
ATOM   1897  OG1 THR A 238      14.508 -13.297   2.539  1.00 94.88           O  
ATOM   1898  N   ASP A 239      11.539 -11.758   2.031  1.00 94.94           N  
ATOM   1899  CA  ASP A 239      10.688 -10.836   2.771  1.00 94.94           C  
ATOM   1900  C   ASP A 239       9.305 -10.734   2.133  1.00 94.94           C  
ATOM   1901  CB  ASP A 239      11.328  -9.445   2.852  1.00 94.94           C  
ATOM   1902  O   ASP A 239       8.344 -10.312   2.783  1.00 94.94           O  
ATOM   1903  CG  ASP A 239      12.578  -9.422   3.713  1.00 94.94           C  
ATOM   1904  OD1 ASP A 239      12.688 -10.242   4.652  1.00 94.94           O  
ATOM   1905  OD2 ASP A 239      13.461  -8.578   3.451  1.00 94.94           O  
ATOM   1906  N   ILE A 240       9.117 -11.086   0.903  1.00 96.69           N  
ATOM   1907  CA  ILE A 240       7.863 -11.000   0.157  1.00 96.69           C  
ATOM   1908  C   ILE A 240       7.012 -12.242   0.432  1.00 96.69           C  
ATOM   1909  CB  ILE A 240       8.117 -10.852  -1.359  1.00 96.69           C  
ATOM   1910  O   ILE A 240       7.453 -13.367   0.200  1.00 96.69           O  
ATOM   1911  CG1 ILE A 240       8.922  -9.578  -1.643  1.00 96.69           C  
ATOM   1912  CG2 ILE A 240       6.797 -10.844  -2.131  1.00 96.69           C  
ATOM   1913  CD1 ILE A 240       9.391  -9.453  -3.088  1.00 96.69           C  
ATOM   1914  N   VAL A 241       5.801 -11.992   0.889  1.00 96.69           N  
ATOM   1915  CA  VAL A 241       4.996 -13.094   1.414  1.00 96.69           C  
ATOM   1916  C   VAL A 241       3.982 -13.539   0.362  1.00 96.69           C  
ATOM   1917  CB  VAL A 241       4.270 -12.688   2.717  1.00 96.69           C  
ATOM   1918  O   VAL A 241       3.391 -14.617   0.479  1.00 96.69           O  
ATOM   1919  CG1 VAL A 241       5.273 -12.375   3.822  1.00 96.69           C  
ATOM   1920  CG2 VAL A 241       3.352 -11.492   2.469  1.00 96.69           C  
ATOM   1921  N   SER A 242       3.820 -12.820  -0.745  1.00 94.81           N  
ATOM   1922  CA  SER A 242       2.908 -13.219  -1.815  1.00 94.81           C  
ATOM   1923  C   SER A 242       3.533 -14.289  -2.705  1.00 94.81           C  
ATOM   1924  CB  SER A 242       2.516 -12.008  -2.660  1.00 94.81           C  
ATOM   1925  O   SER A 242       4.758 -14.398  -2.783  1.00 94.81           O  
ATOM   1926  OG  SER A 242       3.656 -11.422  -3.266  1.00 94.81           O  
ATOM   1927  N   PRO A 243       2.658 -15.094  -3.291  1.00 95.75           N  
ATOM   1928  CA  PRO A 243       3.199 -16.031  -4.277  1.00 95.75           C  
ATOM   1929  C   PRO A 243       3.934 -15.336  -5.418  1.00 95.75           C  
ATOM   1930  CB  PRO A 243       1.954 -16.766  -4.793  1.00 95.75           C  
ATOM   1931  O   PRO A 243       3.574 -14.211  -5.793  1.00 95.75           O  
ATOM   1932  CG  PRO A 243       0.941 -16.594  -3.705  1.00 95.75           C  
ATOM   1933  CD  PRO A 243       1.161 -15.273  -3.037  1.00 95.75           C  
ATOM   1934  N   PRO A 244       5.051 -15.992  -5.906  1.00 95.62           N  
ATOM   1935  CA  PRO A 244       5.816 -15.344  -6.973  1.00 95.62           C  
ATOM   1936  C   PRO A 244       5.000 -15.148  -8.250  1.00 95.62           C  
ATOM   1937  CB  PRO A 244       6.973 -16.312  -7.215  1.00 95.62           C  
ATOM   1938  O   PRO A 244       4.234 -16.031  -8.641  1.00 95.62           O  
ATOM   1939  CG  PRO A 244       6.434 -17.656  -6.824  1.00 95.62           C  
ATOM   1940  CD  PRO A 244       5.484 -17.469  -5.676  1.00 95.62           C  
ATOM   1941  N   VAL A 245       5.121 -13.969  -8.820  1.00 95.31           N  
ATOM   1942  CA  VAL A 245       4.535 -13.625 -10.117  1.00 95.31           C  
ATOM   1943  C   VAL A 245       5.637 -13.227 -11.094  1.00 95.31           C  
ATOM   1944  CB  VAL A 245       3.500 -12.492  -9.984  1.00 95.31           C  
ATOM   1945  O   VAL A 245       6.332 -12.234 -10.883  1.00 95.31           O  
ATOM   1946  CG1 VAL A 245       2.873 -12.172 -11.336  1.00 95.31           C  
ATOM   1947  CG2 VAL A 245       2.422 -12.867  -8.969  1.00 95.31           C  
ATOM   1948  N   CYS A 246       5.801 -14.039 -12.109  1.00 95.25           N  
ATOM   1949  CA  CYS A 246       6.785 -13.703 -13.133  1.00 95.25           C  
ATOM   1950  C   CYS A 246       6.344 -12.484 -13.938  1.00 95.25           C  
ATOM   1951  CB  CYS A 246       7.016 -14.891 -14.070  1.00 95.25           C  
ATOM   1952  O   CYS A 246       5.223 -12.445 -14.445  1.00 95.25           O  
ATOM   1953  SG  CYS A 246       8.422 -14.680 -15.188  1.00 95.25           S  
ATOM   1954  N   GLY A 247       7.355 -11.477 -14.031  1.00 94.19           N  
ATOM   1955  CA  GLY A 247       7.055 -10.320 -14.859  1.00 94.19           C  
ATOM   1956  C   GLY A 247       6.590  -9.117 -14.055  1.00 94.19           C  
ATOM   1957  O   GLY A 247       6.246  -8.078 -14.625  1.00 94.19           O  
ATOM   1958  N   ASN A 248       6.551  -9.297 -12.711  1.00 93.69           N  
ATOM   1959  CA  ASN A 248       6.105  -8.188 -11.867  1.00 93.69           C  
ATOM   1960  C   ASN A 248       7.285  -7.398 -11.305  1.00 93.69           C  
ATOM   1961  CB  ASN A 248       5.223  -8.703 -10.727  1.00 93.69           C  
ATOM   1962  O   ASN A 248       7.109  -6.555 -10.430  1.00 93.69           O  
ATOM   1963  CG  ASN A 248       5.973  -9.609  -9.773  1.00 93.69           C  
ATOM   1964  ND2 ASN A 248       5.375  -9.883  -8.617  1.00 93.69           N  
ATOM   1965  OD1 ASN A 248       7.086 -10.055 -10.062  1.00 93.69           O  
ATOM   1966  N   GLU A 249       8.500  -7.738 -11.789  1.00 93.94           N  
ATOM   1967  CA  GLU A 249       9.750  -7.020 -11.594  1.00 93.94           C  
ATOM   1968  C   GLU A 249      10.188  -7.055 -10.133  1.00 93.94           C  
ATOM   1969  CB  GLU A 249       9.625  -5.570 -12.062  1.00 93.94           C  
ATOM   1970  O   GLU A 249      11.008  -6.242  -9.703  1.00 93.94           O  
ATOM   1971  CG  GLU A 249       9.430  -5.430 -13.570  1.00 93.94           C  
ATOM   1972  CD  GLU A 249       9.469  -3.988 -14.047  1.00 93.94           C  
ATOM   1973  OE1 GLU A 249       9.016  -3.709 -15.180  1.00 93.94           O  
ATOM   1974  OE2 GLU A 249       9.969  -3.129 -13.289  1.00 93.94           O  
ATOM   1975  N   LEU A 250       9.594  -7.855  -9.320  1.00 94.56           N  
ATOM   1976  CA  LEU A 250      10.055  -8.227  -7.980  1.00 94.56           C  
ATOM   1977  C   LEU A 250      10.758  -9.570  -8.000  1.00 94.56           C  
ATOM   1978  CB  LEU A 250       8.875  -8.266  -7.004  1.00 94.56           C  
ATOM   1979  O   LEU A 250      10.227 -10.555  -8.523  1.00 94.56           O  
ATOM   1980  CG  LEU A 250       8.188  -6.934  -6.707  1.00 94.56           C  
ATOM   1981  CD1 LEU A 250       6.848  -7.168  -6.016  1.00 94.56           C  
ATOM   1982  CD2 LEU A 250       9.086  -6.043  -5.855  1.00 94.56           C  
ATOM   1983  N   LEU A 251      11.969  -9.547  -7.555  1.00 93.94           N  
ATOM   1984  CA  LEU A 251      12.680 -10.820  -7.461  1.00 93.94           C  
ATOM   1985  C   LEU A 251      12.203 -11.617  -6.250  1.00 93.94           C  
ATOM   1986  CB  LEU A 251      14.188 -10.586  -7.379  1.00 93.94           C  
ATOM   1987  O   LEU A 251      12.625 -11.352  -5.125  1.00 93.94           O  
ATOM   1988  CG  LEU A 251      15.070 -11.836  -7.441  1.00 93.94           C  
ATOM   1989  CD1 LEU A 251      14.836 -12.586  -8.750  1.00 93.94           C  
ATOM   1990  CD2 LEU A 251      16.547 -11.461  -7.293  1.00 93.94           C  
ATOM   1991  N   GLU A 252      11.422 -12.609  -6.457  1.00 95.56           N  
ATOM   1992  CA  GLU A 252      10.766 -13.414  -5.426  1.00 95.56           C  
ATOM   1993  C   GLU A 252      11.406 -14.789  -5.309  1.00 95.56           C  
ATOM   1994  CB  GLU A 252       9.273 -13.547  -5.723  1.00 95.56           C  
ATOM   1995  O   GLU A 252      12.055 -15.266  -6.246  1.00 95.56           O  
ATOM   1996  CG  GLU A 252       8.516 -12.227  -5.688  1.00 95.56           C  
ATOM   1997  CD  GLU A 252       7.152 -12.297  -6.355  1.00 95.56           C  
ATOM   1998  OE1 GLU A 252       6.125 -12.336  -5.637  1.00 95.56           O  
ATOM   1999  OE2 GLU A 252       7.105 -12.312  -7.605  1.00 95.56           O  
ATOM   2000  N   VAL A 253      11.125 -15.406  -4.215  1.00 94.81           N  
ATOM   2001  CA  VAL A 253      11.672 -16.734  -3.996  1.00 94.81           C  
ATOM   2002  C   VAL A 253      11.180 -17.688  -5.094  1.00 94.81           C  
ATOM   2003  CB  VAL A 253      11.281 -17.297  -2.605  1.00 94.81           C  
ATOM   2004  O   VAL A 253       9.992 -17.703  -5.410  1.00 94.81           O  
ATOM   2005  CG1 VAL A 253      11.711 -18.750  -2.469  1.00 94.81           C  
ATOM   2006  CG2 VAL A 253      11.914 -16.438  -1.502  1.00 94.81           C  
ATOM   2007  N   GLY A 254      12.109 -18.375  -5.707  1.00 93.94           N  
ATOM   2008  CA  GLY A 254      11.750 -19.281  -6.793  1.00 93.94           C  
ATOM   2009  C   GLY A 254      12.070 -18.719  -8.164  1.00 93.94           C  
ATOM   2010  O   GLY A 254      12.078 -19.453  -9.156  1.00 93.94           O  
ATOM   2011  N   GLU A 255      12.312 -17.438  -8.289  1.00 95.38           N  
ATOM   2012  CA  GLU A 255      12.719 -16.797  -9.539  1.00 95.38           C  
ATOM   2013  C   GLU A 255      14.227 -16.609  -9.602  1.00 95.38           C  
ATOM   2014  CB  GLU A 255      12.016 -15.445  -9.695  1.00 95.38           C  
ATOM   2015  O   GLU A 255      14.867 -16.297  -8.594  1.00 95.38           O  
ATOM   2016  CG  GLU A 255      10.500 -15.547  -9.820  1.00 95.38           C  
ATOM   2017  CD  GLU A 255       9.820 -14.203  -9.977  1.00 95.38           C  
ATOM   2018  OE1 GLU A 255       8.664 -14.156 -10.445  1.00 95.38           O  
ATOM   2019  OE2 GLU A 255      10.453 -13.180  -9.617  1.00 95.38           O  
ATOM   2020  N   GLU A 256      14.883 -16.797 -10.633  1.00 94.12           N  
ATOM   2021  CA  GLU A 256      16.297 -16.547 -10.852  1.00 94.12           C  
ATOM   2022  C   GLU A 256      16.547 -15.148 -11.398  1.00 94.12           C  
ATOM   2023  CB  GLU A 256      16.891 -17.594 -11.805  1.00 94.12           C  
ATOM   2024  O   GLU A 256      17.641 -14.594 -11.234  1.00 94.12           O  
ATOM   2025  CG  GLU A 256      16.844 -19.016 -11.258  1.00 94.12           C  
ATOM   2026  CD  GLU A 256      17.422 -20.047 -12.219  1.00 94.12           C  
ATOM   2027  OE1 GLU A 256      17.641 -21.203 -11.805  1.00 94.12           O  
ATOM   2028  OE2 GLU A 256      17.656 -19.688 -13.391  1.00 94.12           O  
ATOM   2029  N   CYS A 257      15.570 -14.562 -12.047  1.00 93.94           N  
ATOM   2030  CA  CYS A 257      15.523 -13.211 -12.594  1.00 93.94           C  
ATOM   2031  C   CYS A 257      14.078 -12.750 -12.773  1.00 93.94           C  
ATOM   2032  CB  CYS A 257      16.250 -13.148 -13.938  1.00 93.94           C  
ATOM   2033  O   CYS A 257      13.156 -13.570 -12.781  1.00 93.94           O  
ATOM   2034  SG  CYS A 257      15.453 -14.102 -15.250  1.00 93.94           S  
ATOM   2035  N   ASP A 258      13.844 -11.453 -12.875  1.00 94.00           N  
ATOM   2036  CA  ASP A 258      12.547 -10.852 -13.172  1.00 94.00           C  
ATOM   2037  C   ASP A 258      12.719  -9.453 -13.766  1.00 94.00           C  
ATOM   2038  CB  ASP A 258      11.688 -10.789 -11.914  1.00 94.00           C  
ATOM   2039  O   ASP A 258      12.867  -8.477 -13.023  1.00 94.00           O  
ATOM   2040  CG  ASP A 258      10.219 -10.523 -12.211  1.00 94.00           C  
ATOM   2041  OD1 ASP A 258       9.898 -10.023 -13.312  1.00 94.00           O  
ATOM   2042  OD2 ASP A 258       9.375 -10.820 -11.336  1.00 94.00           O  
ATOM   2043  N   CYS A 259      12.617  -9.391 -15.008  1.00 91.75           N  
ATOM   2044  CA  CYS A 259      12.914  -8.148 -15.719  1.00 91.75           C  
ATOM   2045  C   CYS A 259      11.648  -7.562 -16.344  1.00 91.75           C  
ATOM   2046  CB  CYS A 259      13.953  -8.398 -16.812  1.00 91.75           C  
ATOM   2047  O   CYS A 259      11.719  -6.633 -17.141  1.00 91.75           O  
ATOM   2048  SG  CYS A 259      13.422  -9.570 -18.078  1.00 91.75           S  
ATOM   2049  N   GLY A 260      10.492  -8.062 -15.875  1.00 92.25           N  
ATOM   2050  CA  GLY A 260       9.227  -7.598 -16.406  1.00 92.25           C  
ATOM   2051  C   GLY A 260       8.602  -8.570 -17.391  1.00 92.25           C  
ATOM   2052  O   GLY A 260       9.039  -9.719 -17.500  1.00 92.25           O  
ATOM   2053  N   SER A 261       7.582  -8.125 -18.094  1.00 92.12           N  
ATOM   2054  CA  SER A 261       6.891  -8.969 -19.047  1.00 92.12           C  
ATOM   2055  C   SER A 261       7.734  -9.195 -20.297  1.00 92.12           C  
ATOM   2056  CB  SER A 261       5.547  -8.352 -19.438  1.00 92.12           C  
ATOM   2057  O   SER A 261       8.688  -8.453 -20.562  1.00 92.12           O  
ATOM   2058  OG  SER A 261       5.734  -7.230 -20.281  1.00 92.12           O  
ATOM   2059  N   PRO A 262       7.398 -10.219 -21.031  1.00 92.31           N  
ATOM   2060  CA  PRO A 262       8.133 -10.477 -22.281  1.00 92.31           C  
ATOM   2061  C   PRO A 262       8.180  -9.258 -23.203  1.00 92.31           C  
ATOM   2062  CB  PRO A 262       7.352 -11.617 -22.922  1.00 92.31           C  
ATOM   2063  O   PRO A 262       9.172  -9.039 -23.906  1.00 92.31           O  
ATOM   2064  CG  PRO A 262       6.781 -12.391 -21.781  1.00 92.31           C  
ATOM   2065  CD  PRO A 262       6.363 -11.414 -20.719  1.00 92.31           C  
ATOM   2066  N   ARG A 263       7.199  -8.438 -23.125  1.00 90.81           N  
ATOM   2067  CA  ARG A 263       7.086  -7.262 -23.984  1.00 90.81           C  
ATOM   2068  C   ARG A 263       8.047  -6.160 -23.547  1.00 90.81           C  
ATOM   2069  CB  ARG A 263       5.648  -6.738 -24.000  1.00 90.81           C  
ATOM   2070  O   ARG A 263       8.562  -5.410 -24.375  1.00 90.81           O  
ATOM   2071  CG  ARG A 263       4.664  -7.648 -24.703  1.00 90.81           C  
ATOM   2072  CD  ARG A 263       3.275  -7.031 -24.781  1.00 90.81           C  
ATOM   2073  NE  ARG A 263       2.311  -7.941 -25.391  1.00 90.81           N  
ATOM   2074  NH1 ARG A 263       0.612  -6.383 -25.531  1.00 90.81           N  
ATOM   2075  NH2 ARG A 263       0.275  -8.516 -26.281  1.00 90.81           N  
ATOM   2076  CZ  ARG A 263       1.068  -7.609 -25.734  1.00 90.81           C  
ATOM   2077  N   THR A 264       8.359  -6.109 -22.250  1.00 88.00           N  
ATOM   2078  CA  THR A 264       9.094  -4.965 -21.719  1.00 88.00           C  
ATOM   2079  C   THR A 264      10.477  -5.391 -21.219  1.00 88.00           C  
ATOM   2080  CB  THR A 264       8.320  -4.293 -20.562  1.00 88.00           C  
ATOM   2081  O   THR A 264      11.336  -4.547 -20.984  1.00 88.00           O  
ATOM   2082  CG2 THR A 264       7.008  -3.691 -21.062  1.00 88.00           C  
ATOM   2083  OG1 THR A 264       8.031  -5.270 -19.547  1.00 88.00           O  
ATOM   2084  N   CYS A 265      10.727  -6.730 -21.078  1.00 90.88           N  
ATOM   2085  CA  CYS A 265      11.977  -7.234 -20.516  1.00 90.88           C  
ATOM   2086  C   CYS A 265      13.141  -6.965 -21.469  1.00 90.88           C  
ATOM   2087  CB  CYS A 265      11.875  -8.734 -20.234  1.00 90.88           C  
ATOM   2088  O   CYS A 265      13.109  -7.375 -22.641  1.00 90.88           O  
ATOM   2089  SG  CYS A 265      13.352  -9.430 -19.469  1.00 90.88           S  
ATOM   2090  N   ARG A 266      14.141  -6.277 -20.984  1.00 90.12           N  
ATOM   2091  CA  ARG A 266      15.281  -5.910 -21.812  1.00 90.12           C  
ATOM   2092  C   ARG A 266      16.531  -6.676 -21.391  1.00 90.12           C  
ATOM   2093  CB  ARG A 266      15.539  -4.406 -21.750  1.00 90.12           C  
ATOM   2094  O   ARG A 266      17.609  -6.500 -21.984  1.00 90.12           O  
ATOM   2095  CG  ARG A 266      14.430  -3.561 -22.344  1.00 90.12           C  
ATOM   2096  CD  ARG A 266      14.773  -2.076 -22.312  1.00 90.12           C  
ATOM   2097  NE  ARG A 266      13.688  -1.264 -22.859  1.00 90.12           N  
ATOM   2098  NH1 ARG A 266      14.766   0.754 -22.547  1.00 90.12           N  
ATOM   2099  NH2 ARG A 266      12.672   0.702 -23.484  1.00 90.12           N  
ATOM   2100  CZ  ARG A 266      13.711   0.062 -22.969  1.00 90.12           C  
ATOM   2101  N   ASN A 267      16.453  -7.469 -20.375  1.00 90.50           N  
ATOM   2102  CA  ASN A 267      17.562  -8.273 -19.875  1.00 90.50           C  
ATOM   2103  C   ASN A 267      17.734  -9.555 -20.688  1.00 90.50           C  
ATOM   2104  CB  ASN A 267      17.359  -8.602 -18.391  1.00 90.50           C  
ATOM   2105  O   ASN A 267      16.906 -10.461 -20.594  1.00 90.50           O  
ATOM   2106  CG  ASN A 267      18.562  -9.281 -17.781  1.00 90.50           C  
ATOM   2107  ND2 ASN A 267      18.688  -9.188 -16.453  1.00 90.50           N  
ATOM   2108  OD1 ASN A 267      19.375  -9.891 -18.484  1.00 90.50           O  
ATOM   2109  N   PRO A 268      18.828  -9.625 -21.484  1.00 90.19           N  
ATOM   2110  CA  PRO A 268      19.062 -10.773 -22.359  1.00 90.19           C  
ATOM   2111  C   PRO A 268      19.375 -12.055 -21.594  1.00 90.19           C  
ATOM   2112  CB  PRO A 268      20.266 -10.328 -23.203  1.00 90.19           C  
ATOM   2113  O   PRO A 268      19.297 -13.148 -22.172  1.00 90.19           O  
ATOM   2114  CG  PRO A 268      20.953  -9.305 -22.359  1.00 90.19           C  
ATOM   2115  CD  PRO A 268      19.938  -8.586 -21.547  1.00 90.19           C  
ATOM   2116  N   CYS A 269      19.609 -11.938 -20.266  1.00 93.50           N  
ATOM   2117  CA  CYS A 269      19.969 -13.062 -19.406  1.00 93.50           C  
ATOM   2118  C   CYS A 269      18.719 -13.711 -18.812  1.00 93.50           C  
ATOM   2119  CB  CYS A 269      20.891 -12.594 -18.281  1.00 93.50           C  
ATOM   2120  O   CYS A 269      18.781 -14.852 -18.359  1.00 93.50           O  
ATOM   2121  SG  CYS A 269      22.484 -11.977 -18.859  1.00 93.50           S  
ATOM   2122  N   CYS A 270      17.641 -13.016 -18.953  1.00 95.12           N  
ATOM   2123  CA  CYS A 270      16.438 -13.484 -18.281  1.00 95.12           C  
ATOM   2124  C   CYS A 270      15.391 -13.945 -19.297  1.00 95.12           C  
ATOM   2125  CB  CYS A 270      15.852 -12.375 -17.406  1.00 95.12           C  
ATOM   2126  O   CYS A 270      15.086 -13.227 -20.250  1.00 95.12           O  
ATOM   2127  SG  CYS A 270      14.430 -12.898 -16.406  1.00 95.12           S  
ATOM   2128  N   ASP A 271      14.938 -15.172 -19.172  1.00 95.69           N  
ATOM   2129  CA  ASP A 271      13.719 -15.609 -19.859  1.00 95.69           C  
ATOM   2130  C   ASP A 271      12.477 -15.062 -19.156  1.00 95.69           C  
ATOM   2131  CB  ASP A 271      13.664 -17.141 -19.922  1.00 95.69           C  
ATOM   2132  O   ASP A 271      12.086 -15.555 -18.094  1.00 95.69           O  
ATOM   2133  CG  ASP A 271      12.500 -17.641 -20.766  1.00 95.69           C  
ATOM   2134  OD1 ASP A 271      11.516 -16.906 -20.953  1.00 95.69           O  
ATOM   2135  OD2 ASP A 271      12.578 -18.797 -21.234  1.00 95.69           O  
ATOM   2136  N   ALA A 272      11.922 -13.969 -19.797  1.00 93.38           N  
ATOM   2137  CA  ALA A 272      10.875 -13.156 -19.172  1.00 93.38           C  
ATOM   2138  C   ALA A 272       9.586 -13.953 -19.000  1.00 93.38           C  
ATOM   2139  CB  ALA A 272      10.617 -11.906 -20.016  1.00 93.38           C  
ATOM   2140  O   ALA A 272       8.750 -13.617 -18.156  1.00 93.38           O  
ATOM   2141  N   ALA A 273       9.484 -15.125 -19.641  1.00 94.38           N  
ATOM   2142  CA  ALA A 273       8.289 -15.961 -19.531  1.00 94.38           C  
ATOM   2143  C   ALA A 273       8.375 -16.891 -18.312  1.00 94.38           C  
ATOM   2144  CB  ALA A 273       8.094 -16.781 -20.797  1.00 94.38           C  
ATOM   2145  O   ALA A 273       7.363 -17.203 -17.688  1.00 94.38           O  
ATOM   2146  N   THR A 274       9.586 -17.219 -18.000  1.00 95.12           N  
ATOM   2147  CA  THR A 274       9.742 -18.234 -16.969  1.00 95.12           C  
ATOM   2148  C   THR A 274      10.477 -17.672 -15.750  1.00 95.12           C  
ATOM   2149  CB  THR A 274      10.508 -19.469 -17.500  1.00 95.12           C  
ATOM   2150  O   THR A 274      10.547 -18.328 -14.703  1.00 95.12           O  
ATOM   2151  CG2 THR A 274       9.812 -20.047 -18.719  1.00 95.12           C  
ATOM   2152  OG1 THR A 274      11.836 -19.062 -17.859  1.00 95.12           O  
ATOM   2153  N   CYS A 275      11.000 -16.422 -15.945  1.00 95.75           N  
ATOM   2154  CA  CYS A 275      11.812 -15.789 -14.914  1.00 95.75           C  
ATOM   2155  C   CYS A 275      12.984 -16.672 -14.516  1.00 95.75           C  
ATOM   2156  CB  CYS A 275      10.961 -15.477 -13.680  1.00 95.75           C  
ATOM   2157  O   CYS A 275      13.383 -16.703 -13.352  1.00 95.75           O  
ATOM   2158  SG  CYS A 275       9.773 -14.133 -13.938  1.00 95.75           S  
ATOM   2159  N   LYS A 276      13.523 -17.406 -15.430  1.00 95.75           N  
ATOM   2160  CA  LYS A 276      14.750 -18.188 -15.305  1.00 95.75           C  
ATOM   2161  C   LYS A 276      15.875 -17.594 -16.125  1.00 95.75           C  
ATOM   2162  CB  LYS A 276      14.500 -19.641 -15.734  1.00 95.75           C  
ATOM   2163  O   LYS A 276      15.633 -16.969 -17.172  1.00 95.75           O  
ATOM   2164  CG  LYS A 276      13.438 -20.359 -14.914  1.00 95.75           C  
ATOM   2165  CD  LYS A 276      13.930 -20.656 -13.500  1.00 95.75           C  
ATOM   2166  CE  LYS A 276      12.930 -21.500 -12.727  1.00 95.75           C  
ATOM   2167  NZ  LYS A 276      13.352 -21.703 -11.305  1.00 95.75           N  
ATOM   2168  N   LEU A 277      16.984 -17.750 -15.617  1.00 94.81           N  
ATOM   2169  CA  LEU A 277      18.141 -17.328 -16.406  1.00 94.81           C  
ATOM   2170  C   LEU A 277      18.297 -18.188 -17.656  1.00 94.81           C  
ATOM   2171  CB  LEU A 277      19.422 -17.391 -15.570  1.00 94.81           C  
ATOM   2172  O   LEU A 277      18.062 -19.406 -17.609  1.00 94.81           O  
ATOM   2173  CG  LEU A 277      19.516 -16.406 -14.406  1.00 94.81           C  
ATOM   2174  CD1 LEU A 277      20.781 -16.688 -13.586  1.00 94.81           C  
ATOM   2175  CD2 LEU A 277      19.516 -14.977 -14.922  1.00 94.81           C  
ATOM   2176  N   ARG A 278      18.516 -17.609 -18.781  1.00 92.88           N  
ATOM   2177  CA  ARG A 278      18.766 -18.359 -20.016  1.00 92.88           C  
ATOM   2178  C   ARG A 278      20.000 -19.250 -19.875  1.00 92.88           C  
ATOM   2179  CB  ARG A 278      18.922 -17.422 -21.203  1.00 92.88           C  
ATOM   2180  O   ARG A 278      20.938 -18.922 -19.141  1.00 92.88           O  
ATOM   2181  CG  ARG A 278      17.656 -16.703 -21.594  1.00 92.88           C  
ATOM   2182  CD  ARG A 278      17.828 -15.875 -22.859  1.00 92.88           C  
ATOM   2183  NE  ARG A 278      16.609 -15.164 -23.219  1.00 92.88           N  
ATOM   2184  NH1 ARG A 278      16.891 -15.414 -25.500  1.00 92.88           N  
ATOM   2185  NH2 ARG A 278      15.070 -14.297 -24.688  1.00 92.88           N  
ATOM   2186  CZ  ARG A 278      16.188 -14.961 -24.469  1.00 92.88           C  
ATOM   2187  N   HIS A 279      19.969 -20.406 -20.531  1.00 89.19           N  
ATOM   2188  CA  HIS A 279      21.078 -21.344 -20.516  1.00 89.19           C  
ATOM   2189  C   HIS A 279      22.375 -20.656 -20.938  1.00 89.19           C  
ATOM   2190  CB  HIS A 279      20.797 -22.547 -21.406  1.00 89.19           C  
ATOM   2191  O   HIS A 279      22.422 -20.000 -21.969  1.00 89.19           O  
ATOM   2192  CG  HIS A 279      21.766 -23.672 -21.234  1.00 89.19           C  
ATOM   2193  CD2 HIS A 279      21.719 -24.766 -20.438  1.00 89.19           C  
ATOM   2194  ND1 HIS A 279      22.953 -23.750 -21.938  1.00 89.19           N  
ATOM   2195  CE1 HIS A 279      23.594 -24.844 -21.578  1.00 89.19           C  
ATOM   2196  NE2 HIS A 279      22.859 -25.469 -20.672  1.00 89.19           N  
ATOM   2197  N   GLY A 280      23.453 -20.688 -19.969  1.00 82.94           N  
ATOM   2198  CA  GLY A 280      24.766 -20.188 -20.359  1.00 82.94           C  
ATOM   2199  C   GLY A 280      24.938 -18.703 -20.109  1.00 82.94           C  
ATOM   2200  O   GLY A 280      25.906 -18.109 -20.578  1.00 82.94           O  
ATOM   2201  N   ALA A 281      23.781 -18.062 -19.516  1.00 82.94           N  
ATOM   2202  CA  ALA A 281      23.844 -16.641 -19.203  1.00 82.94           C  
ATOM   2203  C   ALA A 281      24.938 -16.344 -18.172  1.00 82.94           C  
ATOM   2204  CB  ALA A 281      22.484 -16.156 -18.688  1.00 82.94           C  
ATOM   2205  O   ALA A 281      25.109 -17.094 -17.219  1.00 82.94           O  
ATOM   2206  N   GLN A 282      25.938 -15.422 -18.438  1.00 74.81           N  
ATOM   2207  CA  GLN A 282      26.891 -14.898 -17.453  1.00 74.81           C  
ATOM   2208  C   GLN A 282      26.531 -13.469 -17.062  1.00 74.81           C  
ATOM   2209  CB  GLN A 282      28.312 -14.953 -18.016  1.00 74.81           C  
ATOM   2210  O   GLN A 282      26.734 -12.531 -17.828  1.00 74.81           O  
ATOM   2211  CG  GLN A 282      28.875 -16.359 -18.141  1.00 74.81           C  
ATOM   2212  CD  GLN A 282      30.312 -16.375 -18.609  1.00 74.81           C  
ATOM   2213  NE2 GLN A 282      30.953 -17.547 -18.547  1.00 74.81           N  
ATOM   2214  OE1 GLN A 282      30.859 -15.352 -19.016  1.00 74.81           O  
ATOM   2215  N   CYS A 283      25.578 -13.242 -16.078  1.00 73.75           N  
ATOM   2216  CA  CYS A 283      25.000 -11.977 -15.625  1.00 73.75           C  
ATOM   2217  C   CYS A 283      25.641 -11.516 -14.320  1.00 73.75           C  
ATOM   2218  CB  CYS A 283      23.484 -12.102 -15.438  1.00 73.75           C  
ATOM   2219  O   CYS A 283      26.031 -12.344 -13.492  1.00 73.75           O  
ATOM   2220  SG  CYS A 283      22.625 -12.688 -16.906  1.00 73.75           S  
TER    2221      CYS A 283                                                      
ENDMDL                                                                          
END                                                                             
