# Supplementary material for: Computational Modeling of Low-Abundance Proteins in Venom Gland Transcriptomes: Bothrops asper and Bothrops jararaca
Source: Toxins (Basel). 2025 May 22;17(6):262. doi: 10.3390/toxins17060262 (PMC12197698; doi:10.3390/toxins17060262)
Supplement: Supplementary file 1 [file toxins-17-00262-s001.zip › Supplementary Material 1/File S6 basparin/Bothropasin/Bothropasin-Muscle_B.asper_PFAM.fa]

>Bothrops_asper-TRINITY_DN31_c0_g1_i10/1-283
------------------------------------------------------------------------
------------------------------------------------------------------------
---------------EDEAPKMCGVTQNWKSYEPIKKASQLNLTPEQQRYNPYRYVELFIVVDQGMVTKNNG
DLDKIKTRMYELVNTVNEIYRYMYMHVAMVGLEIWSNGDKITVKPDVDYTLNSFAEWRKTDLLPRKKHDNAQ
LLTAIDFSGTTIGYAYIASMCNPKRSVGIVQDYSPINLVVAVIMAHEMGHNLGINHDTGSCSCGDYPCIMGP
TISNEPSKFFSNCSYIQCWDFIMNHNPECIINEPLGTDIVSPPVCGNELLEVGEECDCGSPRTCRNPCCDAA
TCKLRHGAQC--------------------------------------------------------------
------------------------------------------------------------------------
----------------------------------
>bothropasin|O93523|VM3BP_BOTJA/1-610 Zinc metalloproteinase-disintegrin-like bothropasin OS=Bothrops jararaca OX=8724 PE=1 SV=2
MIEVLLVTICLAAFPYQGSSIILESGNVNDYEVVYPRKVTALPKGAVQPKYEDAMQYEFKVNGEPVVLHLEK
NKGLFSKDYSETHYSPDGREITTYPAVEDHCYYHGRIENDADSTASISACNGLKGHFKLQRETYFIEPLKLS
NSEAHAVFKYENVEKEDEAPKMCGVTQNWKSYEPIKKASQLVVTAEQQKYNPFRYVELFIVVDQGMVTKNNG
DLDKIKARMYELANIVNEILRYLYMHAALVGLEIWSNGDKITVKPDVDYTLNSFAEWRKTDLLTRKKHDNAQ
LLTAIDFNGPTIGYAYIGSMCHPKRSVAIVEDYSPINLVVAVIMAHEMGHNLGIHHDTDFCSCGDYPCIMGP
TISNEPSKFFSNCSYIQCWDFIMKENPQCILNEPLGTDIVSPPVCGNELLEVGEECDCGTPENCQNECCDAA
TCKLKSGSQCGHGDCCEQCKFSKSGTECRASMSECDPAEHCTGQSSECPADVFHKNGQPCLDNYGYCYNGNC
PIMYHQCYALFGADVYEAEDSCFKDNQKGNYYGYCRKENGKKIPCAPEDVKCGRLYCKDNSPGQNNPCKMFY
SNDDEHKGMVLPGTKCADGKVCSNGHCVDVATAY
>Metalloproteinase_Domain/1-204
------------------------------------------------------------------------
------------------------------------------------------------------------
-----------------------------------------------QRYNPYRYVELFIVVDQGMVTKNNG
DLDKIKTRMYELVNTVNEIYRYMYMHVAMVGLEIWSNGDKITVKPDVDYTLNSFAEWRKTDLLPRKKHDNAQ
LLTAIDFSGTTIGYAYIASMCNPKRSVGIVQDYSPINLVVAVIMAHEMGHNLGINHDTGSCSCGDYPCIMGP
TISNEPSKFFSNCSYIQCWDFIMNHNPECIINEPL-------------------------------------
------------------------------------------------------------------------
------------------------------------------------------------------------
----------------------------------
>Desintegrin_Domain/1-42
------------------------------------------------------------------------
------------------------------------------------------------------------
------------------------------------------------------------------------
------------------------------------------------------------------------
------------------------------------------------------------------------
----------------------------------------SPPVCGNELLEVGEECDCGSPRTCRNPCCDAA
TCKLRHGAQC--------------------------------------------------------------
------------------------------------------------------------------------
----------------------------------
>Active_site_Zinc/1-195
------------------------------------------------------------------------
------------------------------------------------------------------------
-----------------------------------------------------RYVELFIVVDQGMVTKNNG
DLDKIKTRMYELVNTVNEIYRYMYMHVAMVGLEIWSNGDKITVKPDVDYTLNSFAEWRKTDLLPRKKHDNAQ
LLTAIDFSGTTIGYAYIASMCNPKRSVGIVQDYSPINLVVAVIMAHEMGHNLGINHDTGSCSCGDYPCIMGP
TISNEPSKFFSNCSYIQCWDFIMNHNPECIIN----------------------------------------
------------------------------------------------------------------------
------------------------------------------------------------------------
----------------------------------
