# Supplementary material for: Computational Modeling of Low-Abundance Proteins in Venom Gland Transcriptomes: Bothrops asper and Bothrops jararaca
Source: Toxins (Basel). 2025 May 22;17(6):262. doi: 10.3390/toxins17060262 (PMC12197698; doi:10.3390/toxins17060262)
Supplement: Supplementary file 1 [file toxins-17-00262-s001.zip › Supplementary Material 3/TPM_BA/TableS1_B_asper_arilsulfatasa.tsv]

ContigID	Length	EffectiveLength	TPM	NumReads
TRINITY_DN1615_c0_g1_i2	4612	4124.147	12.811554	391.903
TRINITY_DN14491_c0_g1_i1	211	51.371	7.873361	3
TRINITY_DN1615_c0_g1_i8	4123	3635.147	5.967153	160.891
TRINITY_DN7087_c0_g2_i1	516	216.573	5.471289	8.789
TRINITY_DN1615_c0_g1_i5	4519	4031.147	4.969	148.573
TRINITY_DN1615_c0_g1_i9	4156	3668.147	3.969291	107.995
TRINITY_DN1615_c0_g1_i7	585	261.146	3.816768	7.393
TRINITY_DN16712_c0_g1_i1	227	60.128	2.319378	1.034
