# Supplementary material for: Computational Modeling of Low-Abundance Proteins in Venom Gland Transcriptomes: Bothrops asper and Bothrops jararaca
Source: Toxins (Basel). 2025 May 22;17(6):262. doi: 10.3390/toxins17060262 (PMC12197698; doi:10.3390/toxins17060262)
Supplement: Supplementary file 1 [file toxins-17-00262-s001.zip › Supplementary Material 3/TPM_BA/TableS2_B_asper_Cysteine-rich_protein.tsv]

ContigID	Length	EffectiveLength	TPM	NumReads
TRINITY_DN6921_c0_g1_i1	1315	827.147	8.70204	53.388
TRINITY_DN2095_c0_g2_i1	3092	2604.147	7.971558	153.975
TRINITY_DN23705_c0_g1_i1	2726	2238.147	6.773452	112.445
TRINITY_DN2095_c0_g1_i1	520	218.735	6.469434	10.496
TRINITY_DN24471_c0_g1_i1	273	86.182	5.144893	3.289
