# Supplementary material for: Computational Modeling of Low-Abundance Proteins in Venom Gland Transcriptomes: Bothrops asper and Bothrops jararaca
Source: Toxins (Basel). 2025 May 22;17(6):262. doi: 10.3390/toxins17060262 (PMC12197698; doi:10.3390/toxins17060262)
Supplement: Supplementary file 1 [file toxins-17-00262-s001.zip › Supplementary Material 3/TPM_BA/TableS3_B_asper_Dihydroorotate_dehydrogenase.tsv]

ContigID	Length	EffectiveLength	TPM	NumReads
TRINITY_DN405_c0_g2_i6	1584	1096.147	30.875948	251.033
TRINITY_DN405_c0_g2_i4	663	306.07	6.113018	13.878
TRINITY_DN405_c0_g2_i2	1624	1136.147	5.819324	49.04
TRINITY_DN405_c0_g2_i3	1744	1256.147	2.601781	24.241
