# Supplementary material for: Computational Modeling of Low-Abundance Proteins in Venom Gland Transcriptomes: Bothrops asper and Bothrops jararaca
Source: Toxins (Basel). 2025 May 22;17(6):262. doi: 10.3390/toxins17060262 (PMC12197698; doi:10.3390/toxins17060262)
Supplement: Supplementary file 1 [file toxins-17-00262-s001.zip › Supplementary Material 3/TPM_BA/TableS4_B_asper_lysophospholipase_D.tsv]

ContigID	Length	EffectiveLength	TPM	NumReads
TRINITY_DN3626_c0_g1_i1	1615	1127.147	60.693925	507.421
TRINITY_DN3626_c0_g1_i4	754	366.554	14.694897	39.953
TRINITY_DN3626_c0_g1_i3	1720	1232.147	9.400266	85.91
TRINITY_DN3626_c0_g1_i2	1749	1261.147	5.668304	53.023
TRINITY_DN32579_c0_g1_i1	350	125.004	5.412097	5.018
TRINITY_DN3626_c0_g1_i7	981	499.534	5.060007	18.748
TRINITY_DN12900_c0_g1_i1	301	98.891	4.761864	3.493
TRINITY_DN3626_c0_g1_i5	1126	638.147	3.17553	15.031
TRINITY_DN3626_c0_g1_i8	1718	1230.147	0	0
