# Supplementary material for: Computational Modeling of Low-Abundance Proteins in Venom Gland Transcriptomes: Bothrops asper and Bothrops jararaca
Source: Toxins (Basel). 2025 May 22;17(6):262. doi: 10.3390/toxins17060262 (PMC12197698; doi:10.3390/toxins17060262)
Supplement: Supplementary file 1 [file toxins-17-00262-s001.zip › Supplementary Material 3/TPM_BA/TableS5_B_asper_Von_Willebrand_Factor_D.tsv]

ContigID	Length	EffectiveLength	TPM	NumReads
TRINITY_DN4412_c0_g1_i1	409	157.534	5.303973	6.198
TRINITY_DN42723_c0_g1_i1	708	336.214	4.147511	10.343
TRINITY_DN35516_c0_g1_i1	715	339.72	3.72477	9.386
