# Supplementary material for: Computational Modeling of Low-Abundance Proteins in Venom Gland Transcriptomes: Bothrops asper and Bothrops jararaca
Source: Toxins (Basel). 2025 May 22;17(6):262. doi: 10.3390/toxins17060262 (PMC12197698; doi:10.3390/toxins17060262)
Supplement: Supplementary file 1 [file toxins-17-00262-s001.zip › Supplementary Material 3/TPM_BJ/TableS1_B_jararaca_arilsulfatasa.tsv]

ContigID	Length	EffectiveLength	TPM	NumReads
TRINITY_DN315_c0_g1_i9	889	534.703	24.636375	100.012
TRINITY_DN48318_c0_g1_i1	213	55.24	11.919129	4.999
TRINITY_DN24254_c0_g1_i1	220	59.39	11.083391	4.997
TRINITY_DN44552_c0_g1_i1	911	554.522	6.620674	27.873
TRINITY_DN7016_c0_g1_i1	332	122.494	6.444138	5.993
TRINITY_DN35803_c0_g1_i1	563	275.639	5.891556	12.329
TRINITY_DN11613_c0_g1_i28	6002	5624.036	5.855417	250.016
TRINITY_DN5810_c0_g2_i1	759	421.425	5.237575	16.758
TRINITY_DN11613_c0_g1_i8	5666	5288.036	5.206515	209.028
TRINITY_DN7016_c0_g2_i1	581	284.771	5.195493	11.233
TRINITY_DN28638_c0_g1_i1	643	329.365	5.17275	12.935
TRINITY_DN47991_c0_g1_i1	544	261.207	5.017701	9.951
TRINITY_DN53186_c0_g1_i1	301	106.087	4.968668	4.002
TRINITY_DN11613_c0_g1_i25	5995	5617.036	4.922799	209.934
TRINITY_DN29889_c0_g1_i1	705	375.778	4.775664	13.625
TRINITY_DN31355_c0_g1_i1	520	241.245	4.229447	7.746
TRINITY_DN11613_c0_g1_i20	5907	5529.036	3.808884	159.886
TRINITY_DN11613_c0_g1_i18	3364	2986.036	2.602626	59.002
TRINITY_DN11613_c0_g1_i4	6196	5818.036	0.895222	39.543
