# Supplementary material for: Computational Modeling of Low-Abundance Proteins in Venom Gland Transcriptomes: Bothrops asper and Bothrops jararaca
Source: Toxins (Basel). 2025 May 22;17(6):262. doi: 10.3390/toxins17060262 (PMC12197698; doi:10.3390/toxins17060262)
Supplement: Supplementary file 1 [file toxins-17-00262-s001.zip › Supplementary Material 3/TPM_BJ/TableS2_B_jararaca_Cysteine-rich_protein.tsv]

ContigID	Length	EffectiveLength	TPM	NumReads
TRINITY_DN9575_c0_g1_i1	1226	848.036	23.408179	150.711
TRINITY_DN16863_c0_g1_i1	370	144.046	14.152371	15.477
TRINITY_DN41587_c0_g1_i1	1111	733.036	8.960893	49.87
TRINITY_DN7437_c0_g1_i1	2423	2045.036	8.922351	138.53
TRINITY_DN47554_c0_g1_i1	1667	1289.036	5.985537	58.577
TRINITY_DN37201_c0_g1_i1	911	554.522	5.979304	25.173
TRINITY_DN533_c1_g2_i7	2019	1641.036	5.149784	64.161
TRINITY_DN4792_c2_g1_i1	346	131.233	3.997385	3.983
TRINITY_DN533_c1_g2_i9	2268	1890.036	3.861271	55.407
TRINITY_DN533_c1_g2_i10	1714	1336.036	1.770287	17.957
