# Supplementary material for: Computational Modeling of Low-Abundance Proteins in Venom Gland Transcriptomes: Bothrops asper and Bothrops jararaca
Source: Toxins (Basel). 2025 May 22;17(6):262. doi: 10.3390/toxins17060262 (PMC12197698; doi:10.3390/toxins17060262)
Supplement: Supplementary file 1 [file toxins-17-00262-s001.zip › Supplementary Material 3/TPM_BJ/TableS3_B_jararaca_Dihydroorotate_dehydrogenase_dhodh.tsv]

ContigID	Length	EffectiveLength	TPM	NumReads
TRINITY_DN3867_c0_g2_i3	1405	1027.036	34.191503	266.604
TRINITY_DN3867_c0_g2_i1	3203	2825.036	7.345932	157.556
TRINITY_DN3867_c0_g1_i1	1750	1372.036	7.103959	73.999
TRINITY_DN3867_c0_g2_i2	2307	1929.036	5.893676	86.316
TRINITY_DN3867_c0_g2_i4	1648	1270.036	0	0
