# Supplementary material for: Computational Modeling of Low-Abundance Proteins in Venom Gland Transcriptomes: Bothrops asper and Bothrops jararaca
Source: Toxins (Basel). 2025 May 22;17(6):262. doi: 10.3390/toxins17060262 (PMC12197698; doi:10.3390/toxins17060262)
Supplement: Supplementary file 1 [file toxins-17-00262-s001.zip › Supplementary Material 3/TPM_BJ/TableS4_B_jararaca_lysophospholipase_D.tsv]

ContigID	Length	EffectiveLength	TPM	NumReads
TRINITY_DN14852_c0_g1_i1	280	94.562	6.980962	5.012
TRINITY_DN35727_c0_g1_i1	391	158.956	5.653974	6.823
TRINITY_DN45717_c0_g1_i1	511	237.686	4.403612	7.947
TRINITY_DN40217_c0_g1_i1	286	97.73	4.299193	3.19
