# Supplementary material for: Computational Modeling of Low-Abundance Proteins in Venom Gland Transcriptomes: Bothrops asper and Bothrops jararaca
Source: Toxins (Basel). 2025 May 22;17(6):262. doi: 10.3390/toxins17060262 (PMC12197698; doi:10.3390/toxins17060262)
Supplement: Supplementary file 1 [file toxins-17-00262-s001.zip › Supplementary Material 3/TPM_BJ/TableS5_B_jararaca_Von_Willebrand_Factor_D.tsv]

ContigID	Length	EffectiveLength	TPM	NumReads
TRINITY_DN23930_c0_g1_i1	235	70.162	1.827107	0.973
